# Supplementary material for: Role of lone-pair electron localization in temperature-induced phase transitions in mimetite
Source: Acta Crystallogr B Struct Sci Cryst Eng Mater. 2022 Jul 9;78(Pt 4):618–26. doi: 10.1107/S2052520622006254 (PMC9370212; doi:10.1107/S2052520622006254)
Supplement: Supplementary file 3 [file b-78-00618-Mim123Ksup3.hkl]

data_Mim123K                                                                    
_shelx_title ' Mim4_123K in P2(1)'                                              
_shelx_refln_list_code          4                                               
_shelx_F_calc_maximum     3021.35                                               
_exptl_crystal_F_000      3732.00                                               
_reflns_d_resolution_high  0.6500                                               
                                                                                
loop_                                                                           
 _space_group_symop_operation_xyz                                               
 'x, y, z'                                                                      
 '-x, y+1/2, -z'                                                                
                                                                                
_cell_length_a    20.4487                                                       
_cell_length_b     7.4362                                                       
_cell_length_c    20.4513                                                       
_cell_angle_alpha  90.000                                                       
_cell_angle_beta  119.953                                                       
_cell_angle_gamma  90.000                                                       
                                                                                
_shelx_F_squared_multiplier     1.000                                           
                                                                                
loop_                                                                           
 _refln_index_h                                                                 
 _refln_index_k                                                                 
 _refln_index_l                                                                 
 _refln_F_squared_calc                                                          
 _refln_F_squared_meas                                                          
 _refln_F_squared_sigma                                                         
 _refln_observed_status                                                         
   0 -10   0       3381.69       9448.11      3844.84 o                         
   1 -10   0      22330.64      16380.33      3838.16 o                         
   2 -10   0      73942.95      92225.38     10108.63 o                         
   3 -10   0       6222.31      10401.02      4335.16 o                         
   4 -10   0      82094.20      78919.91      9297.08 o                         
   5 -10   0      10594.12      15590.46      4573.19 o                         
   6 -10   0      66464.96      67685.22      8675.04 o                         
   7 -10   0      27821.11      26546.46      4488.66 o                         
   8 -10   0     178957.72     174459.09     11110.18 o                         
   9 -10   0      18056.39      14819.99      2466.38 o                         
  10 -10   0     237133.91     254415.58     14867.63 o                         
   1  -9   0      11083.12      12337.21      2639.67 o                         
   2  -9   0      84490.14      78489.16      6911.92 o                         
   3  -9   0      12449.27      10404.72      4011.66 o                         
   4  -9   0      45932.98      39984.35      5910.20 o                         
   5  -9   0      14943.21      16028.47      4308.40 o                         
   6  -9   0      19402.86      17648.34      4390.70 o                         
   7  -9   0      13058.98       6407.68      3435.70 o                         
   8  -9   0       3516.29       2357.10      2500.04 o                         
   9  -9   0       9559.33       8377.89      2604.35 o                         
  10  -9   0      12555.93      11619.76      2889.24 o                         
  11  -9   0       3791.72       1951.13      3181.48 o                         
  12  -9   0      16372.52      15371.59      2946.86 o                         
  13  -9   0       9506.48       8582.02      2664.55 o                         
  14  -9   0       3210.88       2312.70      1545.01 o                         
  15  -9   0       9201.82       6415.89      2426.85 o                         
  16  -9   0      38028.22      35090.28      4373.44 o                         
   0  -8   0    2498901.00    2335501.00    156788.45 o                         
   1  -8   0      31089.35      26465.60      5531.98 o                         
   2  -8   0      20520.41      27938.53      3269.90 o                         
   3  -8   0      16095.51      16713.55      3943.71 o                         
   4  -8   0      67794.31      59543.83      7129.77 o                         
   5  -8   0      12166.67      12315.69      3717.66 o                         
   6  -8   0     938957.75     914066.69     63732.14 o                         
   7  -8   0      28063.76      37387.98      5521.83 o                         
   8  -8   0      41878.70      35938.83      6001.83 o                         
   9  -8   0      33005.00      31645.88      3719.00 o                         
  10  -8   0      38425.05      44551.13      4343.31 o                         
  11  -8   0      12920.48      10062.51      2480.39 o                         
  12  -8   0     144314.64     152408.56      9591.92 o                         
  13  -8   0       8340.27      11314.67      1910.57 o                         
  14  -8   0       1972.60       2871.32      1458.72 o                         
  15  -8   0      17912.84      18901.89      2164.34 o                         
  16  -8   0     104480.05     114855.67      9638.98 o                         
  17  -8   0      24462.80      37988.79      5266.16 o                         
  18  -8   0     220073.08     214337.55     14991.20 o                         
   1  -7   0       7353.84      10060.59      3255.49 o                         
   2  -7   0      14312.52      21189.85      2753.10 o                         
   3  -7   0       7908.40       7732.52      2683.87 o                         
   4  -7   0      20965.38      19855.72      3889.69 o                         
   5  -7   0       5671.80       7644.88      2907.83 o                         
   6  -7   0      23571.71      23475.12      4251.38 o                         
   7  -7   0       8132.70       6943.53      2621.65 o                         
   8  -7   0      75060.89      81477.09      5956.35 o                         
   9  -7   0       2627.71       5718.14      1944.83 o                         
  10  -7   0      35613.77      30354.09      6110.71 o                         
  11  -7   0       8553.14      11253.88      2319.10 o                         
  12  -7   0      39851.61      47726.37      5847.79 o                         
  13  -7   0       9549.97       9933.52      1665.60 o                         
  14  -7   0      60760.17      62972.74      3838.65 o                         
  15  -7   0      18718.79      18620.54      1974.55 o                         
  16  -7   0       5058.70       5207.82      1875.00 o                         
  17  -7   0       5813.99      10181.49      3247.23 o                         
  18  -7   0      29460.56      39824.80      5855.77 o                         
  19  -7   0       1299.06       7928.55      3547.27 o                         
  20  -7   0       9119.71       8754.74      3545.84 o                         
  21  -7   0      11058.53      10321.40      3903.03 o                         
   2  -6   0     289392.84     270722.97     20614.95 o                         
   3  -6   0       4704.31       5532.86      2147.72 o                         
   4  -6   0      73280.81      73033.65      7373.28 o                         
   5  -6   0       8096.64      10879.60      3062.23 o                         
   6  -6   0      86210.04      80812.53      7964.47 o                         
   7  -6   0      29457.35      43796.71      5356.05 o                         
   8  -6   0    1006557.38    1005533.75     68775.78 o                         
   9  -6   0      22586.46      25114.13      4393.23 o                         
  10  -6   0     728276.44     734322.75     36133.04 o                         
  11  -6   0       8222.11       7342.64      2102.50 o                         
  12  -6   0     852800.25     851688.75     33480.98 o                         
  13  -6   0       5491.72       6072.91      1244.60 o                         
  14  -6   0     264781.56     263619.28     11310.26 o                         
  15  -6   0      14137.52      16395.59      1937.03 o                         
  16  -6   0     971708.62     939813.00     36929.84 o                         
  17  -6   0      18863.70      19809.50      2868.38 o                         
  18  -6   0     133131.73     145362.53      8913.73 o                         
  19  -6   0       4185.89       4944.37      2038.17 o                         
  20  -6   0      18661.07      20673.14      3077.46 o                         
  21  -6   0      21837.61      19489.05      2912.31 o                         
  22  -6   0      49688.17      43851.94      6266.63 o                         
  23  -6   0       9967.83      14326.24      4206.03 o                         
   5  -5   0       7162.51       8198.38      2374.60 o                         
   6  -5   0      17989.27      18440.97      3193.43 o                         
   7  -5   0       2447.17       2329.30      1702.31 o                         
   8  -5   0       3362.52       5191.35      1999.30 o                         
   9  -5   0       3528.37       5977.47      1759.14 o                         
  10  -5   0      26297.19      28800.77      2907.94 o                         
  11  -5   0         70.03        702.05       758.65 o                         
  12  -5   0      37062.15      40282.49      3164.85 o                         
  13  -5   0       5333.56       7685.69      1933.19 o                         
  14  -5   0       1454.99       2219.76       835.89 o                         
  15  -5   0       6664.54      10335.32      2016.88 o                         
  16  -5   0      26163.20      23179.18      2748.05 o                         
  17  -5   0        215.09       -494.91      2225.49 o                         
  18  -5   0      37524.15      37238.65      4980.24 o                         
  19  -5   0        251.04       -524.74      2318.64 o                         
  20  -5   0       3568.12       4453.15      3319.36 o                         
  21  -5   0       4820.45       4520.37      1560.25 o                         
  22  -5   0     125706.02     117514.20      7937.56 o                         
  23  -5   0       8746.04       9884.91      2409.69 o                         
  24  -5   0       5598.90       5997.89      2208.64 o                         
   3  -4   0       7250.86       3995.42      1653.95 o                         
   4  -4   0     229955.66     232280.58     17172.41 o                         
   5  -4   0       4003.06       3329.27      1589.89 o                         
   6  -4   0    2398969.00    2148711.00    142727.06 o                         
   7  -4   0      20561.93      22179.59      3182.45 o                         
   8  -4   0     412107.44     401188.72     28472.48 o                         
   9  -4   0      23074.99      28210.77      3737.06 o                         
  10  -4   0     192028.06     190301.56      9984.96 o                         
  11  -4   0       7805.34       7668.90      1396.57 o                         
  12  -4   0     148166.38     144370.27      7659.91 o                         
  13  -4   0       3111.01       2239.62       962.20 o                         
  14  -4   0       9176.10       8522.65      2340.52 o                         
  15  -4   0      11971.59      13911.01      2808.85 o                         
  16  -4   0     559821.62     579857.75     36416.96 o                         
  17  -4   0      15422.75      23754.91      5829.07 o                         
  18  -4   0     514031.00     502322.66     24537.92 o                         
  19  -4   0       6240.35       5236.06      1424.02 o                         
  20  -4   0      68389.64      80985.39      5128.57 o                         
  21  -4   0       2696.00       2335.02      1285.64 o                         
  22  -4   0      16013.36      12759.07      2001.02 o                         
  23  -4   0       7797.68       9283.44      1857.49 o                         
  24  -4   0    1020051.00     955396.81     64268.12 o                         
  25  -4   0       9088.81       9681.24      2491.84 o                         
   3  -3   0        555.90        827.55      1152.88 o                         
   4  -3   0      24803.01      24075.99      2866.75 o                         
   5  -3   0       2275.20        582.57       910.80 o                         
   6  -3   0      32951.29      36861.25      3895.09 o                         
   8  -3   0      54123.07      53631.67      3163.03 o                         
   9  -3   0       3546.88       7273.37       818.10 o                         
  10  -3   0      12903.66      11400.49      1007.47 o                         
  11  -3   0       1325.01       5926.18      1228.58 o                         
  12  -3   0      90559.02      98424.08      7402.65 o                         
  13  -3   0       3319.77       2508.52       930.94 o                         
  14  -3   0      42166.05      47174.44      4792.86 o                         
  15  -3   0       7391.71       8989.24      2330.58 o                         
  16  -3   0         38.49       1108.43       984.22 o                         
  17  -3   0       1380.40       6561.28      1407.30 o                         
  18  -3   0      83449.27      85860.23      5203.60 o                         
  19  -3   0       4390.68       7278.72      1511.40 o                         
  20  -3   0      10306.37      11642.32      1749.72 o                         
  21  -3   0       9490.80      14170.68      2384.37 o                         
  22  -3   0      61135.32      63639.98      4413.76 o                         
  23  -3   0       1363.02        349.22      1357.18 o                         
  24  -3   0       5433.89       4015.37      1530.21 o                         
  25  -3   0       3408.24       4937.22      2187.92 o                         
  26  -3   0       5344.25       6396.61      2199.33 o                         
   3  -2   0        904.53        766.96       752.58 o                         
   5  -2   0        256.29        819.11       495.38 o                         
   6  -2   0     218037.50     234840.88     11212.83 o                         
   7  -2   0       8883.77      17646.94      1984.11 o                         
   8  -2   0    2903399.25    2661260.50    123864.37 o                         
   9  -2   0       6585.54      12280.91      1497.40 o                         
  10  -2   0    1691514.50    1535955.12     72426.82 o                         
  11  -2   0       1159.88       2510.34      1822.61 o                         
  12  -2   0    1653470.12    1437132.38     96568.49 o                         
  13  -2   0       1480.72       -957.57      1743.65 o                         
  14  -2   0     527168.38     569957.56     66002.05 o                         
  15  -2   0       7531.58       7786.14      2158.00 o                         
  16  -2   0    2191573.75    2390181.50    225684.98 o                         
  17  -2   0       3724.33       5931.31      1686.74 o                         
  18  -2   0     139628.53     161439.66     27327.01 o                         
  19  -2   0        980.27         47.82      1412.30 o                         
  20  -2   0       9875.55      10085.12      4244.21 o                         
  21  -2   0      15794.83      15861.42      2505.21 o                         
  22  -2   0      62396.66      62055.87      4901.72 o                         
  23  -2   0       4620.52       5387.83      2007.51 o                         
  24  -2   0     113912.42     105312.80      5495.61 o                         
  25  -2   0       2719.39       5786.93      1531.22 o                         
  26  -2   0     183367.12     167261.05     12877.20 o                         
   6  -1   0      36134.62      38810.14      3489.92 o                         
   7  -1   0        395.12        669.97       895.32 o                         
   8  -1   0      29723.56      26216.31      2931.18 o                         
   9  -1   0       4393.03       3877.95      1206.28 o                         
  10  -1   0      29651.89      29577.56      2406.33 o                         
  11  -1   0       2768.22       4811.53      1224.05 o                         
  12  -1   0      76351.09      80761.91      5057.46 o                         
  13  -1   0       2915.65       2981.63      1169.27 o                         
  14  -1   0       1392.38       1683.92      1119.56 o                         
  15  -1   0       6242.48       6673.11      1166.51 o                         
  16  -1   0       7438.51       9633.72      1377.07 o                         
  17  -1   0        974.73       1062.50      1052.00 o                         
  18  -1   0      87637.39      96408.65      5026.70 o                         
  19  -1   0       5148.07       4692.27      1322.61 o                         
  20  -1   0        278.72       1922.84      1292.90 o                         
  21  -1   0       6073.84       8945.78      1671.81 o                         
  22  -1   0     101028.19     101996.22      5540.14 o                         
  23  -1   0       2088.77       5388.76      1697.00 o                         
  24  -1   0       5657.41       9062.95      1764.89 o                         
  25  -1   0       3467.76       2241.55      1908.38 o                         
  26  -1   0       2948.12       1684.97      3301.23 o                         
  27  -1   0       5079.81       5193.57      3406.88 o                         
   3   0   0          0.55         93.65       262.23 o                         
   4   0   0     500373.12     534220.88     35646.15 o                         
   5   0   0          0.15        614.91       589.57 o                         
   6   0   0    4282080.00    3753216.25    246606.86 o                         
   7   0   0       1038.17       1272.19       871.28 o                         
   8   0   0     826906.69     819266.88     54926.60 o                         
   9   0   0        528.82        271.50       934.83 o                         
  10   0   0     236932.92     226883.55     11663.22 o                         
  11   0   0       1836.46       2037.35       900.65 o                         
  12   0   0     105713.37      94400.25      5712.77 o                         
  13   0   0          3.42       1032.42      1084.81 o                         
  14   0   0       7275.72       8394.52      2645.88 o                         
  15   0   0       4416.98       6602.70      1670.77 o                         
  16   0   0     977282.00     976659.06     47010.40 o                         
  17   0   0        929.56       4346.80      1690.07 o                         
  18   0   0     745079.25     793234.25     38696.63 o                         
  19   0   0       1313.63       2137.83      1633.27 o                         
  20   0   0      99831.69     100565.41     10930.64 o                         
  21   0   0       5819.33       4534.62      1915.87 o                         
  22   0   0      16398.31      14827.42      2610.80 o                         
  23   0   0         48.52      29148.83      3858.44 o                         
  24   0   0    1530092.00    1522507.12     51410.13 o                         
  25   0   0       5091.35      11943.90      1359.94 o                         
  26   0   0      31447.80      32343.13      3847.89 o                         
  27   0   0       8036.22      10463.68      2714.65 o                         
   1   1   0         21.03        194.55       195.31 o                         
   2   1   0       1061.13       2226.70       420.00 o                         
   3   1   0       1296.42       1499.80       370.36 o                         
   4   1   0      35410.54      37176.79      1780.97 o                         
   5   1   0       2203.80       3522.67       625.78 o                         
   6   1   0      36140.82      37516.14      2456.80 o                         
   7   1   0        394.41        254.06       339.70 o                         
   8   1   0      29719.27      29020.47      1798.73 o                         
   9   1   0       4392.44       8439.54      2763.35 o                         
  10   1   0      29649.97      34843.75      2802.24 o                         
  11   1   0       2769.19       4945.51       910.31 o                         
  12   1   0      76368.69      83404.33      3907.37 o                         
  13   1   0       2915.25       2911.35       658.41 o                         
  14   1   0       1394.22       1949.87       958.24 o                         
  15   1   0       6240.36      12053.21      2332.92 o                         
  16   1   0       7440.05       9007.80      1021.93 o                         
  17   1   0        975.99       2128.91       750.51 o                         
  18   1   0      87658.09      98016.16      6470.03 o                         
  19   1   0       5147.55       4668.63       911.02 o                         
  20   1   0        278.11       2803.86      2098.58 o                         
  21   1   0       6068.61       9577.97      1732.99 o                         
  22   1   0     101018.89      99325.49      4284.32 o                         
  23   1   0       2088.28       2482.77       771.54 o                         
  24   1   0       5659.65      10925.78      1703.98 o                         
  25   1   0       3466.82       2260.60      1562.95 o                         
  26   1   0       2948.17       1061.95      1625.38 o                         
  27   1   0       5073.44       5513.83      1883.94 o                         
   0   2   0    1525314.00    1391356.12     65068.79 o                         
   1   2   0       9776.68      14321.20      1107.06 o                         
   2   2   0     667032.50     649103.56     25064.23 o                         
   3   2   0        904.01       1372.47       354.46 o                         
   4   2   0     108349.97     106855.45      4466.32 o                         
   5   2   0        254.99        662.45       376.58 o                         
   6   2   0     218014.52     228015.00      9290.70 o                         
   7   2   0       8882.59      10645.58      1553.40 o                         
   8   2   0    2903444.00    2808640.25    131075.92 o                         
   9   2   0       6582.72       5995.22      1102.96 o                         
  10   2   0    1691480.50    1666333.38     63841.43 o                         
  11   2   0       1156.34       1544.68       728.67 o                         
  12   2   0    1653476.00    1513369.62     63421.16 o                         
  13   2   0       1479.39       2094.58       978.34 o                         
  14   2   0     527164.25     523882.19     21186.25 o                         
  15   2   0       7520.73       6099.45      1262.23 o                         
  16   2   0    2191561.00    2093020.88     80586.54 o                         
  17   2   0       3720.35       4927.64      2086.58 o                         
  18   2   0     139630.36     149512.91      7186.15 o                         
  19   2   0        974.49        717.88      1169.06 o                         
  20   2   0       9871.36      13200.34      1861.78 o                         
  21   2   0      15792.56      11850.31      2301.10 o                         
  22   2   0      62411.81      62258.83      4044.53 o                         
  23   2   0       4620.30       4447.23      1685.73 o                         
  24   2   0     113896.54     106270.43      5897.64 o                         
  25   2   0       2704.85       2595.48      2070.05 o                         
  26   2   0     183386.31     194683.22     10589.04 o                         
   1   3   0        598.81       1949.94       491.03 o                         
   2   3   0       5279.37       6188.91       800.78 o                         
   3   3   0        556.17       2501.92       642.53 o                         
   4   3   0      24798.82      27767.29      3408.76 o                         
   5   3   0       2278.47        815.00       425.96 o                         
   6   3   0      32929.66      32944.16      1843.72 o                         
   7   3   0       1997.10       2500.22       686.64 o                         
   8   3   0      54122.97      60784.01      3571.40 o                         
   9   3   0       3551.68       3812.53      1163.15 o                         
  10   3   0      12901.44      15172.59      1258.50 o                         
  11   3   0       1322.62       2699.88      1005.04 o                         
  12   3   0      90537.62      88806.67      4595.15 o                         
  13   3   0       3321.77       1253.69       960.66 o                         
  14   3   0      42165.25      45328.36      3011.78 o                         
  15   3   0       7397.63       8079.68      1376.94 o                         
  16   3   0         39.34       2915.43      1257.57 o                         
  17   3   0       1377.50       2052.36      1188.34 o                         
  18   3   0      83441.77      85326.33      4812.65 o                         
  19   3   0       4392.27       6561.85      1573.90 o                         
  20   3   0      10302.96      11066.84      1837.20 o                         
  21   3   0       9488.47       9222.68      1814.14 o                         
  22   3   0      61126.05      69178.88      4427.26 o                         
  23   3   0       1363.29       1514.92      1535.34 o                         
  24   3   0       5430.33       6517.89      2543.14 o                         
  25   3   0       3411.15       2838.30      1919.71 o                         
  26   3   0       5343.47       5423.97      1837.47 o                         
   0   4   0    9128580.00    6811773.00    315909.72 o                         
   1   4   0      24477.74      31916.52      1808.90 o                         
   2   4   0      19385.34      21757.17      1419.11 o                         
   3   4   0       7254.53       7268.12      1244.56 o                         
   4   4   0     229927.22     220657.88     11490.74 o                         
   5   4   0       4005.92       5544.38       961.41 o                         
   6   4   0    2399071.25    2217923.00     84966.43 o                         
   7   4   0      20557.26      20481.71      2212.73 o                         
   8   4   0     412088.62     395167.06     15860.72 o                         
   9   4   0      23074.12      16017.83      3479.68 o                         
  10   4   0     192023.22     175627.12      7905.83 o                         
  11   4   0       7801.61       6085.72      1184.14 o                         
  12   4   0     148162.19     143744.16      5863.60 o                         
  13   4   0       3115.35       1827.66      1087.03 o                         
  14   4   0       9164.91      11496.37      1636.85 o                         
  15   4   0      11971.89       7668.89      1701.93 o                         
  16   4   0     559848.38     534971.62     21942.95 o                         
  17   4   0      15423.37      11010.04      2106.86 o                         
  18   4   0     514090.69     498031.84     20711.38 o                         
  19   4   0       6241.26       3577.92      1611.32 o                         
  20   4   0      68377.16      67898.19      6272.59 o                         
  21   4   0       2694.06       1577.85      1550.74 o                         
  22   4   0      16013.66      17609.62      2476.02 o                         
  23   4   0       7803.36       2801.20      1859.39 o                         
  24   4   0    1020033.25     966313.00     38764.16 o                         
  25   4   0       9089.82       8240.10      2036.58 o                         
   1   5   0       4216.76       5576.36       917.24 o                         
   2   5   0      33609.94      34100.80      2949.01 o                         
   3   5   0       6828.92      10207.23      1116.08 o                         
   4   5   0      59781.06      69908.38      4703.40 o                         
   5   5   0       7164.60       7503.92      1429.99 o                         
   6   5   0      17993.75      16815.29      1461.55 o                         
   7   5   0       2449.67       3744.38       861.26 o                         
   8   5   0       3355.46       3707.05       829.24 o                         
   9   5   0       3526.46       7866.22      1151.87 o                         
  10   5   0      26298.72      25452.51      2693.19 o                         
  11   5   0         70.22        806.10      1024.79 o                         
  12   5   0      37070.45      35691.70      2349.53 o                         
  13   5   0       5337.55       7511.31      1231.59 o                         
  14   5   0       1451.09       1510.62       969.08 o                         
  15   5   0       6665.14       6613.63      1661.57 o                         
  16   5   0      26159.19      25074.88      2516.30 o                         
  17   5   0        214.20        777.08      1417.38 o                         
  18   5   0      37544.00      40655.54      3336.63 o                         
  19   5   0        250.87        929.63      1486.91 o                         
  20   5   0       3571.86       3423.11      1744.72 o                         
  21   5   0       4818.45       6380.22      2095.29 o                         
  22   5   0     125695.40     130199.20      7137.36 o                         
  23   5   0       8742.25       8151.69      2104.53 o                         
  24   5   0       5599.47       6355.87      2095.04 o                         
   0   6   0     394074.59     388399.91     19766.03 o                         
   1   6   0      24769.83      29698.88      3842.43 o                         
   2   6   0     289423.94     285763.38     10607.25 o                         
   3   6   0       4713.71       8346.21      1170.09 o                         
   4   6   0      73261.36      74779.63      5890.52 o                         
   5   6   0       8082.28       8370.49      1818.99 o                         
   6   6   0      86199.52      87268.15      5791.13 o                         
   7   6   0      29444.35      32836.60      3308.63 o                         
   8   6   0    1006473.00    1004047.00     39218.76 o                         
   9   6   0      22573.76      27212.90      3113.12 o                         
  10   6   0     728224.88     689564.00     27333.62 o                         
  11   6   0       8210.90       8266.99      1563.98 o                         
  12   6   0     852819.94     869162.69     34581.14 o                         
  13   6   0       5489.55       4317.44      1621.57 o                         
  14   6   0     264771.56     268611.50     10397.53 o                         
  15   6   0      14115.11      13348.83      1737.17 o                         
  16   6   0     971679.75     990947.19     39518.55 o                         
  17   6   0      18868.16      14824.53      2279.44 o                         
  18   6   0     133123.23     132906.30      7138.28 o                         
  19   6   0       4181.66       4764.41      1859.14 o                         
  20   6   0      18650.82      17113.78      2506.12 o                         
  21   6   0      21836.04      21919.22      2805.12 o                         
  22   6   0      49714.91      48613.80      3952.81 o                         
  23   6   0       9963.34       4881.33      2080.43 o                         
   1   7   0       7355.34       6832.15      1185.94 o                         
   2   7   0      14305.08      14487.37      1607.98 o                         
   3   7   0       7907.56       7906.27      1610.09 o                         
   4   7   0      20971.50      18188.29      2003.36 o                         
   5   7   0       5674.95       5366.55      1372.27 o                         
   6   7   0      23562.75      23869.55      2265.53 o                         
   7   7   0       8126.89       7605.67      1296.77 o                         
   8   7   0      75042.27      77529.20      5887.42 o                         
   9   7   0       2626.49       3777.91      1138.80 o                         
  10   7   0      35630.51      32493.41      2378.83 o                         
  11   7   0       8553.82       9433.14      1431.72 o                         
  12   7   0      39839.44      51105.00      4670.29 o                         
  13   7   0       9550.33      12314.63      1997.69 o                         
  14   7   0      60767.40      60773.04      4554.12 o                         
  15   7   0      18714.52      16414.81      1887.58 o                         
  16   7   0       5054.12       3486.23      1383.48 o                         
  17   7   0       5813.99       5751.90      1945.70 o                         
  18   7   0      29469.00      30463.16      3955.12 o                         
  19   7   0       1299.50        867.92      1796.53 o                         
  20   7   0       9112.40      10678.43      2324.79 o                         
  21   7   0      11060.42       8600.14      2158.89 o                         
   0   8   0    2499055.00    2283414.75    107907.73 o                         
   1   8   0      31092.26      40672.83      2718.06 o                         
   2   8   0      20523.90      22098.24      3480.44 o                         
   3   8   0      16094.18      16303.20      2522.53 o                         
   4   8   0      67737.88      59336.84      4758.58 o                         
   5   8   0      12164.83      13620.97      1813.30 o                         
   6   8   0     939084.12     905862.94     38047.82 o                         
   7   8   0      28070.55      29030.05      2741.04 o                         
   8   8   0      41884.70      41418.70      3993.01 o                         
   9   8   0      32996.38      29885.12      3607.62 o                         
  10   8   0      38414.38      36572.09      2698.33 o                         
  11   8   0      12917.73      13035.25      1716.72 o                         
  12   8   0     144324.05     145313.08      7575.52 o                         
  13   8   0       8347.63      11101.93      2078.96 o                         
  14   8   0       1957.34        266.03      1691.91 o                         
  15   8   0      17909.72      12621.25      3234.27 o                         
  16   8   0     104493.93     105623.08      5376.77 o                         
  17   8   0      24483.25      14151.43      3246.16 o                         
  18   8   0     220091.47     227853.80     15408.75 o                         
   1   9   0      11088.72      12318.38      2219.04 o                         
   2   9   0      84479.89      80269.89      4238.99 o                         
   3   9   0      12446.25       9454.11      1847.16 o                         
   4   9   0      45936.67      41241.70      3328.81 o                         
   5   9   0      14941.68      12476.64      2084.03 o                         
   6   9   0      19401.76      20079.55      2353.19 o                         
   7   9   0      13050.88      11537.34      1534.13 o                         
   8   9   0       3518.66       5281.21      1260.21 o                         
   9   9   0       9554.68       9683.99      1465.50 o                         
  10   9   0      12565.39      14416.53      3095.68 o                         
  11   9   0       3792.23       4780.81      1812.15 o                         
  12   9   0      16378.47      19368.56      1860.58 o                         
  13   9   0       9505.29       5634.46      1890.11 o                         
  14   9   0       3195.78      -1257.03      2279.25 o                         
  15   9   0       9199.52      13574.83      4232.92 o                         
   0  10   0       3396.01       5685.74      3671.12 o                         
   1  10   0      22336.02      20114.56      3162.28 o                         
   2  10   0      73944.66      82622.90      4501.54 o                         
   3  10   0       6220.71       8127.21      1966.39 o                         
   4  10   0      82061.80      74588.41      5936.48 o                         
   5  10   0      10579.71      11372.10      2029.71 o                         
   6  10   0      66460.98      67249.14      5392.72 o                         
   7  10   0      27822.36      25227.84      2321.32 o                         
   8  10   0     178925.31     165127.92      6952.09 o                         
   9  10   0      18050.38      27068.77      2914.62 o                         
  10  10   0     237102.30     223505.36     12055.06 o                         
  11  10   0       8512.89       9413.89      2255.08 o                         
  12  10   0     264951.56     314590.47     22164.13 o                         
   6  11   0      20317.54      14559.62      2765.86 o                         
   7  11   0       9559.63       4547.28      2065.93 o                         
 -11 -10   1       4161.77       5772.45      3727.02 o                         
 -10 -10   1      10730.05      12264.56      3004.04 o                         
  -9 -10   1     117476.84     127489.73      8866.05 o                         
  -8 -10   1      38096.52      41542.23      6412.19 o                         
  -7 -10   1       8467.35      10596.69      2877.66 o                         
  -6 -10   1        488.49       1722.57      2525.76 o                         
  -5 -10   1      60163.44      58808.76      7756.81 o                         
  -4 -10   1       2935.63       2592.06      3752.40 o                         
  -3 -10   1       7945.52      13744.53      4217.28 o                         
  -2 -10   1        386.38        855.10      3640.94 o                         
  -1 -10   1     105030.05      98485.68      7503.97 o                         
   0 -10   1      45792.31      37456.20      7778.12 o                         
   1 -10   1      12496.47      18063.33      3113.48 o                         
   2 -10   1       9437.33      14709.81      3200.36 o                         
   3 -10   1      39840.33      36500.28      6234.88 o                         
   4 -10   1      41546.70      35614.27      6336.14 o                         
   5 -10   1       5577.33       1743.34      3415.60 o                         
   6 -10   1       7771.56      12215.71      4383.54 o                         
   7 -10   1     107536.98     108259.89     11302.81 o                         
   8 -10   1      30148.06      31887.31      4057.94 o                         
   9 -10   1      12529.16      12069.81      3213.67 o                         
 -17  -9   1       8941.24      12339.28      2818.10 o                         
 -16  -9   1        157.74       1843.04      1585.60 o                         
 -15  -9   1       1284.33       -416.43      1642.40 o                         
 -14  -9   1      91523.91      95939.80      8725.69 o                         
 -13  -9   1      46397.97      48886.91      4786.93 o                         
 -12  -9   1       1573.17        785.64      2053.40 o                         
 -11  -9   1      40861.72      45847.11      4717.26 o                         
 -10  -9   1      38770.77      33574.48      5325.49 o                         
  -9  -9   1      14544.54      14349.62      2928.61 o                         
  -8  -9   1      22648.25      31273.30      4659.21 o                         
  -7  -9   1       3646.13         75.17      1960.73 o                         
  -6  -9   1      44592.38      46373.92      6697.71 o                         
  -5  -9   1      15882.19      15168.62      4174.34 o                         
  -4  -9   1       2870.13       3192.11      3270.93 o                         
  -3  -9   1     105078.38     105621.02     10605.41 o                         
  -2  -9   1      17341.13      21525.59      4634.65 o                         
  -1  -9   1       7790.59       3265.72      2377.31 o                         
   0  -9   1       3573.11       4339.38      2211.26 o                         
   1  -9   1       6547.47       5577.32      2371.38 o                         
   2  -9   1      53785.75      49812.64      4805.49 o                         
   3  -9   1      21284.94      22694.53      3286.75 o                         
   4  -9   1       3181.27      -2413.81      2932.57 o                         
   5  -9   1      59982.29      75623.66      8556.38 o                         
   6  -9   1       7833.43      10437.08      3967.93 o                         
   7  -9   1      48847.93      56987.50      4861.53 o                         
   8  -9   1       3634.43       6086.84      1831.49 o                         
   9  -9   1      16202.98      12857.99      2199.29 o                         
  10  -9   1      10080.64       8545.67      1980.87 o                         
  11  -9   1       7637.09      11925.41      2127.56 o                         
  12  -9   1      15536.74      20504.79      2561.84 o                         
  13  -9   1     164569.19     169835.92      8563.71 o                         
  14  -9   1      13049.90      11845.00      2079.37 o                         
  15  -9   1       2424.25       7612.58      2617.41 o                         
  16  -9   1      14174.71       7075.16      2258.30 o                         
 -19  -8   1       8519.94       8377.50      4058.88 o                         
 -18  -8   1      15213.55      12689.31      2101.04 o                         
 -17  -8   1     100157.98      96346.56     10660.56 o                         
 -16  -8   1      10267.18      10325.35      1872.06 o                         
 -15  -8   1       2964.10       4026.31      1412.01 o                         
 -14  -8   1      22735.48      17950.27      2157.27 o                         
 -13  -8   1      29530.98      32363.38      2846.34 o                         
 -12  -8   1        937.19       2413.21      1977.74 o                         
 -11  -8   1       4726.21       4604.60      2119.44 o                         
 -10  -8   1       1007.19       3201.77      2164.66 o                         
  -9  -8   1     132672.53     147123.27      9305.44 o                         
  -8  -8   1      94542.52      90678.73      6698.87 o                         
  -7  -8   1      32921.43      41189.29      6145.57 o                         
  -6  -8   1       6166.87       4339.79      3032.90 o                         
  -5  -8   1      33751.66      39161.29      5546.49 o                         
  -4  -8   1      11432.71      18115.50      4140.64 o                         
  -3  -8   1       9936.05      15928.65      3625.75 o                         
  -2  -8   1      12215.87      12354.57      3526.42 o                         
  -1  -8   1     170824.75     172327.44     10472.03 o                         
   0  -8   1      38663.15      33453.77      3718.16 o                         
   1  -8   1      48357.72      51284.48      4473.22 o                         
   2  -8   1       8870.57      12227.46      2540.82 o                         
   3  -8   1      47719.83      53288.29      4733.91 o                         
   4  -8   1       2092.42       2902.30      2715.95 o                         
   5  -8   1       3890.23       5136.28      1790.15 o                         
   6  -8   1       1180.53       2738.91      1722.43 o                         
   7  -8   1     183932.14     193182.98     19545.62 o                         
   8  -8   1      31657.48      22974.23      4768.83 o                         
   9  -8   1      41603.36      45542.68      4388.00 o                         
  10  -8   1      17157.97      18971.50      3072.34 o                         
  11  -8   1      41443.08      43123.55      4338.89 o                         
  12  -8   1      12734.15      18368.36      2996.00 o                         
  13  -8   1       6120.61       3185.77      1700.74 o                         
  14  -8   1        699.78       1374.70      1699.73 o                         
  15  -8   1     156156.30     152877.92     10726.81 o                         
  16  -8   1      40615.52      37363.84      3364.48 o                         
  17  -8   1      25055.50      21890.75      4676.40 o                         
 -22  -7   1      57071.73      42351.93      6147.13 o                         
 -21  -7   1       9477.23      16618.31      4276.40 o                         
 -20  -7   1      41729.68      33599.93      5456.46 o                         
 -19  -7   1      29200.51      38035.98      4403.69 o                         
 -18  -7   1       2679.48       1611.98      2025.36 o                         
 -17  -7   1      26851.12      23352.72      2168.00 o                         
 -16  -7   1      32061.90      30763.47      2438.32 o                         
 -15  -7   1      21302.37      24429.92      2005.33 o                         
 -14  -7   1       2763.55        972.18      1168.78 o                         
 -13  -7   1      22213.62      22532.49      2272.10 o                         
 -12  -7   1       2900.15       2892.14      1777.85 o                         
 -11  -7   1     163590.58     166279.66      9949.98 o                         
 -10  -7   1       6508.13      10067.39      2106.52 o                         
  -9  -7   1       4021.11      11272.90      2254.40 o                         
  -8  -7   1        413.62       2188.47      1565.79 o                         
  -7  -7   1      11975.67       7612.38      2694.74 o                         
  -6  -7   1      76192.89      74419.18      7824.29 o                         
  -5  -7   1      49449.61      58162.40      6704.73 o                         
  -4  -7   1       2278.67       1286.91      2011.97 o                         
  -3  -7   1     107691.52     139279.97     12259.26 o                         
  -2  -7   1      36094.63      35503.34      5129.44 o                         
  -1  -7   1       8565.93       9456.38      2244.31 o                         
   0  -7   1       2948.80       6156.44      1691.87 o                         
   1  -7   1      26614.76      31838.28      3344.44 o                         
   2  -7   1      77378.38      82161.84      5938.52 o                         
   3  -7   1      40072.86      49663.70      6975.11 o                         
   4  -7   1       5339.79      10831.95      2902.95 o                         
   5  -7   1     118304.12     113503.84     10452.22 o                         
   6  -7   1      41507.73      51217.37      6297.60 o                         
   7  -7   1       3632.31      12633.76      3270.72 o                         
   8  -7   1       2162.87       5100.50      2786.14 o                         
   9  -7   1       4707.14       1922.25      1665.19 o                         
  10  -7   1     118082.81     123017.49      7949.79 o                         
  11  -7   1      36148.71      34945.21      3630.05 o                         
  12  -7   1        463.63       1620.51      1904.67 o                         
  13  -7   1      14185.45      19702.84      2093.67 o                         
  14  -7   1      36369.42      37864.90      2925.65 o                         
  15  -7   1      20814.50      18011.04      2708.99 o                         
  16  -7   1      40342.21      42488.22     12211.96 o                         
  17  -7   1       1093.26       -716.26      2805.46 o                         
  18  -7   1      19183.87      24673.48      4926.13 o                         
  19  -7   1      15422.28      20595.22      4505.22 o                         
  20  -7   1       1116.67       1489.46      3047.79 o                         
 -23  -6   1       3181.97        699.33      2977.66 o                         
 -22  -6   1      16498.80      17269.01      4030.56 o                         
 -21  -6   1      18482.98      22064.82      3146.85 o                         
 -20  -6   1      10037.96      10880.93      2302.65 o                         
 -19  -6   1        754.87       6076.91      2264.65 o                         
 -18  -6   1       1425.38       3830.47      2054.64 o                         
 -17  -6   1      83932.33      97460.72      6618.92 o                         
 -16  -6   1      33615.45      34809.14      3090.51 o                         
 -15  -6   1       4104.79       4884.91      1153.35 o                         
 -14  -6   1       6056.46       7579.26      1128.49 o                         
 -13  -6   1      48837.29      55146.07      2935.29 o                         
 -12  -6   1       4883.34       7234.87      1163.38 o                         
 -11  -6   1       3695.37       5709.30      1371.23 o                         
 -10  -6   1       5699.82       3439.00      1245.03 o                         
  -9  -6   1     161395.27     169551.80      8190.13 o                         
  -8  -6   1      37479.86      38606.14      2786.89 o                         
  -7  -6   1       4379.21       7432.27      1643.58 o                         
  -6  -6   1       2887.20       3808.74      2145.38 o                         
  -5  -6   1      96106.98      98134.27      9060.08 o                         
  -4  -6   1       2309.58       6631.43      2685.86 o                         
  -3  -6   1       9652.91       7817.08      2475.87 o                         
  -2  -6   1       1048.03       3364.86      2105.61 o                         
  -1  -6   1     125230.06     122008.12     10696.30 o                         
   2  -6   1      37051.17      45977.52      5399.79 o                         
   3  -6   1      57798.86      65196.45      4842.21 o                         
   4  -6   1      25170.86      22850.18      3876.69 o                         
   5  -6   1       6173.40       5427.79      2337.96 o                         
   6  -6   1       7031.05       7126.15      2549.86 o                         
   7  -6   1     144845.67     140346.61     12042.87 o                         
   8  -6   1      18978.54      21330.69      3745.58 o                         
   9  -6   1      23011.82      18715.40      3565.23 o                         
  10  -6   1       2998.89       7560.82      2004.22 o                         
  11  -6   1      13153.53      15588.91      3911.74 o                         
  12  -6   1       1230.32       2623.14      1132.25 o                         
  13  -6   1       2397.50       6781.77      1676.95 o                         
  14  -6   1       2552.72       1831.53      1021.34 o                         
  15  -6   1      81979.82      75306.47      9836.69 o                         
  16  -6   1       7441.63       9169.25      3290.33 o                         
  17  -6   1      40286.03      39973.96      5648.42 o                         
  18  -6   1       9037.34       9519.67      3416.10 o                         
  19  -6   1      33531.26      35974.76      5558.63 o                         
  20  -6   1       5228.86       9846.11      3948.04 o                         
  21  -6   1       2056.52       2853.32      3267.54 o                         
  22  -6   1        618.39      -1445.05      3360.20 o                         
 -25  -5   1       4532.43       4637.38      1998.27 o                         
 -24  -5   1        276.55       1621.87      1937.06 o                         
 -23  -5   1      47645.05      55254.27      4205.19 o                         
 -22  -5   1       2160.36       4332.53      1967.69 o                         
 -21  -5   1      43570.10      49939.68      3821.86 o                         
 -20  -5   1      41212.13      42044.17      5393.53 o                         
 -19  -5   1      61675.81      56588.70      4547.66 o                         
 -18  -5   1      32410.33      30486.19      4910.98 o                         
 -17  -5   1      21561.07      29196.24      3108.06 o                         
 -16  -5   1       1349.30       4007.69      1728.59 o                         
 -15  -5   1       1817.46       2513.28       904.35 o                         
 -14  -5   1     155433.95     149489.92      6711.19 o                         
 -13  -5   1      51112.82      54295.87      4296.18 o                         
 -12  -5   1       8689.96       7591.06      1040.23 o                         
 -11  -5   1      16300.04      22533.88      1627.60 o                         
 -10  -5   1      40076.14      43088.21      4020.29 o                         
  -9  -5   1       4782.69       4699.19      1178.88 o                         
  -8  -5   1      67591.48      58006.02      5250.38 o                         
  -7  -5   1       6945.80       6451.98      2183.62 o                         
  -6  -5   1      39958.88      35040.85      4339.04 o                         
  -5  -5   1      17320.85      15874.95      2897.11 o                         
  -4  -5   1       3857.42       1834.75      1956.51 o                         
   5  -5   1      62238.60      61393.21      6257.72 o                         
   6  -5   1      16458.10      24213.09      3554.83 o                         
   7  -5   1      64802.67      68913.77      6779.19 o                         
   8  -5   1      10637.43       7751.95      2576.69 o                         
   9  -5   1      23213.21      33437.88      4301.60 o                         
  10  -5   1       6826.26       4056.10      1378.45 o                         
  11  -5   1       2937.74      10204.17      1243.77 o                         
  12  -5   1       9341.30       8446.20      1707.14 o                         
  13  -5   1     171816.27     179769.86      9414.16 o                         
  14  -5   1       5398.18       4463.18       995.22 o                         
  19  -5   1      57938.16      62963.15      4307.82 o                         
  20  -5   1       9493.67      10626.97      1832.42 o                         
  21  -5   1      12183.67      17226.06      3362.27 o                         
  22  -5   1      70400.75      69908.73     14002.26 o                         
  23  -5   1        741.92      12300.23      2380.60 o                         
  24  -5   1       9596.64      11354.41      2567.45 o                         
 -26  -4   1        838.38       1010.05      1886.92 o                         
 -25  -4   1      37808.77      31337.33      3879.61 o                         
 -24  -4   1      15089.37      12965.19      3171.56 o                         
 -23  -4   1       2074.46       4714.55      1671.20 o                         
 -22  -4   1       2767.64       1368.59      1346.13 o                         
 -21  -4   1      28413.33      31319.58      2807.44 o                         
 -20  -4   1        126.85       2234.72      1284.44 o                         
 -19  -4   1       7603.58       8894.00      1584.98 o                         
 -18  -4   1       4552.52       4779.56      2128.65 o                         
 -17  -4   1      57256.92      55391.32      3760.50 o                         
 -16  -4   1       6504.96       9407.03      2253.49 o                         
 -15  -4   1       1629.08       2491.52      1906.03 o                         
 -14  -4   1      20236.82      18001.83      2976.93 o                         
 -13  -4   1      18580.53      23672.20      4773.24 o                         
 -12  -4   1        475.12       1463.74       633.29 o                         
 -11  -4   1       2895.66       4814.60      1000.01 o                         
 -10  -4   1        156.56       1763.04       821.94 o                         
  -9  -4   1      96195.27      85658.79      7646.48 o                         
  -8  -4   1      45388.52      45378.99      4868.97 o                         
  -7  -4   1      21177.11      20306.62      3042.63 o                         
  -6  -4   1       7080.58       6295.79      1900.46 o                         
  -5  -4   1      25289.97      25289.17      3256.37 o                         
  -4  -4   1        349.72       2905.84      1497.87 o                         
  -3  -4   1       8042.81      13265.22      2421.70 o                         
  -2  -4   1       2726.65       3382.92      1521.31 o                         
   5  -4   1       2663.57       8300.62      2016.46 o                         
   6  -4   1         84.75        389.83      1260.87 o                         
   7  -4   1     144694.59     125599.34     10324.46 o                         
   8  -4   1      15059.05      16170.07      2776.81 o                         
   9  -4   1      21026.67      19325.78      3134.94 o                         
  10  -4   1      18200.58      17888.45      3571.82 o                         
  11  -4   1      28199.60      31506.71      2757.57 o                         
  12  -4   1       5671.43       9016.06      2218.98 o                         
  13  -4   1       6638.73       7832.47      1965.79 o                         
  14  -4   1        233.67      -1760.52      1760.52 o                         
  15  -4   1      91477.88     101792.31      8812.70 o                         
  16  -4   1      15999.30      16901.15      1872.80 o                         
  17  -4   1      12372.88      10858.99      2076.73 o                         
  18  -4   1       3416.51       9469.20      1593.35 o                         
  19  -4   1       7266.20       7351.39      2070.80 o                         
  20  -4   1       2498.92       2856.67      1353.16 o                         
  21  -4   1       4148.84       2846.99      1477.75 o                         
  22  -4   1       2173.19       4008.87      2512.97 o                         
  23  -4   1      25895.71      24787.69      3870.32 o                         
  24  -4   1        794.18       4006.44      1926.26 o                         
  25  -4   1      16155.79      17023.08      2953.42 o                         
 -26  -3   1      60678.57      58474.03      5721.34 o                         
 -25  -3   1       4199.74       7995.77      1742.03 o                         
 -24  -3   1      24928.57      20993.03      2428.91 o                         
 -23  -3   1      13897.42      14077.68      3690.88 o                         
 -22  -3   1      33775.57      31950.64      2901.07 o                         
 -21  -3   1        591.78       4042.33      1389.62 o                         
 -20  -3   1      56652.74      53323.09      3750.73 o                         
 -19  -3   1       4903.65      10088.68      1618.16 o                         
 -18  -3   1        426.21       1303.07      1128.86 o                         
 -17  -3   1      33356.95      34414.39      2678.75 o                         
 -16  -3   1      30532.25      33692.77      8839.14 o                         
 -15  -3   1      14362.06      21317.09      3032.56 o                         
 -14  -3   1       8118.70      11981.77      2355.73 o                         
 -13  -3   1       7720.88      13590.51      3686.54 o                         
 -12  -3   1       1952.61        561.79       938.85 o                         
 -11  -3   1     133196.53     129722.66      6605.00 o                         
 -10  -3   1        168.36       1395.99       543.40 o                         
  -9  -3   1       3392.89       8531.97       806.17 o                         
  -8  -3   1      11225.57      12607.51      1613.15 o                         
  -7  -3   1       8321.42       9380.48      1889.01 o                         
  -6  -3   1      57811.31      59412.37      5407.63 o                         
  -5  -3   1      35466.88      34665.14      3604.11 o                         
  -4  -3   1       3439.63       3310.80      1238.06 o                         
  -3  -3   1      41035.46      46116.96      4331.25 o                         
  -2  -3   1      40044.62      41936.86      4091.17 o                         
   4  -3   1       8191.96       7000.42      1714.10 o                         
   5  -3   1      79558.91      74039.84      6361.27 o                         
   8  -3   1        311.64       1401.68       477.50 o                         
   9  -3   1       1513.02       1182.62       473.05 o                         
  10  -3   1     123361.22     103731.91      5547.43 o                         
  11  -3   1      33504.69      33124.89      3019.10 o                         
  12  -3   1       3655.96       2985.60      1034.54 o                         
  13  -3   1         29.10      12788.69      4223.18 o                         
  14  -3   1      31426.80      32817.37      3895.79 o                         
  15  -3   1      18321.27      22150.93      3262.17 o                         
  16  -3   1      66667.34      60249.47      6934.70 o                         
  17  -3   1        497.66        736.73      1014.03 o                         
  18  -3   1       2809.59       3815.22      1438.28 o                         
  19  -3   1      31216.21      41391.73      3153.17 o                         
  20  -3   1       3181.24       1975.52      1240.16 o                         
  21  -3   1      37544.95      30615.52      2758.22 o                         
  22  -3   1      23039.89      19878.74      2321.09 o                         
  23  -3   1      13496.34      15217.25      2080.90 o                         
  24  -3   1       5013.37       5165.65      1712.55 o                         
  25  -3   1      57002.89      61605.50      5848.31 o                         
 -27  -2   1       1957.05       -359.06      2011.20 o                         
 -26  -2   1       5781.99       7716.62      2396.68 o                         
 -25  -2   1       7592.69       5217.23      1698.46 o                         
 -24  -2   1       3962.67       2939.11      1282.05 o                         
 -23  -2   1       2697.57       1619.72      1201.63 o                         
 -22  -2   1       2996.71       9704.15      1541.85 o                         
 -21  -2   1       5623.73       4653.77      1810.36 o                         
 -20  -2   1       2909.83       1640.81      1577.25 o                         
 -19  -2   1       1435.79       1285.95      1392.03 o                         
 -18  -2   1       1610.67       2093.61      1383.16 o                         
 -17  -2   1      20660.22      18933.68      6882.37 o                         
 -16  -2   1       3892.81       6397.77      1834.02 o                         
 -15  -2   1        493.09        -51.08      1021.94 o                         
 -14  -2   1       4512.20       4054.69      1229.77 o                         
 -13  -2   1      19434.92      24717.71      2111.03 o                         
 -12  -2   1        338.60        425.17       777.78 o                         
 -11  -2   1        612.05       2343.77       929.34 o                         
 -10  -2   1        253.89       1077.12       774.08 o                         
  -9  -2   1      52781.60      45284.41      3688.71 o                         
  -8  -2   1      11408.88      11445.69      1519.49 o                         
  -7  -2   1       7252.94       8741.83       789.50 o                         
  -6  -2   1       1149.65       1195.55       401.90 o                         
  -5  -2   1      24401.19      22446.38      2444.77 o                         
  -4  -2   1        146.35        191.72       679.26 o                         
  -3  -2   1       3203.70       4584.75      1002.18 o                         
  -2  -2   1        935.01       1464.45       706.93 o                         
   4  -2   1       5865.00       7801.64       896.86 o                         
   5  -2   1        693.45       1381.27       463.98 o                         
   6  -2   1       6680.09       6428.81       580.00 o                         
   7  -2   1      27505.38      25166.81      1449.94 o                         
   8  -2   1       1155.15       2255.87       775.63 o                         
  11  -2   1       6426.86       4863.13      1872.89 o                         
  12  -2   1       2846.91       5155.10      1985.33 o                         
  13  -2   1       2442.27        496.65      1759.64 o                         
  14  -2   1       1796.23       4124.60      1415.04 o                         
  15  -2   1      22278.60      23540.90      5497.36 o                         
  16  -2   1       3108.25       6306.34      1598.49 o                         
  17  -2   1      13704.91      16048.96      2230.90 o                         
  18  -2   1       3565.34       2189.19      1448.22 o                         
  19  -2   1       7973.52       4446.39      1949.70 o                         
  20  -2   1       1838.39       1682.20      1649.06 o                         
  21  -2   1        412.45        196.61      1616.92 o                         
  22  -2   1        627.98        721.76      1770.47 o                         
  23  -2   1      15173.22      13611.49      2498.22 o                         
  24  -2   1       1467.07       2695.17      1960.01 o                         
  25  -2   1       6740.65       3968.61      2338.94 o                         
  26  -2   1       1246.23        758.56      1724.16 o                         
 -27  -1   1      10738.44      13480.72      4369.06 o                         
 -26  -1   1      41140.88      46236.22      8037.90 o                         
 -25  -1   1       6001.97       7080.07      2222.15 o                         
 -24  -1   1       4434.73       1949.37      1821.72 o                         
 -23  -1   1      42420.39      47195.79      3395.46 o                         
 -22  -1   1       2453.13       4177.60      1454.46 o                         
 -21  -1   1       7998.53       7842.06      1587.74 o                         
 -20  -1   1      48567.23      53347.33      4089.67 o                         
 -19  -1   1      15531.24      17596.45      1914.61 o                         
 -18  -1   1      11218.05      10890.59      1531.24 o                         
 -17  -1   1      28365.52      41803.33      2781.35 o                         
 -16  -1   1       4903.43       6870.86      1624.83 o                         
 -15  -1   1        464.49       3389.27      1066.64 o                         
 -14  -1   1      67698.86      77127.22      3976.71 o                         
 -13  -1   1       6491.81       7425.19      1364.57 o                         
 -12  -1   1       4465.16       4409.38      1211.04 o                         
 -11  -1   1       2789.99       8642.17      1765.22 o                         
 -10  -1   1      16918.83      19542.83      1407.09 o                         
  -9  -1   1       4608.14       6747.32       798.45 o                         
  -8  -1   1      41757.90      44133.70      2744.59 o                         
  -7  -1   1       1789.13       3124.29       886.61 o                         
  -2  -1   1        101.24         91.83       383.43 o                         
   3  -1   1        153.40       1485.61       748.54 o                         
   4  -1   1      15647.04      18515.44      2066.82 o                         
   5  -1   1         62.81        983.40       699.68 o                         
   6  -1   1         21.22        224.00       815.37 o                         
   7  -1   1      63623.94      65690.20      5580.10 o                         
   8  -1   1      16621.81      20890.58      2636.74 o                         
   9  -1   1       9376.46      11654.20      2030.34 o                         
  10  -1   1      29075.11      37191.96      4011.96 o                         
  11  -1   1       6692.27       7034.36      1355.59 o                         
  12  -1   1       9199.31       8200.86      1457.26 o                         
  13  -1   1      81463.41      96299.98      5973.84 o                         
  14  -1   1       4310.00       5982.43      1573.98 o                         
  15  -1   1       2446.02       5573.15      1479.43 o                         
  16  -1   1      58986.91      60047.24      3546.15 o                         
  17  -1   1      12288.49      14243.90      1719.58 o                         
  18  -1   1      22704.71      26259.89      2340.94 o                         
  19  -1   1      45271.80      49939.75      3320.25 o                         
  20  -1   1       7765.47       9935.81      1709.39 o                         
  21  -1   1        803.95       3179.02      1497.82 o                         
  22  -1   1      66510.17      70574.60      4375.75 o                         
  23  -1   1       1799.81       6948.77      1834.97 o                         
  24  -1   1      10214.27      10808.57      2037.03 o                         
  25  -1   1      29294.28      29168.69      3496.90 o                         
  26  -1   1      12081.56      11287.59      4412.03 o                         
 -27   0   1        562.67       -583.72      2230.88 o                         
 -26   0   1         23.95        839.35      1633.61 o                         
 -25   0   1       1227.80       -778.01       948.42 o                         
 -24   0   1        142.21       2207.82      1415.79 o                         
 -23   0   1        495.54      -1270.55      1982.28 o                         
 -22   0   1        646.04       -613.80      1859.30 o                         
 -21   0   1       2076.29          0.00      1629.35 o                         
 -20   0   1        726.98       2179.24      1583.51 o                         
 -19   0   1          5.09        540.24      1413.67 o                         
 -18   0   1       2490.05        513.67      1431.68 o                         
 -17   0   1         31.86       -484.46      1243.83 o                         
 -16   0   1        376.12        455.21      1224.91 o                         
 -15   0   1        330.83        799.82      1173.64 o                         
 -14   0   1       3692.22       5186.16      1353.06 o                         
 -13   0   1       1317.70         37.33       957.64 o                         
 -12   0   1        685.64        509.13       961.04 o                         
 -11   0   1         57.24        308.74       824.66 o                         
 -10   0   1       1247.43        404.28       764.27 o                         
  -9   0   1        217.41        367.11       650.45 o                         
  -8   0   1         19.16        633.68       828.25 o                         
  -7   0   1         14.81        181.75       743.54 o                         
  -6   0   1        241.66       1068.74       735.63 o                         
  -5   0   1        184.70       -566.56       566.56 o                         
  -4   0   1          0.45         93.04       403.71 o                         
  -3   0   1          1.86        124.92       317.33 o                         
   2   0   1         36.84        282.08       342.71 o                         
   3   0   1        154.16        125.04       466.99 o                         
   4   0   1          4.54         56.30       423.09 o                         
   5   0   1       1151.22        736.12       754.29 o                         
   6   0   1         17.12        854.38       819.17 o                         
   7   0   1        315.16        726.92       810.66 o                         
   8   0   1         35.45       3262.22      1240.83 o                         
   9   0   1          1.84       -301.68      1126.63 o                         
  10   0   1        977.95        332.35      1241.21 o                         
  11   0   1          0.82       1538.04      2183.81 o                         
  12   0   1       1689.90        589.93      1066.63 o                         
  13   0   1        110.97       1422.57      1121.17 o                         
  14   0   1        229.81       2060.49      1290.38 o                         
  15   0   1        205.74       -488.96      1252.41 o                         
  16   0   1        176.62         38.96      1350.03 o                         
  17   0   1        758.02        696.62      1512.87 o                         
  18   0   1       4347.43       2862.67      1625.51 o                         
  19   0   1       1231.99        121.18      1556.25 o                         
  20   0   1       1602.30       1732.91      1844.40 o                         
  21   0   1       1937.21       1199.82      2526.16 o                         
  22   0   1       2369.22       2239.35      1891.02 o                         
  23   0   1       1230.68       1359.62      2161.86 o                         
  24   0   1       1864.51       4224.67      1008.38 o                         
  25   0   1        322.26      -1057.61      1706.32 o                         
  26   0   1       3629.22        357.30      2234.41 o                         
 -27   1   1      10728.07      11022.16      1960.90 o                         
 -26   1   1      41138.34      39611.94      3790.00 o                         
 -25   1   1       6005.24       7477.91      1025.54 o                         
 -24   1   1       4434.48       6233.69      1247.96 o                         
 -23   1   1      42426.66      46582.74      2617.43 o                         
 -22   1   1       2457.89       4102.58       881.37 o                         
 -21   1   1       7994.73      10116.86      1101.28 o                         
 -20   1   1      48566.70      57222.46      2794.97 o                         
 -19   1   1      15518.43      16655.44      1519.17 o                         
 -18   1   1      11213.11      12744.80      1537.05 o                         
 -17   1   1      28351.77      37228.68      4654.54 o                         
 -16   1   1       4901.26       6177.20       925.66 o                         
 -15   1   1        457.71       3744.07       786.29 o                         
 -14   1   1      67718.28      74186.85      5180.72 o                         
 -13   1   1       6495.07      10030.38      1008.56 o                         
 -12   1   1       4471.92       5102.94       730.51 o                         
 -11   1   1       2795.20       9687.67      2445.10 o                         
 -10   1   1      16926.94      16471.57      1151.25 o                         
  -9   1   1       4607.34       6603.10       770.64 o                         
  -8   1   1      41752.00      40780.08      1991.31 o                         
  -7   1   1       1789.41       3935.70       457.61 o                         
  -6   1   1       2556.89       3162.85       393.32 o                         
  -5   1   1         14.89       3113.09       365.02 o                         
  -4   1   1       4147.69       4316.86       522.41 o                         
  -3   1   1      15551.49      16459.17      1023.20 o                         
  -2   1   1        101.29        270.91       215.88 o                         
  -1   1   1         56.59        451.05       205.55 o                         
   0   1   1        607.44        708.59       212.55 o                         
   1   1   1       1144.60       2179.15       810.75 o                         
   2   1   1      13341.76      12880.81       930.03 o                         
   3   1   1        153.07        630.38       346.49 o                         
   4   1   1      15649.03      17053.28      1097.03 o                         
   5   1   1         63.01       1381.82       694.40 o                         
   6   1   1         21.19       -228.80       787.81 o                         
   7   1   1      63625.94      75676.87      6274.33 o                         
   8   1   1      16620.89      16017.28      2288.45 o                         
   9   1   1       9376.14      13488.35      2231.21 o                         
  10   1   1      29077.45      30628.20      1973.31 o                         
  11   1   1       6693.51       9267.42       809.97 o                         
  12   1   1       9199.44       9442.23       859.75 o                         
  13   1   1      81475.62      82470.88      3970.47 o                         
  14   1   1       4311.72       6197.20       781.97 o                         
  15   1   1       2451.36       6800.69       855.60 o                         
  16   1   1      58983.30      65496.65      3679.52 o                         
  17   1   1      12294.22      17863.71      1792.60 o                         
  18   1   1      22693.31      24229.35      1707.18 o                         
  19   1   1      45273.90      54708.95      3671.98 o                         
  20   1   1       7758.39       8860.82      1010.15 o                         
  21   1   1        808.51       4686.54      1167.28 o                         
  22   1   1      66531.98      72778.64      4444.74 o                         
  23   1   1       1801.03       3158.18      1603.83 o                         
  24   1   1      10208.57      12289.11      2093.77 o                         
  25   1   1      29290.04      29148.64      2793.47 o                         
  26   1   1      12084.89      17591.76      3056.08 o                         
 -27   2   1       1961.04       3273.59      1676.88 o                         
 -26   2   1       5787.06       4109.83      1704.33 o                         
 -25   2   1       7592.00       5889.91      1635.84 o                         
 -24   2   1       3962.69       4575.84      1662.50 o                         
 -23   2   1       2706.65       -215.77      1433.12 o                         
 -22   2   1       3005.40       9046.58      1799.11 o                         
 -21   2   1       5629.72       5030.09      1411.90 o                         
 -20   2   1       2908.66       1814.00      1301.49 o                         
 -19   2   1       1442.08        595.08      1111.11 o                         
 -18   2   1       1606.44        645.99      1131.14 o                         
 -17   2   1      20657.87      15558.53      2430.42 o                         
 -16   2   1       3890.30       6137.58      1221.64 o                         
 -15   2   1        491.96        959.48       931.73 o                         
 -14   2   1       4510.26       5952.55      1107.87 o                         
 -13   2   1      19432.66      17652.89      1586.71 o                         
 -12   2   1        338.69        966.66       723.77 o                         
 -11   2   1        607.35       2785.71       894.53 o                         
 -10   2   1        252.46       1723.60       702.03 o                         
  -9   2   1      52761.25      58422.48      3025.20 o                         
  -8   2   1      11412.38      11086.80      1053.63 o                         
  -7   2   1       7257.71       7790.49       840.90 o                         
  -6   2   1       1150.14       1710.24       404.81 o                         
  -5   2   1      24402.45      23741.37      1330.45 o                         
  -4   2   1        145.34       1093.88       381.24 o                         
  -3   2   1       3204.88       5516.65       794.74 o                         
  -2   2   1        934.35       1297.17       408.88 o                         
  -1   2   1      63210.74      61291.77      2437.42 o                         
   0   2   1      12006.29      13115.62       824.16 o                         
   1   2   1       8676.64      10263.38       839.74 o                         
   2   2   1       8953.51       8392.71      1311.11 o                         
   3   2   1      30308.00      30192.74      1528.97 o                         
   4   2   1       5867.31       7774.38       630.95 o                         
   5   2   1        691.04       1432.18       493.73 o                         
   6   2   1       6685.19       5863.76       734.12 o                         
   7   2   1      27513.80      33719.11      6858.94 o                         
   8   2   1       1154.31        430.99       765.18 o                         
   9   2   1       7248.27       9159.66      1751.86 o                         
  10   2   1       4102.92       3141.51       970.03 o                         
  11   2   1       6415.31       5473.38      1051.77 o                         
  12   2   1       2847.07       1789.09       842.29 o                         
  13   2   1       2437.09       1079.47       904.90 o                         
  14   2   1       1792.45       1089.10       916.00 o                         
  15   2   1      22288.28      23580.80      2083.78 o                         
  16   2   1       3105.60       3276.84      1214.93 o                         
  17   2   1      13699.24      16808.56      3284.23 o                         
  18   2   1       3565.08       2117.91      1224.02 o                         
  19   2   1       7966.10       5814.69      1393.25 o                         
  20   2   1       1840.86        791.96      1282.42 o                         
  21   2   1        412.04       -366.55      1471.75 o                         
  22   2   1        628.04        641.94      1418.36 o                         
  23   2   1      15185.49      18044.56      2318.70 o                         
  24   2   1       1470.14       2679.79      1568.95 o                         
  25   2   1       6741.74       2006.30      1611.10 o                         
  26   2   1       1248.47        558.38      1771.51 o                         
 -26   3   1      60690.80      67717.70      7649.90 o                         
 -25   3   1       4202.48       7115.01      1839.00 o                         
 -24   3   1      24924.83      28521.61      3055.57 o                         
 -23   3   1      13886.71      19182.75      2406.23 o                         
 -22   3   1      33745.62      35462.16      3036.29 o                         
 -21   3   1        594.58       2744.54      1435.22 o                         
 -20   3   1      56678.42      52267.17      3548.21 o                         
 -19   3   1       4896.24       8417.56      1676.99 o                         
 -18   3   1        427.96        342.89      1218.30 o                         
 -17   3   1      33373.81      32261.24      2560.71 o                         
 -16   3   1      30528.01      28523.10      2350.45 o                         
 -15   3   1      14366.13      19630.05      2994.53 o                         
 -14   3   1       8116.85       9238.70      1640.15 o                         
 -13   3   1       7724.42      12319.13      1577.14 o                         
 -12   3   1       1943.76       3576.81       998.29 o                         
 -11   3   1     133216.19     134553.38      5341.46 o                         
 -10   3   1        168.75        761.00       678.19 o                         
  -9   3   1       3399.41       9903.07      1131.85 o                         
  -8   3   1      11226.53      13405.03      1291.41 o                         
  -7   3   1       8327.60       9969.55       917.35 o                         
  -6   3   1      57806.89      56437.88      4510.08 o                         
  -5   3   1      35479.25      34403.68      2793.45 o                         
  -4   3   1       3439.55       2564.71       804.03 o                         
  -3   3   1      41026.38      42974.04      2885.95 o                         
  -2   3   1      40038.88      44496.47      4222.91 o                         
  -1   3   1       3742.95       8994.64       821.31 o                         
   0   3   1      19561.14      16360.69      1065.74 o                         
   1   3   1      56681.48      54855.77      2814.10 o                         
   2   3   1      37218.48      36916.36      3874.92 o                         
   3   3   1      10259.30      11036.95      1258.50 o                         
   4   3   1       8190.09       5924.37       673.11 o                         
   5   3   1      79561.44      70893.43      3280.13 o                         
   6   3   1      16429.17      17053.98      1859.41 o                         
   7   3   1       4048.57      11790.16      1451.45 o                         
   8   3   1        310.29        356.19       742.14 o                         
   9   3   1       1510.71       1314.56       706.31 o                         
  10   3   1     123356.00     143918.25     13668.94 o                         
  11   3   1      33513.85      36593.99      2507.05 o                         
  12   3   1       3653.70       1363.92      1037.10 o                         
  13   3   1         29.26       7915.74      1663.84 o                         
  14   3   1      31406.62      38035.36      3147.12 o                         
  15   3   1      18309.15      17115.12      1948.19 o                         
  16   3   1      66665.73      73238.49      4268.30 o                         
  17   3   1        498.71       1025.05      1233.84 o                         
  18   3   1       2807.77       3857.69      1468.85 o                         
  19   3   1      31225.81      33756.46      2888.85 o                         
  20   3   1       3181.05       3734.25      1590.60 o                         
  21   3   1      37512.45      40500.23      5627.48 o                         
  22   3   1      23031.87      23635.37      2595.62 o                         
  23   3   1      13510.13       9360.95      3684.06 o                         
  24   3   1       5025.36       4433.83      1848.92 o                         
  25   3   1      57015.73      54776.28      4065.43 o                         
 -26   4   1        838.44       1560.81      1845.23 o                         
 -25   4   1      37796.71      36925.99      3413.70 o                         
 -24   4   1      15076.16      14702.53      2627.93 o                         
 -23   4   1       2076.92       1116.10      1727.78 o                         
 -22   4   1       2767.49       2635.67      1591.39 o                         
 -21   4   1      28438.06      27527.71      2701.89 o                         
 -20   4   1        126.80       2292.75      1511.04 o                         
 -19   4   1       7605.89       9581.76      1706.81 o                         
 -18   4   1       4550.26       3486.99      1667.87 o                         
 -17   4   1      57237.17      59889.49      3830.46 o                         
 -16   4   1       6502.99       8981.02      1583.35 o                         
 -15   4   1       1620.51       2874.22      1261.82 o                         
 -14   4   1      20236.18      20699.17      2065.42 o                         
 -13   4   1      18608.61      19788.07      2251.55 o                         
 -12   4   1        473.75       1195.37       851.65 o                         
 -11   4   1       2897.65       5199.38      1533.00 o                         
 -10   4   1        155.53       1871.73       994.76 o                         
  -9   4   1      96196.39      95405.93      5516.91 o                         
  -8   4   1      45386.17      39506.27      2273.13 o                         
  -7   4   1      21187.05      24138.31      2424.22 o                         
  -6   4   1       7086.16       5981.48       886.22 o                         
  -5   4   1      25292.12      29424.96      2457.27 o                         
  -4   4   1        350.32       2222.49       949.65 o                         
  -3   4   1       8050.15      16079.82      1767.22 o                         
  -2   4   1       2728.59       2572.52       632.36 o                         
  -1   4   1     129859.66     127707.46      5029.26 o                         
   0   4   1      18547.90      18642.46      1760.96 o                         
   1   4   1      29547.13      29433.76      1703.62 o                         
   2   4   1      19571.35      17505.87      1494.52 o                         
   3   4   1      53813.80      59329.82      3223.78 o                         
   4   4   1        293.41        964.47       904.55 o                         
   5   4   1       2663.75       8374.70       912.85 o                         
   6   4   1         85.76        444.07       547.42 o                         
   7   4   1     144676.97     132961.14      5816.07 o                         
   8   4   1      15054.50      16629.45      1624.02 o                         
   9   4   1      21026.82      22408.43      1865.24 o                         
  10   4   1      18198.38      20866.94      1619.03 o                         
  11   4   1      28195.63      34436.36      2132.89 o                         
  12   4   1       5673.32      10193.50      1562.47 o                         
  13   4   1       6640.11       8485.13      1886.40 o                         
  14   4   1        234.31       1297.88      1069.56 o                         
  15   4   1      91507.39      94111.30      5792.36 o                         
  16   4   1      15993.90      17920.36      2112.75 o                         
  17   4   1      12369.08      13352.01      1937.14 o                         
  18   4   1       3425.68       1592.04      1394.63 o                         
  19   4   1       7268.39       7983.26      1998.70 o                         
  20   4   1       2493.56       1036.02      1533.05 o                         
  21   4   1       4154.33       3245.77      2117.99 o                         
  22   4   1       2171.70       3747.81      1858.54 o                         
  23   4   1      25905.86      20138.64      3299.76 o                         
  24   4   1        794.52       3334.54      1889.08 o                         
  25   4   1      16138.38      10898.44      2139.53 o                         
 -25   5   1       4532.57       3799.55      2068.58 o                         
 -24   5   1        275.46        361.69      1804.66 o                         
 -23   5   1      47657.38      52348.07      5808.87 o                         
 -22   5   1       2160.19       3349.90      1827.07 o                         
 -21   5   1      43558.80      44180.14      4831.36 o                         
 -20   5   1      41218.08      40104.84      3844.60 o                         
 -19   5   1      61650.00      54142.40      3858.65 o                         
 -18   5   1      32404.57      33900.09      3015.20 o                         
 -17   5   1      21551.69      23710.37      3309.54 o                         
 -16   5   1       1345.73       3337.97      1787.96 o                         
 -15   5   1       1813.84       2997.92      1354.71 o                         
 -14   5   1     155451.28     167448.81      7839.71 o                         
 -13   5   1      51109.38      51982.55      2950.42 o                         
 -12   5   1       8687.25       7660.67      1373.78 o                         
 -11   5   1      16292.16      24981.75      2194.44 o                         
 -10   5   1      40097.20      37575.91      4183.03 o                         
  -9   5   1       4785.84       4200.12       910.33 o                         
  -8   5   1      67592.20      61127.01      3639.46 o                         
  -7   5   1       6946.53       4204.96       885.23 o                         
  -6   5   1      39958.81      31735.26      2981.86 o                         
  -5   5   1      17315.61      20024.41      2197.25 o                         
  -4   5   1       3858.36       4044.12      1670.07 o                         
  -3   5   1     100769.27      94584.12      4699.81 o                         
  -2   5   1      10831.16      13044.97      1262.43 o                         
  -1   5   1       3406.85       5621.83       929.50 o                         
   0   5   1       5971.09       6475.79      1001.34 o                         
   1   5   1       4392.22       5796.28       947.01 o                         
   2   5   1      67472.47      66489.05      3155.52 o                         
   3   5   1      41139.73      38382.89      2572.92 o                         
   4   5   1       3159.25       1632.88      1088.85 o                         
   5   5   1      62261.75      60230.73      4248.75 o                         
   6   5   1      16461.68      15394.38      1382.24 o                         
   7   5   1      64811.28      70460.03      4637.79 o                         
   8   5   1      10629.06       8281.51      1049.81 o                         
   9   5   1      23209.84      31823.64      2434.00 o                         
  10   5   1       6820.30       3514.30      1538.70 o                         
  11   5   1       2941.69       6798.71      1379.10 o                         
  12   5   1       9337.94      10999.75      1689.62 o                         
  13   5   1     171838.44     178783.42      7255.43 o                         
  14   5   1       5400.73       5724.21      1531.73 o                         
  15   5   1       1292.10       6339.06      2332.32 o                         
  16   5   1      17375.02      15740.61      2217.75 o                         
  17   5   1      25818.96      30247.21      2804.09 o                         
  18   5   1      73432.73      73910.13      6870.81 o                         
  19   5   1      57935.46      53282.39      4940.31 o                         
  20   5   1       9478.40      14190.47      2236.28 o                         
  21   5   1      12186.94      18864.86      2577.44 o                         
  22   5   1      70416.91      75659.20      5080.96 o                         
  23   5   1        747.49       3434.71      1977.32 o                         
 -23   6   1       3185.40       4765.19      1935.17 o                         
 -22   6   1      16516.09      14702.26      2785.67 o                         
 -21   6   1      18481.33      16155.14      2359.17 o                         
 -20   6   1      10046.18       8645.95      2056.19 o                         
 -19   6   1        759.74       4799.95      1835.77 o                         
 -18   6   1       1428.44       1383.80      1606.55 o                         
 -17   6   1      83904.50      84047.77      5092.32 o                         
 -16   6   1      33620.32      38839.14      2700.71 o                         
 -15   6   1       4110.39       7002.99      1418.98 o                         
 -14   6   1       6053.99       8491.37      1453.29 o                         
 -13   6   1      48827.46      53178.62      5726.74 o                         
 -12   6   1       4884.93       4839.99      1421.60 o                         
 -11   6   1       3684.15       9342.25      1318.82 o                         
 -10   6   1       5706.05       5342.92      1084.18 o                         
  -9   6   1     161410.42     150004.97      6852.50 o                         
  -8   6   1      37478.69      32737.20      2323.49 o                         
  -7   6   1       4376.78       8963.60      1263.90 o                         
  -6   6   1       2894.77       2444.41      1314.59 o                         
  -5   6   1      96093.34      96523.31      6744.56 o                         
  -4   6   1       2302.73       3597.18      1028.08 o                         
  -3   6   1       9656.02      12501.29      1536.35 o                         
  -2   6   1       1045.15       1504.20       927.12 o                         
  -1   6   1     125209.27     121131.94      5181.35 o                         
   0   6   1      32355.00      31280.79      2074.58 o                         
   1   6   1      10766.48      19013.09      1825.24 o                         
   2   6   1      37055.71      39097.54      2335.45 o                         
   3   6   1      57797.17      70890.84      3485.67 o                         
   4   6   1      25175.54      32240.46      3047.71 o                         
   5   6   1       6167.02       5144.99      1691.03 o                         
   6   6   1       7037.53       5117.70      1028.09 o                         
   7   6   1     144906.56     140188.05      6563.33 o                         
   8   6   1      18974.44      18602.00      1645.70 o                         
   9   6   1      23010.88      22547.41      1789.65 o                         
  10   6   1       3010.36       2261.51      1221.87 o                         
  11   6   1      13149.77      14845.49      1894.10 o                         
  12   6   1       1230.52       2347.54      1390.90 o                         
  13   6   1       2399.20       3624.01      1535.31 o                         
  14   6   1       2546.26       1753.58      1223.16 o                         
  15   6   1      82002.67      82132.66      5132.14 o                         
  16   6   1       7438.27       7611.33      1923.40 o                         
  17   6   1      40279.43      35733.43      3239.96 o                         
  18   6   1       9042.58       4526.58      2222.63 o                         
  19   6   1      33506.71      33155.84      3168.05 o                         
  20   6   1       5230.33       4949.28      1889.06 o                         
  21   6   1       2054.71       2722.56      1892.74 o                         
  22   6   1        617.71       1323.61      1890.09 o                         
 -22   7   1      57041.32      65149.14      8260.05 o                         
 -21   7   1       9485.07       9107.71      2711.61 o                         
 -20   7   1      41737.70      35904.28      3469.29 o                         
 -19   7   1      29194.84      32199.04      4708.03 o                         
 -18   7   1       2684.55       3275.25      1806.79 o                         
 -17   7   1      26859.47      26897.69      2583.64 o                         
 -16   7   1      32054.11      33281.88      2653.18 o                         
 -15   7   1      21303.91      25105.79      2330.69 o                         
 -14   7   1       2753.27        662.29      1502.22 o                         
 -13   7   1      22224.22      23712.06      2508.44 o                         
 -12   7   1       2894.56       3478.88      1044.28 o                         
 -11   7   1     163603.75     153547.81      7179.92 o                         
 -10   7   1       6515.10       8840.19      1404.20 o                         
  -9   7   1       4036.09      11156.74      2342.79 o                         
  -8   7   1        413.80       2347.30      1088.81 o                         
  -7   7   1      11970.56      12134.17      1553.54 o                         
  -6   7   1      76179.84      77903.07      5199.91 o                         
  -5   7   1      49456.08      44398.32      3063.29 o                         
  -4   7   1       2274.89       3508.53      1440.21 o                         
  -3   7   1     107682.69     104447.12      5464.13 o                         
  -2   7   1      36083.86      35588.63      2373.93 o                         
  -1   7   1       8564.75       7613.98      1311.08 o                         
   0   7   1       2945.48       4727.17      1215.59 o                         
   1   7   1      26606.77      24597.17      2287.90 o                         
   2   7   1      77400.39      75689.53      4284.88 o                         
   3   7   1      40073.23      36019.12      2814.22 o                         
   4   7   1       5336.54       6093.22      1383.32 o                         
   5   7   1     118311.33     112025.45      5738.52 o                         
   6   7   1      41497.54      42050.06      2759.15 o                         
   7   7   1       3645.19      21947.56      1894.27 o                         
   8   7   1       2163.31       2055.06      1308.03 o                         
   9   7   1       4704.50       3391.53      1101.66 o                         
  10   7   1     118082.34     108115.02      5929.59 o                         
  11   7   1      36146.84      37007.49      3003.50 o                         
  12   7   1        464.64       -413.75      1344.20 o                         
  13   7   1      14184.16      21438.52      2378.66 o                         
  14   7   1      36362.58      33156.06      2618.58 o                         
  15   7   1      20799.01      19857.63      2188.85 o                         
  16   7   1      40350.94      42802.61      3744.53 o                         
  17   7   1       1089.76        -43.48      1763.74 o                         
  18   7   1      19186.21      21078.60      3096.71 o                         
  19   7   1      15423.58      17615.48      3045.64 o                         
  20   7   1       1120.05       -277.15      1868.40 o                         
 -19   8   1       8523.77       7126.15      2210.75 o                         
 -18   8   1      15211.62      13578.50      3171.01 o                         
 -17   8   1     100120.75     104796.11      5291.73 o                         
 -16   8   1      10263.41      11447.21      1919.63 o                         
 -15   8   1       2953.82       4231.09      1854.84 o                         
 -14   8   1      22734.61      22719.61      2645.64 o                         
 -13   8   1      29539.78      28254.21      2861.14 o                         
 -12   8   1        938.31       5511.53      1470.89 o                         
 -11   8   1       4721.54       4620.70      1269.93 o                         
 -10   8   1       1006.43       2694.58      1240.48 o                         
  -9   8   1     132661.00     125691.79      6243.95 o                         
  -8   8   1      94533.75      88581.65      4155.21 o                         
  -7   8   1      32933.35      33858.64      2234.27 o                         
  -6   8   1       6173.21       7008.14      1603.81 o                         
  -5   8   1      33758.12      30933.39      2664.97 o                         
  -4   8   1      11444.66      15216.54      2327.10 o                         
  -3   8   1       9951.69      11698.79      1822.49 o                         
  -2   8   1      12223.89      14361.46      1961.29 o                         
  -1   8   1     170826.88     163962.17      6914.03 o                         
   0   8   1      38659.04      36832.00      2577.89 o                         
   1   8   1      48349.47      52669.66      3132.85 o                         
   2   8   1       8871.40       9031.05      1473.92 o                         
   3   8   1      47719.09      51035.89      4166.90 o                         
   4   8   1       2096.90       9881.20      1682.44 o                         
   5   8   1       3882.41       5910.62      1560.17 o                         
   6   8   1       1186.38       1646.28      1041.24 o                         
   7   8   1     183901.86     172682.94      6892.19 o                         
   8   8   1      31646.39      21477.13      1993.03 o                         
   9   8   1      41580.97      39150.76      2725.13 o                         
  10   8   1      17158.92      16643.74      1790.94 o                         
  11   8   1      41420.78      40123.80      3416.77 o                         
  12   8   1      12735.53      14024.35      2396.63 o                         
  13   8   1       6126.90       6359.19      1749.64 o                         
  14   8   1        700.25       1068.33      1409.62 o                         
  15   8   1     156170.09     153983.98      6951.32 o                         
  16   8   1      40604.56      40316.97      3105.04 o                         
  17   8   1      25062.63      26093.28      3118.45 o                         
 -15   9   1       1280.76      -1706.73      2654.77 o                         
 -14   9   1      91535.31      88764.84      5555.57 o                         
 -13   9   1      46395.80      43664.37      3706.82 o                         
 -12   9   1       1571.10       1598.08      1319.35 o                         
 -11   9   1      40879.24      36497.10      2481.78 o                         
 -10   9   1      38777.73      31084.82      2268.43 o                         
  -9   9   1      14557.41      12857.40      2095.18 o                         
  -8   9   1      22663.95      26245.95      2100.69 o                         
  -7   9   1       3652.99       1942.32      1110.46 o                         
  -6   9   1      44602.05      41660.33      3378.23 o                         
  -5   9   1      15894.15      16790.86      3268.75 o                         
  -4   9   1       2871.68       -577.67      1449.68 o                         
  -3   9   1     105058.69      90361.30      5251.53 o                         
  -2   9   1      17336.57      19353.20      3557.18 o                         
  -1   9   1       7787.93       2914.23      1324.40 o                         
   0   9   1       3566.01       6099.39      1507.90 o                         
   1   9   1       6536.98       7200.42      1540.76 o                         
   2   9   1      53784.39      57128.03      5829.45 o                         
   3   9   1      21276.46      20218.19      2089.94 o                         
   4   9   1       3177.04       2358.32      1617.89 o                         
   5   9   1      59994.12      60946.62      4110.15 o                         
   6   9   1       7836.07      12695.80      1563.37 o                         
   7   9   1      48866.99      52034.57      2958.28 o                         
   8   9   1       3630.15       7263.42      1332.23 o                         
   9   9   1      16193.56      14866.51      1597.22 o                         
  10   9   1      10064.99       6480.94      1400.77 o                         
  11   9   1       7650.33      12022.63      2328.27 o                         
  12   9   1      15533.50      14631.77      2397.24 o                         
  13   9   1     164597.95     163137.97      8403.97 o                         
  14   9   1      13048.75       5631.41      2559.48 o                         
 -13  10   1      34162.58      48527.61      4878.99 o                         
 -12  10   1      12669.10      16811.68      2737.50 o                         
 -11  10   1       4143.08       7323.41      2196.30 o                         
 -10  10   1      10735.77      11497.03      1801.30 o                         
  -9  10   1     117492.91     110658.86      7224.22 o                         
  -8  10   1      38103.52      34217.82      2984.02 o                         
  -7  10   1       8466.76       9546.65      1521.31 o                         
  -6  10   1        492.08       1409.52      1922.40 o                         
  -5  10   1      60141.72      59226.89      4168.06 o                         
  -4  10   1       2935.14       6688.49      1823.10 o                         
  -3  10   1       7944.31       5566.25      2419.93 o                         
  -2  10   1        384.99       -213.29      1604.80 o                         
  -1  10   1     105019.39      95798.74      4940.22 o                         
   0  10   1      45780.00      39492.53      2933.25 o                         
   1  10   1      12494.26      11743.76      1816.25 o                         
   2  10   1       9443.54      16637.05      2050.90 o                         
   3  10   1      39828.02      31935.30      3115.35 o                         
   4  10   1      41553.97      30277.71      5833.70 o                         
   5  10   1       5566.05       5592.37      1926.50 o                         
   6  10   1       7780.53       7314.41      1386.76 o                         
   7  10   1     107555.12     102267.77      4798.31 o                         
   8  10   1      30138.68      28880.57      2263.73 o                         
   9  10   1      12528.43       9529.75      1707.94 o                         
  10  10   1        457.21       7731.61      2046.79 o                         
  11  10   1       8843.81       8552.92      1961.90 o                         
  -7  11   1       3111.17       1888.91      2142.91 o                         
   6  11   1      32089.57      31980.38      4018.63 o                         
 -14 -10   2       3256.13       5158.93      2869.02 o                         
 -11 -10   2      17490.50      18961.34      3802.54 o                         
 -10 -10   2     173145.34     191549.83     11944.59 o                         
  -9 -10   2       6749.63       6964.77      2841.14 o                         
  -8 -10   2      49006.87      47458.16      4863.33 o                         
  -7 -10   2       8549.78       2129.46      2400.08 o                         
  -6 -10   2      36964.96      37603.80      4565.49 o                         
  -5 -10   2       4859.38         18.28      2458.68 o                         
  -4 -10   2     568387.25     584108.38     42805.16 o                         
  -3 -10   2      11184.64      11091.97      4032.32 o                         
  -2 -10   2      42172.48      48644.18      7052.10 o                         
  -1 -10   2       4867.43       6844.86      3938.41 o                         
   0 -10   2      90217.23      92994.40      7284.48 o                         
   1 -10   2      14087.81      14261.21      3257.45 o                         
   2 -10   2     436602.38     415840.34     22460.18 o                         
   3 -10   2       6218.89      11047.38      3010.40 o                         
   4 -10   2       2629.93       3493.29      3349.33 o                         
   5 -10   2       9826.46        874.00      3344.62 o                         
   6 -10   2      29847.54      32402.70      6047.65 o                         
   7 -10   2       6105.12       4372.54      3277.92 o                         
   8 -10   2     160497.23     164896.89     10371.62 o                         
   9 -10   2      15519.06      16248.97      4018.69 o                         
 -17  -9   2      10061.85      13329.94      3093.44 o                         
 -16  -9   2       7396.19      12035.83      2090.85 o                         
 -15  -9   2      45069.18      50282.00      3862.25 o                         
 -14  -9   2      92122.83     100483.79      5848.45 o                         
 -13  -9   2      13941.74      10420.36      2807.23 o                         
 -12  -9   2        810.26        959.86      2757.95 o                         
 -11  -9   2       6156.03       6260.63      2213.98 o                         
 -10  -9   2       6919.23       6609.34      2354.84 o                         
  -9  -9   2      20189.19      19424.38      3294.48 o                         
  -8  -9   2      10358.72       8672.22      2470.75 o                         
  -7  -9   2      35582.76      39503.48      4322.47 o                         
  -6  -9   2      67468.80      82260.90      6376.97 o                         
  -5  -9   2      35266.43      33437.56      5750.26 o                         
  -4  -9   2       1440.03       -797.18      3050.64 o                         
  -3  -9   2       7796.87       7152.53      3147.33 o                         
  -2  -9   2      30384.09      35610.16      5623.32 o                         
  -1  -9   2       9470.88      11883.23      3764.01 o                         
   0  -9   2      22461.97      25669.73      3533.97 o                         
   1  -9   2      45295.30      47653.28     10745.17 o                         
   2  -9   2      14958.01      17642.16      2943.03 o                         
   3  -9   2      25049.88      27299.95      3710.68 o                         
   4  -9   2     349035.06     371404.44     21148.44 o                         
   5  -9   2       6931.42       7240.33      3256.01 o                         
   6  -9   2     122380.36     121623.66     12419.13 o                         
   7  -9   2       7023.97       4807.33      2094.66 o                         
   8  -9   2      13568.62      15246.57      2820.65 o                         
   9  -9   2      29803.97      30265.89      2996.83 o                         
  10  -9   2     339183.34     372875.59     16311.26 o                         
  11  -9   2      32369.50      41549.88      3531.86 o                         
  12  -9   2       9625.84      11521.22      2158.47 o                         
  13  -9   2      10211.54      10089.59      2235.98 o                         
  14  -9   2      21627.79      20334.31      3425.59 o                         
  15  -9   2       6242.50       9254.90      2380.45 o                         
 -20  -8   2      67215.23      70977.69      8417.35 o                         
 -19  -8   2      26358.52      21075.56      2633.16 o                         
 -18  -8   2      33526.32      32452.62      3576.07 o                         
 -17  -8   2       2952.83       4718.53      1400.83 o                         
 -16  -8   2     590399.25     608506.94     26638.24 o                         
 -15  -8   2       2568.59       3408.17      1478.05 o                         
 -14  -8   2     208972.91     223718.16      8933.91 o                         
 -13  -8   2       2380.10       2741.61      1373.35 o                         
 -12  -8   2     189937.16     213134.16     10029.76 o                         
 -11  -8   2      14429.93      14353.11      2204.23 o                         
 -10  -8   2     533814.00     553969.38     28275.48 o                         
  -9  -8   2       8846.09      12542.92      2759.74 o                         
  -8  -8   2      32565.53      34336.98      4853.66 o                         
  -7  -8   2       8255.81      10495.66      2490.85 o                         
  -6  -8   2     142557.97     157788.94      9839.12 o                         
  -5  -8   2       6906.01       1444.99      2766.04 o                         
  -4  -8   2      96510.70      98315.41      9836.37 o                         
  -3  -8   2       6226.47       5802.67      3051.79 o                         
  -2  -8   2      51531.59      58561.45      7124.30 o                         
  -1  -8   2      10166.51      16561.16      4132.53 o                         
   0  -8   2      13660.71      17745.35      2569.09 o                         
   1  -8   2      10886.93       8761.33      2228.40 o                         
   2  -8   2     155171.30     154003.64      9624.84 o                         
   3  -8   2       6255.12       6665.07      1997.95 o                         
   4  -8   2     253304.66     260928.83     11822.88 o                         
   5  -8   2       7625.88      12569.54      2396.80 o                         
   6  -8   2      54576.43      53149.09      4512.34 o                         
   7  -8   2       8380.23       9070.44      2195.58 o                         
   8  -8   2     475518.31     499332.28     25531.92 o                         
   9  -8   2      14803.09      14131.60      2549.39 o                         
  10  -8   2     183313.22     189705.75     10170.84 o                         
  11  -8   2       1796.50       3470.52      1625.00 o                         
  12  -8   2     199981.84     214100.33     10119.26 o                         
  13  -8   2        457.31        775.84      1197.35 o                         
  14  -8   2     224693.27     236425.17      9748.13 o                         
  15  -8   2       2905.41       2105.05      1402.26 o                         
  16  -8   2        292.65       1845.45      1213.34 o                         
  17  -8   2       5822.92       3105.72      2833.08 o                         
 -22  -7   2      89910.56      93575.42      9752.41 o                         
 -21  -7   2      12114.21       9901.98      3402.86 o                         
 -20  -7   2      10072.73      11782.70      2671.56 o                         
 -19  -7   2      13914.72      15701.86      2761.92 o                         
 -18  -7   2       2924.98       3435.32      1594.38 o                         
 -17  -7   2       6489.81       9330.38      2321.72 o                         
 -16  -7   2       7798.63      14435.43      1602.29 o                         
 -15  -7   2      21005.41      21329.45      1878.45 o                         
 -14  -7   2       6405.71       8930.23      1403.19 o                         
 -13  -7   2      46104.37      63177.46      3401.68 o                         
 -12  -7   2     197509.88     207174.55      9592.40 o                         
 -11  -7   2       1672.55       2527.75      1411.68 o                         
 -10  -7   2       7175.38       7889.93      1640.52 o                         
  -9  -7   2      10296.07       8898.35      1634.90 o                         
  -8  -7   2     153271.06     147770.89      7307.30 o                         
  -7  -7   2      51155.71      53990.45      3603.93 o                         
  -6  -7   2     684843.94     720619.88     35513.82 o                         
  -5  -7   2      28626.74      35442.94      3451.51 o                         
  -4  -7   2      21356.78      27660.37      4504.98 o                         
  -3  -7   2       9362.61      11586.02      3355.80 o                         
  -2  -7   2      49651.02      49198.12      6054.24 o                         
  -1  -7   2      12961.63      11614.27      3363.97 o                         
   0  -7   2      72527.47      88293.07     14814.29 o                         
   1  -7   2      40285.41      44394.52      4035.33 o                         
   2  -7   2      54656.93      54571.88      4617.75 o                         
   3  -7   2      35641.98      41977.34      3100.55 o                         
   4  -7   2     186492.38     184379.88      8664.80 o                         
   5  -7   2       6674.92      10127.38      4559.86 o                         
   6  -7   2        401.03       2104.08      1507.23 o                         
   7  -7   2      10504.50      11326.74      2281.70 o                         
   8  -7   2      10086.21      15806.36      6631.81 o                         
   9  -7   2      25679.57      28773.00      4724.96 o                         
  10  -7   2     169147.28     172147.77     10254.26 o                         
  11  -7   2      17424.75      17219.99      3854.54 o                         
  12  -7   2     119058.23     126179.22      8343.29 o                         
  13  -7   2       6981.02       9593.63      2509.43 o                         
  14  -7   2      37847.27      41826.84     12274.15 o                         
  15  -7   2       6172.64       5950.57      1373.87 o                         
  16  -7   2      19892.77      23581.02      5524.61 o                         
  17  -7   2       6167.47       4381.39      3000.65 o                         
  18  -7   2     289931.75     318508.53     24688.05 o                         
  19  -7   2      14295.18      11293.63      3843.52 o                         
 -24  -6   2      43034.20      39563.80      5965.32 o                         
 -23  -6   2        562.37       2057.59      3033.22 o                         
 -22  -6   2     263438.94     261772.44     15086.58 o                         
 -21  -6   2       8635.27      10022.69      2478.61 o                         
 -20  -6   2       3200.95       4598.29      2111.23 o                         
 -19  -6   2       2283.60       1729.93      1765.22 o                         
 -18  -6   2      62893.03      65123.59      6084.19 o                         
 -17  -6   2       8530.62       9002.24      1393.67 o                         
 -16  -6   2      38032.34      38355.49      2681.40 o                         
 -15  -6   2        519.74        340.57       933.77 o                         
 -14  -6   2      14747.88      21265.75      1780.59 o                         
 -13  -6   2       6015.41       4776.65      1049.00 o                         
 -12  -6   2       1063.71       1863.39       963.50 o                         
 -11  -6   2      15326.78      15127.48      1860.74 o                         
 -10  -6   2     229431.09     226392.17     10106.63 o                         
  -9  -6   2      10638.30      11284.54      1623.44 o                         
  -8  -6   2     232776.59     240102.92     10595.68 o                         
  -7  -6   2       3299.96       3429.16      1128.44 o                         
  -6  -6   2      13279.29      16056.85      2139.92 o                         
  -5  -6   2       3577.84       4526.57      1423.27 o                         
  -4  -6   2    1765490.38    1717113.50     81417.09 o                         
  -3  -6   2       7230.49      11758.53      3055.24 o                         
  -2  -6   2     232066.16     235081.27     18365.54 o                         
  -1  -6   2       2669.03        563.45      2156.18 o                         
   0  -6   2     315949.97     316395.31     23658.50 o                         
   1  -6   2      10249.01      11852.00      2735.88 o                         
   2  -6   2    1586336.25    1516160.12     72258.57 o                         
   3  -6   2       6029.17       6206.31      1648.44 o                         
   4  -6   2       1837.32       2704.95      1492.74 o                         
   5  -6   2       2911.40       1647.09      2103.47 o                         
   6  -6   2     140860.47     142321.34     12187.93 o                         
   7  -6   2       4645.08       7865.47      2703.01 o                         
   8  -6   2     252443.08     250645.66     19358.30 o                         
   9  -6   2      10949.63       9233.17      2791.77 o                         
  10  -6   2       2862.38       1768.96      2149.13 o                         
  11  -6   2       8255.43       9931.90      2155.97 o                         
  12  -6   2       7595.74       8526.12      1284.33 o                         
  13  -6   2       2187.85       5646.07      1252.61 o                         
  14  -6   2     232597.48     230313.30     16885.82 o                         
  15  -6   2       5831.85       7218.48      2937.51 o                         
  16  -6   2     251619.83     291033.78     22511.90 o                         
  17  -6   2      20626.14      19811.93      4274.82 o                         
  18  -6   2        739.74       5565.18      3094.95 o                         
  19  -6   2       2960.12        707.01      2831.46 o                         
  20  -6   2     465180.69     456640.50     33671.42 o                         
  21  -6   2       4475.13       5099.11      3059.32 o                         
 -25  -5   2        673.75       3733.44      2244.70 o                         
 -24  -5   2      34588.87      38256.52      4331.67 o                         
 -23  -5   2      15890.96      17080.63      2049.91 o                         
 -22  -5   2     169534.84     171731.62      7985.68 o                         
 -21  -5   2      17906.88      19662.01      5330.24 o                         
 -20  -5   2     206642.97     215293.00     12066.67 o                         
 -19  -5   2       2745.80       3448.25      1821.44 o                         
 -18  -5   2     109649.11     121985.72      8276.47 o                         
 -17  -5   2       8510.56       7546.63      2308.45 o                         
 -16  -5   2       8199.59      24770.88      7402.82 o                         
 -15  -5   2      24804.59      37067.58      5395.02 o                         
 -14  -5   2     279903.78     276742.72     10145.86 o                         
 -13  -5   2       8465.83       9190.02      1468.18 o                         
 -12  -5   2     101659.16     105111.34      4451.00 o                         
 -11  -5   2       8688.78       8777.33      1089.55 o                         
 -10  -5   2      12024.42      13761.33      1860.03 o                         
  -9  -5   2      13959.46      13269.59      1936.44 o                         
  -8  -5   2      24398.77      33176.17      4229.06 o                         
  -7  -5   2      14449.46      18165.81      3005.52 o                         
  -6  -5   2     548784.19     547425.69     38275.04 o                         
  -5  -5   2      40247.50      52363.96      5660.02 o                         
  -4  -5   2      68343.16      63590.61      6347.49 o                         
  -3  -5   2      13502.33      17388.96      3074.94 o                         
   6  -5   2      90537.16      87507.94      8085.76 o                         
   7  -5   2       4019.71       3882.40      2041.86 o                         
   8  -5   2       6218.12       6491.99      2322.94 o                         
   9  -5   2       8182.52      15910.21      3175.15 o                         
  10  -5   2     818677.31     789060.69     54530.12 o                         
  11  -5   2      33146.74      45855.93      2745.89 o                         
  12  -5   2      50850.62      53851.16      3548.72 o                         
  13  -5   2       6706.25       7943.84      1261.43 o                         
  19  -5   2       8720.70      10030.62      2235.20 o                         
  20  -5   2     318410.44     316388.88     22167.84 o                         
  21  -5   2       1085.11        826.30      1659.25 o                         
  22  -5   2         68.94       1700.38      1726.23 o                         
  23  -5   2       5846.29       9019.35      2171.44 o                         
 -26  -4   2      41111.46      39920.43      4494.15 o                         
 -25  -4   2      30433.42      24256.00      3454.57 o                         
 -24  -4   2      11858.59      16845.81      6817.60 o                         
 -23  -4   2        660.90       2823.68      1482.03 o                         
 -22  -4   2      88484.19      88150.26      5603.84 o                         
 -21  -4   2       2300.23        738.18      1377.17 o                         
 -20  -4   2     141806.53     144426.14      9190.98 o                         
 -19  -4   2      21574.76      18691.18      3242.77 o                         
 -18  -4   2      12604.93      14102.30      1783.85 o                         
 -17  -4   2       3412.81       2990.20      1163.42 o                         
 -16  -4   2    1236501.38    1247761.62     58614.23 o                         
 -15  -4   2        406.88        408.85      1637.36 o                         
 -14  -4   2     703267.62     704684.31     48255.84 o                         
 -13  -4   2       5216.07       4135.97       899.16 o                         
 -12  -4   2     361716.91     357468.56     14523.99 o                         
 -11  -4   2      10287.93      11189.57      1431.63 o                         
 -10  -4   2    1516997.75    1442504.88     68132.16 o                         
  -9  -4   2       4689.04       3099.28      1692.98 o                         
  -8  -4   2      36407.48      37152.65      2941.55 o                         
  -7  -4   2        959.76       1484.37      1389.06 o                         
  -6  -4   2     593508.25     595706.31     40994.02 o                         
  -5  -4   2       3212.82       3271.32      1562.22 o                         
  -4  -4   2     144613.00     144279.17     11373.57 o                         
  -3  -4   2       1859.62        375.54      1254.46 o                         
  -2  -4   2      34527.67      36205.32      4153.99 o                         
  -1  -4   2       5317.58       5383.09      1704.96 o                         
   7  -4   2       3769.71       5808.48      1935.06 o                         
  10  -4   2     648701.50     632744.00     42117.11 o                         
  11  -4   2        496.39       5305.25      1242.64 o                         
  12  -4   2     491661.06     470824.28     31800.78 o                         
  13  -4   2        129.46       1336.98      1061.43 o                         
  17  -4   2       2311.94        699.68      1335.80 o                         
  18  -4   2     256967.22     253460.00     17905.39 o                         
  19  -4   2       4849.07       3056.05      1575.30 o                         
  20  -4   2      15780.77      14054.95      2407.74 o                         
  21  -4   2        184.18        274.74      1572.72 o                         
  22  -4   2       9336.50      15619.60      2688.71 o                         
  23  -4   2       8036.72       6444.73      2045.99 o                         
  24  -4   2       1055.08       1203.40      1760.12 o                         
 -27  -3   2       1630.10       2486.28      2124.09 o                         
 -26  -3   2      10425.61       9720.21      2490.26 o                         
 -25  -3   2       8595.55      12954.43      4722.38 o                         
 -24  -3   2       6427.97       6508.39      2081.95 o                         
 -23  -3   2        871.86        398.79      1423.85 o                         
 -22  -3   2     278883.69     272133.44     17759.68 o                         
 -21  -3   2       3334.43       3939.38      1476.28 o                         
 -20  -3   2     158599.52     157865.00      8613.29 o                         
 -19  -3   2      15708.88      25676.19      8656.20 o                         
 -18  -3   2      43750.73      46131.30      4048.28 o                         
 -17  -3   2        171.71        700.23      1055.92 o                         
 -16  -3   2       1569.33       1660.17      1005.75 o                         
 -15  -3   2       2998.41       2176.69      1665.17 o                         
 -14  -3   2     183346.78     184564.28     13890.80 o                         
 -13  -3   2      34472.99      59229.33     16338.25 o                         
 -12  -3   2     442256.88     441063.28     29925.96 o                         
 -11  -3   2        421.80       1100.47       777.88 o                         
 -10  -3   2      33453.45      37882.10      2014.47 o                         
  -9  -3   2       1404.99       1748.80       543.49 o                         
  -8  -3   2     239045.47     260625.39     12109.46 o                         
  -7  -3   2      24692.39      33123.44      3555.57 o                         
  -6  -3   2    1587050.00    1530426.75    101673.16 o                         
  -5  -3   2      13135.38      17403.78      2310.83 o                         
  -4  -3   2     405120.12     416422.25     28731.29 o                         
  -3  -3   2       2038.20       1118.96      1097.97 o                         
  -2  -3   2      12315.95      12644.06      2020.13 o                         
  -1  -3   2       7271.47      11922.11      2121.07 o                         
   7  -3   2       5631.61       6829.88      1054.54 o                         
   8  -3   2        288.71       1757.64       477.74 o                         
   9  -3   2       8471.55      15464.62      2486.85 o                         
  10  -3   2     689470.50     670333.81     44663.24 o                         
  11  -3   2       5916.90       7098.58      1286.68 o                         
  12  -3   2     281718.75     267987.50     18465.45 o                         
  13  -3   2       6140.60      13288.16      1835.19 o                         
  16  -3   2      16177.73      19951.52      3274.01 o                         
  17  -3   2       1288.94       1399.43      1091.03 o                         
  18  -3   2     483172.81     450450.06     21876.99 o                         
  19  -3   2       7940.36      14972.72      3532.25 o                         
  20  -3   2     509367.62     505097.62     25454.13 o                         
  21  -3   2       4521.44       8692.14      1734.64 o                         
  22  -3   2       3240.39       5666.30      1605.68 o                         
  23  -3   2        597.91       2899.64      1524.00 o                         
  24  -3   2      48017.74      45449.68      4670.51 o                         
  25  -3   2       3455.31       7343.99      2343.19 o                         
 -27  -2   2       7534.70       8350.78      2664.42 o                         
 -26  -2   2     311880.62     296058.88     20475.44 o                         
 -25  -2   2        305.77       2221.16      1889.01 o                         
 -24  -2   2      66348.67      65803.67      6299.41 o                         
 -23  -2   2       6457.51       4844.53      1456.53 o                         
 -22  -2   2     503230.50     480673.38     28241.11 o                         
 -21  -2   2      10934.60       9439.04      1693.07 o                         
 -20  -2   2       2828.43       5294.74      1428.77 o                         
 -19  -2   2        297.22       -163.43       998.16 o                         
 -18  -2   2     177845.97     187341.34      8252.25 o                         
 -17  -2   2       8010.39       5921.23      1112.52 o                         
 -16  -2   2      31261.71      28954.78      3145.56 o                         
 -15  -2   2       9046.44       8994.64      1486.26 o                         
 -14  -2   2     113829.23     114433.28      6640.30 o                         
 -13  -2   2       1434.14       2597.06       849.04 o                         
 -12  -2   2       2594.94       3696.03      1128.14 o                         
 -11  -2   2       6367.35       5277.92       863.13 o                         
 -10  -2   2     238744.53     237303.25     11650.29 o                         
  -9  -2   2       5203.55       7588.47      1005.66 o                         
  -8  -2   2     469459.12     475341.31     16001.71 o                         
  -7  -2   2        268.99        872.39       467.94 o                         
  -6  -2   2      49021.47      56633.56      2645.04 o                         
  -5  -2   2       1819.70       2492.30       906.04 o                         
  -4  -2   2    3851214.00    3178451.75    208990.38 o                         
  -3  -2   2       1215.88       2935.04       900.57 o                         
  -2  -2   2     649732.75     607307.56     40817.71 o                         
  -1  -2   2        730.75       2939.00       930.93 o                         
   4  -2   2       2021.88       2354.99       479.49 o                         
   5  -2   2        207.59         74.33       402.22 o                         
   6  -2   2     533207.62     537638.19     35655.97 o                         
   7  -2   2        919.59        707.86       555.60 o                         
  12  -2   2      27733.74      34618.77      4506.17 o                         
  13  -2   2        211.78       2251.92      1224.18 o                         
  14  -2   2     323273.16     304906.00     15844.46 o                         
  15  -2   2        729.72        895.42      1374.59 o                         
  16  -2   2     443925.47     435420.47     21983.37 o                         
  17  -2   2      18304.36      14821.68      2219.61 o                         
  18  -2   2      15923.40      18133.97      2480.37 o                         
  19  -2   2        558.99       1888.33      3070.05 o                         
  20  -2   2     815468.50     693186.50     41554.62 o                         
  21  -2   2       4647.64       6331.60      5043.92 o                         
  22  -2   2     261522.34     232528.09     37660.72 o                         
  23  -2   2      24948.44      22691.15      3180.32 o                         
  24  -2   2     149851.84     123465.02     20804.69 o                         
  25  -2   2        647.40       2587.48      1775.93 o                         
 -28  -1   2     102527.91      90391.53     10439.82 o                         
 -27  -1   2       1769.95       1629.21      3535.79 o                         
 -26  -1   2       3721.35       3255.45      1903.96 o                         
 -25  -1   2       3891.06       5040.95      1990.11 o                         
 -24  -1   2      27052.85      19754.81      5422.78 o                         
 -23  -1   2       3142.85       3284.07      1438.73 o                         
 -22  -1   2     306175.66     341890.50     14426.00 o                         
 -21  -1   2       3386.55       3205.23      1329.76 o                         
 -20  -1   2     291866.53     285381.88     13142.17 o                         
 -19  -1   2       5689.60       8006.17      1407.16 o                         
 -18  -1   2      78253.20      81615.03      4348.74 o                         
 -17  -1   2       2374.21       4996.52      1305.09 o                         
 -16  -1   2       4953.99       5186.48      1063.45 o                         
 -15  -1   2       3179.84       2635.68       986.04 o                         
 -14  -1   2     426927.56     451545.22     18060.03 o                         
 -13  -1   2       1564.87       2922.98       826.85 o                         
 -12  -1   2     490047.62     473731.31     18805.41 o                         
 -11  -1   2       3106.21       4941.17       813.72 o                         
 -10  -1   2      22877.22      24360.11      1563.72 o                         
  -9  -1   2       2815.45       4103.45       640.13 o                         
  -8  -1   2     166922.58     145780.11      7484.85 o                         
  -7  -1   2        683.39       1866.81       804.65 o                         
  -6  -1   2    1613291.00    1564600.25    103083.58 o                         
  -5  -1   2       5607.98       8701.28      1097.12 o                         
  -4  -1   2     320335.69     332816.25     22324.90 o                         
  -3  -1   2       2940.95       4116.84       986.22 o                         
  -2  -1   2       1786.48       4272.69       973.87 o                         
  -1  -1   2        253.52        688.88       405.06 o                         
   2  -1   2     323301.62     326651.38     22331.66 o                         
   3  -1   2       4688.86       2978.95      1037.85 o                         
   4  -1   2    2420601.00    2136643.50    140940.73 o                         
   5  -1   2       1197.87       1025.48       646.84 o                         
   6  -1   2      20770.12      20620.18      2469.05 o                         
   7  -1   2        298.56       -280.10       905.97 o                         
   8  -1   2       1139.35       1857.22      1072.51 o                         
   9  -1   2       2438.65       2357.03      1357.10 o                         
  10  -1   2    1155401.75    1099118.00     73971.58 o                         
  11  -1   2       6462.70       5480.91      1854.96 o                         
  12  -1   2     312760.81     327568.03     18718.87 o                         
  13  -1   2        372.12         48.68      1146.47 o                         
  14  -1   2      97713.34      95265.73      6136.50 o                         
  15  -1   2        340.62        -14.30      1287.42 o                         
  16  -1   2       4482.19       4017.10      1205.63 o                         
  17  -1   2       7205.04       9663.59      1670.15 o                         
  18  -1   2     410298.69     392794.31     16367.65 o                         
  19  -1   2       1994.45       4142.59      1437.94 o                         
  20  -1   2     601993.94     609252.38     28504.63 o                         
  21  -1   2         31.31       3065.95      1509.60 o                         
  22  -1   2        263.40        -18.59      1504.26 o                         
  23  -1   2       3243.31       3655.81      1683.13 o                         
  24  -1   2      27368.11      23249.51      2662.62 o                         
  25  -1   2        618.60       1733.53      3072.50 o                         
  26  -1   2     132700.81     142556.41     13941.20 o                         
 -28   0   2       9200.79       9599.19      2550.30 o                         
 -27   0   2        481.53        284.84      1505.72 o                         
 -26   0   2      76481.12      78831.94      4282.44 o                         
 -25   0   2      41939.24      38291.51      2349.69 o                         
 -24   0   2      14043.95      13602.90      1985.51 o                         
 -23   0   2        828.36       1493.04      1659.11 o                         
 -22   0   2      64838.71      67043.58      5051.59 o                         
 -21   0   2       2544.93       3005.53      1748.77 o                         
 -20   0   2     214820.42     196254.88     14726.34 o                         
 -19   0   2      18673.72      22405.88      4665.33 o                         
 -18   0   2      12549.33      15173.58      2450.30 o                         
 -17   0   2       2196.28        141.75      1190.30 o                         
 -16   0   2    1605722.62    1666099.50     82949.91 o                         
 -15   0   2       2287.05       3114.79      2115.55 o                         
 -14   0   2    1036558.50    1062737.12     50615.73 o                         
 -13   0   2       6867.39       4611.23      1128.52 o                         
 -12   0   2     448335.03     405921.62     20007.60 o                         
 -11   0   2       4427.16       5181.79      1036.93 o                         
 -10   0   2    2278813.00    2178025.00    101715.93 o                         
  -9   0   2        917.74       1365.04       638.72 o                         
  -8   0   2       6747.41      20097.12      6041.08 o                         
  -7   0   2       2717.31       4088.07      1007.21 o                         
  -6   0   2     807851.00     866385.00     57375.97 o                         
  -5   0   2       2170.68       3036.85       641.42 o                         
  -4   0   2      94019.12      94762.83      6536.51 o                         
  -2   0   2      16476.08        -36.48        86.17 o                         
   0   0   2      13671.86      17536.45      1476.19 o                         
   1   0   2        226.76        -93.52       390.48 o                         
   2   0   2      99125.30      89646.09      6545.41 o                         
   3   0   2        106.16        621.98       582.04 o                         
   4   0   2    1327522.25    1205880.50     79921.84 o                         
   5   0   2         29.50        216.85       589.20 o                         
   6   0   2      57479.55      70390.34      5875.98 o                         
   7   0   2         90.52        545.01       965.97 o                         
   8   0   2    2372667.00    2225816.25    147339.88 o                         
   9   0   2       8904.91      10640.51      2101.37 o                         
  10   0   2     950206.50     922543.62     62399.57 o                         
  11   0   2       3636.22       3926.39      1872.22 o                         
  12   0   2     720936.81     702415.75     34155.57 o                         
  13   0   2        372.71         24.29      1178.90 o                         
  14   0   2     963029.00     937200.50     45210.32 o                         
  15   0   2       9328.20       7251.09      1690.38 o                         
  16   0   2      43617.48      46006.02      4789.34 o                         
  17   0   2       2391.44       2297.17      1519.30 o                         
  18   0   2     345099.03     343730.72     18178.62 o                         
  19   0   2       3707.22       3902.93      1669.49 o                         
  20   0   2       6336.53       9502.65      3170.35 o                         
  21   0   2        820.57       1859.76      2599.99 o                         
  22   0   2      22586.53      24352.80      3310.75 o                         
  23   0   2       3124.11       2084.48       909.47 o                         
  24   0   2       5078.65       4608.30      1740.68 o                         
  25   0   2       7600.22       6868.54      2504.29 o                         
  26   0   2      44178.57      40813.25      4397.63 o                         
 -28   1   2     102527.88      80898.89      5032.25 o                         
 -27   1   2       1771.09        794.62      1553.91 o                         
 -26   1   2       3720.54       2236.71      2450.82 o                         
 -25   1   2       3889.18       3599.57       986.07 o                         
 -24   1   2      27051.84      29319.93      2570.12 o                         
 -23   1   2       3148.31       6171.91      1326.64 o                         
 -22   1   2     306200.69     303811.50     11304.08 o                         
 -21   1   2       3380.62       3306.74       943.92 o                         
 -20   1   2     291890.12     287363.91     14414.28 o                         
 -19   1   2       5684.65       7616.17      1027.09 o                         
 -18   1   2      78245.70      80163.98      4753.42 o                         
 -17   1   2       2372.82       4774.19      1452.45 o                         
 -16   1   2       4959.14       4773.75       876.63 o                         
 -15   1   2       3174.53       2109.24       752.82 o                         
 -14   1   2     426955.94     447039.50     17577.55 o                         
 -13   1   2       1562.10       2780.82      1191.71 o                         
 -12   1   2     490057.50     490412.88     19501.05 o                         
 -11   1   2       3106.52       1133.79       822.59 o                         
 -10   1   2      22868.81      26873.32      2293.60 o                         
  -9   1   2       2815.46       3174.05       825.26 o                         
  -8   1   2     166944.75     171995.00      6039.02 o                         
  -7   1   2        682.61       1219.71       435.67 o                         
  -6   1   2    1613286.00    1537101.50     58042.64 o                         
  -5   1   2       5605.82       6770.03       707.20 o                         
  -4   1   2     320299.38     315694.19     10585.79 o                         
  -3   1   2       2941.41       4517.23       845.76 o                         
  -2   1   2       1788.68       2978.07      1092.93 o                         
  -1   1   2        253.27        453.82       185.74 o                         
   0   1   2       1422.04       2554.36      1111.93 o                         
   1   1   2       2411.88       3827.46       474.16 o                         
   2   1   2     323332.66     330623.22     12815.64 o                         
   3   1   2       4693.70       4274.47       664.33 o                         
   4   1   2    2420581.00    2211013.50    102991.71 o                         
   5   1   2       1197.39       1162.68       712.94 o                         
   6   1   2      20773.04      17990.56      2275.28 o                         
   7   1   2        298.89        581.95      1002.42 o                         
   8   1   2       1139.16       1276.43      1280.51 o                         
   9   1   2       2440.33       1384.71      1327.64 o                         
  10   1   2    1155359.38    1130989.00     76164.47 o                         
  11   1   2       6464.65       9832.66      2322.94 o                         
  12   1   2     312753.06     329483.78     13478.41 o                         
  13   1   2        372.32        541.71       610.66 o                         
  14   1   2      97711.72     103196.02      4802.62 o                         
  15   1   2        340.27       1526.81       777.86 o                         
  16   1   2       4483.29       4452.76      1345.92 o                         
  17   1   2       7209.65      10304.15      1722.04 o                         
  18   1   2     410296.56     388813.84     15821.98 o                         
  19   1   2       1994.37       1775.92      2499.07 o                         
  20   1   2     601985.25     601113.25     31794.10 o                         
  21   1   2         31.28        821.95      1425.54 o                         
  22   1   2        263.12       2475.02      1473.52 o                         
  23   1   2       3249.69       4539.26      1766.60 o                         
  24   1   2      27365.47      27918.18      3592.69 o                         
  25   1   2        617.31        789.85      1673.51 o                         
  26   1   2     132694.55     132776.83      9283.76 o                         
 -27   2   2       7533.97       7723.86      2188.49 o                         
 -26   2   2     311868.84     289012.88     12891.16 o                         
 -25   2   2        305.25       1279.51      1472.97 o                         
 -24   2   2      66339.90      65907.01      4245.37 o                         
 -23   2   2       6459.78       4789.03      1694.71 o                         
 -22   2   2     503236.62     498552.78     20471.75 o                         
 -21   2   2      10932.54      11830.11      1760.58 o                         
 -20   2   2       2829.87       4062.14      1225.33 o                         
 -19   2   2        297.38        159.42      1164.97 o                         
 -18   2   2     177827.17     193521.80      9919.61 o                         
 -17   2   2       8011.55       6209.49       851.10 o                         
 -16   2   2      31261.60      33118.23      2185.63 o                         
 -15   2   2       9043.90       8652.67       942.21 o                         
 -14   2   2     113822.31     108617.81      4389.99 o                         
 -13   2   2       1432.68       1521.96       553.19 o                         
 -12   2   2       2592.44       2126.90       807.06 o                         
 -11   2   2       6371.41       6710.90      1077.92 o                         
 -10   2   2     238733.97     222084.38     10753.75 o                         
  -9   2   2       5202.71       6303.12       706.37 o                         
  -8   2   2     469441.22     436917.03     23010.45 o                         
  -7   2   2        268.93        898.82       385.08 o                         
  -6   2   2      49026.71      62653.08      2871.85 o                         
  -5   2   2       1821.73       2836.91       491.62 o                         
  -4   2   2    3851310.75    3178074.00    120498.79 o                         
  -3   2   2       1216.15       3128.72       685.92 o                         
  -2   2   2     649684.00     641465.62     30370.13 o                         
  -1   2   2        730.99       1793.39       389.85 o                         
   0   2   2     668735.75     637057.38     24641.73 o                         
   1   2   2       1527.92       1956.29       550.71 o                         
   2   2   2    3783961.00    3302300.25    126730.12 o                         
   3   2   2       1469.91       3304.15       561.12 o                         
   4   2   2       2022.15       4841.13      1732.36 o                         
   5   2   2        207.96         10.93       425.00 o                         
   6   2   2     533200.81     541489.31     21238.79 o                         
   7   2   2        918.20       1716.87       810.38 o                         
   8   2   2     323001.75     289867.91     18552.23 o                         
   9   2   2       4016.74       4420.47      1147.74 o                         
  10   2   2      54005.23      57359.75      3922.67 o                         
  11   2   2       5132.25       3172.37      1143.31 o                         
  12   2   2      27744.72      41316.40      5227.88 o                         
  13   2   2        212.56        745.65       977.06 o                         
  14   2   2     323275.25     305696.03     13008.77 o                         
  15   2   2        729.38       1553.20      1422.47 o                         
  16   2   2     443918.62     439277.88     21434.29 o                         
  17   2   2      18306.07      16577.20      2166.09 o                         
  18   2   2      15928.55      16617.81      2034.96 o                         
  19   2   2        560.23       -179.27      1351.79 o                         
  20   2   2     815469.00     788602.56     44137.51 o                         
  21   2   2       4649.93       5167.59      1709.23 o                         
  22   2   2     261534.03     243972.05     14239.69 o                         
  23   2   2      24942.36      25189.96      2676.16 o                         
  24   2   2     149862.88     143811.77      7483.58 o                         
  25   2   2        647.69       1504.62      1688.10 o                         
 -27   3   2       1629.84       2713.18      1702.02 o                         
 -26   3   2      10421.32      10311.08      1924.35 o                         
 -25   3   2       8597.74       4754.77      1692.16 o                         
 -24   3   2       6431.75       7866.87      2152.93 o                         
 -23   3   2        876.48       -165.04      1423.96 o                         
 -22   3   2     278874.59     296885.59     13056.36 o                         
 -21   3   2       3333.35       2327.02      1390.87 o                         
 -20   3   2     158596.09     169828.62      8091.91 o                         
 -19   3   2      15718.15      14718.19      2003.05 o                         
 -18   3   2      43757.76      45462.90      3127.74 o                         
 -17   3   2        172.66        989.40      1168.67 o                         
 -16   3   2       1573.11       3528.63      1437.33 o                         
 -15   3   2       2999.14       2948.74      1120.56 o                         
 -14   3   2     183318.75     178513.30      8043.16 o                         
 -13   3   2      34471.31      31095.64      4652.78 o                         
 -12   3   2     442208.38     442715.00     17911.51 o                         
 -11   3   2        420.77       1083.43       695.57 o                         
 -10   3   2      33471.90      32613.73      2123.66 o                         
  -9   3   2       1404.83       1867.01       720.48 o                         
  -8   3   2     239066.56     232841.70      9559.20 o                         
  -7   3   2      24692.19      28014.93      2485.77 o                         
  -6   3   2    1587062.62    1533208.62     58829.80 o                         
  -5   3   2      13130.99      10965.72      1270.91 o                         
  -4   3   2     405028.88     435857.69     21156.31 o                         
  -3   3   2       2037.99       2964.90       799.27 o                         
  -2   3   2      12299.18      11426.02      1275.16 o                         
  -1   3   2       7278.51      13452.28       973.82 o                         
   0   3   2      14822.85      12824.22       957.82 o                         
   1   3   2      10038.71      11717.51      1165.28 o                         
   2   3   2     442358.84     435081.50     21149.83 o                         
   3   3   2      17399.60      16765.94      3152.56 o                         
   4   3   2    1368457.12    1283972.88     49735.57 o                         
   5   3   2       3582.34       7234.54      1105.82 o                         
   6   3   2      39631.11      40249.83      2353.49 o                         
   7   3   2       5633.17       3851.42       845.44 o                         
   8   3   2        288.09       1979.37       768.51 o                         
   9   3   2       8471.74       9910.84      1534.96 o                         
  10   3   2     689451.25     671596.88     32701.12 o                         
  11   3   2       5916.96       3461.91      1065.48 o                         
  12   3   2     281727.81     272614.09     11699.63 o                         
  13   3   2       6148.62       4863.15      1291.75 o                         
  14   3   2      72104.77      78510.52      4408.59 o                         
  15   3   2       2578.56       2433.84      1192.23 o                         
  16   3   2      16176.56      15989.86      2174.47 o                         
  17   3   2       1291.16       1361.74      1229.60 o                         
  18   3   2     483190.06     486493.34     20258.34 o                         
  19   3   2       7943.43       7598.10      1741.41 o                         
  20   3   2     509372.53     506597.03     21137.34 o                         
  21   3   2       4531.03       3534.13      1625.24 o                         
  22   3   2       3237.73       5504.59      2516.74 o                         
  23   3   2        597.26       1108.84      1695.97 o                         
  24   3   2      48011.46      45322.90      4327.91 o                         
  25   3   2       3447.89       3845.10      1951.93 o                         
 -26   4   2      41128.23      39210.27      4100.12 o                         
 -25   4   2      30434.05      26419.82      2783.03 o                         
 -24   4   2      11854.41      11181.51      2031.31 o                         
 -23   4   2        660.00       -869.12      1550.66 o                         
 -22   4   2      88479.84      75695.33      4743.66 o                         
 -21   4   2       2293.81       1183.51      1448.58 o                         
 -20   4   2     141831.91     139811.06      7102.64 o                         
 -19   4   2      21567.83      23472.84      2382.10 o                         
 -18   4   2      12600.18      13794.85      1908.28 o                         
 -17   4   2       3412.32       3264.71      1182.97 o                         
 -16   4   2    1236496.75    1186135.62     47262.59 o                         
 -15   4   2        407.26        798.73      1138.53 o                         
 -14   4   2     703232.38     668193.25     26767.51 o                         
 -13   4   2       5209.10       4053.19      1009.05 o                         
 -12   4   2     361743.94     348626.03     12572.14 o                         
 -11   4   2      10278.05      10019.88      1348.06 o                         
 -10   4   2    1517106.50    1464281.62     48667.39 o                         
  -9   4   2       4688.68       4675.95      1247.44 o                         
  -8   4   2      36407.88      33659.05      2071.72 o                         
  -7   4   2        960.29       1711.98       674.24 o                         
  -6   4   2     593484.25     577597.62     22862.07 o                         
  -5   4   2       3210.27        720.20       852.07 o                         
  -4   4   2     144625.28     139189.25      7710.89 o                         
  -3   4   2       1856.54       3467.19       800.32 o                         
  -2   4   2      34519.87      37424.23      2284.85 o                         
  -1   4   2       5316.57       6510.70       857.55 o                         
   0   4   2      14221.84      18528.76      1414.20 o                         
   1   4   2       3599.56       4660.57       779.51 o                         
   2   4   2     178255.16     176114.47      7712.77 o                         
   3   4   2       3270.91       2961.49      1982.42 o                         
   4   4   2     695222.75     651106.06     25586.88 o                         
   5   4   2       1384.03       1299.42       684.91 o                         
   6   4   2      27353.57      24946.86      1603.76 o                         
   7   4   2       3775.21       2733.67       911.31 o                         
   8   4   2    1433206.38    1350902.62     67043.55 o                         
   9   4   2      13727.37      14238.04      2011.76 o                         
  10   4   2     648638.19     646359.00     25773.74 o                         
  11   4   2        496.74       2814.96      1139.54 o                         
  12   4   2     491689.62     468735.94     19355.59 o                         
  13   4   2        130.39         42.07      1201.45 o                         
  14   4   2     647742.12     684990.25     29296.63 o                         
  15   4   2       4511.75       6632.34      1558.38 o                         
  16   4   2       8239.13       5480.48      1548.31 o                         
  17   4   2       2314.47        -30.79      1474.50 o                         
  18   4   2     256965.48     254980.42     11611.58 o                         
  19   4   2       4847.77       2514.45      1650.98 o                         
  20   4   2      15782.21      17440.38      2266.58 o                         
  21   4   2        180.70       -942.43      1556.02 o                         
  22   4   2       9334.74       6614.99      2116.96 o                         
  23   4   2       8042.45       4583.27      1909.52 o                         
  24   4   2       1056.52       1754.74      1853.98 o                         
 -25   5   2        673.49       1257.37      1740.92 o                         
 -24   5   2      34601.12      32517.61      3174.78 o                         
 -23   5   2      15889.50      14249.42      2987.30 o                         
 -22   5   2     169539.33     167468.61      8421.74 o                         
 -21   5   2      17902.16      15623.01      2246.75 o                         
 -20   5   2     206650.44     195597.61      9400.64 o                         
 -19   5   2       2746.80       2394.45      1475.64 o                         
 -18   5   2     109654.17     104146.78      5754.83 o                         
 -17   5   2       8507.36       4293.36      2132.67 o                         
 -16   5   2       8198.10      12997.79      3095.67 o                         
 -15   5   2      24806.00      20930.81      2790.86 o                         
 -14   5   2     279950.47     279112.66     10512.40 o                         
 -13   5   2       8471.92      10858.62      2479.65 o                         
 -12   5   2     101681.02      98906.59      8620.26 o                         
 -11   5   2       8689.37       5086.61      1558.57 o                         
 -10   5   2      12020.44      14065.66      1808.74 o                         
  -9   5   2      13959.63      17077.46      2328.73 o                         
  -8   5   2      24449.75      28725.11      4758.79 o                         
  -7   5   2      14447.10      16106.59      2302.18 o                         
  -6   5   2     548769.25     533164.62     26363.78 o                         
  -5   5   2      40231.10      41392.32      3761.28 o                         
  -4   5   2      68284.34      71204.91      3813.81 o                         
  -3   5   2      13499.40      14884.74      1570.90 o                         
  -2   5   2      14218.87      13647.17      1456.66 o                         
  -1   5   2       8076.59       6786.87      1039.41 o                         
   0   5   2       7419.28       9941.17      1106.52 o                         
   1   5   2      27397.98      29634.86      2119.22 o                         
   2   5   2     104770.78     106401.66      4517.14 o                         
   3   5   2      33663.44      46256.02      3536.10 o                         
   4   5   2    1240635.25    1181274.62     56274.05 o                         
   5   5   2       8107.15      12119.07      1491.12 o                         
   6   5   2      90550.44      83002.66      4038.62 o                         
   7   5   2       4019.69       2726.59       786.91 o                         
   8   5   2       6221.73       6534.55      1615.16 o                         
   9   5   2       8196.37       7395.74      1403.04 o                         
  10   5   2     818694.62     802278.75     32007.26 o                         
  11   5   2      33148.70      31564.00      6171.17 o                         
  12   5   2      50835.71      53163.58      3015.42 o                         
  13   5   2       6711.91       6082.96      1558.86 o                         
  14   5   2      61318.42      60665.01      5138.21 o                         
  15   5   2       2696.46       3524.89      1490.58 o                         
  16   5   2       1865.80       2502.54      1466.53 o                         
  17   5   2      17317.96      10396.26      2993.51 o                         
  18   5   2     178420.69     172877.80      8587.94 o                         
  19   5   2       8727.48       6812.94      1949.44 o                         
  20   5   2     318369.88     328468.81     14662.29 o                         
  21   5   2       1086.68       1009.24      1743.47 o                         
  22   5   2         68.55       2462.21      1894.43 o                         
  23   5   2       5855.38       -822.57      3294.21 o                         
 -24   6   2      43024.80      43569.66      3793.86 o                         
 -23   6   2        560.89       -524.79      1855.46 o                         
 -22   6   2     263449.25     269371.53     12448.16 o                         
 -21   6   2       8638.93       4895.03      1918.72 o                         
 -20   6   2       3202.56       5615.01      1896.55 o                         
 -19   6   2       2285.80       1422.32      1525.41 o                         
 -18   6   2      62841.77      56064.12      4070.81 o                         
 -17   6   2       8529.23       6518.67      1719.66 o                         
 -16   6   2      38047.59      47136.96      2982.10 o                         
 -15   6   2        519.56        144.78      1125.99 o                         
 -14   6   2      14766.38      14222.33      1896.70 o                         
 -13   6   2       6015.56       4665.66      1727.93 o                         
 -12   6   2       1054.98       1653.67       977.42 o                         
 -11   6   2      15334.00      16304.03      2229.71 o                         
 -10   6   2     229396.09     234074.38     10173.84 o                         
  -9   6   2      10648.69      10607.86      1404.74 o                         
  -8   6   2     232737.34     235147.64     10141.38 o                         
  -7   6   2       3293.39       5774.19      2174.39 o                         
  -6   6   2      13268.50      12422.45      3841.20 o                         
  -5   6   2       3572.15       3193.12       952.38 o                         
  -4   6   2    1765429.75    1660680.88     63965.27 o                         
  -3   6   2       7228.79       9424.29      1335.13 o                         
  -2   6   2     232016.56     227384.05     10013.55 o                         
  -1   6   2       2666.63       3928.51       935.53 o                         
   0   6   2     315885.41     307705.81     11304.41 o                         
   1   6   2      10249.05      15722.50      1449.52 o                         
   2   6   2    1586431.50    1475954.25     49377.90 o                         
   3   6   2       6032.24       8201.62      1357.12 o                         
   4   6   2       1838.90       2533.26      1371.92 o                         
   5   6   2       2911.67       3942.95      1314.23 o                         
   6   6   2     140831.22     150295.45      6806.79 o                         
   7   6   2       4648.92       3971.54       909.56 o                         
   8   6   2     252469.44     239668.64     10296.19 o                         
   9   6   2      10949.02      11754.63      1693.49 o                         
  10   6   2       2887.32       4308.74      1337.39 o                         
  11   6   2       8248.18       7872.07      1809.50 o                         
  12   6   2       7604.74       5479.86      1367.40 o                         
  13   6   2       2188.60       3576.45      1412.68 o                         
  14   6   2     232586.22     233698.94     10891.95 o                         
  15   6   2       5829.07       3284.93      1638.12 o                         
  16   6   2     251607.44     267811.94     15289.78 o                         
  17   6   2      20619.39      20974.30      2882.14 o                         
  18   6   2        751.65       2538.11      1807.59 o                         
  19   6   2       2960.35       2527.82      1798.85 o                         
  20   6   2     465205.00     466868.44     20119.77 o                         
  21   6   2       4475.55       6000.34      2011.48 o                         
 -22   7   2      89927.02      95132.01      8012.42 o                         
 -21   7   2      12103.08       7478.04      2094.05 o                         
 -20   7   2      10066.13      11627.47      2218.87 o                         
 -19   7   2      13923.63      11174.06      3443.53 o                         
 -18   7   2       2932.07       4744.75      1824.93 o                         
 -17   7   2       6492.94       8833.79      1614.14 o                         
 -16   7   2       7793.39       9461.61      1606.36 o                         
 -15   7   2      21003.96      21005.45      2766.18 o                         
 -14   7   2       6407.94       6439.16      2780.74 o                         
 -13   7   2      46112.93      60502.48      5067.31 o                         
 -12   7   2     197480.31     211143.56      9425.74 o                         
 -11   7   2       1673.39       1852.56      1272.73 o                         
 -10   7   2       7186.70      10381.05      1521.01 o                         
  -9   7   2      10301.25      11216.65      1533.58 o                         
  -8   7   2     153316.84     166631.34     11334.74 o                         
  -7   7   2      51152.21      54787.63      4773.05 o                         
  -6   7   2     684849.50     660113.31     26501.79 o                         
  -5   7   2      28611.79      33536.25      2616.11 o                         
  -4   7   2      21335.95      22999.81      2205.18 o                         
  -3   7   2       9359.19      10021.49      1621.82 o                         
  -2   7   2      49639.50      41972.77      2976.93 o                         
  -1   7   2      12962.97      17216.64      2319.22 o                         
   0   7   2      72541.52      72955.67      5069.05 o                         
   1   7   2      40291.13      43320.53      2662.55 o                         
   2   7   2      54678.32      62021.17      6123.62 o                         
   3   7   2      35657.72      42943.07      3030.74 o                         
   4   7   2     186507.12     182102.62      8439.72 o                         
   5   7   2       6675.71       5686.42      2445.01 o                         
   6   7   2        407.58       1403.16      1004.89 o                         
   7   7   2      10514.09      13107.63      1759.47 o                         
   8   7   2      10072.06      13218.00      1480.11 o                         
   9   7   2      25681.88      33620.40      5044.38 o                         
  10   7   2     169130.16     170769.12      8344.88 o                         
  11   7   2      17416.93      15131.47      2125.62 o                         
  12   7   2     119078.66     116581.81      6281.89 o                         
  13   7   2       6984.19       6860.55      1552.48 o                         
  14   7   2      37844.66      44913.88      3053.51 o                         
  15   7   2       6167.45       5001.82      1842.74 o                         
  16   7   2      19897.98      16175.51      2431.57 o                         
  17   7   2       6168.40       2376.67      1852.04 o                         
  18   7   2     289937.53     285322.78     13283.31 o                         
  19   7   2      14286.81      10004.40      2636.63 o                         
 -20   8   2      67221.40      74646.92      5171.27 o                         
 -19   8   2      26354.13      24866.04      3064.56 o                         
 -18   8   2      33509.98      33349.03      3343.60 o                         
 -17   8   2       2950.21       4444.36      1618.87 o                         
 -16   8   2     590418.75     580929.25     26399.96 o                         
 -15   8   2       2574.10       3781.47      1874.93 o                         
 -14   8   2     208945.22     200843.30     13754.96 o                         
 -13   8   2       2374.28       2059.32      1252.94 o                         
 -12   8   2     189930.92     203586.44      9369.63 o                         
 -11   8   2      14428.17      11301.71      1653.69 o                         
 -10   8   2     533832.38     534281.06     21988.31 o                         
  -9   8   2       8840.29      13033.85      1863.16 o                         
  -8   8   2      32563.78      35432.31      2375.79 o                         
  -7   8   2       8263.47       7155.53      1526.35 o                         
  -6   8   2     142546.53     147685.64      7308.97 o                         
  -5   8   2       6913.31       9717.83      1728.74 o                         
  -4   8   2      96518.27      83571.70      4815.68 o                         
  -3   8   2       6222.90       6891.59      1559.88 o                         
  -2   8   2      51511.53      52144.34      3634.99 o                         
  -1   8   2      10163.89      11154.59      1830.06 o                         
   0   8   2      13652.71      14764.83      1644.32 o                         
   1   8   2      10893.77      13833.79      1667.48 o                         
   2   8   2     155202.64     156685.22      6662.15 o                         
   3   8   2       6261.08       9103.93      1651.98 o                         
   4   8   2     253268.69     252564.91     11329.76 o                         
   5   8   2       7621.31       6411.05      1782.29 o                         
   6   8   2      54562.08      49889.93      4045.06 o                         
   7   8   2       8380.29      11485.55      1498.43 o                         
   8   8   2     475539.94     475732.84     19449.47 o                         
   9   8   2      14820.42      16498.13      2356.10 o                         
  10   8   2     183300.98     189065.77      7671.83 o                         
  11   8   2       1797.70       2829.74      1736.49 o                         
  12   8   2     200006.59     204955.41     12319.57 o                         
  13   8   2        454.97        979.64      1566.14 o                         
  14   8   2     224698.00     225024.73     11387.78 o                         
  15   8   2       2908.47       2420.74      1470.04 o                         
  16   8   2        290.16        581.38      1872.15 o                         
  17   8   2       5825.17       1711.93      3354.04 o                         
 -16   9   2       7391.12       7250.28      4526.60 o                         
 -15   9   2      45065.59      48342.95      5931.11 o                         
 -14   9   2      92138.52      97491.05      6762.18 o                         
 -13   9   2      13934.70      15838.27      2141.72 o                         
 -12   9   2        807.83       1460.76      1302.23 o                         
 -11   9   2       6152.23       4564.33      1749.42 o                         
 -10   9   2       6921.37       9338.96      1796.16 o                         
  -9   9   2      20187.68      21617.89      2162.05 o                         
  -8   9   2      10430.20      13039.55      2380.90 o                         
  -7   9   2      35587.19      36776.75      4140.58 o                         
  -6   9   2      67446.03      79488.85      4825.17 o                         
  -5   9   2      35264.52      34410.91      3178.71 o                         
  -4   9   2       1413.37       2307.63      1566.27 o                         
  -3   9   2       7793.31       6820.65      1831.14 o                         
  -2   9   2      30383.97      28419.82      2872.80 o                         
  -1   9   2       9474.45       8423.28      2152.77 o                         
   0   9   2      22467.91      27926.35      2716.70 o                         
   1   9   2      45304.66      43819.11      3399.96 o                         
   2   9   2      14974.23      18473.87      2015.62 o                         
   3   9   2      25054.45      27013.91      2668.35 o                         
   4   9   2     349041.44     348843.78     15145.44 o                         
   5   9   2       6936.05      10135.60      1979.34 o                         
   6   9   2     122386.55     118490.93      5483.15 o                         
   7   9   2       7027.55       8789.23      1344.15 o                         
   8   9   2      13567.19      13012.50      2184.41 o                         
   9   9   2      29792.91      27108.33      2032.49 o                         
  10   9   2     339167.44     334827.41     14060.51 o                         
  11   9   2      32367.67      32290.13      3395.02 o                         
  12   9   2       9609.90       4086.67      2423.25 o                         
  13   9   2      10212.50      10496.63      2818.09 o                         
 -13  10   2       5784.73      11177.30      2590.90 o                         
 -12  10   2       4164.40       5380.28      2130.34 o                         
 -11  10   2      17503.04      15979.88      2758.24 o                         
 -10  10   2     173147.19     170370.47      8145.35 o                         
  -9  10   2       6752.95       6407.03      1398.27 o                         
  -8  10   2      49011.10      43941.10      2848.43 o                         
  -7  10   2       8542.20       5050.14      1750.36 o                         
  -6  10   2      36949.12      34734.16      3147.61 o                         
  -5  10   2       4854.81       4552.74      1724.66 o                         
  -4  10   2     568391.38     545658.50     22762.61 o                         
  -3  10   2      11184.37      12558.30      2198.64 o                         
  -2  10   2      42129.88      37271.31      3540.11 o                         
  -1  10   2       4866.29       2318.64      1604.46 o                         
   0  10   2      90182.91      88422.11      5782.04 o                         
   1  10   2      14083.93      12885.31      1933.40 o                         
   2  10   2     436666.38     426448.12     18225.65 o                         
   3  10   2       6220.66       6165.31      2162.46 o                         
   4  10   2       2621.30       2089.04      1870.93 o                         
   5  10   2       9827.82       6126.43      1458.69 o                         
   6  10   2      29791.42      30415.61      2693.99 o                         
   7  10   2       6107.79       3512.16      1220.75 o                         
   8  10   2     160515.83     160092.25      7460.06 o                         
   9  10   2      15511.64      12639.71      2327.11 o                         
  -8  11   2      85785.94      91605.51      8094.21 o                         
  -7  11   2      52356.17      50435.69      5442.04 o                         
   5  11   2       3287.23       1291.91      2073.10 o                         
 -14 -10   3        911.56       1362.87      2846.22 o                         
 -12 -10   3      76296.24      81750.59      6690.35 o                         
 -11 -10   3       6250.07       5371.66      2851.01 o                         
 -10 -10   3       3981.73       6705.42      2604.27 o                         
  -9 -10   3       7482.75       5082.44      2409.76 o                         
  -8 -10   3      20072.14      21764.59      5344.81 o                         
  -7 -10   3      71317.34      64278.36      5832.64 o                         
  -6 -10   3      11350.25      10571.58      3088.41 o                         
  -5 -10   3      14691.83      17590.29      3456.09 o                         
  -4 -10   3      56162.95      52495.32      5349.81 o                         
  -3 -10   3       5497.52       4257.84      3029.42 o                         
  -2 -10   3       1600.59       3414.21      3640.79 o                         
  -1 -10   3       5322.85       1698.93      2926.47 o                         
   0 -10   3       3038.50        842.04      3653.64 o                         
   1 -10   3      59624.00      59377.43      7774.14 o                         
   2 -10   3       2737.81        849.27      2351.17 o                         
   3 -10   3      26800.46      25596.32      3546.97 o                         
   4 -10   3      34408.24      29554.90      4607.97 o                         
   5 -10   3       5296.56       3509.41      3116.39 o                         
   6 -10   3      21300.40      24552.49      5370.88 o                         
   7 -10   3       2849.73        874.65      3502.80 o                         
   8 -10   3      21628.81      24579.29      4704.05 o                         
 -18  -9   3      13531.22      19044.58      3294.17 o                         
 -17  -9   3      17372.52       9403.71      1882.21 o                         
 -16  -9   3         15.21       2740.82      1747.52 o                         
 -15  -9   3       7531.73      11215.15      1790.45 o                         
 -14  -9   3      17879.58      16786.16      2058.32 o                         
 -13  -9   3     139943.03     160142.89      8144.45 o                         
 -12  -9   3      19383.56      17946.24      2983.04 o                         
 -11  -9   3       4075.82       2338.92      1787.55 o                         
 -10  -9   3      16115.99      16767.37      2453.98 o                         
  -9  -9   3      40497.72      50921.00      3920.70 o                         
  -8  -9   3       1894.71       3075.00      2346.42 o                         
  -7  -9   3      19573.12      15885.34      2924.68 o                         
  -6  -9   3      76059.83      77481.01      6306.16 o                         
  -5  -9   3     122292.55     118175.41      8185.62 o                         
  -4  -9   3       3837.45       -789.61      3021.65 o                         
  -3  -9   3       6624.80       9449.80      3594.38 o                         
  -2  -9   3      19974.92      17369.32      4167.71 o                         
  -1  -9   3      46843.86      48259.70      6567.50 o                         
   0  -9   3      11403.15      18906.20      4389.48 o                         
   1  -9   3      16935.01      17058.15      2955.77 o                         
   2  -9   3      65140.09      57124.77      5875.89 o                         
   3  -9   3     182332.94     195390.66     18805.41 o                         
   4  -9   3        933.43        873.14      2182.96 o                         
   5  -9   3       4292.61       2081.07      1762.03 o                         
   6  -9   3      18379.27      16792.90      2895.02 o                         
   7  -9   3      52819.97      53342.30      4787.78 o                         
   8  -9   3      10704.96       8929.83      2504.49 o                         
   9  -9   3      44291.20      53113.93      4788.07 o                         
  10  -9   3      54441.21      60841.93      4266.88 o                         
  11  -9   3      84080.30      79979.20      5084.04 o                         
  12  -9   3       6557.30       4419.08      2499.38 o                         
  14  -9   3       2301.72       6275.52      2402.83 o                         
  15  -9   3       3297.11       -308.86      2173.08 o                         
 -20  -8   3      60679.84      57357.78      7576.84 o                         
 -19  -8   3       6638.83       5097.92      1721.77 o                         
 -18  -8   3        434.54       3902.46      2449.18 o                         
 -17  -8   3       2666.42       4175.40      1434.16 o                         
 -16  -8   3      20795.97      23080.21      2109.83 o                         
 -15  -8   3      39407.43      35418.14      2640.93 o                         
 -14  -8   3      12330.94      11183.82      2061.08 o                         
 -13  -8   3       7699.40       5475.04      1439.76 o                         
 -12  -8   3      37401.31      40804.17      3272.13 o                         
 -11  -8   3      23002.47      24820.17      2662.20 o                         
 -10  -8   3       3382.73       6347.26      1817.49 o                         
  -9  -8   3       4336.42       5268.80      1589.10 o                         
  -8  -8   3       4479.17       6087.52      1666.64 o                         
  -7  -8   3      71049.12      79793.45      6339.79 o                         
  -6  -8   3       1538.99       2249.53      3251.67 o                         
  -5  -8   3      17038.71      21324.80      5974.50 o                         
  -4  -8   3      80774.11      65701.15      7669.14 o                         
  -3  -8   3      18459.88      14432.83      3536.83 o                         
  -2  -8   3      13028.52      16524.37      3852.65 o                         
  -1  -8   3       3348.26       2161.99      2174.13 o                         
   0  -8   3      31686.70      30987.71      5188.38 o                         
   1  -8   3      89238.00      86049.95      8948.71 o                         
   2  -8   3       6034.06       4003.45      2047.84 o                         
   3  -8   3      12911.92      18249.42      4723.49 o                         
   4  -8   3      47088.36      50135.26      3632.73 o                         
   5  -8   3      26379.48      23498.94      2833.16 o                         
   6  -8   3       6821.14       8103.45      2185.15 o                         
   7  -8   3       3095.22       5352.89      2020.80 o                         
   8  -8   3       6988.09       9248.81      2190.39 o                         
   9  -8   3      36098.84      39525.00      5984.93 o                         
  10  -8   3        858.30        622.00      1822.16 o                         
  11  -8   3      15904.30      19411.85      2494.39 o                         
  12  -8   3      31123.60      32672.69      3046.09 o                         
  13  -8   3       5470.57       6666.66      1320.23 o                         
  14  -8   3      15225.03      16060.51      1931.74 o                         
  15  -8   3       3636.47       5494.02      1562.35 o                         
  16  -8   3       7988.10       7436.11      1481.37 o                         
 -22  -7   3      32716.79      37053.57      5636.83 o                         
 -21  -7   3     152462.59     146230.55     13161.93 o                         
 -20  -7   3       9579.05       7421.77      2324.16 o                         
 -19  -7   3       2616.47      12156.25      7780.24 o                         
 -18  -7   3      47381.72      47169.98      4823.72 o                         
 -17  -7   3      33804.13      42073.48      3000.01 o                         
 -16  -7   3      17410.13      21620.18      1909.55 o                         
 -15  -7   3      61690.08      68255.68      3576.27 o                         
 -14  -7   3      81306.61      71485.23      3679.87 o                         
 -13  -7   3     103571.49     111926.17      5042.46 o                         
 -12  -7   3      26048.22      25458.23      2508.15 o                         
 -11  -7   3       3816.99       6734.94      1558.36 o                         
 -10  -7   3       2740.67       3662.55      1516.04 o                         
  -9  -7   3      19027.41      20024.38      3216.33 o                         
  -8  -7   3      43230.14      47406.88      4025.37 o                         
  -7  -7   3      14193.62      15461.70      1965.84 o                         
  -6  -7   3       9428.34      12745.30      1805.46 o                         
  -5  -7   3     192024.88     191306.38     15839.93 o                         
  -4  -7   3       6283.54       6421.97      2917.95 o                         
  -3  -7   3       2708.72       3870.18      2101.17 o                         
  -2  -7   3       2971.80       8343.85      3261.40 o                         
  -1  -7   3      49315.92      46936.88      5800.00 o                         
   0  -7   3      14501.80      14214.67      3453.16 o                         
   1  -7   3      40967.20      43310.91      3915.15 o                         
   2  -7   3      51039.11      51238.81      3464.82 o                         
   3  -7   3      71986.58      76164.16      4664.48 o                         
   4  -7   3        394.57       1084.64      1250.53 o                         
   5  -7   3      11623.73      12175.26      1772.33 o                         
   6  -7   3       5154.16       7340.30      1704.53 o                         
   7  -7   3      26130.33      23366.83      2844.58 o                         
   8  -7   3       2416.55       3378.35      2762.46 o                         
   9  -7   3       9445.42      11989.68      2208.88 o                         
  10  -7   3      31035.64      30727.04      3377.67 o                         
  11  -7   3     176673.58     172591.98      8286.00 o                         
  12  -7   3      33951.58      41499.41      3590.68 o                         
  13  -7   3      17300.56      14347.29      1762.35 o                         
  14  -7   3      22792.07      25743.95      2139.68 o                         
  15  -7   3     112997.58     116370.91      5723.13 o                         
  16  -7   3       2183.06       5321.16      2149.23 o                         
  17  -7   3      19918.02      18322.60      2947.31 o                         
  18  -7   3      95951.16      94060.55      6772.02 o                         
 -24  -6   3       3793.94       3384.87      3303.31 o                         
 -23  -6   3      47063.77      40153.32      5916.22 o                         
 -22  -6   3       8260.28       9661.36      2544.36 o                         
 -21  -6   3       6615.02       5931.78      2057.88 o                         
 -20  -6   3      15627.77      17945.79      4031.77 o                         
 -19  -6   3      17885.22      21036.79      4094.00 o                         
 -18  -6   3      14344.88      13356.90      2461.10 o                         
 -17  -6   3      11162.15       7629.48      1363.98 o                         
 -16  -6   3      10093.54      13049.70      1904.31 o                         
 -15  -6   3      70444.53      68781.19      3429.55 o                         
 -14  -6   3        160.14       2745.84      1006.48 o                         
 -13  -6   3      14627.51      18680.96      1660.32 o                         
 -12  -6   3      94191.24      93345.45      4259.54 o                         
 -11  -6   3      12555.84      13151.50      2281.33 o                         
 -10  -6   3       7290.02       7101.15      1422.48 o                         
  -9  -6   3       9549.49       8548.96      1524.07 o                         
  -8  -6   3      17090.98      26150.86      3162.46 o                         
  -7  -6   3     107361.78     109627.87      5598.43 o                         
  -6  -6   3       4251.76       3945.99      1199.14 o                         
  -5  -6   3      19119.90      17517.88      2315.20 o                         
  -4  -6   3      86742.39      77587.59      7751.65 o                         
  -3  -6   3      22279.21      23512.07      3763.53 o                         
  -2  -6   3      14343.69      19681.44      3712.49 o                         
  -1  -6   3       3074.38      11192.20      2859.61 o                         
   0  -6   3       6221.44       3376.77      2005.84 o                         
   1  -6   3      78359.40      92157.77      5588.79 o                         
   2  -6   3       3377.19        813.84      1070.12 o                         
   3  -6   3      25085.80      25768.04      2175.10 o                         
   4  -6   3      54293.12      58128.34      3587.37 o                         
   5  -6   3      18903.13      21777.79      2040.23 o                         
   6  -6   3      41569.87      45287.74      3715.64 o                         
   7  -6   3       2242.91      10788.48      1940.77 o                         
   8  -6   3      21567.78      24576.79      5058.22 o                         
   9  -6   3      93222.07     103087.32      6577.61 o                         
  10  -6   3        602.75        601.05      1476.90 o                         
  11  -6   3      57554.95      55107.43      3573.21 o                         
  12  -6   3      70604.27      67005.91      4409.25 o                         
  13  -6   3      19448.84      16900.30      1805.62 o                         
  14  -6   3       2648.50       4278.72      1072.05 o                         
  15  -6   3       2251.41       5385.09      2994.80 o                         
  16  -6   3       1693.12       4117.76      2934.23 o                         
  17  -6   3      62775.11      58018.06      7155.28 o                         
  18  -6   3       2689.01       5689.86      3219.53 o                         
  19  -6   3       7010.77       6510.88      3389.96 o                         
  20  -6   3       9849.04      11016.54      3647.56 o                         
 -25  -5   3       2669.40       3437.77      1865.76 o                         
 -24  -5   3      89617.07      86663.20      4771.35 o                         
 -23  -5   3      31504.80      31929.12      2596.99 o                         
 -22  -5   3        727.19        525.84      1931.88 o                         
 -21  -5   3      13435.44      18245.05      2661.94 o                         
 -20  -5   3      11648.58       9232.25      2161.64 o                         
 -19  -5   3       3166.96       4314.45      2147.33 o                         
 -18  -5   3      48830.26      50681.96      4132.87 o                         
 -17  -5   3      20808.93      23545.74      2793.29 o                         
 -16  -5   3        146.63        938.63       966.69 o                         
 -15  -5   3        144.85       9224.38      1301.23 o                         
 -14  -5   3       4092.61       6767.65      1058.12 o                         
 -13  -5   3     145984.66     155685.56      6123.89 o                         
 -12  -5   3      31997.62      30400.23      3600.40 o                         
 -11  -5   3       2841.20       1411.60       806.81 o                         
 -10  -5   3       9793.96      12780.58      1576.12 o                         
  -9  -5   3      50109.66      60573.37      7727.89 o                         
  -8  -5   3       4642.68       8632.62      2219.06 o                         
  -7  -5   3      22128.75      25921.43      3601.19 o                         
  -6  -5   3      55948.10      58355.69      5968.73 o                         
  -5  -5   3     205988.97     192102.55     15037.32 o                         
  -4  -5   3       1584.00       2346.57      1925.82 o                         
  -3  -5   3      16434.70      20236.90      3272.42 o                         
  -2  -5   3       8447.34      18536.85      3158.41 o                         
   6  -5   3      15105.86      19450.23      3140.25 o                         
   7  -5   3      97281.56     118602.05     10259.49 o                         
   8  -5   3      34267.18      24643.70      3955.58 o                         
   9  -5   3      57998.50      54837.32      6043.10 o                         
  10  -5   3      44581.26      46537.18      5522.78 o                         
  11  -5   3      72108.66      69973.55      4327.18 o                         
  12  -5   3      18708.82      20125.81      1993.74 o                         
  19  -5   3      30202.85      25358.24      3098.98 o                         
  20  -5   3       8571.36      12632.47      2345.61 o                         
  21  -5   3      80388.00      87857.31      7222.61 o                         
  22  -5   3       2781.22       2744.54      1708.93 o                         
 -26  -4   3       5198.20       5969.63      2377.86 o                         
 -25  -4   3       4648.15       2795.72      1817.61 o                         
 -24  -4   3      17227.40      19660.97      2438.87 o                         
 -23  -4   3      24886.36      20027.91      2431.18 o                         
 -22  -4   3       1063.55       2570.25      1496.49 o                         
 -21  -4   3       3600.65       2686.12      1405.79 o                         
 -20  -4   3      44644.55      43266.47      3479.84 o                         
 -19  -4   3      10803.70      11033.40      1709.28 o                         
 -18  -4   3       1421.74       3218.32      2190.98 o                         
 -17  -4   3        888.61       5245.97      1351.52 o                         
 -16  -4   3      15715.52      16006.42      1852.26 o                         
 -15  -4   3      32882.14      30380.84      2617.16 o                         
 -14  -4   3       8861.47       8002.21      1127.07 o                         
 -13  -4   3       4624.49       5250.93      1157.31 o                         
 -12  -4   3      25008.87      29075.41      1968.06 o                         
 -11  -4   3      24425.10      24424.84      2146.16 o                         
 -10  -4   3       7548.08       8206.06      1325.20 o                         
  -9  -4   3       4532.67       7665.06      1314.46 o                         
  -8  -4   3       2912.04       4297.86      1213.40 o                         
  -7  -4   3      79323.64      74076.54      4755.23 o                         
  -6  -4   3       4706.35       6925.67      1953.91 o                         
  -5  -4   3      14476.46      13691.72      2401.35 o                         
  -4  -4   3      81429.93      66522.35      6200.04 o                         
  -3  -4   3      23761.89      21300.91      3017.24 o                         
  -2  -4   3      16352.22      18415.05      2867.72 o                         
  -1  -4   3        535.00       2299.23      1438.78 o                         
   0  -4   3      22263.27      29363.32      3656.35 o                         
  10  -4   3        154.85        780.32       711.81 o                         
  11  -4   3      17716.99      16182.03      1163.16 o                         
  12  -4   3      19791.14      17444.67      2073.04 o                         
  13  -4   3       7232.79       5102.50      1271.32 o                         
  17  -4   3      21829.09      16541.67      2315.05 o                         
  18  -4   3       6405.03       5707.55      1655.79 o                         
  19  -4   3      17577.26      14417.21      2289.18 o                         
  20  -4   3      22705.78      20452.01      2796.06 o                         
  21  -4   3       7985.01       7519.95      1990.76 o                         
  22  -4   3       6086.91       4163.96      1859.75 o                         
  23  -4   3       2481.04       3142.95      1781.14 o                         
 -27  -3   3      16516.45      15896.28      3104.03 o                         
 -26  -3   3       7763.08       6828.62      4012.99 o                         
 -25  -3   3      14948.87      26793.95      6609.06 o                         
 -24  -3   3      36798.02      35942.65      5322.99 o                         
 -23  -3   3       2176.31       2248.55      1862.36 o                         
 -22  -3   3      23077.79      20511.40      2312.29 o                         
 -21  -3   3     119336.71     120701.25      6992.53 o                         
 -20  -3   3       8925.05       9847.75      1652.13 o                         
 -19  -3   3       1447.70      11111.00      2098.82 o                         
 -18  -3   3      60150.31      59557.62      4148.86 o                         
 -17  -3   3      19036.10      30697.08      2551.24 o                         
 -16  -3   3      27689.43      24118.47      3879.70 o                         
 -15  -3   3      53258.98      65733.19      6090.29 o                         
 -14  -3   3      37159.68      40761.92      4327.55 o                         
 -13  -3   3      45408.54      54755.61      5229.66 o                         
 -12  -3   3      40441.26      39033.85      2392.72 o                         
 -11  -3   3       6155.89      15901.86      1615.85 o                         
 -10  -3   3       3986.05       3046.56       515.28 o                         
  -9  -3   3      10377.87      10884.69       889.90 o                         
  -8  -3   3      43558.34      34701.18      1753.23 o                         
  -7  -3   3       7003.63      11241.12      1100.55 o                         
  -6  -3   3        327.76        275.23       883.46 o                         
  -5  -3   3      83386.05      91172.75      5145.49 o                         
  -4  -3   3       1746.48       1401.27       682.21 o                         
  -3  -3   3       1660.79       3085.22       869.71 o                         
  -2  -3   3       2255.58       1451.02      1308.30 o                         
  -1  -3   3       7063.39      12181.33      1979.69 o                         
   0  -3   3      11767.78      11619.99      1876.06 o                         
   7  -3   3       4060.65       6918.36       985.34 o                         
   8  -3   3       1830.29       2156.60       439.54 o                         
   9  -3   3      40148.13      46440.74      3756.60 o                         
  10  -3   3       4686.51       3644.05       994.01 o                         
  11  -3   3     109964.47      96088.70      7177.74 o                         
  12  -3   3      39904.36      37180.53      3337.46 o                         
  13  -3   3      18023.70      15358.21      1940.00 o                         
  17  -3   3      15478.54      19017.29      2481.98 o                         
  18  -3   3      84481.72      73945.50      6139.19 o                         
  19  -3   3      64482.10      62667.33      5555.13 o                         
  20  -3   3       7994.23      10947.23      2232.95 o                         
  21  -3   3      32531.19      43883.58      4420.09 o                         
  22  -3   3       9230.41       6919.42      2119.69 o                         
  23  -3   3       2147.30        893.47      1705.79 o                         
  24  -3   3      55896.48      42294.37      4490.51 o                         
 -28  -2   3       7049.52       6006.83      2479.56 o                         
 -27  -2   3       1192.45      -1467.34      2124.20 o                         
 -26  -2   3       2871.69       6450.15      3144.98 o                         
 -25  -2   3       4420.99       1796.83      1519.94 o                         
 -24  -2   3        646.06       1386.49      1346.70 o                         
 -23  -2   3       9290.22       8006.67      1679.51 o                         
 -22  -2   3       4199.03       4778.97      1467.93 o                         
 -21  -2   3       2936.45       1057.45      1188.73 o                         
 -20  -2   3       4716.36       9165.64      1357.04 o                         
 -19  -2   3       4185.25       2086.14       980.95 o                         
 -18  -2   3       7329.39       6259.05      1124.69 o                         
 -17  -2   3       2248.38       2166.56      1409.95 o                         
 -16  -2   3       3175.42       4885.26      1109.49 o                         
 -15  -2   3       9202.12      12846.44      2270.49 o                         
 -14  -2   3       1387.19       1775.48      1547.33 o                         
 -13  -2   3       1873.19       1865.07       819.97 o                         
 -12  -2   3      34285.21      30313.79      4722.93 o                         
 -11  -2   3       3039.12       3841.66       825.82 o                         
 -10  -2   3       3012.00       1711.36       667.77 o                         
  -9  -2   3        625.52        485.19       439.84 o                         
  -8  -2   3       9213.17      11295.86       887.89 o                         
  -7  -2   3      15004.12      15239.99       919.39 o                         
  -6  -2   3        980.52       1229.65       442.39 o                         
  -5  -2   3      11249.19      12231.86      1326.92 o                         
  -4  -2   3      32908.48      28433.89      2607.28 o                         
  -3  -2   3       1940.41       3483.50       704.32 o                         
  -2  -2   3       1694.30       1762.19       552.83 o                         
  -1  -2   3       1143.25       1176.03       771.45 o                         
   0  -2   3       1278.72        191.81       620.40 o                         
   4  -2   3       6039.69       6112.14       691.21 o                         
   5  -2   3       2121.82       4101.95       644.78 o                         
   6  -2   3      18619.86      11710.15      2210.97 o                         
  13  -2   3       4015.15       4995.60      2385.65 o                         
  14  -2   3       4250.62       3517.53      2690.92 o                         
  15  -2   3        142.61       2470.37      2068.96 o                         
  16  -2   3        823.46      -1297.12      2541.35 o                         
  17  -2   3       9060.92      12248.55      3263.33 o                         
  18  -2   3       2096.59       2838.10      2520.26 o                         
  19  -2   3       3694.10       2216.12      3208.18 o                         
  20  -2   3       5756.96       2904.61      1692.34 o                         
  21  -2   3        628.12        604.18      1821.80 o                         
  22  -2   3       3971.44       3335.69      1931.01 o                         
  23  -2   3        103.67        -69.34      1948.95 o                         
  24  -2   3       1065.81       2715.88      3629.39 o                         
 -28  -1   3       9026.33      10841.93      4460.83 o                         
 -27  -1   3      27863.74      28385.17      4380.59 o                         
 -26  -1   3      11199.54      11547.70      2495.35 o                         
 -25  -1   3       1511.82       5708.53      2035.58 o                         
 -24  -1   3      81129.20      73524.96     10416.07 o                         
 -23  -1   3       7417.87       8706.20      1991.05 o                         
 -22  -1   3      10818.60      11574.48      1811.90 o                         
 -21  -1   3      15045.13      19789.57      1989.98 o                         
 -20  -1   3      12074.65      11138.96      1594.47 o                         
 -19  -1   3       2796.09       3622.10      1185.87 o                         
 -18  -1   3      79888.84      84542.59      5685.96 o                         
 -17  -1   3       1473.05       1388.33       929.22 o                         
 -16  -1   3      12819.92      13793.48      1431.44 o                         
 -15  -1   3      13435.91      17430.83      1536.44 o                         
 -14  -1   3       1715.85       1593.80       786.54 o                         
 -13  -1   3      12119.83      15561.89      1331.95 o                         
 -12  -1   3      58861.11      56975.71      2918.67 o                         
 -11  -1   3       3323.43       2482.25       623.73 o                         
 -10  -1   3      14900.58      13935.87      1348.70 o                         
  -9  -1   3       6575.14      12051.89      1200.67 o                         
  -8  -1   3        401.03       1032.64       535.82 o                         
  -7  -1   3         39.43       1219.76       683.63 o                         
  -6  -1   3      28130.80      28774.12      2521.92 o                         
  -5  -1   3      10982.89      13668.46      1151.95 o                         
  -4  -1   3       1926.23       1573.75       365.20 o                         
  -3  -1   3       7355.88       9699.78       633.87 o                         
  -2  -1   3       2274.01       2910.12       440.69 o                         
  -1  -1   3      20507.12      20402.74      1842.33 o                         
   0  -1   3       3572.90       3671.88       698.14 o                         
   1  -1   3        754.57       1473.98       676.81 o                         
   2  -1   3       6096.46       7419.55      1321.65 o                         
   3  -1   3      76827.72      83765.37      6587.16 o                         
   4  -1   3        956.77        921.65       904.37 o                         
   5  -1   3      11158.65      15530.64      2151.53 o                         
   6  -1   3       7357.77       8590.85      1172.53 o                         
   7  -1   3      18092.36      20195.12      2707.66 o                         
   8  -1   3       5380.46       3724.44      1461.95 o                         
   9  -1   3      86759.00      90932.51      7845.11 o                         
  10  -1   3       6285.46      11043.83      2347.54 o                         
  11  -1   3        354.69       -842.40      1533.92 o                         
  12  -1   3      29768.83      37169.42      4397.25 o                         
  13  -1   3       8786.26      10707.04      1920.51 o                         
  14  -1   3       1677.41       2298.60      1393.45 o                         
  15  -1   3      65080.93      66209.34      4921.08 o                         
  16  -1   3      10765.34      11139.02      2675.71 o                         
  17  -1   3       5854.62       7576.50      1507.30 o                         
  18  -1   3      31517.89      33453.02      2647.78 o                         
  19  -1   3       2573.45       6846.69      2018.74 o                         
  20  -1   3       7817.69       5937.38      1887.36 o                         
  21  -1   3      66187.99      60113.21      4165.45 o                         
  22  -1   3       8149.02       7470.73      1818.06 o                         
  23  -1   3      13587.96      16090.21      2347.62 o                         
  24  -1   3      32014.45      34524.82      4172.39 o                         
  25  -1   3       6922.51       6240.32      3592.98 o                         
 -28   0   3        410.65       -882.73      1499.47 o                         
 -27   0   3       4803.99       -244.76      1367.04 o                         
 -26   0   3         50.18       -203.31      1022.94 o                         
 -25   0   3        672.55        283.33       996.74 o                         
 -24   0   3       5137.77       6017.34      1529.53 o                         
 -23   0   3        915.40       -578.68      1718.67 o                         
 -22   0   3       2658.59       2587.22      1690.67 o                         
 -21   0   3       3648.90        561.12      1559.65 o                         
 -20   0   3         69.46         16.83      1409.53 o                         
 -19   0   3        870.38       1185.42      1366.97 o                         
 -18   0   3        765.12       2460.10      1454.14 o                         
 -17   0   3        243.95       -164.32      1111.02 o                         
 -16   0   3        740.30        394.92      1075.13 o                         
 -15   0   3       2024.46        731.66      1022.03 o                         
 -14   0   3         92.68       -128.09       855.82 o                         
 -13   0   3       1234.80        262.82       822.77 o                         
 -12   0   3       1201.86       1392.72       815.05 o                         
 -11   0   3          6.68        -30.99       709.50 o                         
 -10   0   3         57.60        416.78       579.85 o                         
  -9   0   3        231.06       -185.17       488.52 o                         
  -8   0   3        327.16        375.23       443.58 o                         
  -7   0   3        107.74        185.29       364.66 o                         
  -6   0   3        164.83       1003.59       415.44 o                         
  -5   0   3         83.99         61.09       301.76 o                         
  -3   0   3          0.43        164.24       266.75 o                         
  -2   0   3         12.55        182.35       212.27 o                         
  -1   0   3         84.83        122.95       187.76 o                         
   0   0   3         49.98         70.57       218.62 o                         
   1   0   3         85.42        163.70       235.77 o                         
   2   0   3        148.66        464.44       593.13 o                         
   3   0   3         74.84        745.11       747.49 o                         
   4   0   3          0.75        873.26       775.47 o                         
   5   0   3         17.66        250.81       811.20 o                         
   6   0   3        669.71        238.49       681.55 o                         
   7   0   3         20.84        302.63      1072.21 o                         
   8   0   3        110.49       1663.84      1474.24 o                         
   9   0   3         44.28       2542.81      1525.61 o                         
  10   0   3         83.01        787.65      1396.03 o                         
  11   0   3        176.33        424.01      1622.58 o                         
  12   0   3        567.42        454.81      1565.99 o                         
  13   0   3        554.09       1196.48      1243.27 o                         
  14   0   3        125.56       2618.01      1425.76 o                         
  15   0   3        448.62         32.33      1323.09 o                         
  16   0   3        120.57        574.94      1498.82 o                         
  17   0   3          8.01         57.96      1814.00 o                         
  18   0   3        274.25        314.90      2215.12 o                         
  19   0   3         31.53      -1309.74      1792.85 o                         
  20   0   3          5.09        678.45      1877.24 o                         
  21   0   3        270.51      -1342.06      2028.33 o                         
  22   0   3        234.31         -1.23       821.83 o                         
  23   0   3        143.46       -605.39       769.91 o                         
  24   0   3       2593.02        654.37      2309.42 o                         
  25   0   3         49.86       1034.95      2273.04 o                         
 -28   1   3       9024.68      12024.14      2284.10 o                         
 -27   1   3      27866.89      26336.55      2574.34 o                         
 -26   1   3      11191.89       9352.13      1258.36 o                         
 -25   1   3       1515.98       2765.52       948.04 o                         
 -24   1   3      81141.06      85099.65      3864.55 o                         
 -23   1   3       7409.20      10271.74      1221.10 o                         
 -22   1   3      10810.23      10493.95      1215.02 o                         
 -21   1   3      15034.13      19348.86      2802.87 o                         
 -20   1   3      12084.01      13695.11      1242.76 o                         
 -19   1   3       2793.76       5478.70      1118.55 o                         
 -18   1   3      79887.22      81852.70      3632.32 o                         
 -17   1   3       1472.88       1946.05       724.44 o                         
 -16   1   3      12823.17      14658.14      1152.94 o                         
 -15   1   3      13432.27      18835.06      2472.35 o                         
 -14   1   3       1717.66       1765.38       592.53 o                         
 -13   1   3      12126.57      14929.46      1184.19 o                         
 -12   1   3      58888.77      63618.17      2654.13 o                         
 -11   1   3       3321.50       3277.61       551.49 o                         
 -10   1   3      14894.64      16235.46       971.58 o                         
  -9   1   3       6567.87      13706.96      1615.57 o                         
  -8   1   3        396.19        395.00       307.20 o                         
  -7   1   3         39.53       1855.12       335.47 o                         
  -6   1   3      28139.34      28967.80      1453.11 o                         
  -5   1   3      10983.75      11372.42       750.15 o                         
  -4   1   3       1926.18       1963.69       309.59 o                         
  -3   1   3       7356.59       8944.24      1064.61 o                         
  -2   1   3       2273.14       3401.44       397.57 o                         
  -1   1   3      20507.13      20853.96      1654.55 o                         
   0   1   3       3573.14       3402.35       402.43 o                         
   1   1   3        754.36       1278.96       319.65 o                         
   2   1   3       6094.87       4949.48       708.04 o                         
   3   1   3      76823.23      78847.70      4278.31 o                         
   4   1   3        961.45       1202.50       855.57 o                         
   5   1   3      11158.36      13133.92      2023.41 o                         
   6   1   3       7351.17       9805.50      3000.00 o                         
   7   1   3      18089.59      22385.28      2974.33 o                         
   8   1   3       5370.75       4511.70      1614.36 o                         
   9   1   3      86761.08      96962.96      8291.61 o                         
  10   1   3       6289.42       4495.18      1697.23 o                         
  11   1   3        356.80       1307.78      1747.66 o                         
  12   1   3      29777.54      31181.88      4141.03 o                         
  13   1   3       8780.66      12815.57      2005.38 o                         
  14   1   3       1681.09       2902.72      1589.72 o                         
  15   1   3      65079.91      68275.67      7237.22 o                         
  16   1   3      10776.52      13789.90      2294.09 o                         
  17   1   3       5855.87       8591.16      2428.01 o                         
  18   1   3      31509.07      38865.93      3911.70 o                         
  19   1   3       2571.26       5680.94      2195.45 o                         
  20   1   3       7833.79       8016.69      2344.91 o                         
  21   1   3      66201.47      69495.82      5010.77 o                         
  22   1   3       8150.83       3865.23      2416.68 o                         
  23   1   3      13600.51      15762.87      2306.18 o                         
  24   1   3      32016.78      30780.30      4768.00 o                         
  25   1   3       6919.87       5563.12      1838.88 o                         
 -28   2   3       7046.82       6806.61      2230.25 o                         
 -27   2   3       1187.76       -215.39      1512.93 o                         
 -26   2   3       2878.18       1576.66      1475.68 o                         
 -25   2   3       4422.81       1426.61      1558.55 o                         
 -24   2   3        645.78        335.93      1332.55 o                         
 -23   2   3       9289.98       6718.75      1908.25 o                         
 -22   2   3       4197.55       1568.71      1244.21 o                         
 -21   2   3       2934.31       1502.77       737.33 o                         
 -20   2   3       4722.40       6611.95       990.59 o                         
 -19   2   3       4193.79       2696.59       778.78 o                         
 -18   2   3       7335.84       7420.49      1003.21 o                         
 -17   2   3       2247.97       1148.57       667.46 o                         
 -16   2   3       3173.77       3852.42       920.78 o                         
 -15   2   3       9205.29      10186.55       931.16 o                         
 -14   2   3       1388.53       3986.93       664.49 o                         
 -13   2   3       1874.19       1613.97       555.92 o                         
 -12   2   3      34295.41      34564.02      1883.49 o                         
 -11   2   3       3042.14       2882.71       559.22 o                         
 -10   2   3       3012.27       1883.21       591.06 o                         
  -9   2   3        625.63       2045.37       619.50 o                         
  -8   2   3       9212.00       9538.44      2188.20 o                         
  -7   2   3      15004.85      13654.73      2297.30 o                         
  -6   2   3        978.88        611.49       456.79 o                         
  -5   2   3      11249.37      10258.90      1003.50 o                         
  -4   2   3      32902.66      30292.40      2935.58 o                         
  -3   2   3       1943.04       1997.87       931.65 o                         
  -2   2   3       1693.51       2435.61       464.82 o                         
  -1   2   3       1143.14       4379.93       558.74 o                         
   0   2   3       1277.96       1231.69       593.80 o                         
   1   2   3      25456.64      25204.07      1740.07 o                         
   2   2   3       1072.15        656.14       317.38 o                         
   3   2   3       7914.25       9105.93       992.24 o                         
   4   2   3       6039.29       6707.14       862.39 o                         
   5   2   3       2125.06       2189.55       575.20 o                         
   6   2   3      18620.36      21506.32      1593.44 o                         
   7   2   3        839.43       3216.19       968.67 o                         
   8   2   3       4482.84       4418.82      1190.35 o                         
   9   2   3      11662.65      13176.87      1687.54 o                         
  10   2   3       1374.78       2134.75      1590.23 o                         
  11   2   3      10334.75       9554.86      1653.43 o                         
  12   2   3      21154.29      23470.50      1993.06 o                         
  13   2   3       4016.79       2830.67      1070.72 o                         
  14   2   3       4250.33       2320.20      1153.72 o                         
  15   2   3        142.02       -187.02      1103.82 o                         
  16   2   3        824.19       2250.32      1185.94 o                         
  17   2   3       9068.79      12475.06      1796.05 o                         
  18   2   3       2100.47       4994.07      1541.36 o                         
  19   2   3       3688.60       6563.08      1661.64 o                         
  20   2   3       5761.42       3151.10      1532.91 o                         
  21   2   3        626.00       2121.41      1472.42 o                         
  22   2   3       3968.46       4298.87      1752.26 o                         
  23   2   3        104.02       1473.19      1602.08 o                         
  24   2   3       1067.25       3503.81      1734.94 o                         
  25   2   3       4591.94       -789.38      3425.14 o                         
 -27   3   3      16514.99      17689.88      2825.89 o                         
 -26   3   3       7760.63       7207.16      1848.13 o                         
 -25   3   3      14937.12      15153.76      2170.95 o                         
 -24   3   3      36798.38      39074.33      3776.92 o                         
 -23   3   3       2176.78       7226.07      1743.46 o                         
 -22   3   3      23088.35      26337.16      2521.44 o                         
 -21   3   3     119348.01     115337.66      8099.51 o                         
 -20   3   3       8909.02       9252.18      1573.17 o                         
 -19   3   3       1450.27       4717.30      1726.67 o                         
 -18   3   3      60163.34      66493.94      3930.59 o                         
 -17   3   3      19031.45      24335.10      2146.67 o                         
 -16   3   3      27698.79      20500.05      2924.22 o                         
 -15   3   3      53244.02      54540.11      3494.52 o                         
 -14   3   3      37167.67      38381.85      2551.88 o                         
 -13   3   3      45421.27      53000.52      3151.34 o                         
 -12   3   3      40437.46      40909.46      2562.96 o                         
 -11   3   3       6151.01       9525.72      1234.09 o                         
 -10   3   3       3993.03       2766.14      1063.86 o                         
  -9   3   3      10380.97      13076.76      3032.53 o                         
  -8   3   3      43554.61      34244.32      8544.26 o                         
  -7   3   3       7001.48      11442.34      2190.92 o                         
  -6   3   3        329.04        977.97       541.75 o                         
  -5   3   3      83392.39      82386.66      4783.75 o                         
  -4   3   3       1741.46        999.93       695.04 o                         
  -3   3   3       1659.03       2430.16       573.59 o                         
  -2   3   3       2252.99        938.57       505.25 o                         
  -1   3   3       7075.47      12389.45      1232.13 o                         
   0   3   3      11767.01       9882.14       968.31 o                         
   1   3   3      29862.68      31996.29      2303.62 o                         
   2   3   3      14304.04      14841.16      3197.16 o                         
   3   3   3      14080.44      15968.87      1041.30 o                         
   4   3   3        236.02       1877.00       508.83 o                         
   5   3   3      20040.61      19449.48      1747.02 o                         
   6   3   3      14193.79      11196.72      1354.03 o                         
   7   3   3       4065.18       4076.27       923.75 o                         
   8   3   3       1831.44       1903.44      1090.73 o                         
   9   3   3      40134.66      43026.74      3350.23 o                         
  10   3   3       4689.39       6167.07      3206.49 o                         
  11   3   3     109960.47     108858.51      6671.67 o                         
  12   3   3      39891.22      44214.98      3314.80 o                         
  13   3   3      18013.05      17349.40      1824.65 o                         
  14   3   3      10871.64      10024.98      1890.51 o                         
  15   3   3     131240.08     148944.66      7283.55 o                         
  16   3   3         78.04       1135.31      1373.12 o                         
  17   3   3      15482.77      16980.74      2132.63 o                         
  18   3   3      84495.02      87584.11      5074.97 o                         
  19   3   3      64459.73      67826.27      4364.45 o                         
  20   3   3       7979.83       7259.80      1809.87 o                         
  21   3   3      32521.68      35871.19      3128.45 o                         
  22   3   3       9218.62       4976.77      2175.39 o                         
  23   3   3       2138.40       -495.14      1626.75 o                         
  24   3   3      55900.78      58543.14      4265.24 o                         
 -26   4   3       5199.72       3574.27      1747.76 o                         
 -25   4   3       4652.43       4609.80      1727.38 o                         
 -24   4   3      17222.72      15045.50      2261.04 o                         
 -23   4   3      24892.68      29023.84      3459.49 o                         
 -22   4   3       1065.42       2063.85      1469.99 o                         
 -21   4   3       3596.89       2602.17      2095.08 o                         
 -20   4   3      44657.40      39622.67      3053.56 o                         
 -19   4   3      10799.65      12519.12      1916.38 o                         
 -18   4   3       1423.58        988.07      1249.60 o                         
 -17   4   3        884.99       1993.35      1320.50 o                         
 -16   4   3      15707.60      17958.90      1965.51 o                         
 -15   4   3      32868.57      34953.32      3656.56 o                         
 -14   4   3       8858.58       7347.39      1372.86 o                         
 -13   4   3       4625.07       5961.67      1267.71 o                         
 -12   4   3      25022.34      26612.04      4949.50 o                         
 -11   4   3      24417.69      25408.73      2023.75 o                         
 -10   4   3       7548.16       8210.90      1068.59 o                         
  -9   4   3       4539.82       9524.11      1554.74 o                         
  -8   4   3       2906.00       3210.56       891.32 o                         
  -7   4   3      79318.77      76204.99      4011.19 o                         
  -6   4   3       4705.20       6210.26      1374.18 o                         
  -5   4   3      14486.25      17359.46      3756.61 o                         
  -4   4   3      81424.94      79118.10      3915.96 o                         
  -3   4   3      23753.40      25158.79      1757.54 o                         
  -2   4   3      16357.74      16508.08      1499.98 o                         
  -1   4   3        533.36       4512.21       864.52 o                         
   0   4   3      22258.41      24235.11      1506.65 o                         
   1   4   3      64068.59      62036.97      3308.91 o                         
   2   4   3       1952.67       1129.25       849.98 o                         
   3   4   3       8610.74      13761.93      1626.05 o                         
   4   4   3      47241.43      46008.13      4012.93 o                         
   5   4   3      35075.35      38417.59      2095.84 o                         
   6   4   3      14800.31      14607.02      1694.09 o                         
   7   4   3        597.50       2635.59      1816.68 o                         
   8   4   3       9367.80       9983.26      1326.14 o                         
   9   4   3      37500.59      43464.05      4932.25 o                         
  10   4   3        156.83        493.17      1222.52 o                         
  11   4   3      17723.58      16688.21      2215.55 o                         
  12   4   3      19792.18      19622.67      2480.73 o                         
  13   4   3       7229.21       8760.38      1647.28 o                         
  14   4   3      10617.69      11006.95      1778.01 o                         
  15   4   3       2280.46       2132.69      1268.51 o                         
  16   4   3       2230.21       5035.84      1519.13 o                         
  17   4   3      21840.89      24934.54      2575.16 o                         
  18   4   3       6400.99       6473.28      1717.25 o                         
  19   4   3      17571.16      23937.30      3107.81 o                         
  20   4   3      22725.71      23713.67      2702.48 o                         
  21   4   3       7971.31       9004.08      1959.50 o                         
  22   4   3       6085.50       7781.05      2136.65 o                         
  23   4   3       2478.33       1519.05      1812.65 o                         
 -25   5   3       2664.96       1314.69      1771.76 o                         
 -24   5   3      89648.03      91278.52      5970.83 o                         
 -23   5   3      31501.49      29786.21      3095.17 o                         
 -22   5   3        732.83       1782.94      1648.35 o                         
 -21   5   3      13440.00      18216.00      2365.63 o                         
 -20   5   3      11647.88      11408.62      2709.41 o                         
 -19   5   3       3161.26       5388.87      2054.23 o                         
 -18   5   3      48833.00      45830.77      3359.26 o                         
 -17   5   3      20799.95      16289.64      2113.64 o                         
 -16   5   3        145.51        985.29      1258.31 o                         
 -15   5   3        143.39       7164.69      2436.68 o                         
 -14   5   3       4098.39       2751.52      1555.64 o                         
 -13   5   3     145959.08     146635.25      8988.21 o                         
 -12   5   3      32008.29      30451.45      1938.79 o                         
 -11   5   3       2827.91       2613.92       987.42 o                         
 -10   5   3       9784.11      10827.68      1290.09 o                         
  -9   5   3      50092.91      75254.34      6207.64 o                         
  -8   5   3       4639.95       5231.94      1091.35 o                         
  -7   5   3      22126.24      19309.06      2265.86 o                         
  -6   5   3      55966.31      61038.70      8773.70 o                         
  -5   5   3     205979.91     201810.89      8818.20 o                         
  -4   5   3       1588.62       2684.04       879.39 o                         
  -3   5   3      16449.45      22989.74      1850.11 o                         
  -2   5   3       8446.47      10764.50      1298.62 o                         
  -1   5   3      80426.03      72918.91      3882.19 o                         
   0   5   3      11282.84       9723.91      1160.70 o                         
   1   5   3       9776.95      11491.96      1211.51 o                         
   2   5   3      67611.08      65493.45      4436.87 o                         
   3   5   3     255568.45     254897.36     13304.11 o                         
   4   5   3        214.38        994.64       642.64 o                         
   5   5   3       4297.84      12088.32      1213.74 o                         
   6   5   3      15099.79      17496.84      1369.68 o                         
   7   5   3      97252.77     100193.45      5176.38 o                         
   8   5   3      34243.73      34246.37      2550.09 o                         
   9   5   3      58009.39      63416.13      4559.14 o                         
  10   5   3      44594.78      41973.35      2937.05 o                         
  11   5   3      72077.60      79916.58      4442.25 o                         
  12   5   3      18722.00      19706.71      2204.37 o                         
  13   5   3        462.62       6733.86      2345.38 o                         
  14   5   3       1761.56       1867.78      1397.75 o                         
  15   5   3       7556.46       9267.61      1773.51 o                         
  16   5   3      22019.31      24012.64      2627.75 o                         
  17   5   3        479.62       3014.00      2078.84 o                         
  18   5   3       5259.38       3593.36      1640.22 o                         
  19   5   3      30208.97      29687.48      3027.50 o                         
  20   5   3       8572.89       8358.74      2008.96 o                         
  21   5   3      80414.22      88177.09      5467.01 o                         
  22   5   3       2784.46       1052.13      1981.09 o                         
 -24   6   3       3799.97       3240.16      1972.84 o                         
 -23   6   3      47062.18      42499.98      3648.78 o                         
 -22   6   3       8260.43       9291.32      3135.06 o                         
 -21   6   3       6604.27       7984.24      2010.92 o                         
 -20   6   3      15638.27      13561.66      2238.28 o                         
 -19   6   3      17880.16      15019.13      2189.71 o                         
 -18   6   3      14336.44      16105.91      2138.54 o                         
 -17   6   3      11159.31      10888.32      1949.08 o                         
 -16   6   3      10087.45      14215.92      1762.96 o                         
 -15   6   3      70431.56      66719.48      4157.50 o                         
 -14   6   3        160.38       3800.90      1395.37 o                         
 -13   6   3      14637.42      13242.39      1545.04 o                         
 -12   6   3      94215.58      96719.77      5603.20 o                         
 -11   6   3      12559.47      11575.66      1558.26 o                         
 -10   6   3       7288.09      10501.02      1887.19 o                         
  -9   6   3       9557.23       8825.86      1313.31 o                         
  -8   6   3      17084.02      24410.91      2816.26 o                         
  -7   6   3     107370.02     100539.44      5800.87 o                         
  -6   6   3       4247.92       3491.77       982.18 o                         
  -5   6   3      19111.55      21095.13      1915.31 o                         
  -4   6   3      86734.05      83196.76      4444.48 o                         
  -3   6   3      22266.76      21626.69      1881.79 o                         
  -2   6   3      14336.91      16195.33      1736.96 o                         
  -1   6   3       3063.66       6248.04      2551.61 o                         
   0   6   3       6222.91       7599.11      1267.06 o                         
   1   6   3      78327.62      83570.80      3893.81 o                         
   2   6   3       3386.76       1819.13       955.72 o                         
   3   6   3      25077.58      30695.02      4127.49 o                         
   4   6   3      54295.25      60155.45      4440.99 o                         
   5   6   3      18897.97      22093.70      1707.53 o                         
   6   6   3      41563.79      38611.68      2679.20 o                         
   7   6   3       2256.66       7194.28      1330.20 o                         
   8   6   3      21560.28      22399.61      2223.74 o                         
   9   6   3      93242.16     102845.15      5510.71 o                         
  10   6   3        603.52       -225.69      1238.10 o                         
  11   6   3      57565.49      58078.20      3788.08 o                         
  12   6   3      70609.16      62637.55      4087.70 o                         
  13   6   3      19445.14      20197.47      2401.04 o                         
  14   6   3       2652.75       3559.10      2269.62 o                         
  15   6   3       2255.58       2826.72      1688.99 o                         
  16   6   3       1692.75       2374.98      1705.59 o                         
  17   6   3      62776.77      75531.41      4944.36 o                         
  18   6   3       2687.55        595.50      1772.90 o                         
  19   6   3       7001.17       9836.00      2135.01 o                         
  20   6   3       9847.20      11273.92      2348.47 o                         
 -22   7   3      32707.11      31575.31      3906.12 o                         
 -21   7   3     152484.12     180628.75     10377.09 o                         
 -20   7   3       9561.12      11820.04      2325.22 o                         
 -19   7   3       2619.94       7812.69      2795.01 o                         
 -18   7   3      47385.04      51130.64      3514.79 o                         
 -17   7   3      33827.92      37019.86      2765.60 o                         
 -16   7   3      17409.80      20079.63      3019.16 o                         
 -15   7   3      61688.59      64869.62      5334.78 o                         
 -14   7   3      81305.23      86819.55      5137.72 o                         
 -13   7   3     103609.22      98223.55      8673.90 o                         
 -12   7   3      26047.74      21359.82      3020.10 o                         
 -11   7   3       3815.10       4279.70      3048.46 o                         
 -10   7   3       2745.67       2997.73      1151.30 o                         
  -9   7   3      19033.98      19119.31      1926.91 o                         
  -8   7   3      43213.17      42245.50      2459.69 o                         
  -7   7   3      14198.05      16846.78      1718.61 o                         
  -6   7   3       9424.18       5938.82      1190.94 o                         
  -5   7   3     192024.11     199715.72      9133.18 o                         
  -4   7   3       6284.45       9215.28      1507.84 o                         
  -3   7   3       2712.49       7266.83      1487.57 o                         
  -2   7   3       2969.82       7601.10      1486.61 o                         
  -1   7   3      49322.48      50076.57      4600.49 o                         
   0   7   3      14500.76      12309.46      1489.65 o                         
   1   7   3      40967.25      40154.39      2552.96 o                         
   2   7   3      51047.98      49900.30      3436.52 o                         
   3   7   3      71968.75      70127.20      4100.04 o                         
   4   7   3        393.51       1783.27      1134.35 o                         
   5   7   3      11608.39       9600.88      1254.45 o                         
   6   7   3       5145.19       8001.33      1214.02 o                         
   7   7   3      26126.55      30101.86      2140.42 o                         
   8   7   3       2416.10       4165.66      1044.41 o                         
   9   7   3       9443.42      10206.65      1710.89 o                         
  10   7   3      31066.68      26208.34      3170.20 o                         
  11   7   3     176648.19     181988.08      8814.31 o                         
  12   7   3      33934.46      33548.77      2610.26 o                         
  13   7   3      17296.91      20770.49      2156.51 o                         
  14   7   3      22771.61      21637.03      2188.57 o                         
  15   7   3     113040.45     104874.38      6217.69 o                         
  16   7   3       2186.69       5613.58      2258.67 o                         
  17   7   3      19924.48      21116.99      2814.24 o                         
  18   7   3      95985.32     104770.18      6326.17 o                         
 -20   8   3      60719.63      62514.66      4644.72 o                         
 -19   8   3       6631.38       7697.86      2277.53 o                         
 -18   8   3        433.94       2245.29      2121.95 o                         
 -17   8   3       2655.23       4276.53      1554.53 o                         
 -16   8   3      20780.74      18005.47      2603.22 o                         
 -15   8   3      39393.37      36531.84      3326.06 o                         
 -14   8   3      12321.83      11319.91      1873.45 o                         
 -13   8   3       7694.86       7894.51      1432.52 o                         
 -12   8   3      37418.95      36544.61      2769.56 o                         
 -11   8   3      22993.44      24907.73      2908.55 o                         
 -10   8   3       3382.93       7044.08      1266.31 o                         
  -9   8   3       4329.68       8359.78      1446.14 o                         
  -8   8   3       4475.96       5458.73      1184.06 o                         
  -7   8   3      71057.61      71080.53      3762.87 o                         
  -6   8   3       1536.85       3552.53      1243.76 o                         
  -5   8   3      17050.21      18279.53      2117.92 o                         
  -4   8   3      80790.70      78598.54      4633.92 o                         
  -3   8   3      18465.03      20159.18      3355.75 o                         
  -2   8   3      13036.91      14677.94      2601.24 o                         
  -1   8   3       3344.53       3382.02      1367.72 o                         
   0   8   3      31673.43      31486.22      3122.67 o                         
   1   8   3      89278.38      85012.39      4305.82 o                         
   2   8   3       6034.68       5292.72      1507.03 o                         
   3   8   3      12896.81      14703.91      1946.26 o                         
   4   8   3      47108.93      38432.23      3723.61 o                         
   5   8   3      26382.29      21021.04      1725.07 o                         
   6   8   3       6820.42      10104.82      1301.37 o                         
   7   8   3       3089.99       3526.52      1133.89 o                         
   8   8   3       6983.95       5257.72      1171.85 o                         
   9   8   3      36091.12      36806.48      2560.35 o                         
  10   8   3        857.00        523.61      1619.97 o                         
  11   8   3      15907.22      20878.02      2593.87 o                         
  12   8   3      31129.12      29292.75      2936.55 o                         
  13   8   3       5464.13       5351.78      1630.83 o                         
  14   8   3      15236.43      15090.44      2017.44 o                         
  15   8   3       3632.61       3801.71      1742.01 o                         
  16   8   3       7991.46       7750.94      4161.76 o                         
 -17   9   3      17369.54       7898.52      3209.39 o                         
 -16   9   3         15.18       1608.90      2358.40 o                         
 -15   9   3       7523.79       8853.40      2938.97 o                         
 -14   9   3      17905.33      12767.35      1874.17 o                         
 -13   9   3     139946.56     136907.42      7859.33 o                         
 -12   9   3      19382.29      17428.89      1768.32 o                         
 -11   9   3       4056.54       1807.57      1234.12 o                         
 -10   9   3      16108.25      15883.59      1738.18 o                         
  -9   9   3      40514.19      55483.37      4998.07 o                         
  -8   9   3       1894.36       2521.82      1226.06 o                         
  -7   9   3      19565.43      19746.57      2389.27 o                         
  -6   9   3      76068.41      68494.25      3844.08 o                         
  -5   9   3     122295.40     116692.19      5488.23 o                         
  -4   9   3       3837.25       4539.39      1533.96 o                         
  -3   9   3       6624.10       7769.10      1787.22 o                         
  -2   9   3      19970.84      22277.52      2526.29 o                         
  -1   9   3      46848.48      34385.59      2938.03 o                         
   0   9   3      11404.98      13921.89      2146.72 o                         
   1   9   3      16941.28      24687.79      2590.21 o                         
   2   9   3      65143.41      66457.45      4308.64 o                         
   3   9   3     182370.58     175807.59      8520.28 o                         
   4   9   3        930.55       2484.94      1514.72 o                         
   5   9   3       4299.51       3746.72      1176.43 o                         
   6   9   3      18363.07      19795.72      1770.11 o                         
   7   9   3      52835.55      54460.64      3029.35 o                         
   8   9   3      10691.84      12970.71      1439.52 o                         
   9   9   3      44305.77      40669.02      3121.94 o                         
  10   9   3      54447.52      51685.39      3996.21 o                         
  11   9   3      84077.02      86536.04      6606.06 o                         
  12   9   3       6562.42       2029.38      1782.12 o                         
 -14  10   3        916.24       3114.99      2012.48 o                         
 -13  10   3       9644.13       3893.64      2146.37 o                         
 -12  10   3      76308.44      60675.02      4515.01 o                         
 -11  10   3       6253.83       6889.70      1769.66 o                         
 -10  10   3       3978.63       4478.95      1487.31 o                         
  -9  10   3       7487.68       5077.78      1382.76 o                         
  -8  10   3      20062.44      15745.48      1898.32 o                         
  -7  10   3      71314.83      69084.72      4605.61 o                         
  -6  10   3      11349.36      10339.73      1797.63 o                         
  -5  10   3      14693.22      10745.24      1917.80 o                         
  -4  10   3      56163.16      50444.98      3831.98 o                         
  -3  10   3       5497.93       3255.58      2452.50 o                         
  -2  10   3       1600.55       5925.15      1853.18 o                         
  -1  10   3       5319.69       5781.83      1880.60 o                         
   0  10   3       3039.25       6951.21      1837.18 o                         
   1  10   3      59618.70      45424.79      3630.05 o                         
   2  10   3       2742.44       2968.61      1725.68 o                         
   3  10   3      26786.95      27470.82      3470.28 o                         
   4  10   3      34402.70      37356.56      3412.54 o                         
   5  10   3       5294.42       7051.89      1435.85 o                         
   6  10   3      21289.77      23024.56      1964.87 o                         
   7  10   3       2863.25       5389.89      1308.35 o                         
   8  10   3      21622.25      21531.97      3260.27 o                         
  -8  11   3      14319.70      18852.02      3540.20 o                         
 -14 -10   4     257608.75     259744.84     20849.61 o                         
 -13 -10   4      39775.95      51299.93      5211.52 o                         
 -12 -10   4      17989.36      19442.68      4942.26 o                         
 -11 -10   4      38349.47      35076.39      4211.18 o                         
 -10 -10   4      12065.23       7742.63      3036.95 o                         
  -9 -10   4       6410.78       4238.00      2355.16 o                         
  -8 -10   4     308769.75     324498.12     18176.77 o                         
  -7 -10   4       4993.41       3266.58      4262.71 o                         
  -6 -10   4       5406.60       3009.40      2341.32 o                         
  -5 -10   4      55722.54      57090.89      5933.40 o                         
  -4 -10   4      26427.43      26645.99      5067.72 o                         
  -3 -10   4      39811.60      33121.15      4219.98 o                         
  -2 -10   4     546244.56     560751.31     41128.38 o                         
  -1 -10   4       5472.77        838.97      3359.92 o                         
   0 -10   4     103995.89     103405.59     10751.04 o                         
   1 -10   4       9849.00      11542.46      3966.63 o                         
   2 -10   4      18953.53      21379.80      4764.23 o                         
   3 -10   4      37957.18      50228.38      5059.97 o                         
   4 -10   4     563489.44     619661.00     31880.42 o                         
   5 -10   4      50722.73      54584.20      7335.03 o                         
   6 -10   4      98755.59      96474.31     10619.34 o                         
   7 -10   4       7811.60       9028.53      3579.93 o                         
   8 -10   4      10925.42       9055.58      3466.68 o                         
 -18  -9   4       2140.96       2390.96      1738.14 o                         
 -17  -9   4      15058.58      15133.19      3294.95 o                         
 -16  -9   4       1604.76       4929.83      1780.59 o                         
 -15  -9   4      13577.67      12769.44      2330.06 o                         
 -14  -9   4      28218.43      25273.54      2329.87 o                         
 -13  -9   4       5392.02       2991.79      1829.27 o                         
 -12  -9   4     141391.41     146466.94      7658.00 o                         
 -11  -9   4      21419.98      22048.57      2655.57 o                         
 -10  -9   4     187838.45     214110.81     10267.56 o                         
  -9  -9   4        968.80       2362.34      2279.45 o                         
  -8  -9   4       6426.04       6630.71      2435.90 o                         
  -7  -9   4       9962.86       9159.24      2546.47 o                         
  -6  -9   4     375218.25     345038.31     18917.03 o                         
  -5  -9   4       2391.49       2652.30      2185.85 o                         
  -4  -9   4      45690.73      51335.98      4792.92 o                         
  -3  -9   4       4810.81       3144.18      3085.22 o                         
  -2  -9   4       4869.79       5525.48      3181.40 o                         
  -1  -9   4       6750.19       7039.12      3546.73 o                         
   0  -9   4      54281.00      52971.68      6986.91 o                         
   1  -9   4       4478.88       3085.71      3095.60 o                         
   2  -9   4      36507.22      45224.56      4650.35 o                         
   3  -9   4       5388.76       4513.15      2232.83 o                         
   4  -9   4       6483.62       7096.47      2334.92 o                         
   5  -9   4       6310.57       8481.96      2603.94 o                         
   6  -9   4       5586.31       3143.21      1753.87 o                         
   7  -9   4       7212.26       7538.57      2245.88 o                         
   8  -9   4       3916.29       4765.04      2084.71 o                         
   9  -9   4       4558.71        -58.18      1922.33 o                         
  10  -9   4      73683.41      82967.58      6357.74 o                         
  11  -9   4       4960.90       2193.50      2010.17 o                         
  12  -9   4      29687.60      30928.05      5220.05 o                         
  13  -9   4       7009.39       5947.72      2396.12 o                         
  14  -9   4      88066.88      94706.47      7978.67 o                         
 -21  -8   4      26280.99      30943.19      5665.71 o                         
 -20  -8   4      23651.87      24618.35      2836.26 o                         
 -19  -8   4      10310.77      12339.79      5313.94 o                         
 -18  -8   4     164799.22     174552.84      8738.17 o                         
 -17  -8   4       1579.64       2135.53      1327.26 o                         
 -16  -8   4     123466.73     125152.44      6014.05 o                         
 -15  -8   4      10681.12      11224.50      1887.88 o                         
 -14  -8   4     148133.92     158303.03      7245.25 o                         
 -13  -8   4      21504.16      20170.00      2054.99 o                         
 -12  -8   4     418850.81     442559.69     18781.37 o                         
 -11  -8   4      25954.14      33301.30      3003.19 o                         
 -10  -8   4     135578.94     142927.45      7303.84 o                         
  -9  -8   4      11002.10      15553.75      2219.79 o                         
  -8  -8   4     214978.19     218451.78     10218.07 o                         
  -7  -8   4       2630.17       2123.56      2142.41 o                         
  -6  -8   4     253152.73     258297.67     14595.20 o                         
  -5  -8   4      40708.82      45921.58      7349.45 o                         
  -4  -8   4     153713.22     150268.42      9462.00 o                         
  -3  -8   4      47259.46      52201.75      6667.98 o                         
  -2  -8   4     103163.34     113478.08     10931.29 o                         
  -1  -8   4       6502.72       8617.40      3541.36 o                         
   0  -8   4      48072.87      53510.00      6701.12 o                         
   1  -8   4       5904.44       6380.05      3103.75 o                         
   2  -8   4     182742.48     197728.16     11699.19 o                         
   3  -8   4      40511.64      45771.95      3450.76 o                         
   4  -8   4      86287.25      84698.55      5000.72 o                         
   5  -8   4      38992.00      45410.88      4134.04 o                         
   6  -8   4      23704.07      28773.79      2725.76 o                         
   7  -8   4       4185.89       4101.20      1884.56 o                         
   8  -8   4     179888.98     199411.20     11506.74 o                         
   9  -8   4       4424.77       5525.88      3005.26 o                         
  10  -8   4     299844.06     304059.66     21389.14 o                         
  11  -8   4      30449.43      30782.27      3573.55 o                         
  12  -8   4     120062.72     135611.94      7113.11 o                         
  13  -8   4      36547.46      36204.36      2861.06 o                         
  14  -8   4     132643.03     136858.61      9880.06 o                         
  15  -8   4       5636.48       4430.95      1273.54 o                         
 -23  -7   4      11809.26      14569.76      4205.63 o                         
 -22  -7   4     294030.12     277146.28     21762.43 o                         
 -21  -7   4       1654.94        991.89      1972.45 o                         
 -20  -7   4      23329.74      25750.07      3257.79 o                         
 -19  -7   4       8215.98       6719.54      1635.24 o                         
 -18  -7   4     158237.38     168606.62      7938.99 o                         
 -17  -7   4        139.71        723.90      1106.43 o                         
 -16  -7   4      85065.89      79525.57      3985.48 o                         
 -15  -7   4       4753.65       5299.34      1297.59 o                         
 -14  -7   4      94162.58      95321.34      5042.19 o                         
 -13  -7   4       4305.66       4561.06      1318.28 o                         
 -12  -7   4       4095.08       3063.21      1387.92 o                         
 -11  -7   4       1463.99        618.98      1398.90 o                         
 -10  -7   4      68516.19      74713.40      4416.84 o                         
  -9  -7   4       6318.08       4570.73      1477.09 o                         
  -8  -7   4      17118.71      17607.34      2925.31 o                         
  -7  -7   4       6525.98       3758.06      1332.74 o                         
  -6  -7   4     189447.53     179317.09     10615.39 o                         
  -5  -7   4      14081.84      17127.83      3451.83 o                         
  -4  -7   4      18642.68      21838.10      4122.72 o                         
  -3  -7   4      10626.33       7681.32      2872.40 o                         
  -2  -7   4      29901.64      37764.49      5327.57 o                         
  -1  -7   4       8838.99       5790.56      2490.75 o                         
   0  -7   4      15978.60      20436.95      3892.61 o                         
   1  -7   4      13931.25      14637.30      3494.44 o                         
   2  -7   4     591677.12     626810.69     25484.93 o                         
   3  -7   4       2861.50       2917.54      1374.46 o                         
   4  -7   4      16302.70      21515.58      2211.52 o                         
   5  -7   4       7117.75      10199.51      2199.41 o                         
   6  -7   4     303958.56     301123.41     13149.29 o                         
   7  -7   4       5802.57       9166.17      2055.30 o                         
   8  -7   4      94071.78      96829.48      6521.94 o                         
   9  -7   4       3429.56       3829.13      1755.43 o                         
  10  -7   4     218679.91     239926.06     13322.52 o                         
  11  -7   4       7371.98       6936.76      1922.27 o                         
  12  -7   4       7642.68      12406.07      2458.23 o                         
  13  -7   4      10443.42      10408.80      2098.48 o                         
  14  -7   4      27375.21      30136.29      2657.00 o                         
  15  -7   4       8762.69       8214.20      2308.99 o                         
  16  -7   4        692.26       -663.35      1983.49 o                         
  17  -7   4       5434.06       4387.86      2177.11 o                         
 -24  -6   4        895.74        658.21      3010.46 o                         
 -23  -6   4      10228.29      12646.35      2592.40 o                         
 -22  -6   4      14705.40      21607.44      3058.71 o                         
 -21  -6   4      15005.41      12222.01      3043.28 o                         
 -20  -6   4     601744.62     634003.00     31618.77 o                         
 -19  -6   4      16824.39      20985.64      3058.78 o                         
 -18  -6   4       7434.70      10136.63      7325.46 o                         
 -17  -6   4       9358.94      11180.58      1600.88 o                         
 -16  -6   4       1558.37       2969.17       985.57 o                         
 -15  -6   4       4866.64       5033.31      1143.96 o                         
 -14  -6   4     654798.62     673934.69     23299.66 o                         
 -13  -6   4      26941.82      31271.15      2164.68 o                         
 -12  -6   4      60761.27      71146.90      3517.12 o                         
 -11  -6   4      25176.32      22375.92      2539.49 o                         
 -10  -6   4       2707.85       3279.59      1188.73 o                         
  -9  -6   4       9993.40      12605.11      1688.44 o                         
  -8  -6   4    1087856.88    1073949.38     42144.18 o                         
  -7  -6   4       7204.43       6991.82      1388.02 o                         
  -6  -6   4       1812.03       1378.58      1085.99 o                         
  -5  -6   4      45319.36      49308.61      4863.81 o                         
  -4  -6   4      26806.93      22334.00      3782.34 o                         
  -3  -6   4      25002.66      25735.07      4045.18 o                         
  -2  -6   4    1727689.12    1660140.62    111695.73 o                         
  -1  -6   4      10024.89       9545.43      2804.09 o                         
   0  -6   4      89452.00      92122.34      8710.86 o                         
   1  -6   4      14660.80      19541.47      2321.47 o                         
   2  -6   4       6921.61       5570.10      1260.42 o                         
   3  -6   4      32491.18      40001.42      2936.10 o                         
   4  -6   4    1406800.50    1380976.12     53832.77 o                         
   5  -6   4      40324.91      43159.34      2980.13 o                         
   6  -6   4     138698.31     146556.59      7040.19 o                         
   7  -6   4      14530.80      18136.00      2586.67 o                         
   8  -6   4        560.12        975.59      1709.72 o                         
   9  -6   4       7658.86       8670.07      1750.96 o                         
  10  -6   4     391474.56     410534.00     21067.64 o                         
  11  -6   4      32079.25      31448.80      3246.47 o                         
  12  -6   4       4090.97       5961.00      1597.41 o                         
  13  -6   4      13474.33      13956.64      3094.11 o                         
  14  -6   4        842.93       2223.96      2950.65 o                         
  15  -6   4       7967.57      12135.59      2416.16 o                         
  16  -6   4     135578.66     143951.97      8880.20 o                         
  17  -6   4       2745.71       4603.61      2812.97 o                         
  18  -6   4       7277.61       9165.95      2384.54 o                         
  19  -6   4       9170.83       7400.14      3207.00 o                         
 -26  -5   4     112250.59     108654.80      6944.56 o                         
 -25  -5   4          8.85        924.18      1612.44 o                         
 -24  -5   4         92.11        660.56      1334.54 o                         
 -23  -5   4       4575.78       2321.23      2027.95 o                         
 -22  -5   4     304542.62     307993.75     16387.63 o                         
 -21  -5   4       5599.93       5770.45      1940.09 o                         
 -20  -5   4      46217.91      50656.73      4245.71 o                         
 -19  -5   4        786.73       1797.76      1639.93 o                         
 -18  -5   4      99818.41     105141.27      6720.64 o                         
 -17  -5   4      16767.73      17089.50      2447.33 o                         
 -16  -5   4       8110.62      11674.26      1418.77 o                         
 -15  -5   4      12487.22      21191.66      2154.67 o                         
 -14  -5   4     184811.00     192060.28      7627.42 o                         
 -13  -5   4       5761.57       8044.95      1754.53 o                         
 -12  -5   4     190662.00     181819.72      7040.08 o                         
 -11  -5   4      22475.66      28537.30      2141.25 o                         
 -10  -5   4     686440.12     687166.81     33461.14 o                         
  -9  -5   4        330.78        850.29      1163.00 o                         
  -8  -5   4      32429.33      27586.49      2615.09 o                         
  -7  -5   4       6552.49       5524.08      2029.63 o                         
  -6  -5   4    1254825.50    1150607.50     77876.36 o                         
  -5  -5   4       1661.02       5154.74      2060.87 o                         
  -4  -5   4      58288.26      50263.33      5439.00 o                         
  -3  -5   4       2601.00       4737.96      2002.12 o                         
  -2  -5   4      82538.86      86281.88      7957.90 o                         
  -1  -5   4       6387.92      13766.91      2807.34 o                         
   5  -5   4       7819.43       9247.25      2158.29 o                         
   6  -5   4     226278.62     225732.22      9884.83 o                         
   7  -5   4       3294.26       2837.51      1402.43 o                         
   8  -5   4       2354.93       3674.39      1323.09 o                         
   9  -5   4       1785.61       1356.36      1360.43 o                         
  10  -5   4     380051.41     371044.06     20614.70 o                         
  11  -5   4       3026.65       3751.07       847.78 o                         
  12  -5   4      37729.59      37635.44      2449.64 o                         
  13  -5   4      12298.01      14278.99      3050.17 o                         
  14  -5   4     255957.81     265491.94     19878.67 o                         
  15  -5   4       3435.92        979.88      2126.57 o                         
  16  -5   4       1816.16        505.04      2191.37 o                         
  17  -5   4       1264.91      -1040.22      2642.41 o                         
  18  -5   4     266845.00     272725.88     20689.25 o                         
  19  -5   4       9832.78      15763.76      2871.97 o                         
  20  -5   4        107.76       1518.94      1368.23 o                         
  21  -5   4       3093.86       4368.10      1672.50 o                         
  22  -5   4     120723.49     119565.68      9314.47 o                         
 -27  -4   4       3705.88      10252.97      2662.11 o                         
 -26  -4   4       9115.87       6799.44      2200.12 o                         
 -25  -4   4       5175.85       4613.49      1640.28 o                         
 -24  -4   4     171898.58     174825.47     24088.39 o                         
 -23  -4   4       5103.55       4358.87      2469.09 o                         
 -22  -4   4     317055.28     308166.22     15859.23 o                         
 -21  -4   4       7842.55      13416.69      2151.35 o                         
 -20  -4   4      44539.18      38456.75      3490.83 o                         
 -19  -4   4       3738.00       2497.80      1466.41 o                         
 -18  -4   4     373662.59     369245.56     18494.40 o                         
 -17  -4   4       3216.56       1968.47       987.58 o                         
 -16  -4   4     475154.03     494559.97     19719.57 o                         
 -15  -4   4       9579.54      13323.20      1440.66 o                         
 -14  -4   4     188723.44     182353.95      7959.71 o                         
 -13  -4   4       7073.91       7663.75      1921.55 o                         
 -12  -4   4     886197.00     850784.19     33029.64 o                         
 -11  -4   4      10444.50      11795.69      1269.84 o                         
 -10  -4   4     456898.69     456068.88     15809.37 o                         
  -9  -4   4      10633.70      14125.28      1196.30 o                         
  -8  -4   4     203133.78     200559.19      8663.30 o                         
  -7  -4   4       2938.50       4134.72       966.49 o                         
  -6  -4   4     700382.25     695708.69     27397.94 o                         
  -5  -4   4      20593.75      24292.86      2218.25 o                         
  -4  -4   4     290104.12     281908.59     14359.23 o                         
  -3  -4   4      16344.84      15303.71      2552.06 o                         
  -2  -4   4     147775.16     137375.27     10990.13 o                         
  -1  -4   4       8943.02      11391.32      1511.15 o                         
   0  -4   4     215425.28     221402.09     11507.89 o                         
   1  -4   4       4720.52       5697.98      1416.44 o                         
   2  -4   4     614706.50     619552.00     42103.75 o                         
   3  -4   4      18443.83      23240.46      2821.38 o                         
   4  -4   4     131487.72     136895.47     10554.21 o                         
  10  -4   4     407416.22     397452.56     26345.44 o                         
  11  -4   4      15804.90      23783.04      2455.47 o                         
  12  -4   4     228942.78     240867.00     16666.13 o                         
  13  -4   4      14959.51      15769.57      2004.53 o                         
  14  -4   4     274998.56     256998.92     17858.29 o                         
  17  -4   4       6585.88       7285.69      1696.38 o                         
  18  -4   4     283530.25     276707.56     19392.19 o                         
  19  -4   4      25150.20      27358.00      3198.81 o                         
  20  -4   4      55557.48      49974.08      4654.03 o                         
  21  -4   4       5149.88       5236.36      1948.60 o                         
  22  -4   4      81132.53      74343.82      6381.83 o                         
  23  -4   4       8812.77       6968.22      2092.42 o                         
 -28  -3   4       1109.57       4113.91      2088.74 o                         
 -27  -3   4       4347.16       9895.70      2728.12 o                         
 -26  -3   4     183330.94     176537.31     12424.77 o                         
 -25  -3   4       3289.14        -43.84      1528.55 o                         
 -24  -3   4      22267.88      21361.33      2454.65 o                         
 -23  -3   4      10465.06      23314.74      4961.21 o                         
 -22  -3   4     613998.62     634707.88     31305.43 o                         
 -21  -3   4       2259.49       2558.55      1998.87 o                         
 -20  -3   4      69419.38      74228.55      4765.91 o                         
 -19  -3   4       5646.50       8807.17      1531.38 o                         
 -18  -3   4     425935.03     435555.84     21438.30 o                         
 -17  -3   4       3445.25      10319.64      1496.12 o                         
 -16  -3   4     111496.57     111869.61      6294.08 o                         
 -15  -3   4       2997.19       1409.42      1742.94 o                         
 -14  -3   4     345163.03     358457.94     25293.19 o                         
 -13  -3   4       1896.95        960.84      1284.02 o                         
 -12  -3   4      94323.58      98592.91      3519.79 o                         
 -11  -3   4        669.53        675.81       465.97 o                         
 -10  -3   4     448088.78     449306.53     15426.43 o                         
  -9  -3   4       5930.34       6469.83       745.67 o                         
  -8  -3   4      30183.81      26414.14      1472.83 o                         
  -7  -3   4       6537.32       7218.54       898.44 o                         
  -6  -3   4    1340698.62    1243518.88     47841.62 o                         
  -5  -3   4      10746.76      11990.14      1330.54 o                         
  -4  -3   4      27398.02      30122.70      2634.89 o                         
  -3  -3   4       6112.40       6276.23       998.19 o                         
  -2  -3   4     413990.38     417035.62     28912.43 o                         
  -1  -3   4       2597.90        577.77       965.55 o                         
   0  -3   4      23356.77      26486.08      2990.00 o                         
   1  -3   4       7739.39       8304.49      1676.47 o                         
   6  -3   4     922723.50     920096.31     60676.74 o                         
   7  -3   4       1368.47       4944.26       856.53 o                         
   8  -3   4     106079.41     102514.42      7319.99 o                         
   9  -3   4       1949.55       3909.25       925.27 o                         
  10  -3   4     753289.50     736339.50     48930.93 o                         
  11  -3   4       4793.85       9459.86      1464.08 o                         
  12  -3   4      10736.17      11119.82      1629.28 o                         
  13  -3   4      11876.27      16637.07      2032.99 o                         
  17  -3   4       4022.27       8227.85      1684.90 o                         
  18  -3   4     241832.73     218020.36     15579.35 o                         
  19  -3   4       6626.50       5802.29      1714.42 o                         
  20  -3   4      24084.84      22359.84      3006.45 o                         
  21  -3   4      10134.33      10936.92      2246.40 o                         
  22  -3   4     204999.97     198030.75     14507.05 o                         
  23  -3   4       4506.93       2632.75      1769.68 o                         
  24  -3   4      14857.46      15353.30      2647.87 o                         
 -28  -2   4      24675.86      17862.56      3019.85 o                         
 -27  -2   4       2595.27       3878.82      1775.25 o                         
 -26  -2   4     528717.44     495956.28     30081.02 o                         
 -25  -2   4       1059.29       3071.84      1785.92 o                         
 -24  -2   4      12737.57      17286.68      2381.23 o                         
 -23  -2   4       8282.75       3639.26      1341.15 o                         
 -22  -2   4      39773.54      37858.17      3935.05 o                         
 -21  -2   4       2377.81       1289.10      1271.62 o                         
 -20  -2   4     924286.19     870580.25     41251.09 o                         
 -19  -2   4       2881.24       9397.78      2658.14 o                         
 -18  -2   4      46231.85      52040.28      7573.81 o                         
 -17  -2   4       4845.84       5818.42      1697.89 o                         
 -16  -2   4      39282.72      38364.88      2758.17 o                         
 -15  -2   4       1134.31       1837.17      1451.20 o                         
 -14  -2   4    1458972.00    1320902.62     88056.95 o                         
 -13  -2   4       4732.00       6504.32      1760.60 o                         
 -12  -2   4     145926.69     144643.38      7546.19 o                         
 -11  -2   4       5032.14       7192.90      1032.83 o                         
 -10  -2   4        551.77       1027.45       583.69 o                         
  -9  -2   4       3792.81       3395.39       560.17 o                         
  -8  -2   4    2826938.00    2599277.50     85310.34 o                         
  -7  -2   4       2947.59       2333.45       437.52 o                         
  -6  -2   4       3165.81       2711.38       521.34 o                         
  -5  -2   4      12720.40      17346.60      1624.99 o                         
  -4  -2   4      88579.30      87721.59      4756.46 o                         
  -3  -2   4       4791.00       5917.34       810.14 o                         
  -2  -2   4    3825599.25    3396203.25    223286.83 o                         
  -1  -2   4       5514.97       7448.29      1337.37 o                         
   0  -2   4     113087.63     113094.88      8453.34 o                         
   1  -2   4       4838.49       7432.68      1346.07 o                         
   3  -2   4       5714.39       6730.40       652.59 o                         
   4  -2   4    2910186.00    2704162.75    177210.36 o                         
   5  -2   4       5900.75       2827.21      1265.48 o                         
   6  -2   4     202116.47     158863.02     12488.93 o                         
   7  -2   4      12870.99      17785.28      2901.05 o                         
  13  -2   4      11235.57       8766.09      3062.12 o                         
  14  -2   4       1738.43       3077.84      2363.89 o                         
  15  -2   4       2179.01       1294.03      2356.30 o                         
  16  -2   4     289283.06     273278.12     21419.97 o                         
  17  -2   4        878.20       1415.98      2509.69 o                         
  18  -2   4      25474.43      25901.39      4686.31 o                         
  19  -2   4       7574.60       4606.17      3344.26 o                         
  20  -2   4      19618.62      27883.85      5174.88 o                         
  21  -2   4       2092.61       -827.40      3166.26 o                         
  22  -2   4     261140.78     320282.03     25436.64 o                         
  23  -2   4        179.84       -901.15      3529.60 o                         
 -28  -1   4       9163.92       5788.61      2220.78 o                         
 -27  -1   4       1691.38        839.77      2002.29 o                         
 -26  -1   4     206973.67     212176.89     36132.38 o                         
 -25  -1   4       1461.11       3350.41      1885.06 o                         
 -24  -1   4       3160.85       4425.94      3107.13 o                         
 -23  -1   4       6657.71       9515.92      2580.82 o                         
 -22  -1   4     657736.00     632597.88     31317.66 o                         
 -21  -1   4       3821.29       5411.47      2967.79 o                         
 -20  -1   4      75322.39      74474.31      4097.37 o                         
 -19  -1   4       1556.14       1687.84      1067.58 o                         
 -18  -1   4     384800.12     400616.53     16292.48 o                         
 -17  -1   4      13729.70      13430.08      1487.23 o                         
 -16  -1   4      67726.54      69083.30      3638.25 o                         
 -15  -1   4       6800.81       6698.32      2050.04 o                         
 -14  -1   4     428342.44     437742.56     17398.21 o                         
 -13  -1   4       2713.27       1932.29       703.04 o                         
 -12  -1   4     171227.11     167215.80      8690.95 o                         
 -11  -1   4      15033.64      20468.48      3500.25 o                         
 -10  -1   4    1174622.75    1089214.62    104673.52 o                         
  -9  -1   4       4560.08       4233.33      1018.70 o                         
  -8  -1   4      69979.95      63122.57      4920.60 o                         
  -7  -1   4       3658.78       4369.77       565.25 o                         
  -6  -1   4    2406180.00    2072820.62     78603.27 o                         
  -5  -1   4       4573.90       7011.27       672.10 o                         
  -4  -1   4      34197.07      32053.29      1852.21 o                         
  -3  -1   4         15.25        243.97       250.91 o                         
  -2  -1   4     326590.22     318365.09     15159.56 o                         
  -1  -1   4        483.88        208.49       460.79 o                         
   0  -1   4      34850.84      33968.10      2088.86 o                         
   1  -1   4       1740.97       1109.02       790.26 o                         
   2  -1   4    1615980.12    1428244.88     94630.00 o                         
   3  -1   4       3102.02       3347.20      1032.95 o                         
   4  -1   4      80892.95      80165.85      6570.15 o                         
   5  -1   4       5374.94       5452.75      1421.99 o                         
   6  -1   4     914345.50     946807.12     63704.28 o                         
   7  -1   4         44.65       -334.50       872.87 o                         
   8  -1   4      55328.33      51247.23      5082.88 o                         
   9  -1   4       1503.20       1189.14      1240.78 o                         
  10  -1   4     888898.50     866143.56     59024.11 o                         
  11  -1   4       4126.05       4054.03      1936.00 o                         
  12  -1   4      29507.51      39084.98      4680.03 o                         
  13  -1   4      14351.41      21739.82      2661.09 o                         
  14  -1   4     395476.34     406680.03     20839.81 o                         
  15  -1   4       1257.85       1748.22      1391.71 o                         
  16  -1   4       2355.36       6539.00      1741.64 o                         
  17  -1   4        607.74        923.93      1582.26 o                         
  18  -1   4     388550.62     382033.09     20111.52 o                         
  19  -1   4      12091.09      10727.27      3583.56 o                         
  20  -1   4       9202.39       7257.33      2274.11 o                         
  21  -1   4       5795.64       5633.91      2475.76 o                         
  22  -1   4     234053.88     214770.03     30674.30 o                         
  23  -1   4       4189.76       8275.31      2605.58 o                         
  24  -1   4       3366.39       4403.13      2518.01 o                         
 -29   0   4       6123.37       3826.17      4210.31 o                         
 -28   0   4     225038.47     215474.02     12420.62 o                         
 -27   0   4        744.69        114.42       940.12 o                         
 -26   0   4       2300.42       3750.38      1115.45 o                         
 -25   0   4       3697.96       5588.73      1145.11 o                         
 -24   0   4     257187.91     257852.62     11363.46 o                         
 -23   0   4       5303.73       3315.88      1373.86 o                         
 -22   0   4     408103.00     416304.22     21297.17 o                         
 -21   0   4       2055.71       3073.37      3007.67 o                         
 -20   0   4      69824.37      69902.94     17484.12 o                         
 -19   0   4       3717.29       4049.78      1462.33 o                         
 -18   0   4     547722.56     567770.62     27902.38 o                         
 -17   0   4       3521.54       2788.21      1214.60 o                         
 -16   0   4     663228.00     619429.25     52912.75 o                         
 -15   0   4       1048.83       1494.36       994.99 o                         
 -14   0   4     326373.69     330082.78     16454.06 o                         
 -13   0   4        916.14        110.97       825.56 o                         
 -12   0   4    1341642.12    1300906.25     71268.97 o                         
 -11   0   4        141.56          9.34       604.28 o                         
 -10   0   4     837514.75     797353.31     37538.21 o                         
  -9   0   4         59.99       -153.99       458.50 o                         
  -8   0   4     209811.22     215169.59     10430.91 o                         
  -7   0   4         19.05       -139.02       292.91 o                         
  -6   0   4    1337191.12    1298247.88     76831.68 o                         
  -4   0   4     487196.09     503373.28     23683.75 o                         
  -3   0   4        210.34        126.86       285.33 o                         
  -2   0   4      89585.22      91057.29      6290.56 o                         
  -1   0   4        287.13         85.61       264.61 o                         
   0   0   4     514709.25     517688.41     24058.27 o                         
   1   0   4       1882.38       1354.68       593.49 o                         
   2   0   4     796989.56     771229.44     35590.62 o                         
   3   0   4       1178.02       3261.71      1017.07 o                         
   4   0   4     202329.48     210188.25     15102.69 o                         
   5   0   4         26.45        564.11       912.83 o                         
   6   0   4     125607.62     128912.83     10069.99 o                         
   7   0   4          0.74        339.66       849.91 o                         
   8   0   4     857938.69     840471.31     57066.68 o                         
   9   0   4       1086.26       2363.15      1618.44 o                         
  10   0   4     605903.94     632707.75     43703.49 o                         
  11   0   4          4.78      -1365.08      1784.24 o                         
  12   0   4     346254.50     344307.19     25111.58 o                         
  13   0   4       1442.58       1309.85      1387.39 o                         
  14   0   4     378917.44     399521.62     20522.32 o                         
  15   0   4       1895.92       2848.95      1661.88 o                         
  16   0   4     383660.28     344906.03     30054.03 o                         
  17   0   4       3443.03       2201.40      1626.59 o                         
  18   0   4     427054.88     419346.44     24628.17 o                         
  19   0   4      17486.40      19471.90      2959.29 o                         
  20   0   4      73946.35      84103.27      6359.23 o                         
  21   0   4       5259.05       3473.51      2138.36 o                         
  22   0   4      82215.33      67532.92      4012.74 o                         
  23   0   4       7871.11       7527.11      2708.07 o                         
  24   0   4     174022.70     176099.73     11044.27 o                         
 -28   1   4       9154.79       8091.64      1721.46 o                         
 -27   1   4       1691.78        748.45       979.21 o                         
 -26   1   4     206961.41     199092.22      7773.34 o                         
 -25   1   4       1462.04       3056.44      1040.63 o                         
 -24   1   4       3162.84       5362.13      1033.74 o                         
 -23   1   4       6668.98       8802.34      1543.95 o                         
 -22   1   4     657784.50     646984.12     22530.16 o                         
 -21   1   4       3821.98       3946.86       919.02 o                         
 -20   1   4      75310.52      74960.32      3997.67 o                         
 -19   1   4       1555.77       2732.62       807.23 o                         
 -18   1   4     384785.81     387964.69     13582.89 o                         
 -17   1   4      13732.99      15937.68      1914.45 o                         
 -16   1   4      67726.66      67938.15      2989.24 o                         
 -15   1   4       6801.25      10520.64      1318.29 o                         
 -14   1   4     428342.19     430574.22     14864.42 o                         
 -13   1   4       2712.03       2880.01       587.55 o                         
 -12   1   4     171199.25     178253.12      6413.44 o                         
 -11   1   4      15037.22      13596.88      1674.78 o                         
 -10   1   4    1174536.50    1090976.50     36169.73 o                         
  -9   1   4       4558.24       6952.62       587.84 o                         
  -8   1   4      70002.33      72826.59      2951.33 o                         
  -7   1   4       3664.73       4022.49       398.01 o                         
  -6   1   4    2406204.00    2139053.25     81028.84 o                         
  -5   1   4       4574.19       8499.73       696.62 o                         
  -4   1   4      34193.28      36687.79      1679.76 o                         
  -3   1   4         15.46        447.00       507.10 o                         
  -2   1   4     326597.19     323469.09     21433.98 o                         
  -1   1   4        484.68        515.57       281.01 o                         
   0   1   4      34848.68      38964.07      2205.93 o                         
   1   1   4       1740.87       1708.77       521.36 o                         
   2   1   4    1616018.50    1509333.62     70716.99 o                         
   3   1   4       3098.18       4316.21      1167.25 o                         
   4   1   4      80887.30      83325.02      6802.87 o                         
   5   1   4       5376.02       5603.35      1353.56 o                         
   6   1   4     914302.75     944762.31     63593.11 o                         
   7   1   4         44.53        706.05       859.86 o                         
   8   1   4      55330.55      62465.11      5965.46 o                         
   9   1   4       1502.28        410.21      1326.80 o                         
  10   1   4     888922.88     912706.25     62186.96 o                         
  11   1   4       4127.72       5133.01      2195.14 o                         
  12   1   4      29505.53      33077.15      4507.28 o                         
  13   1   4      14347.17      19931.86      2476.74 o                         
  14   1   4     395464.62     431153.16     22095.97 o                         
  15   1   4       1260.22       1781.70      1515.68 o                         
  16   1   4       2359.44       1863.19      1605.93 o                         
  17   1   4        608.73        334.11      1721.36 o                         
  18   1   4     388516.19     386327.25     21902.73 o                         
  19   1   4      12089.22      11858.05      2607.55 o                         
  20   1   4       9202.01       6464.11      2347.06 o                         
  21   1   4       5795.50       5210.58      1726.94 o                         
  22   1   4     234053.28     234907.53     12514.52 o                         
  23   1   4       4191.27       4199.64      1701.43 o                         
  24   1   4       3368.99       3305.92      1831.78 o                         
 -28   2   4      24674.22      24623.85      2564.64 o                         
 -27   2   4       2596.00       1162.26      1508.43 o                         
 -26   2   4     528699.75     522625.19     21494.33 o                         
 -25   2   4       1064.37       1685.23      1503.36 o                         
 -24   2   4      12738.78      12772.72      1856.20 o                         
 -23   2   4       8287.14       7865.73      1129.88 o                         
 -22   2   4      39765.91      38793.72      2580.18 o                         
 -21   2   4       2379.23       1867.72       808.28 o                         
 -20   2   4     924279.69     910024.94     30983.13 o                         
 -19   2   4       2886.57       4631.36       889.48 o                         
 -18   2   4      46232.28      47919.53      2737.93 o                         
 -17   2   4       4847.10       4111.01       808.12 o                         
 -16   2   4      39284.12      43389.34      2166.29 o                         
 -15   2   4       1137.09       1568.61       760.24 o                         
 -14   2   4    1459029.25    1439387.62     47623.15 o                         
 -13   2   4       4738.26       2407.08       825.51 o                         
 -12   2   4     145915.52     144576.80      5435.38 o                         
 -11   2   4       5037.28       3923.48       922.11 o                         
 -10   2   4        549.88       1712.04       573.22 o                         
  -9   2   4       3794.61       3757.30       819.36 o                         
  -8   2   4    2826915.50    2525347.50    117852.62 o                         
  -7   2   4       2946.04       2427.52       651.02 o                         
  -6   2   4       3162.86       3186.81       517.25 o                         
  -5   2   4      12723.62      24004.37      6946.57 o                         
  -4   2   4      88588.08      74944.61      5897.01 o                         
  -3   2   4       4790.16       6020.14       750.04 o                         
  -2   2   4    3825574.50    3353873.00    155778.47 o                         
  -1   2   4       5510.35       5915.79       944.24 o                         
   0   2   4     113083.08     104094.69      7494.19 o                         
   1   2   4       4843.82       5235.15      1276.62 o                         
   2   2   4      49593.43      59258.61      3382.68 o                         
   3   2   4       5711.20       4028.56       637.46 o                         
   4   2   4    2910280.50    2700464.75    103125.00 o                         
   5   2   4       5900.43       8122.86      1237.87 o                         
   6   2   4     202103.81     200086.09     13341.70 o                         
   7   2   4      12872.40      12424.81      1658.04 o                         
   8   2   4     106285.93     116563.73      9266.81 o                         
   9   2   4       4320.53       2728.43      1089.79 o                         
  10   2   4     827685.38     809368.00     38963.80 o                         
  11   2   4       7821.87       8554.40      1568.50 o                         
  12   2   4       4500.24       5153.47      2381.61 o                         
  13   2   4      11237.54      12175.37      2363.66 o                         
  14   2   4       1737.75       2701.36      1491.88 o                         
  15   2   4       2178.96       1912.72      1186.29 o                         
  16   2   4     289250.19     281681.00     20260.56 o                         
  17   2   4        880.39       1555.76      1339.22 o                         
  18   2   4      25470.80      22932.72      2394.34 o                         
  19   2   4       7577.24       4186.09      1562.92 o                         
  20   2   4      19622.26      21460.60      2529.03 o                         
  21   2   4       2103.66        491.40      1598.50 o                         
  22   2   4     261139.69     257644.12     11857.92 o                         
  23   2   4        180.73        988.43      1653.01 o                         
  24   2   4       8425.09       6795.75      2467.28 o                         
 -28   3   4       1109.51       1289.54      1618.56 o                         
 -27   3   4       4347.39       3315.10      1623.50 o                         
 -26   3   4     183343.53     180530.30      8781.09 o                         
 -25   3   4       3289.04       1608.72      1584.22 o                         
 -24   3   4      22260.87      21626.76      2356.25 o                         
 -23   3   4      10463.45       9474.79      2053.69 o                         
 -22   3   4     613986.38     567987.69     23229.13 o                         
 -21   3   4       2259.36       1068.04      1233.51 o                         
 -20   3   4      69449.61      69089.39      4107.40 o                         
 -19   3   4       5656.22       2773.77      1195.27 o                         
 -18   3   4     425918.94     422689.94     19291.86 o                         
 -17   3   4       3441.25       2158.71      1506.60 o                         
 -16   3   4     111494.53     111662.92      5499.01 o                         
 -15   3   4       2997.14       2508.90       999.94 o                         
 -14   3   4     345158.91     342792.91     16897.11 o                         
 -13   3   4       1896.02       1121.70       902.33 o                         
 -12   3   4      94348.36      82012.95      5365.47 o                         
 -11   3   4        668.96        345.27       955.12 o                         
 -10   3   4     448096.38     442563.53     21476.36 o                         
  -9   3   4       5925.83       8053.70      2160.46 o                         
  -8   3   4      30187.64      29256.46      2164.93 o                         
  -7   3   4       6537.41       6559.80      1031.25 o                         
  -6   3   4    1340713.12    1277443.75     48974.80 o                         
  -5   3   4      10745.22      14146.56      2147.42 o                         
  -4   3   4      27396.24      30083.90      3213.49 o                         
  -3   3   4       6115.95       8716.66      1065.69 o                         
  -2   3   4     414005.34     404662.28     19696.17 o                         
  -1   3   4       2600.59       3559.44      1547.11 o                         
   0   3   4      23359.42      21848.73      2345.31 o                         
   1   3   4       7734.84      10648.50      1209.27 o                         
   2   3   4    1557795.62    1459867.38     56726.25 o                         
   3   3   4       4372.01       5373.47      1315.86 o                         
   4   3   4      33364.81      30877.75      2323.02 o                         
   5   3   4       4319.03       3473.12       951.18 o                         
   6   3   4     922674.25     895952.50     34937.76 o                         
   7   3   4       1366.37       3265.09      1152.75 o                         
   8   3   4     106071.55     119150.28      9704.91 o                         
   9   3   4       1946.42       2100.21      1146.80 o                         
  10   3   4     753330.00     788629.62     38266.55 o                         
  11   3   4       4794.74       3122.86      1366.39 o                         
  12   3   4      10734.95      16350.66      2212.09 o                         
  13   3   4      11881.06      12698.67      1750.84 o                         
  14   3   4     195348.56     206336.08      9445.70 o                         
  15   3   4       3332.43       2189.78      1334.45 o                         
  16   3   4        831.24        809.44      1229.58 o                         
  17   3   4       4013.38       3729.83      1614.31 o                         
  18   3   4     241825.31     244961.16     11211.91 o                         
  19   3   4       6624.75       5856.10      1621.17 o                         
  20   3   4      24084.59      33791.32      3083.69 o                         
  21   3   4      10133.17       7690.64      1855.03 o                         
  22   3   4     205024.69     210864.06     10163.86 o                         
  23   3   4       4504.59       4253.49      1815.75 o                         
 -27   4   4       3701.51       2849.56      1756.01 o                         
 -26   4   4       9117.88       5854.94      1828.72 o                         
 -25   4   4       5177.25       4335.43      1690.22 o                         
 -24   4   4     171894.41     164408.52      8143.87 o                         
 -23   4   4       5095.03       3034.45      1508.52 o                         
 -22   4   4     317039.81     294199.09     15891.73 o                         
 -21   4   4       7840.06       4638.95      1700.34 o                         
 -20   4   4      44542.04      46761.73      3372.79 o                         
 -19   4   4       3737.17       1512.66      1432.91 o                         
 -18   4   4     373657.56     390363.00     16416.85 o                         
 -17   4   4       3211.74       1223.43      1171.41 o                         
 -16   4   4     475135.12     458388.25     18813.37 o                         
 -15   4   4       9592.05       8472.57      1472.64 o                         
 -14   4   4     188718.08     176627.72      8075.38 o                         
 -13   4   4       7072.60       3900.41      3665.71 o                         
 -12   4   4     886121.62     918216.44     44022.44 o                         
 -11   4   4      10444.06      16879.58      5635.91 o                         
 -10   4   4     456909.56     455046.34     22331.57 o                         
  -9   4   4      10639.11      17874.85      2072.30 o                         
  -8   4   4     203147.78     198267.81     10389.12 o                         
  -7   4   4       2938.90       4053.05       887.77 o                         
  -6   4   4     700333.00     658743.50     31944.26 o                         
  -5   4   4      20592.17      30453.25      3698.99 o                         
  -4   4   4     290160.69     282799.47     14283.06 o                         
  -3   4   4      16336.16      18144.90      1509.45 o                         
  -2   4   4     147775.78     141978.59      6335.86 o                         
  -1   4   4       8940.68      10746.92      1175.07 o                         
   0   4   4     215381.19     208456.64     15091.74 o                         
   1   4   4       4722.32       4445.53      1114.36 o                         
   2   4   4     614656.88     606116.38     29423.54 o                         
   3   4   4      18449.34      28579.75      3456.62 o                         
   4   4   4     131470.97     132794.44      6650.75 o                         
   5   4   4      15730.16      23450.69      2173.99 o                         
   6   4   4      60101.62      62191.03      7852.83 o                         
   7   4   4       3438.19       3172.57      1064.27 o                         
   8   4   4     656252.25     646373.81     25806.43 o                         
   9   4   4       3992.64       6292.00      1259.59 o                         
  10   4   4     407409.59     395328.25     20184.71 o                         
  11   4   4      15791.89      13371.54      2455.57 o                         
  12   4   4     228916.45     253160.33     13678.63 o                         
  13   4   4      14941.17      13495.94      1947.48 o                         
  14   4   4     275003.06     270057.28     12058.95 o                         
  15   4   4       4357.91       3686.15      1564.34 o                         
  16   4   4     356408.69     342960.91     14953.64 o                         
  17   4   4       6581.83       3909.44      1664.17 o                         
  18   4   4     283514.94     294408.66     13253.06 o                         
  19   4   4      25145.18      25964.36      2798.27 o                         
  20   4   4      55575.33      58574.90      4593.15 o                         
  21   4   4       5151.98       4165.55      2016.77 o                         
  22   4   4      81136.84      68739.70      4849.34 o                         
 -26   5   4     112251.08      97358.86      5829.59 o                         
 -25   5   4          8.82       -272.25      1766.00 o                         
 -24   5   4         91.38       3278.05      1662.61 o                         
 -23   5   4       4582.00       2575.62      1665.49 o                         
 -22   5   4     304597.25     307362.97     23532.17 o                         
 -21   5   4       5605.80       6848.99      1835.21 o                         
 -20   5   4      46210.47      47622.32      3534.89 o                         
 -19   5   4        787.67        793.37      1481.43 o                         
 -18   5   4      99773.12     102506.88      5579.99 o                         
 -17   5   4      16773.69       6853.95      2039.18 o                         
 -16   5   4       8115.12       8865.54      1760.30 o                         
 -15   5   4      12485.80      10284.95      1654.72 o                         
 -14   5   4     184794.16     194193.09     10968.47 o                         
 -13   5   4       5757.83      10855.26      2345.45 o                         
 -12   5   4     190643.77     190244.14     10119.54 o                         
 -11   5   4      22475.88      38138.41     10947.79 o                         
 -10   5   4     686392.75     706315.50     34235.34 o                         
  -9   5   4        330.64        506.33      1060.87 o                         
  -8   5   4      32436.51      24961.62      4236.93 o                         
  -7   5   4       6557.64       6221.84      1221.97 o                         
  -6   5   4    1254874.88    1205892.88     46736.98 o                         
  -5   5   4       1660.08       3099.61       908.70 o                         
  -4   5   4      58263.16      57009.65      4256.91 o                         
  -3   5   4       2596.97       2943.73       866.82 o                         
  -2   5   4      82521.94      82731.14      4272.65 o                         
  -1   5   4       6390.08      10331.66      1273.98 o                         
   0   5   4      64896.89      68739.62      3695.38 o                         
   1   5   4       5321.31       5813.00      1101.67 o                         
   2   5   4     481776.78     497361.41     24377.80 o                         
   3   5   4       3725.33       6136.87      2609.91 o                         
   4   5   4      32145.60      31640.23      1930.28 o                         
   5   5   4       7817.88      10131.75      2208.01 o                         
   6   5   4     226283.69     233198.00     10297.28 o                         
   7   5   4       3290.99       3946.74      1118.15 o                         
   8   5   4       2350.25       3786.63      1541.56 o                         
   9   5   4       1780.72       1329.18      1097.44 o                         
  10   5   4     380053.56     398547.44     16651.72 o                         
  11   5   4       3029.97       4646.72      2929.56 o                         
  12   5   4      37716.24      39457.26      3756.34 o                         
  13   5   4      12296.44      12279.14      1884.11 o                         
  14   5   4     255944.00     246018.08     11298.81 o                         
  15   5   4       3441.70       2889.95      1964.15 o                         
  16   5   4       1826.97        669.02      1622.59 o                         
  17   5   4       1264.76       2533.41      1671.94 o                         
  18   5   4     266840.72     265824.47     12283.29 o                         
  19   5   4       9826.47       9070.65      2162.04 o                         
  20   5   4        108.14       1030.56      1707.93 o                         
  21   5   4       3099.12        672.85      1813.60 o                         
 -24   6   4        899.49       2173.96      1754.57 o                         
 -23   6   4      10228.77       8667.92      2049.47 o                         
 -22   6   4      14694.23      13343.38      2259.61 o                         
 -21   6   4      15013.47      13962.67      2266.18 o                         
 -20   6   4     601719.50     611307.50     25221.00 o                         
 -19   6   4      16840.40      12187.74      2076.12 o                         
 -18   6   4       7431.00      10634.54      1959.12 o                         
 -17   6   4       9348.10       6567.89      1713.48 o                         
 -16   6   4       1563.23       2988.06      1531.36 o                         
 -15   6   4       4870.04       2494.54      1720.51 o                         
 -14   6   4     654890.12     647547.88     41136.83 o                         
 -13   6   4      26952.50      42394.46      3612.51 o                         
 -12   6   4      60716.90      58116.18      4125.39 o                         
 -11   6   4      25174.23      30480.46      8444.80 o                         
 -10   6   4       2701.54       2995.69      1061.85 o                         
  -9   6   4       9993.82      11296.57      1497.17 o                         
  -8   6   4    1087934.25    1056583.75     35862.45 o                         
  -7   6   4       7205.36       8536.11      1231.69 o                         
  -6   6   4       1805.57       4236.14      1273.83 o                         
  -5   6   4      45333.39      52233.65      2867.45 o                         
  -4   6   4      26815.73      27243.10      2469.33 o                         
  -3   6   4      25009.47      27244.26      2185.36 o                         
  -2   6   4    1727673.50    1604533.25     61961.66 o                         
  -1   6   4      10013.32      12233.03      1551.70 o                         
   0   6   4      89453.56      81859.91      4406.64 o                         
   1   6   4      14660.32      19288.22      3317.74 o                         
   2   6   4       6913.82       9365.01      1376.91 o                         
   3   6   4      32495.66      37195.66      3269.54 o                         
   4   6   4    1406753.50    1374106.38     52976.10 o                         
   5   6   4      40313.81      48285.55      4340.77 o                         
   6   6   4     138722.62     142108.00      6446.05 o                         
   7   6   4      14530.36      12011.29      1761.56 o                         
   8   6   4        563.46       2920.43      1251.52 o                         
   9   6   4       7658.08       7409.64      1570.41 o                         
  10   6   4     391508.09     408442.62     17054.46 o                         
  11   6   4      32091.94      30804.89      4248.99 o                         
  12   6   4       4093.10      12831.36      1647.98 o                         
  13   6   4      13482.05      13570.65      3363.24 o                         
  14   6   4        836.84       1082.84      2046.09 o                         
  15   6   4       7972.61       5377.51      1836.97 o                         
  16   6   4     135581.12     145429.23      8770.01 o                         
  17   6   4       2753.02       2944.23      1715.55 o                         
  18   6   4       7276.75       6021.16      1957.39 o                         
  19   6   4       9177.80       4336.17      2075.90 o                         
 -23   7   4      11804.33       8750.65      2257.67 o                         
 -22   7   4     294055.78     251049.69     19741.99 o                         
 -21   7   4       1657.28       1276.42      1779.19 o                         
 -20   7   4      23343.12      23695.61      3056.42 o                         
 -19   7   4       8218.02       4921.08      1781.74 o                         
 -18   7   4     158243.78     164069.16      8330.33 o                         
 -17   7   4        139.36        638.21      1728.79 o                         
 -16   7   4      85071.81      75484.60      5876.88 o                         
 -15   7   4       4752.30       2843.02      1891.12 o                         
 -14   7   4      94158.47     100382.73      5236.20 o                         
 -13   7   4       4305.25       4360.30      1681.12 o                         
 -12   7   4       4102.47       3298.71      1213.36 o                         
 -11   7   4       1463.82       2270.58      1147.15 o                         
 -10   7   4      68512.05      77451.77      5585.67 o                         
  -9   7   4       6309.68       7561.72      1405.26 o                         
  -8   7   4      17116.12      17221.21      1658.91 o                         
  -7   7   4       6532.67       5965.20      1162.55 o                         
  -6   7   4     189486.02     184617.73      7444.99 o                         
  -5   7   4      14084.82      17642.78      1702.16 o                         
  -4   7   4      18640.31      19191.79      1996.34 o                         
  -3   7   4      10624.10       9314.04      1734.81 o                         
  -2   7   4      29876.68      36110.92      4380.40 o                         
  -1   7   4       8841.17       9210.35      1619.92 o                         
   0   7   4      15983.72      15293.73      1863.59 o                         
   1   7   4      13930.58      13164.07      2229.68 o                         
   2   7   4     591673.88     586087.38     23717.12 o                         
   3   7   4       2853.72       1969.91      1306.58 o                         
   4   7   4      16303.88      22531.52      7355.52 o                         
   5   7   4       7116.38       7821.76      1178.43 o                         
   6   7   4     303946.19     306216.38     12817.45 o                         
   7   7   4       5806.30      10987.19      1469.94 o                         
   8   7   4      94062.69      99248.20      7926.03 o                         
   9   7   4       3423.02       2198.33      1477.21 o                         
  10   7   4     218703.84     215674.88     10022.60 o                         
  11   7   4       7372.99       9054.72      1905.40 o                         
  12   7   4       7642.25       6942.09      1518.25 o                         
  13   7   4      10451.79      12611.63      1793.80 o                         
  14   7   4      27353.84      22483.52      3229.47 o                         
  15   7   4       8765.29       7069.65      1956.53 o                         
  16   7   4        691.47       1085.35      1714.02 o                         
  17   7   4       5429.66       2458.45      1958.09 o                         
 -21   8   4      26270.19      21541.64      2886.21 o                         
 -20   8   4      23655.50      16472.43      2572.91 o                         
 -19   8   4      10315.33       4762.20      1849.64 o                         
 -18   8   4     164796.55     161582.31      8492.41 o                         
 -17   8   4       1583.17        949.74      1774.43 o                         
 -16   8   4     123461.20     104986.25      7714.42 o                         
 -15   8   4      10692.42      10193.20      1504.25 o                         
 -14   8   4     148138.19     157836.98      7586.14 o                         
 -13   8   4      21499.54      21190.43      2238.87 o                         
 -12   8   4     418780.31     405370.59     16854.34 o                         
 -11   8   4      25963.40      32415.34      2615.85 o                         
 -10   8   4     135559.41     135746.72      5755.91 o                         
  -9   8   4      11006.91      10238.94      1741.54 o                         
  -8   8   4     214998.38     219016.73      9997.47 o                         
  -7   8   4       2628.87       4997.29      1686.12 o                         
  -6   8   4     253101.94     251903.89      9865.84 o                         
  -5   8   4      40706.02      45217.65      3244.85 o                         
  -4   8   4     153741.12     153174.17      7519.67 o                         
  -3   8   4      47233.20      51568.92      3564.09 o                         
  -2   8   4     103164.10     111753.28      5915.15 o                         
  -1   8   4       6500.90       8475.27      1682.60 o                         
   0   8   4      48027.81      53691.16      4139.21 o                         
   1   8   4       5906.47       6368.61      1841.91 o                         
   2   8   4     182729.69     182257.20      8597.83 o                         
   3   8   4      40484.98      35304.46      2851.40 o                         
   4   8   4      86285.36      88339.48      5007.52 o                         
   5   8   4      39011.98      37669.74      3099.99 o                         
   6   8   4      23736.26      25778.34      2028.35 o                         
   7   8   4       4191.97       5906.36      1180.43 o                         
   8   8   4     179877.62     186819.19      8379.98 o                         
   9   8   4       4420.24       5304.95      1827.40 o                         
  10   8   4     299859.56     303177.06     15193.44 o                         
  11   8   4      30451.49      28348.66      2878.98 o                         
  12   8   4     120069.10     131857.34      7319.39 o                         
  13   8   4      36538.33      38038.47      2952.00 o                         
  14   8   4     132614.58     135234.12      6599.21 o                         
  15   8   4       5625.04       1851.28      3054.43 o                         
 -18   9   4       2127.04       -853.38      3837.46 o                         
 -17   9   4      15066.56       5746.88      2603.01 o                         
 -16   9   4       1603.70        -23.66      2535.42 o                         
 -15   9   4      13576.29      20780.97      2915.98 o                         
 -14   9   4      28201.01      26150.47      2903.79 o                         
 -13   9   4       5397.00       7519.51      1840.03 o                         
 -12   9   4     141386.12     133074.52      5809.39 o                         
 -11   9   4      21418.09      29095.72      3349.91 o                         
 -10   9   4     187822.00     213689.09      8510.63 o                         
  -9   9   4        965.67       2149.94      1253.82 o                         
  -8   9   4       6430.23       2802.40      1451.60 o                         
  -7   9   4       9976.12      15101.17      1844.53 o                         
  -6   9   4     375266.97     368484.81     13872.17 o                         
  -5   9   4       2393.85       1372.07      1314.58 o                         
  -4   9   4      45692.15      45607.42      3686.09 o                         
  -3   9   4       4810.38       3466.67      1539.81 o                         
  -2   9   4       4829.60       2548.77      1498.60 o                         
  -1   9   4       6750.39       6432.25      1669.57 o                         
   0   9   4      54289.46      51960.54      4507.30 o                         
   1   9   4       4474.69       3169.58      1975.97 o                         
   2   9   4      36532.31      34586.14      3051.88 o                         
   3   9   4       5384.88       5336.90      1653.56 o                         
   4   9   4       6486.64       7819.50      2772.94 o                         
   5   9   4       6308.48       6166.44      1196.93 o                         
   6   9   4       5588.47       5452.26      1150.56 o                         
   7   9   4       7209.90       7931.21      1184.07 o                         
   8   9   4       3907.72       2396.62      1339.26 o                         
   9   9   4       4562.06       2366.76      1761.12 o                         
  10   9   4      73679.12      73261.56      4924.66 o                         
  11   9   4       4967.61       1535.46      2012.86 o                         
  12   9   4      29673.81      31059.19      4874.56 o                         
 -14  10   4     257619.28     239467.86     17711.21 o                         
 -13  10   4      39786.54      36037.09      3386.78 o                         
 -12  10   4      17952.43      15163.81      2366.39 o                         
 -11  10   4      38350.68      37638.80      3962.56 o                         
 -10  10   4      12050.97      14372.10      1835.70 o                         
  -9  10   4       6410.79       7466.47      1590.49 o                         
  -8  10   4     308829.56     308655.47     18288.63 o                         
  -7  10   4       4989.46       4466.43      1641.35 o                         
  -6  10   4       5395.29       2296.74      1557.57 o                         
  -5  10   4      55733.62      48498.79      4688.86 o                         
  -4  10   4      26435.52      26006.76      2495.52 o                         
  -3  10   4      39816.09      35800.57      3187.02 o                         
  -2  10   4     546321.50     530475.81     22894.41 o                         
  -1  10   4       5466.89       5769.31      1825.89 o                         
   0  10   4     104003.88      92657.16      6624.47 o                         
   1  10   4       9842.59       9226.97      2444.71 o                         
   2  10   4      18940.77      20377.95      2593.18 o                         
   3  10   4      37963.33      36872.16      3258.16 o                         
   4  10   4     563437.12     550122.06     24341.80 o                         
   5  10   4      50735.94      53386.96      3099.01 o                         
   6  10   4      98784.97     105529.71      5433.03 o                         
   7  10   4       7810.20      11474.54      2785.19 o                         
  -8  11   4       3787.46        885.02      2308.09 o                         
 -15 -10   5       7285.97       6312.27      3439.50 o                         
 -14 -10   5       9594.96      16447.73      4543.24 o                         
 -13 -10   5       2063.17       1098.62      1995.67 o                         
 -12 -10   5      15145.34       9690.84      4914.13 o                         
 -11 -10   5      22409.50      24426.00      3633.71 o                         
 -10 -10   5      14407.51      11168.03      3880.18 o                         
  -9 -10   5      84271.06      83719.95      6767.47 o                         
  -8 -10   5      21220.15      20048.95      3501.72 o                         
  -7 -10   5       6993.52       9436.18      2637.95 o                         
  -6 -10   5        786.65        -47.87      2392.70 o                         
  -5 -10   5       2314.86         -9.97      2346.54 o                         
  -4 -10   5      82400.30      92366.77      7286.43 o                         
  -3 -10   5      16376.01      13268.11      3214.70 o                         
  -2 -10   5       1691.83      -1264.80      2554.02 o                         
  -1 -10   5     112877.58     113005.52     11454.15 o                         
   0 -10   5      19657.70      22173.71      5288.19 o                         
   1 -10   5      28611.55      26984.23      5362.32 o                         
   2 -10   5       3873.08       2451.58      3276.19 o                         
   3 -10   5      11149.20      12225.69      4216.03 o                         
   4 -10   5      35318.77      38972.14      4452.36 o                         
   5 -10   5      39902.28      34268.58      4332.98 o                         
   7 -10   5      97715.84      81739.12      8665.70 o                         
   8 -10   5      11908.50       8428.06      3632.72 o                         
 -18  -9   5      55348.34      56104.09      4079.34 o                         
 -17  -9   5       9918.82      11505.49      2081.10 o                         
 -16  -9   5      23160.65      19166.75      2460.23 o                         
 -15  -9   5      28360.05      34000.46      2749.22 o                         
 -14  -9   5       4818.78       9749.96      1796.68 o                         
 -13  -9   5      21063.02      21464.57      2530.06 o                         
 -12  -9   5      13584.74      13670.34      2305.56 o                         
 -11  -9   5     133588.22     134881.48      7182.01 o                         
 -10  -9   5       6342.54       1590.76      2072.75 o                         
  -9  -9   5      20178.58      16971.59      4428.25 o                         
  -8  -9   5       4695.42      11620.71      2728.29 o                         
  -7  -9   5      48915.71      42491.02      4546.07 o                         
  -6  -9   5       2938.51      11185.83      2712.73 o                         
  -5  -9   5       9766.86      14704.64      2656.76 o                         
  -4  -9   5        650.34         18.53      2180.82 o                         
  -3  -9   5     181866.58     202794.67     19737.62 o                         
  -2  -9   5      34432.45      30436.02      5618.16 o                         
  -1  -9   5       2093.17       3872.57      2974.26 o                         
   0  -9   5       7967.51       6148.18      2967.92 o                         
   1  -9   5      30084.92      25149.74      4957.08 o                         
   2  -9   5       3873.55       6860.85      3018.98 o                         
   3  -9   5      10677.08      10529.80      2555.38 o                         
   4  -9   5        694.06        555.12      1632.45 o                         
   5  -9   5      47120.71      44538.73      3554.23 o                         
   6  -9   5      46940.18      47211.41      3751.95 o                         
   7  -9   5      35861.55      34215.09      3860.21 o                         
   8  -9   5      16453.91      16887.64      2975.14 o                         
   9  -9   5      17060.69      13503.59      2919.65 o                         
  10  -9   5      11989.60      12087.10      2783.34 o                         
  11  -9   5      23798.56      23420.55      3435.87 o                         
  13  -9   5     114681.00     107825.98      8914.70 o                         
 -21  -8   5       8284.39      15945.79      4278.05 o                         
 -20  -8   5      30060.71      23919.76      2877.19 o                         
 -19  -8   5      17913.98      18353.14      1962.17 o                         
 -18  -8   5       5741.12       2280.99      1310.49 o                         
 -17  -8   5      60380.61      64519.44      3621.01 o                         
 -16  -8   5      29560.43      27258.82      2502.87 o                         
 -15  -8   5       1514.43       8854.03      1559.08 o                         
 -14  -8   5       2824.41       4079.71      1385.08 o                         
 -13  -8   5      14830.46      13399.07      1892.96 o                         
 -12  -8   5      78094.05      80130.90      4911.37 o                         
 -11  -8   5      26946.22      28992.66      2794.97 o                         
 -10  -8   5       1601.04       2412.58      1913.81 o                         
  -9  -8   5     116263.09     134221.88      6970.33 o                         
  -8  -8   5      35748.84      30179.48      3716.75 o                         
  -7  -8   5       1884.90       9526.93      2182.18 o                         
  -6  -8   5      19136.32      23397.89      3322.38 o                         
  -5  -8   5       6339.00       7189.86      2671.22 o                         
  -4  -8   5      33251.45      33481.59      3799.43 o                         
  -3  -8   5      30565.39      31852.21      3600.28 o                         
  -2  -8   5        709.47       1427.06      2309.26 o                         
  -1  -8   5      99558.45      97867.82      9818.34 o                         
   0  -8   5      11309.53      10550.75      3542.36 o                         
   1  -8   5       3370.90       3479.82      2335.50 o                         
   2  -8   5       2479.68       4179.04      2862.08 o                         
   3  -8   5       5777.71       3185.27      1524.35 o                         
   4  -8   5      86815.23      90553.14      7739.62 o                         
   5  -8   5      17604.45      20473.26      2370.80 o                         
   6  -8   5       2120.65       3036.21      1567.40 o                         
   7  -8   5      51025.21      58515.18      4641.99 o                         
   8  -8   5      53847.56      49506.49      4447.14 o                         
   9  -8   5      20710.85      22581.09      3142.83 o                         
  10  -8   5       9143.71       5113.85      2041.52 o                         
  11  -8   5       7289.32       7379.75      2192.11 o                         
  12  -8   5      30303.05      38525.57      4059.92 o                         
  13  -8   5       2448.46       1266.16      1179.84 o                         
  14  -8   5        659.80       2484.03      1499.64 o                         
  15  -8   5     108586.52      89112.35      6466.17 o                         
 -23  -7   5       5986.96       7524.35      3217.81 o                         
 -22  -7   5      23801.87      25807.20      4873.51 o                         
 -21  -7   5      19777.46      16077.64      2742.56 o                         
 -20  -7   5       9330.93       9777.02      2458.69 o                         
 -19  -7   5      61080.95      50812.81      4285.50 o                         
 -18  -7   5       5809.86       4650.54      1323.65 o                         
 -17  -7   5      15296.99      13558.62      1651.53 o                         
 -16  -7   5      48517.56      49837.81      2977.33 o                         
 -15  -7   5      35621.55      34693.46      2478.78 o                         
 -14  -7   5      22946.68      25656.24      2358.91 o                         
 -13  -7   5       4271.65       9278.46      1458.23 o                         
 -12  -7   5       1772.09       2628.14      1241.19 o                         
 -11  -7   5     154815.56     159469.16      8422.84 o                         
 -10  -7   5      73860.55      93047.41      5172.54 o                         
  -9  -7   5      14325.79      16789.78      2132.12 o                         
  -8  -7   5       2348.44       3030.50      1632.06 o                         
  -7  -7   5      30897.68      42982.10      3579.38 o                         
  -6  -7   5      22554.13      26982.98      3168.90 o                         
  -5  -7   5       5644.67       5807.87      1801.49 o                         
  -4  -7   5      11822.65      10046.61      2212.87 o                         
  -3  -7   5     152518.59     120596.11     11090.44 o                         
  -2  -7   5      30191.89      32071.67      4889.53 o                         
  -1  -7   5      63825.07      73833.04      7785.62 o                         
   0  -7   5       1247.60       3156.90      2695.98 o                         
   1  -7   5      78982.53      83687.84      7731.47 o                         
   2  -7   5       3507.33       8690.86      1845.44 o                         
   3  -7   5       6200.63       8599.65      1550.53 o                         
   4  -7   5       2372.55       2052.57      1254.05 o                         
   5  -7   5     299610.50     309563.19     13476.20 o                         
   6  -7   5      35944.50      19463.71      4452.88 o                         
   7  -7   5       4158.01       6446.81      1506.58 o                         
   8  -7   5        240.15       4670.91      1744.55 o                         
   9  -7   5      93445.53      98417.91      6628.15 o                         
  10  -7   5        931.26       1458.40      1632.21 o                         
  11  -7   5      51117.91      55863.67      4650.32 o                         
  12  -7   5       6358.68       4799.71      1353.58 o                         
  13  -7   5      42430.98      41881.00      4441.96 o                         
  14  -7   5       3665.06        318.48       779.00 o                         
  15  -7   5       4660.09       6230.47      2351.98 o                         
  16  -7   5      21293.05      21992.39      3218.66 o                         
  17  -7   5       1753.37       -777.23      3245.13 o                         
 -25  -6   5      44857.95      40836.47      5888.31 o                         
 -24  -6   5      17185.95      16028.39      3816.83 o                         
 -23  -6   5       3204.58       4251.63      2053.26 o                         
 -22  -6   5      14993.43      18456.65      3641.49 o                         
 -21  -6   5       2704.91        897.88      1800.55 o                         
 -20  -6   5      58422.92      66795.05      5155.19 o                         
 -19  -6   5      35370.45      39191.88      4960.13 o                         
 -18  -6   5       6875.60       8813.96      1542.79 o                         
 -17  -6   5      61457.17      64891.36      3337.75 o                         
 -16  -6   5       4970.37       4462.15      1172.22 o                         
 -15  -6   5       4361.47       6204.64      1167.87 o                         
 -14  -6   5      21711.09      21349.46      1763.55 o                         
 -13  -6   5       5760.36       3669.59      1107.59 o                         
 -12  -6   5      24855.50      25424.75      1975.76 o                         
 -11  -6   5      19791.36      25545.95      2270.53 o                         
 -10  -6   5      12747.87      12489.42      1658.14 o                         
  -9  -6   5      89440.44      90455.82      4884.12 o                         
  -8  -6   5      23969.07      26499.48      2297.57 o                         
  -7  -6   5       2674.33       2452.19      1121.58 o                         
  -6  -6   5       3757.19       2768.54      1167.36 o                         
  -5  -6   5       3402.50       5382.81      1674.61 o                         
  -4  -6   5     125302.37     122996.55      7718.93 o                         
  -3  -6   5      14787.45      15000.69      3295.73 o                         
  -2  -6   5       1853.13       1677.67      1984.02 o                         
  -1  -6   5     160425.84     167159.62     13788.97 o                         
   0  -6   5      28316.31      33754.26      5184.21 o                         
   1  -6   5      41706.60      50263.18      4452.68 o                         
   2  -6   5      13442.15      16023.45      2117.86 o                         
   3  -6   5       9327.46      11104.44      1974.83 o                         
   4  -6   5      53517.49      60184.84      5396.00 o                         
   5  -6   5      31104.00      34577.15      2648.86 o                         
   6  -6   5       1382.21       3037.15      1193.69 o                         
   7  -6   5     119612.14     123854.07      6192.41 o                         
   8  -6   5      14753.22      18653.84      2517.53 o                         
   9  -6   5       7525.96       9325.63      1906.16 o                         
  10  -6   5        763.58        972.75      2078.33 o                         
  11  -6   5       4421.48       5784.91      1997.70 o                         
  12  -6   5      48250.93      45067.25      2711.78 o                         
  13  -6   5      11312.11       8179.04      3073.95 o                         
  14  -6   5       9335.13       8694.82      2171.38 o                         
  15  -6   5      47581.95      46581.82      4190.25 o                         
  16  -6   5      25883.94      24054.15      4103.58 o                         
  17  -6   5      11346.65      10929.77      2369.14 o                         
  18  -6   5       2346.61       1152.84      2407.58 o                         
 -26  -5   5      26954.56      31809.44      3217.38 o                         
 -25  -5   5      30092.47      26189.99      4614.96 o                         
 -24  -5   5      13462.85      14904.70      2516.95 o                         
 -23  -5   5      17936.43      23345.77      3054.41 o                         
 -22  -5   5      70848.30      74964.75      5456.13 o                         
 -21  -5   5       3360.64       5250.07      2793.59 o                         
 -20  -5   5       8072.80      11358.16      2222.60 o                         
 -19  -5   5     156431.03     166325.08     10444.00 o                         
 -18  -5   5      51972.83      52584.84      4500.86 o                         
 -17  -5   5       4394.73       7622.98      2156.68 o                         
 -16  -5   5      31475.92      31529.75      2394.57 o                         
 -15  -5   5      42996.09      57867.08      2915.38 o                         
 -14  -5   5       4175.49       8456.30      1142.81 o                         
 -13  -5   5      11653.01      11131.69      1233.15 o                         
 -12  -5   5      12671.77      13460.33      1285.77 o                         
 -11  -5   5     105608.72     104734.08      5164.89 o                         
 -10  -5   5       8624.32       6269.23      1166.55 o                         
  -9  -5   5      21704.30      20423.79      2236.97 o                         
  -8  -5   5      36413.92      37355.55      3118.83 o                         
  -7  -5   5      41946.50      43768.48      3434.77 o                         
  -6  -5   5        675.97       4580.31      1314.23 o                         
  -5  -5   5       9975.45      13530.03      1831.21 o                         
  -4  -5   5       4162.10       5651.53      2000.61 o                         
  -3  -5   5     244046.81     229182.84     17476.15 o                         
  -2  -5   5      38370.68      43063.73      5057.69 o                         
  -1  -5   5       2919.20       6012.26      1438.74 o                         
   0  -5   5       8046.62       7909.84      2323.63 o                         
   1  -5   5      21202.20      21721.13      3420.23 o                         
   5  -5   5      12287.62      13444.39      1543.12 o                         
   6  -5   5      19499.36      16385.29      1691.62 o                         
   7  -5   5      49178.32      50277.24      3186.35 o                         
   8  -5   5      41731.96      37961.01      3247.56 o                         
   9  -5   5      18086.76      19789.07      3157.66 o                         
  10  -5   5       2313.36       2969.29      1850.55 o                         
  11  -5   5      67574.81      81054.67      4613.81 o                         
  12  -5   5       1331.21       4521.29      2122.57 o                         
  13  -5   5     123342.62     128363.80     10817.29 o                         
  14  -5   5      62764.85      67336.96      6878.29 o                         
  15  -5   5      56626.00      49140.16      5790.04 o                         
  16  -5   5       1938.66       1022.89      2339.90 o                         
  17  -5   5     146516.55     138549.81     11824.86 o                         
  18  -5   5       3447.83       4863.33      2572.03 o                         
  19  -5   5       5551.32       4827.22      2000.28 o                         
  20  -5   5      36564.38      30585.03      3476.26 o                         
  21  -5   5      79361.62      71197.62      6064.80 o                         
 -27  -4   5       1836.04       5965.77      2422.93 o                         
 -26  -4   5       3021.73       5968.35      1820.47 o                         
 -25  -4   5      20530.63      20291.91      2539.14 o                         
 -24  -4   5       1219.37       5683.67      1721.74 o                         
 -23  -4   5        201.09       1715.89      2481.45 o                         
 -22  -4   5       4841.06       5288.71      2394.30 o                         
 -21  -4   5       3625.97       5817.11      1608.07 o                         
 -20  -4   5      18281.23      17949.17      1851.01 o                         
 -19  -4   5      11106.63      11359.58      1564.69 o                         
 -18  -4   5       1892.79       4262.72      1190.36 o                         
 -17  -4   5      43788.04      47252.62      2851.62 o                         
 -16  -4   5      10494.27      12863.51      1415.41 o                         
 -15  -4   5       2931.10       6999.72      1138.18 o                         
 -14  -4   5       3628.59       2966.70       914.04 o                         
 -13  -4   5      11365.20      11879.79      1285.03 o                         
 -12  -4   5      62624.35      59903.87      3239.07 o                         
 -11  -4   5       8474.78      10544.56      1047.11 o                         
 -10  -4   5        631.82        818.56       650.84 o                         
  -9  -4   5      83001.14      85902.96      3687.25 o                         
  -8  -4   5      30808.01      31341.12      2151.87 o                         
  -7  -4   5       1320.19       3358.18       822.24 o                         
  -6  -4   5      26526.52      24887.95      1874.62 o                         
  -5  -4   5      11318.80      11723.84      1264.51 o                         
  -4  -4   5      31965.64      25951.70      3393.21 o                         
  -3  -4   5      10824.94      15572.91      2563.15 o                         
  -2  -4   5        508.14        382.95      1318.58 o                         
  -1  -4   5      91489.07      90796.73      7313.66 o                         
   0  -4   5      15677.79      19637.28      1911.41 o                         
   1  -4   5       2371.31       5255.31      1241.43 o                         
   2  -4   5         63.10        856.94      1169.75 o                         
   3  -4   5       2342.57        582.67      1141.58 o                         
   4  -4   5      84235.79      85061.46      7065.57 o                         
   8  -4   5      25872.81      33143.40      3797.94 o                         
   9  -4   5      11989.59       6121.35      1823.19 o                         
  10  -4   5       8308.98       5654.97       991.02 o                         
  11  -4   5       5015.61       7700.54      1154.45 o                         
  12  -4   5      19441.49      16509.26      1633.92 o                         
  13  -4   5        371.44       -255.70       798.82 o                         
  14  -4   5       2157.49       5914.91      1652.71 o                         
  15  -4   5      52894.73      55683.97      6006.21 o                         
  16  -4   5       7368.78       6138.11      2431.41 o                         
  17  -4   5       6698.98       6416.47      1470.72 o                         
  18  -4   5         42.06        671.41      1199.21 o                         
  19  -4   5       4408.11       4051.50      2167.85 o                         
  20  -4   5      16603.74      14792.72      2033.78 o                         
  21  -4   5       2962.15       2421.86      1435.34 o                         
  22  -4   5       2140.27       1052.98      1508.43 o                         
 -28  -3   5      57907.73      49710.43      5314.71 o                         
 -27  -3   5      35054.90      36216.52      3281.29 o                         
 -26  -3   5       2902.54       2404.43      1610.78 o                         
 -25  -3   5      11285.47      15279.46      2211.94 o                         
 -24  -3   5       6477.29       7895.66      1796.05 o                         
 -23  -3   5        602.56       1773.93      1489.01 o                         
 -22  -3   5      60016.60      61418.41      4241.73 o                         
 -21  -3   5       8459.96      11384.23      1787.98 o                         
 -20  -3   5      16677.06      17235.44      2860.54 o                         
 -19  -3   5      11284.05      16463.86      2788.33 o                         
 -18  -3   5       1113.44       -330.32      1074.18 o                         
 -17  -3   5      12743.11      18574.80      1983.37 o                         
 -16  -3   5      89114.20      89849.47      5282.70 o                         
 -15  -3   5      12743.59      10040.53      2147.06 o                         
 -14  -3   5      20333.43      20089.66      2842.40 o                         
 -13  -3   5        112.81       7495.69       995.99 o                         
 -12  -3   5       8884.63      12847.96      1471.19 o                         
 -11  -3   5      86419.72      86575.25      3122.30 o                         
 -10  -3   5      80896.53      87541.88      3561.76 o                         
  -9  -3   5       3591.10       6431.44       732.65 o                         
  -8  -3   5        168.73        980.15       485.99 o                         
  -7  -3   5      24249.43      33471.32      1815.96 o                         
  -6  -3   5       8394.08      11018.71      1089.20 o                         
  -5  -3   5        258.70       1994.71       599.50 o                         
  -4  -3   5      15941.93      16534.05      1561.80 o                         
  -3  -3   5      69083.95      72268.95      6217.32 o                         
  -2  -3   5       3725.75       3873.55      1296.86 o                         
  -1  -3   5      52547.56      55522.71      3423.69 o                         
   0  -3   5       2484.59       2894.12       753.99 o                         
   1  -3   5      73972.73      72645.09      4296.33 o                         
   2  -3   5        617.93       2872.49       806.07 o                         
   3  -3   5       5156.50       9466.86      1692.02 o                         
   4  -3   5        563.94       1420.97      1031.68 o                         
   5  -3   5     264559.94     268033.41     18936.62 o                         
   6  -3   5      15322.30      13775.33      1197.11 o                         
   7  -3   5        127.29       2178.25       658.62 o                         
   8  -3   5       5344.09       4793.27       920.72 o                         
   9  -3   5      56740.43      67402.66      5064.58 o                         
  10  -3   5       3616.36        397.71       726.30 o                         
  11  -3   5      86551.71      70822.08      5463.07 o                         
  12  -3   5       4682.64       4804.30      1177.32 o                         
  13  -3   5       5950.29       9372.68      1498.41 o                         
  17  -3   5      20968.93      23370.95      2772.96 o                         
  18  -3   5       3035.77       2130.00      1347.44 o                         
  19  -3   5      18425.21      28532.54      3197.27 o                         
  20  -3   5      24834.09      18650.36      2629.66 o                         
  21  -3   5       1566.29       5647.54      1820.16 o                         
  22  -3   5      15497.46      12539.00      2366.15 o                         
  23  -3   5      78128.89      65193.66      5861.05 o                         
 -28  -2   5       6776.99      11902.47      2792.92 o                         
 -27  -2   5       5198.57       2951.30      1649.18 o                         
 -26  -2   5        411.94       5358.97      1720.80 o                         
 -25  -2   5      11330.72      10909.39      1898.21 o                         
 -24  -2   5       3238.77        467.87      1301.63 o                         
 -23  -2   5       2155.70       1329.64      1299.65 o                         
 -22  -2   5       4208.38       5601.84      1514.57 o                         
 -21  -2   5       2532.66       1770.66      1111.94 o                         
 -20  -2   5      14787.50      15197.32      1908.51 o                         
 -19  -2   5       8849.38       7292.38      1424.33 o                         
 -18  -2   5        950.70        460.55      1020.04 o                         
 -17  -2   5      17650.81      12931.51      1685.28 o                         
 -16  -2   5       4202.27       7952.15      1305.62 o                         
 -15  -2   5        447.97       1490.24      1454.34 o                         
 -14  -2   5       6606.17       7614.47      1769.58 o                         
 -13  -2   5       2313.21       2912.75      1393.80 o                         
 -12  -2   5       9710.19       8745.40      1714.32 o                         
 -11  -2   5      11618.25      15607.20      2115.02 o                         
 -10  -2   5        846.15       3674.22       762.81 o                         
  -9  -2   5      32669.78      33864.89      1583.55 o                         
  -8  -2   5       5602.44       5922.57       597.04 o                         
  -7  -2   5        149.43        227.94       426.93 o                         
  -6  -2   5       4589.15       4863.63       773.75 o                         
  -5  -2   5        860.69       2362.87       611.34 o                         
  -4  -2   5      21823.51      18022.31      1818.23 o                         
  -3  -2   5      10282.71      11709.26      1625.40 o                         
  -2  -2   5         61.94        840.62       484.91 o                         
  -1  -2   5      69463.98      73188.84      7317.24 o                         
   0  -2   5       4426.19       5352.88       756.78 o                         
   1  -2   5       3250.98       5853.67      1268.54 o                         
   2  -2   5        953.56        221.39       739.53 o                         
   3  -2   5       7834.80       9302.00       799.80 o                         
   4  -2   5      18841.79      26767.44      3320.10 o                         
   5  -2   5       5444.02       2677.85      1541.83 o                         
   6  -2   5       2532.86       2011.20      1390.99 o                         
   7  -2   5      27446.26      30462.43      3907.11 o                         
   8  -2   5       5134.14       6427.18      2106.59 o                         
  14  -2   5       1088.39       1926.60      2278.40 o                         
  15  -2   5      15662.98       9456.40      3099.47 o                         
  16  -2   5       6038.70      10598.33      3357.03 o                         
  17  -2   5       2111.47        736.90      2886.28 o                         
  18  -2   5        872.53       -767.99      2644.34 o                         
  19  -2   5       2133.14       1591.33      2897.66 o                         
  20  -2   5       6921.92       7416.36      3736.80 o                         
  21  -2   5       1568.07        852.92      3021.90 o                         
  22  -2   5       2070.43       5304.32      3779.75 o                         
  23  -2   5       8751.42       4624.16      3795.01 o                         
 -29  -1   5        561.26       3111.24      1818.26 o                         
 -28  -1   5      55133.12      54484.96      5370.96 o                         
 -27  -1   5       1512.23       3200.37      1334.87 o                         
 -26  -1   5      12852.15      17171.76      3566.14 o                         
 -25  -1   5      17190.42      20059.15      2681.84 o                         
 -24  -1   5      15813.80      13256.72      2303.62 o                         
 -23  -1   5       7611.74      12097.21      2741.23 o                         
 -22  -1   5      75979.09      77377.27      7620.54 o                         
 -21  -1   5         56.46       1685.26      1347.65 o                         
 -20  -1   5       8507.04      13892.08      1981.60 o                         
 -19  -1   5      38621.04      40550.89      3841.70 o                         
 -18  -1   5      28154.15      30303.57      2992.97 o                         
 -17  -1   5       2313.15       5302.93      1893.05 o                         
 -16  -1   5      72898.89      73548.24      4611.37 o                         
 -15  -1   5       5670.14       6179.18      1182.03 o                         
 -14  -1   5       9438.90       7887.50      1271.05 o                         
 -13  -1   5      17275.93      14415.83      1477.14 o                         
 -12  -1   5      23989.99      21483.44      2658.44 o                         
 -11  -1   5      11450.50      14614.52      1389.58 o                         
 -10  -1   5      53884.38      47747.06      4043.78 o                         
  -9  -1   5       1948.02       3280.67       852.43 o                         
  -8  -1   5      17969.06      19510.12      1973.73 o                         
  -7  -1   5       2466.16       3609.51       426.03 o                         
  -6  -1   5       5652.39       5843.48       495.47 o                         
  -5  -1   5      12814.86      13101.87       784.32 o                         
  -4  -1   5      11058.74      10278.92       701.70 o                         
  -3  -1   5      34812.46      33492.84      1958.07 o                         
  -2  -1   5       7371.44       9482.60       905.25 o                         
  -1  -1   5      27998.36      29467.72      1911.78 o                         
   0  -1   5       1708.54       1107.53       758.51 o                         
   1  -1   5         31.41       -206.09       750.19 o                         
   2  -1   5      10818.44      10825.85      2820.89 o                         
   3  -1   5       2429.02       3731.60       509.90 o                         
   4  -1   5       1575.80        285.84       954.84 o                         
   5  -1   5      33208.30      37629.65      3933.46 o                         
   6  -1   5       1517.98       2430.06      1337.76 o                         
   7  -1   5      22357.85      22653.67      3025.45 o                         
   8  -1   5      41137.07      34716.75      4111.59 o                         
  10  -1   5       7510.08      12222.47      2658.61 o                         
  11  -1   5      75114.62      86666.68      7967.47 o                         
  12  -1   5       1265.25       3029.13      2278.63 o                         
  13  -1   5      48340.02      53027.95      5996.10 o                         
  14  -1   5      41950.01      57642.19     12601.88 o                         
  15  -1   5      18499.56      17891.33      3325.68 o                         
  16  -1   5       6826.60       8114.97      2053.23 o                         
  17  -1   5      99948.81     104474.07      7139.43 o                         
  18  -1   5       2150.96       4555.41      1932.94 o                         
  19  -1   5      13655.16      13560.05      6274.95 o                         
  20  -1   5      35931.56      37676.78      5725.30 o                         
  21  -1   5      23127.31      23192.13      4174.94 o                         
  22  -1   5       3592.69       4570.74      3150.57 o                         
  23  -1   5      50850.81      51373.51      5022.78 o                         
 -29   0   5        944.72       1063.86      2066.18 o                         
 -28   0   5       1619.25        367.34      1023.83 o                         
 -27   0   5         50.46        821.02       875.92 o                         
 -26   0   5       1414.97       4407.08      1017.94 o                         
 -25   0   5       4069.20       -578.80      1049.61 o                         
 -24   0   5        395.20       5454.63      1443.75 o                         
 -23   0   5        722.21       1606.76      1308.49 o                         
 -22   0   5       1264.39       -885.20      1406.97 o                         
 -21   0   5        362.76          0.00      1373.24 o                         
 -20   0   5         19.89       1114.11      1351.07 o                         
 -19   0   5       2783.37         -4.07      1234.70 o                         
 -18   0   5       1007.73       2146.12      1439.57 o                         
 -17   0   5          1.22       1374.48      1140.57 o                         
 -16   0   5        127.81        497.11       938.09 o                         
 -15   0   5       1266.58        455.16       826.89 o                         
 -14   0   5        391.23        900.12       755.82 o                         
 -13   0   5       3252.99        992.22       833.92 o                         
 -12   0   5        793.00       1161.84       652.86 o                         
 -11   0   5        201.66       -182.44       527.17 o                         
 -10   0   5        159.01        372.25       481.54 o                         
  -9   0   5         40.87        296.89       420.11 o                         
  -8   0   5         71.64         50.46       315.35 o                         
  -7   0   5        310.69        267.85       239.03 o                         
  -6   0   5         30.88       1820.27       540.13 o                         
  -5   0   5        253.53         95.59       222.24 o                         
  -4   0   5         16.15        568.83       397.37 o                         
  -3   0   5          6.66        119.36       315.24 o                         
  -2   0   5          0.42        335.48       299.45 o                         
  -1   0   5         11.70        214.19       326.85 o                         
   0   0   5         78.36        285.29       357.80 o                         
   1   0   5         11.84        342.31       391.44 o                         
   2   0   5         45.10        526.82       383.06 o                         
   3   0   5        127.48        142.43       384.88 o                         
   4   0   5         62.98       -151.68       410.94 o                         
   5   0   5        219.86        942.18      1286.11 o                         
   6   0   5        177.65       -345.46      1040.23 o                         
   7   0   5       1122.63        753.01      1406.73 o                         
   8   0   5        199.14       1218.98      1519.32 o                         
  10   0   5         60.78        455.70      1658.79 o                         
  11   0   5        304.88       2431.94      1823.13 o                         
  12   0   5         74.79       -516.11      1975.03 o                         
  13   0   5        178.73        545.38      1932.26 o                         
  14   0   5       1636.05       1445.53      2013.63 o                         
  15   0   5         97.20       2095.67      1662.56 o                         
  16   0   5          1.54      -1266.55      1769.24 o                         
  17   0   5       2049.83       2962.22      1813.87 o                         
  18   0   5         68.04        686.24      1680.51 o                         
  19   0   5         41.64        463.43      2498.17 o                         
  20   0   5        497.12       1079.55      2044.58 o                         
  21   0   5         51.56      -1532.51      2348.12 o                         
  22   0   5        240.43        774.19      2158.29 o                         
  23   0   5        975.15       -737.80      2578.83 o                         
 -29   1   5        559.89        932.54      1337.59 o                         
 -28   1   5      55135.22      54456.96      4289.39 o                         
 -27   1   5       1514.08       4105.41      1097.70 o                         
 -26   1   5      12863.46      16521.63      1813.14 o                         
 -25   1   5      17202.80      22151.52      1719.90 o                         
 -24   1   5      15806.53      16602.11      2105.20 o                         
 -23   1   5       7614.83      11837.27      1298.64 o                         
 -22   1   5      75969.27      79202.14      3584.95 o                         
 -21   1   5         57.72       2328.48       880.53 o                         
 -20   1   5       8504.40      10192.46      1092.13 o                         
 -19   1   5      38629.12      45495.79      3166.66 o                         
 -18   1   5      28141.39      30993.25      1764.09 o                         
 -17   1   5       2312.16       4124.40       743.57 o                         
 -16   1   5      72879.45      74004.06      4565.18 o                         
 -15   1   5       5672.89       8647.44      1507.26 o                         
 -14   1   5       9440.78       9916.10       876.54 o                         
 -13   1   5      17278.49      17507.82      1100.25 o                         
 -12   1   5      23990.41      24081.62      1341.63 o                         
 -11   1   5      11446.66      13001.25       868.95 o                         
 -10   1   5      53882.00      54695.21      3184.82 o                         
  -9   1   5       1949.46       3160.29       418.19 o                         
  -8   1   5      17965.66      16478.35       852.64 o                         
  -7   1   5       2465.23       3463.70       450.54 o                         
  -6   1   5       5655.87       4824.81       504.82 o                         
  -5   1   5      12815.16      12191.32       657.06 o                         
  -4   1   5      11058.04      10506.23      1260.84 o                         
  -2   1   5       7372.65       8053.92       534.83 o                         
  -1   1   5      27997.74      30882.02      1777.85 o                         
   0   1   5       1709.44       1925.43       810.34 o                         
   1   1   5         30.99       2285.63       862.97 o                         
   2   1   5      10818.57      12415.59      1833.66 o                         
   3   1   5       2429.27       1331.23      1022.43 o                         
   4   1   5       1574.40        882.17      1071.76 o                         
   5   1   5      33210.12      33926.37      3696.05 o                         
   6   1   5       1518.10       1784.11      1159.76 o                         
   7   1   5      22358.59      20733.36      3015.76 o                         
   8   1   5      41118.24      43893.40      4849.90 o                         
  10   1   5       7513.16       5608.81      2237.91 o                         
  11   1   5      75128.89      75322.26      7388.31 o                         
  12   1   5       1274.34       1560.97      1993.49 o                         
  13   1   5      48332.79      53933.44      6071.76 o                         
  14   1   5      41948.58      49250.62      7186.99 o                         
  15   1   5      18508.75      16686.23      2607.21 o                         
  16   1   5       6821.30       4467.32      1798.52 o                         
  17   1   5      99961.03     107265.59      9322.20 o                         
  18   1   5       2145.69       4891.15      1969.36 o                         
  19   1   5      13655.19      14548.21      2768.89 o                         
  20   1   5      35936.20      40690.89      4380.99 o                         
  21   1   5      23123.88      20904.27      2620.80 o                         
  22   1   5       3593.48       3909.59      1835.87 o                         
  23   1   5      50859.78      56235.81      4114.25 o                         
 -28   2   5       6771.23       4901.84      1660.65 o                         
 -27   2   5       5199.44       3779.92      1568.94 o                         
 -26   2   5        412.56       3331.20      1500.27 o                         
 -25   2   5      11314.10      11803.64      1324.56 o                         
 -24   2   5       3233.98       1627.53       848.41 o                         
 -23   2   5       2151.78       1994.38       900.23 o                         
 -22   2   5       4197.04       7003.70      1327.60 o                         
 -21   2   5       2534.02       1071.64       813.10 o                         
 -20   2   5      14784.24      15779.71      1337.22 o                         
 -19   2   5       8847.70       6803.93      1084.93 o                         
 -18   2   5        951.36       1002.38       673.00 o                         
 -17   2   5      17644.32      16530.64      1463.91 o                         
 -16   2   5       4202.38       7081.39       872.32 o                         
 -15   2   5        444.41        541.81       544.84 o                         
 -14   2   5       6600.20       8621.50       873.98 o                         
 -13   2   5       2316.02       1761.25       544.92 o                         
 -12   2   5       9698.50       8653.77       777.67 o                         
 -11   2   5      11621.31      12377.79       911.75 o                         
 -10   2   5        843.86       2474.68       606.87 o                         
  -9   2   5      32662.37      32230.19      3029.17 o                         
  -8   2   5       5602.09       6710.04       922.73 o                         
  -7   2   5        150.66        166.91       600.74 o                         
  -6   2   5       4589.95       3486.11       534.53 o                         
  -5   2   5        867.92       2281.32       670.47 o                         
  -4   2   5      21834.48      20631.37      2169.14 o                         
  -3   2   5      10284.46       9428.85      1252.34 o                         
  -2   2   5         61.75        112.85       516.14 o                         
  -1   2   5      69468.20      69250.91      5145.59 o                         
   0   2   5       4427.56       4173.44       836.08 o                         
   1   2   5       3253.77       4496.35       900.77 o                         
   2   2   5        954.62        779.99       461.59 o                         
   3   2   5       7832.94       8372.34       880.33 o                         
   4   2   5      18841.04      19648.76      1800.38 o                         
   5   2   5       5442.49       5125.87      1029.41 o                         
   6   2   5       2531.43       2896.86      2333.58 o                         
   7   2   5      27434.20      31393.64      5167.86 o                         
   8   2   5       5136.01       5306.26      1242.90 o                         
   9   2   5       1366.55        978.73       956.70 o                         
  10   2   5        853.87       1264.58      1090.24 o                         
  11   2   5       2061.13       4018.64      1390.04 o                         
  12   2   5      17377.19      16242.00      2097.48 o                         
  13   2   5       4251.61       2395.62      1840.46 o                         
  14   2   5       1089.88       2916.15      1319.83 o                         
  15   2   5      15668.75      19689.30      3580.08 o                         
  16   2   5       6045.25       6799.06      1765.46 o                         
  17   2   5       2109.13       4427.04      1388.96 o                         
  18   2   5        870.67        -44.54      1402.41 o                         
  19   2   5       2135.97       1370.74      1392.49 o                         
  20   2   5       6913.92       7425.01      1820.21 o                         
  21   2   5       1572.25        986.59      1671.68 o                         
  22   2   5       2071.03       2536.04      1851.25 o                         
  23   2   5       8749.36       8638.06      2004.34 o                         
 -28   3   5      57899.33      60948.11      4167.53 o                         
 -27   3   5      35058.66      32952.53      2842.78 o                         
 -26   3   5       2895.59       3288.28      1516.01 o                         
 -25   3   5      11285.82      12221.82      1929.30 o                         
 -24   3   5       6478.67       4780.25      1488.61 o                         
 -23   3   5        602.68        718.84      1424.20 o                         
 -22   3   5      59995.89      64796.94      3967.30 o                         
 -21   3   5       8465.96       9694.41      2152.75 o                         
 -20   3   5      16683.90      20522.04      2009.34 o                         
 -19   3   5      11278.29      16647.56      1794.02 o                         
 -18   3   5       1113.55        871.56      1069.05 o                         
 -17   3   5      12744.52      14333.26      1636.00 o                         
 -16   3   5      89135.60      96137.41      6249.96 o                         
 -15   3   5      12735.81      13750.88      1523.69 o                         
 -14   3   5      20333.86      21627.18      1764.38 o                         
 -13   3   5        112.01       6067.55      1001.58 o                         
 -12   3   5       8868.24       8504.12      1441.78 o                         
 -11   3   5      86406.91      85408.86      5652.54 o                         
 -10   3   5      80915.67      79265.47      7729.42 o                         
  -9   3   5       3594.72       5482.21       996.18 o                         
  -8   3   5        168.73       1556.73       693.78 o                         
  -7   3   5      24243.82      34751.74      2032.20 o                         
  -6   3   5       8391.66      10881.34      1361.26 o                         
  -5   3   5        259.50        954.03       729.80 o                         
  -4   3   5      15943.52      15494.30      2004.35 o                         
  -3   3   5      69070.77      76055.44      4354.52 o                         
  -2   3   5       3721.76       4857.36       860.37 o                         
  -1   3   5      52548.91      51658.04      4327.48 o                         
   0   3   5       2486.26       3317.23      1020.56 o                         
   1   3   5      73963.83      75331.11      5950.29 o                         
   2   3   5        619.58       1838.04       754.19 o                         
   3   3   5       5164.12      11734.28      1821.05 o                         
   4   3   5        564.01        354.39       763.72 o                         
   5   3   5     264563.88     255405.80     10651.60 o                         
   6   3   5      15318.15      18016.94      2030.63 o                         
   7   3   5        126.26        -32.50      1042.17 o                         
   8   3   5       5348.45       6179.75      1414.06 o                         
   9   3   5      56761.52      64482.93      4523.35 o                         
  10   3   5       3617.71       1611.64      1311.62 o                         
  11   3   5      86573.69      86858.20      5703.41 o                         
  12   3   5       4675.68       5083.57      1604.24 o                         
  13   3   5       5951.89       6560.72      1756.37 o                         
  14   3   5      14940.03      16819.94      3231.26 o                         
  15   3   5         46.87       2221.91      1455.08 o                         
  16   3   5      17628.02      18565.38      2316.61 o                         
  17   3   5      20979.86      16673.13      2162.58 o                         
  18   3   5       3038.57       1784.79      1544.01 o                         
  19   3   5      18429.93      20953.04      2503.59 o                         
  20   3   5      24829.42      24904.40      2788.81 o                         
  21   3   5       1566.59       5607.73      1802.53 o                         
  22   3   5      15479.11      16282.62      2489.17 o                         
 -27   4   5       1839.50       2832.73      1704.56 o                         
 -26   4   5       3024.99        849.79      1541.46 o                         
 -25   4   5      20513.87      19691.04      2405.93 o                         
 -24   4   5       1215.85       3046.45      1627.07 o                         
 -23   4   5        202.66        534.60      1347.35 o                         
 -22   4   5       4832.05       3456.70      1442.86 o                         
 -21   4   5       3627.66       3544.42      1307.25 o                         
 -20   4   5      18283.68      21635.62      2228.96 o                         
 -19   4   5      11107.75       9615.57      1605.49 o                         
 -18   4   5       1885.59       3522.16      1211.25 o                         
 -17   4   5      43795.16      44675.69      4613.54 o                         
 -16   4   5      10495.14      10319.88      1519.66 o                         
 -15   4   5       2934.22       4385.45      1464.91 o                         
 -14   4   5       3635.82       2080.06      1019.91 o                         
 -13   4   5      11375.76       5729.54      1566.67 o                         
 -12   4   5      62603.04      55891.14     11411.69 o                         
 -11   4   5       8496.02       8619.34      1314.44 o                         
 -10   4   5        633.37        310.32       849.24 o                         
  -9   4   5      82989.02      76270.88      4664.39 o                         
  -8   4   5      30801.11      31298.76      3871.05 o                         
  -7   4   5       1314.39       5610.10      1212.66 o                         
  -6   4   5      26523.94      21473.56      2166.78 o                         
  -5   4   5      11318.83      13085.24      1298.97 o                         
  -4   4   5      31970.55      31907.30      2840.53 o                         
  -3   4   5      10829.15       9838.52      2604.21 o                         
  -2   4   5        507.76       1049.80       750.55 o                         
  -1   4   5      91491.70      94530.98      7567.21 o                         
   0   4   5      15679.25      20723.06      2569.52 o                         
   1   4   5       2368.30       5335.06      1402.36 o                         
   2   4   5         62.80        574.39       848.88 o                         
   3   4   5       2344.45       2451.10       698.93 o                         
   4   4   5      84230.50      78518.83      4842.49 o                         
   5   4   5       9352.86      11807.24      1545.88 o                         
   6   4   5        159.11       1669.30       984.88 o                         
   7   4   5      41345.78      46421.09      2853.99 o                         
   8   4   5      25878.29      29754.72      2239.90 o                         
   9   4   5      11984.53      13065.24      1974.86 o                         
  10   4   5       8313.09       4965.32      1655.62 o                         
  11   4   5       5020.46       5934.15      1463.22 o                         
  12   4   5      19443.47      17291.25      2501.22 o                         
  13   4   5        370.64        339.38      1618.99 o                         
  14   4   5       2153.47       2913.91      1505.42 o                         
  15   4   5      52920.76      59091.56      4932.88 o                         
  16   4   5       7369.83       8256.31      1762.04 o                         
  17   4   5       6698.49       5914.68      1665.54 o                         
  18   4   5         41.88       -949.28      1584.25 o                         
  19   4   5       4408.48       3641.25      1697.36 o                         
  20   4   5      16596.50      17457.78      2465.25 o                         
  21   4   5       2964.72       5649.47      1842.72 o                         
 -26   5   5      26948.71      32085.62      3047.83 o                         
 -25   5   5      30111.70      32544.03      3097.03 o                         
 -24   5   5      13460.00       9348.59      2330.99 o                         
 -23   5   5      17954.84      19807.40      3217.22 o                         
 -22   5   5      70854.69      79466.20      5756.42 o                         
 -21   5   5       3363.49       7670.54      2062.30 o                         
 -20   5   5       8067.33      12961.09      2965.78 o                         
 -19   5   5     156470.00     161084.45      7844.22 o                         
 -18   5   5      51947.66      51394.67      3511.46 o                         
 -17   5   5       4395.42       5238.45      1420.91 o                         
 -16   5   5      31464.24      37657.27      4331.91 o                         
 -15   5   5      43000.94      52118.59      4245.51 o                         
 -14   5   5       4171.45       7769.95      2947.14 o                         
 -13   5   5      11657.28      11192.48      2147.41 o                         
 -12   5   5      12669.40      17477.68      2019.42 o                         
 -11   5   5     105590.66      92827.86      5957.19 o                         
 -10   5   5       8615.38       5657.96      1336.21 o                         
  -9   5   5      21704.80      26589.25      2439.63 o                         
  -8   5   5      36411.85      31244.10      2233.53 o                         
  -7   5   5      41960.90      45270.68      4181.02 o                         
  -6   5   5        681.55       5551.69      1072.19 o                         
  -5   5   5       9978.93      12844.85      1394.52 o                         
  -4   5   5       4157.60       4779.41      3097.55 o                         
  -3   5   5     244063.94     220305.62     11599.96 o                         
  -2   5   5      38372.89      39295.67      9495.04 o                         
  -1   5   5       2922.28       2786.83      1141.53 o                         
   0   5   5       8060.73       9385.69      1464.01 o                         
   1   5   5      21218.76      18866.51      2766.62 o                         
   2   5   5        923.22       1817.05      1071.34 o                         
   3   5   5       5541.81       7151.80       843.71 o                         
   4   5   5        361.02        435.30       500.11 o                         
   5   5   5      12280.72      16228.41      5236.49 o                         
   6   5   5      19503.58      15648.60      2597.82 o                         
   7   5   5      49149.46      50595.71      3565.94 o                         
   8   5   5      41729.16      45678.89      3038.37 o                         
   9   5   5      18081.71      16685.30      1885.50 o                         
  10   5   5       2311.56       3864.12      1612.20 o                         
  11   5   5      67570.16      67189.55     14312.07 o                         
  12   5   5       1338.91          0.00      1594.94 o                         
  13   5   5     123325.50     114482.48      6228.63 o                         
  14   5   5      62767.22      69285.51      4550.33 o                         
  15   5   5      56628.15      61892.32      4241.03 o                         
  16   5   5       1931.90       1003.85      1670.25 o                         
  17   5   5     146527.06     158167.12      8151.79 o                         
  18   5   5       3442.91       5338.06      1881.09 o                         
  19   5   5       5548.09       7980.38      2117.74 o                         
  20   5   5      36569.74      36136.75      3357.69 o                         
 -25   6   5      44834.36      51092.45      4004.72 o                         
 -24   6   5      17187.07      15465.14      2362.21 o                         
 -23   6   5       3209.93       1832.52      1719.19 o                         
 -22   6   5      14976.05      14776.98      2355.85 o                         
 -21   6   5       2716.27       1345.76      1626.78 o                         
 -20   6   5      58424.02      63362.74      4968.64 o                         
 -19   6   5      35372.66      35527.81      4805.16 o                         
 -18   6   5       6873.15       7721.89      1700.96 o                         
 -17   6   5      61450.66      65783.76      4264.63 o                         
 -16   6   5       4978.92       3996.56      3045.01 o                         
 -15   6   5       4370.94       4929.89      3899.78 o                         
 -14   6   5      21704.88      18632.65      2288.33 o                         
 -13   6   5       5774.36       8093.85      1652.46 o                         
 -12   6   5      24843.47      23646.22      2449.09 o                         
 -11   6   5      19781.22      21354.68      2439.83 o                         
 -10   6   5      12747.47      10201.78      1656.56 o                         
  -9   6   5      89430.91      87589.85      5557.71 o                         
  -8   6   5      23976.63      22596.08      2775.61 o                         
  -7   6   5       2664.33       3522.94      1127.93 o                         
  -6   6   5       3753.67       3989.17      1165.30 o                         
  -5   6   5       3427.89       9283.42      1433.49 o                         
  -4   6   5     125314.54     121043.96      5191.86 o                         
  -3   6   5      14799.18      12283.42      1516.23 o                         
  -2   6   5       1849.00       2579.42      1051.43 o                         
  -1   6   5     160443.17     151696.44      7119.24 o                         
   0   6   5      28317.71      25220.08      2531.50 o                         
   1   6   5      41736.85      43362.69      5901.56 o                         
   2   6   5      13445.14      15291.15      2118.57 o                         
   3   6   5       9344.02       8844.36      2700.17 o                         
   4   6   5      53510.67      53786.29      5385.46 o                         
   5   6   5      31106.14      28804.35      3132.36 o                         
   6   6   5       1381.18       2315.76      1211.30 o                         
   7   6   5     119614.98     112797.52      5848.36 o                         
   8   6   5      14762.64      18871.49      2064.95 o                         
   9   6   5       7523.80       6885.02      1519.73 o                         
  10   6   5        764.54        885.06      1416.11 o                         
  11   6   5       4423.86       6059.12      1471.30 o                         
  12   6   5      48221.18      52862.19      4772.42 o                         
  13   6   5      11308.47      12806.60      2446.84 o                         
  14   6   5       9334.06      13323.52      2188.54 o                         
  15   6   5      47575.72      47820.39      6250.46 o                         
  16   6   5      25887.00      21664.70      2700.04 o                         
  17   6   5      11336.99      13419.33      2450.90 o                         
  18   6   5       2341.93       1060.88      1791.90 o                         
  19   6   5       2118.23        866.58      3394.22 o                         
 -23   7   5       5983.52       3130.14      2010.35 o                         
 -22   7   5      23794.67      27316.82      2971.74 o                         
 -21   7   5      19770.59      14675.64      2334.47 o                         
 -20   7   5       9324.56       8394.23      1984.54 o                         
 -19   7   5      61074.32      59757.45      4264.78 o                         
 -18   7   5       5814.92       4734.12      1815.83 o                         
 -17   7   5      15295.18      16016.24      3215.48 o                         
 -16   7   5      48542.38      58931.93      5174.32 o                         
 -15   7   5      35626.34      30037.80      2545.56 o                         
 -14   7   5      22940.93      23456.86      2639.76 o                         
 -13   7   5       4271.00       9012.68      1868.98 o                         
 -12   7   5       1768.07       2297.32      1324.04 o                         
 -11   7   5     154803.05     157584.58     11899.09 o                         
 -10   7   5      73864.91      78625.41      6281.42 o                         
  -9   7   5      14331.98      12528.11      1920.36 o                         
  -8   7   5       2349.54       3754.03      1116.31 o                         
  -7   7   5      30887.93      41544.27      2645.53 o                         
  -6   7   5      22555.29      24248.85      1974.15 o                         
  -5   7   5       5651.84       6433.81      1154.57 o                         
  -4   7   5      11833.94      12778.81      1492.71 o                         
  -3   7   5     152544.47     138392.84      6770.00 o                         
  -2   7   5      30174.88      30340.92      2670.48 o                         
  -1   7   5      63829.87      69638.42      4149.24 o                         
   0   7   5       1253.03       4556.44      1611.71 o                         
   1   7   5      78972.89      81023.05      5473.85 o                         
   2   7   5       3514.85       9888.09      2511.93 o                         
   3   7   5       6195.25      12753.53      1701.15 o                         
   4   7   5       2371.52       1762.05       786.44 o                         
   5   7   5     299573.81     287777.59     11843.48 o                         
   6   7   5      35932.49      33203.96      2195.39 o                         
   7   7   5       4162.57       4644.35      1448.40 o                         
   8   7   5        241.26        941.00      1407.83 o                         
   9   7   5      93437.58      91402.09      5291.85 o                         
  10   7   5        933.65       1372.45      1496.57 o                         
  11   7   5      51124.30      55280.17      3842.05 o                         
  12   7   5       6356.00       6718.28      1699.19 o                         
  13   7   5      42441.29      52653.34      4054.58 o                         
  14   7   5       3657.86       -288.95      1880.51 o                         
  15   7   5       4669.17       6964.99      2804.90 o                         
  16   7   5      21298.80      21842.62      3949.33 o                         
  17   7   5       1755.75       -858.38      3511.58 o                         
 -21   8   5       8281.33       5973.16      3286.52 o                         
 -20   8   5      30061.68      18275.85      3369.55 o                         
 -19   8   5      17918.60      21979.46      2960.97 o                         
 -18   8   5       5738.56       3087.94      2453.97 o                         
 -17   8   5      60371.76      60290.69      5414.77 o                         
 -16   8   5      29563.77      25347.05      3616.55 o                         
 -15   8   5       1515.98      12366.57      4572.98 o                         
 -14   8   5       2825.88       3108.91      1624.42 o                         
 -13   8   5      14825.22      16381.80      2328.16 o                         
 -12   8   5      78086.73      63400.65      4684.03 o                         
 -11   8   5      26956.80      24684.64      1998.17 o                         
 -10   8   5       1597.12       2068.16      1106.42 o                         
  -9   8   5     116237.45     113428.62      5011.57 o                         
  -8   8   5      35735.47      34113.19      2537.41 o                         
  -7   8   5       1876.79       5984.80      1291.68 o                         
  -6   8   5      19135.33      17863.37      1922.48 o                         
  -5   8   5       6338.63       6893.74      1395.31 o                         
  -4   8   5      33262.27      32763.89      2484.15 o                         
  -3   8   5      30559.21      29131.09      3143.63 o                         
  -2   8   5        708.33        780.09      1344.09 o                         
  -1   8   5      99570.24      96142.15      5888.90 o                         
   0   8   5      11308.55      12018.36      2172.43 o                         
   1   8   5       3360.74       3029.67      1938.68 o                         
   2   8   5       2474.36       2700.80      1470.44 o                         
   3   8   5       5769.31       5626.23      1554.37 o                         
   4   8   5      86806.70      77967.68      3706.31 o                         
   5   8   5      17603.69      19255.35      2295.40 o                         
   6   8   5       2121.06       3901.64      1276.00 o                         
   7   8   5      51008.91      45314.53      2821.62 o                         
   8   8   5      53854.79      57441.77      4062.22 o                         
   9   8   5      20709.85      17151.19      2381.48 o                         
  10   8   5       9147.16      11010.54      2036.90 o                         
  11   8   5       7284.71      10984.26      2141.75 o                         
  12   8   5      30298.36      32836.76      2924.31 o                         
  13   8   5       2448.13       1794.25      1538.05 o                         
  14   8   5        661.60        994.58      1872.24 o                         
 -18   9   5      55338.04      64260.55      5834.82 o                         
 -17   9   5       9928.45      11459.23      2945.67 o                         
 -16   9   5      23154.30      20043.98      2397.89 o                         
 -15   9   5      28356.17      32079.12      3293.32 o                         
 -14   9   5       4827.44      14738.21      3114.78 o                         
 -13   9   5      21069.89      18250.07      2132.26 o                         
 -12   9   5      13588.47      16224.14      1775.44 o                         
 -11   9   5     133580.81     123311.92      8646.69 o                         
 -10   9   5       6331.16        377.85      1214.30 o                         
  -9   9   5      20178.12      20954.37      1967.58 o                         
  -8   9   5       4694.70       8040.47      1609.41 o                         
  -7   9   5      48907.92      45866.43      3101.05 o                         
  -6   9   5       2943.57       9115.65      1665.84 o                         
  -5   9   5       9769.07      13913.49      1764.24 o                         
  -4   9   5        653.66       1527.31      1303.92 o                         
  -3   9   5     181828.38     180986.41      7662.58 o                         
  -2   9   5      34413.76      27902.47      2746.91 o                         
  -1   9   5       2087.46        353.92      1697.81 o                         
   0   9   5       7971.88      13690.42      2502.65 o                         
   1   9   5      30076.39      33806.91      3479.47 o                         
   2   9   5       3874.08       8678.21      3191.34 o                         
   3   9   5      10666.26       6268.07      1643.00 o                         
   4   9   5        694.96       -997.33       997.33 o                         
   5   9   5      47111.15      48264.31      4153.37 o                         
   6   9   5      46949.44      43400.29      2572.11 o                         
   7   9   5      35861.74      32521.48      3146.21 o                         
   8   9   5      16463.80      20635.06      2606.66 o                         
   9   9   5      17065.69      17979.71      2604.61 o                         
  10   9   5      11981.90      11442.14      2762.51 o                         
  11   9   5      23808.05      25803.34      4527.68 o                         
 -15  10   5       7297.82       5808.46      2384.27 o                         
 -14  10   5       9597.17      16178.69      3131.24 o                         
 -13  10   5       2073.72        599.73      1573.84 o                         
 -12  10   5      15131.88      12657.33      1939.74 o                         
 -11  10   5      22419.48      25277.18      2560.38 o                         
 -10  10   5      14399.49      14092.32      1810.44 o                         
  -9  10   5      84260.16      75049.74      4013.28 o                         
  -8  10   5      21221.14      21979.21      2505.04 o                         
  -7  10   5       6993.47       4470.29      1542.06 o                         
  -6  10   5        787.37       1750.56      1474.18 o                         
  -5  10   5       2330.85       4797.28      1608.16 o                         
  -4  10   5      82392.76      83834.57      6879.17 o                         
  -3  10   5      16383.99      17952.07      2102.79 o                         
  -2  10   5       1687.04       1354.04      1743.17 o                         
  -1  10   5     112901.56      97938.07      6799.93 o                         
   0  10   5      19662.04      21660.02      3091.62 o                         
   1  10   5      28632.04      33043.79      3663.34 o                         
   2  10   5       3870.47       2749.57      2144.18 o                         
   3  10   5      11154.10       8711.16      1955.76 o                         
   4  10   5      35305.29      30467.04      2968.74 o                         
   5  10   5      39910.09      38756.98      2510.62 o                         
   6  10   5       3613.39       5197.47      1359.70 o                         
   7  10   5      97706.80      77220.27      8161.11 o                         
  -8  11   5        162.95       6482.96      2628.10 o                         
  -5  11   5       6194.38       4420.99      3177.17 o
[truncated: 1,176,285 more chars]
