# Supplementary material for: Role of lone-pair electron localization in temperature-induced phase transitions in mimetite
Source: Acta Crystallogr B Struct Sci Cryst Eng Mater. 2022 Jul 9;78(Pt 4):618–26. doi: 10.1107/S2052520622006254 (PMC9370212; doi:10.1107/S2052520622006254)
Supplement: Supplementary file 4 [file b-78-00618-Mim173Ksup4.hkl]

data_Mim173K                                                                    
_shelx_title ' Mim4_173K_auto in P2(1)/n'                                       
_shelx_refln_list_code          4                                               
_shelx_F_calc_maximum     1515.04                                               
_exptl_crystal_F_000      2488.00                                               
_reflns_d_resolution_high  0.6500                                               
                                                                                
loop_                                                                           
 _space_group_symop_operation_xyz                                               
 'x, y, z'                                                                      
 '-x, -y+1/2, z+1/2'                                                            
 '-x, -y, -z'                                                                   
 'x, y-1/2, -z-1/2'                                                             
                                                                                
_cell_length_a    10.2378                                                       
_cell_length_b    20.4573                                                       
_cell_length_c     7.4457                                                       
_cell_angle_alpha  90.000                                                       
_cell_angle_beta   90.000                                                       
_cell_angle_gamma 120.039                                                       
                                                                                
_shelx_F_squared_multiplier     1.000                                           
                                                                                
loop_                                                                           
 _refln_index_h                                                                 
 _refln_index_k                                                                 
 _refln_index_l                                                                 
 _refln_F_squared_calc                                                          
 _refln_F_squared_meas                                                          
 _refln_F_squared_sigma                                                         
 _refln_observed_status                                                         
   1   0   0       4485.77       4006.53       287.50 o                         
   2   0   0     126517.60     124319.33      3056.55 o                         
   3   0   0    1070677.25     929150.75     26230.36 o                         
   4   0   0     203834.70     206797.91      6304.87 o                         
   5   0   0      57353.84      58772.29      2243.95 o                         
   6   0   0      25155.91      25814.02      1339.04 o                         
   7   0   0       1954.23       3036.14       659.08 o                         
   8   0   0     240506.52     240688.00      6391.88 o                         
   9   0   0     174327.17     176047.95      6465.15 o                         
  10   0   0      27117.54      27498.14      1442.60 o                         
  11   0   0       3400.86       3756.83       863.25 o                         
  12   0   0     363582.22     358730.06      9526.64 o                         
  13   0   0       5498.92       6928.33       874.34 o                         
 -13   2   0       1431.13       1889.87       861.94 o                         
 -12   2   0       7557.90       6799.44       844.47 o                         
 -11   2   0       1450.19        474.39       675.56 o                         
 -10   2   0      86126.44      87499.11      2989.48 o                         
  -9   2   0      12397.20      11839.52      1220.79 o                         
  -8   2   0     247416.34     239467.38      6379.97 o                         
  -7   2   0     177787.78     182685.05      5977.59 o                         
  -6   2   0     243483.38     239183.56     11434.93 o                         
  -5   2   0     599107.62     579500.56     22305.40 o                         
  -4   2   0      12270.63      13694.64       776.05 o                         
  -3   2   0     335110.69     321463.09      9358.49 o                         
  -2   2   0      24930.43      23505.08      1371.20 o                         
   1   2   0      23061.66      24731.34      1824.48 o                         
   2   2   0     202087.00     203055.80      5936.27 o                         
   3   2   0       1542.57       4022.40      1455.54 o                         
   4   2   0     553741.12     520858.91     15035.42 o                         
   5   2   0     111564.67     113971.33      3163.80 o                         
   6   2   0     253912.34     261221.89      6651.30 o                         
   7   2   0     392496.72     398864.38      9894.41 o                         
   8   2   0       4439.29       3824.33       553.17 o                         
   9   2   0      50894.09      51034.36      2027.98 o                         
  10   2   0      17957.40      18862.27      1204.79 o                         
  11   2   0       3886.91       4426.80       711.92 o                         
  12   2   0      16263.95      18384.62      1871.56 o                         
  13   2   0       2023.13       2265.64      1369.84 o                         
 -14   4   0      39903.05      38505.82      2235.05 o                         
 -13   4   0      25738.87      23893.30      1481.15 o                         
 -12   4   0      16242.19      18288.26      1291.46 o                         
 -11   4   0     108741.21     111768.74      3639.76 o                         
 -10   4   0      98536.80      93905.71      3143.69 o                         
  -9   4   0      84349.07      85765.36      3392.46 o                         
  -8   4   0      84351.17      87415.59      3338.80 o                         
  -7   4   0     150258.06     148824.03      5022.56 o                         
  -6   4   0     210650.47     204554.30      8498.10 o                         
  -5   4   0      27209.49      31088.53      1206.93 o                         
  -4   4   0      52593.20      51706.16      2953.04 o                         
  -3   4   0     202722.58     190166.56      8216.70 o                         
  -2   4   0     126822.74     125713.54      5401.86 o                         
  -1   4   0      23463.17      24330.46      1258.09 o                         
   0   4   0     122083.65     120135.33      4903.24 o                         
   1   4   0     328802.50     313311.91      7307.01 o                         
   2   4   0      53461.11      54896.44      2157.84 o                         
   3   4   0     215644.81     215248.95      6448.31 o                         
   4   4   0     331163.12     328894.38      7962.25 o                         
   5   4   0      84973.21      84276.86      2747.26 o                         
   6   4   0     159563.61     155079.38      3642.76 o                         
   7   4   0     142369.20     148844.36      4637.14 o                         
   8   4   0      16628.45      15106.21      1425.73 o                         
   9   4   0      91494.97      98163.41      3213.62 o                         
  10   4   0      62830.47      63893.25      2453.04 o                         
  11   4   0        286.35        762.45       542.32 o                         
  12   4   0      52532.60      54460.70      3010.64 o                         
 -14   6   0      55289.12      57809.17      2453.61 o                         
 -13   6   0      67396.63      66750.89      2625.72 o                         
 -12   6   0      85169.88      83983.18      3004.67 o                         
 -11   6   0       4960.71       5162.28       677.44 o                         
 -10   6   0     126622.92     129110.37      4931.87 o                         
  -9   6   0       1036.32        746.11       405.76 o                         
  -8   6   0       1606.82       2915.90       532.41 o                         
  -7   6   0      16756.58      16365.23      1096.48 o                         
  -6   6   0      36195.82      36069.91      1702.99 o                         
  -5   6   0     214493.56     217620.88      9763.40 o                         
  -4   6   0       1745.34       3325.75       593.44 o                         
  -3   6   0    1058557.38     846735.12     33906.84 o                         
  -2   6   0     315852.47     306575.03     12584.69 o                         
  -1   6   0     198322.78     194483.39      8113.06 o                         
   0   6   0    1068003.75     967787.38     22198.37 o                         
   1   6   0      11121.42      13514.05       651.63 o                         
   2   6   0      28031.91      30137.23       872.03 o                         
   3   6   0      39611.30      41534.25      1356.00 o                         
   4   6   0      17201.61      17499.56       813.60 o                         
   5   6   0      65903.26      66357.20      2112.26 o                         
   6   6   0      15896.20      15163.26       746.02 o                         
   7   6   0      19454.31      20926.44       949.26 o                         
   8   6   0       5500.17       5514.91       647.59 o                         
   9   6   0     230871.80     233613.00      6399.03 o                         
  10   6   0       4653.39       4916.31      1213.63 o                         
  11   6   0      58755.35      55697.97      2965.74 o                         
 -15   8   0       6552.34       4865.46      1156.13 o                         
 -14   8   0       2068.73       1388.80       585.81 o                         
 -13   8   0       4588.78       5731.34       952.77 o                         
 -12   8   0     171260.69     172484.36      6073.70 o                         
 -11   8   0     129608.78     129676.88      4777.50 o                         
 -10   8   0      46877.04      47552.57      2272.61 o                         
  -9   8   0       3855.48       4692.39       658.89 o                         
  -8   8   0     824189.62     760031.19     23086.92 o                         
  -7   8   0      14061.71      10991.10      1423.49 o                         
  -6   8   0     344876.06     294172.34     13052.53 o                         
  -5   8   0     545500.12     489489.44     20404.10 o                         
  -4   8   0     205262.91     197562.73      8651.98 o                         
  -3   8   0      15563.24      18962.48      1350.71 o                         
  -2   8   0      50243.54      54006.74      2745.69 o                         
  -1   8   0       2632.69       4522.06       483.42 o                         
   0   8   0     194059.36     195947.95      4732.44 o                         
   1   8   0     582332.62     563647.25     17597.56 o                         
   2   8   0     207867.25     201115.88      6110.07 o                         
   3   8   0      15836.89      17616.33       990.08 o                         
   4   8   0     831496.44     754780.44     17706.81 o                         
   5   8   0        104.35        405.31       239.22 o                         
   6   8   0     130877.66     132833.59      3273.52 o                         
   7   8   0     133098.23     131539.00      3010.92 o                         
   8   8   0      62825.62      59838.68      1535.46 o                         
   9   8   0       9415.28       9889.27       939.38 o                         
  10   8   0        140.59        553.24       327.03 o                         
  11   8   0         32.27        274.06       744.51 o                         
 -15  10   0      22130.37      23421.59      2188.43 o                         
 -14  10   0      54881.50      52189.79      2713.73 o                         
 -13  10   0     229490.25     228493.20     10470.68 o                         
 -12  10   0       2638.19       3846.79       959.44 o                         
 -11  10   0      76758.70      77353.65      4281.46 o                         
 -10  10   0      84219.86      80243.59      3696.69 o                         
  -9  10   0        455.53       3451.09      1715.17 o                         
  -8  10   0      66822.30      63594.02      4101.45 o                         
  -7  10   0      79933.34      81365.97      4669.82 o                         
  -6  10   0     101763.01      93345.67      4965.40 o                         
  -5  10   0      56800.57      53641.93      3104.43 o                         
  -4  10   0     581151.44     519707.72     21450.54 o                         
  -3  10   0      25834.14      22607.69      1597.02 o                         
  -2  10   0     225208.25     224769.64      6704.52 o                         
  -1  10   0     547813.88     534350.31     12444.70 o                         
   0  10   0      61063.61      63761.14      1792.46 o                         
   1  10   0     243524.62     244558.42      5947.77 o                         
   2  10   0     142087.75     145217.75      4629.88 o                         
   3  10   0       2124.22       2762.84       436.94 o                         
   4  10   0       3977.36       3504.01       512.36 o                         
   5  10   0      80726.62      82643.23      2575.65 o                         
   6  10   0     135788.53     130621.35      3284.04 o                         
   7  10   0       1436.63       2046.25       402.49 o                         
   8  10   0     108965.34     110557.66      3021.52 o                         
   9  10   0      49250.65      47838.23      1846.49 o                         
  10  10   0      37151.48      38511.98      2322.62 o                         
 -15  12   0        288.84       -350.90       833.62 o                         
 -14  12   0      49852.32      45483.24      3099.38 o                         
 -13  12   0      63309.96      64302.05      3839.62 o                         
 -12  12   0      12703.64      11468.24      1362.02 o                         
 -11  12   0     140013.70     126699.94      4762.48 o                         
 -10  12   0     131449.03     126485.62      4678.69 o                         
  -9  12   0      13160.93       9362.10      1499.47 o                         
  -8  12   0     159716.50     145607.27      7500.00 o                         
  -7  12   0     259577.59     238739.89      8673.89 o                         
  -6  12   0      23641.89      23266.81      1561.88 o                         
  -5  12   0     219040.62     209245.58      9425.78 o                         
  -4  12   0     211921.42     208650.95      9293.03 o                         
  -3  12   0      32218.68      35881.12      1488.19 o                         
  -2  12   0     311812.44     295714.59      9543.22 o                         
  -1  12   0     105042.96     106446.11      2775.90 o                         
   0  12   0      25345.81      26101.50       832.06 o                         
   1  12   0     165061.39     170411.55      3778.33 o                         
   2  12   0      79491.50      82787.72      2359.55 o                         
   3  12   0       1694.67       2427.19       579.09 o                         
   4  12   0      40037.38      42452.21      1906.55 o                         
   5  12   0      72380.77      76068.51      3480.90 o                         
   6  12   0      15429.42      15618.84      1020.55 o                         
   7  12   0      11277.25      14973.29      1775.19 o                         
   8  12   0      62928.78      62595.86      2895.96 o                         
   9  12   0      33437.75      34223.35      2125.02 o                         
 -15  14   0      12298.93      11075.58      1510.50 o                         
 -14  14   0         57.45        168.36       703.78 o                         
 -13  14   0      12163.27      11394.90      1152.53 o                         
 -12  14   0       1182.58        890.94       575.00 o                         
 -11  14   0     123580.02     119005.23      8094.34 o                         
 -10  14   0      18492.60      20606.12      2222.59 o                         
  -9  14   0     143591.91     137544.41      5070.69 o                         
  -8  14   0     367406.56     345031.56     14114.22 o                         
  -7  14   0       2233.15       2378.70       742.35 o                         
  -6  14   0     180138.19     175275.44      8252.25 o                         
  -5  14   0     141954.45     136617.62      6658.55 o                         
  -4  14   0      14467.07      16622.08      1525.03 o                         
  -3  14   0      12363.50      11837.13       783.13 o                         
  -2  14   0      78645.78      69990.64      3384.63 o                         
  -1  14   0     229558.55     234697.11      7185.03 o                         
   0  14   0       1594.81       1736.35       234.43 o                         
   1  14   0     231962.73     231177.33      5024.24 o                         
   2  14   0      77743.30      83609.93      2140.57 o                         
   3  14   0     118409.25     128863.29      3529.51 o                         
   4  14   0     134226.17     134286.48      4634.16 o                         
   5  14   0       3369.90       3989.97       653.56 o                         
   6  14   0      61377.46      64274.22      3920.40 o                         
   7  14   0        398.68       1188.59       588.52 o                         
   8  14   0         29.99       -221.21       905.23 o                         
 -15  16   0        364.72       -341.23       756.55 o                         
 -14  16   0      66795.89      72254.22      3281.82 o                         
 -13  16   0     101050.77     102826.43      7303.17 o                         
 -12  16   0      64352.82      61261.51      2841.48 o                         
 -11  16   0       4855.10       4659.40       868.83 o                         
 -10  16   0      13385.97      16480.61      1351.11 o                         
  -9  16   0       2161.24       2723.32       649.45 o                         
  -8  16   0     239532.77     219466.42      7329.61 o                         
  -7  16   0     229148.16     219289.72     10173.93 o                         
  -6  16   0      70246.99      72133.05      4157.69 o                         
  -5  16   0       1906.22       1894.83       664.21 o                         
  -4  16   0     810580.81     760957.25     21928.07 o                         
  -3  16   0      72206.34      72652.57      2770.09 o                         
  -2  16   0     158746.80     150682.55      4846.75 o                         
  -1  16   0     375872.38     375091.56     11195.34 o                         
   0  16   0     252079.81     242455.75      5289.69 o                         
   1  16   0      10307.85      11259.43       832.74 o                         
   2  16   0      89624.76      92092.27      2354.98 o                         
   3  16   0       3015.45       2995.02       587.93 o                         
   4  16   0     166218.28     166171.81      4503.76 o                         
   5  16   0     214566.41     217732.56      5747.97 o                         
   6  16   0      48447.76      46610.06      2316.35 o                         
   7  16   0      12436.24      11376.00      1668.43 o                         
 -15  18   0      26973.10      26626.63      2276.62 o                         
 -14  18   0      46614.50      40230.50      2581.77 o                         
 -13  18   0      10878.56      12194.60      1002.18 o                         
 -12  18   0     204253.16     199927.12      7110.10 o                         
 -11  18   0      95027.22      89179.88      5206.45 o                         
 -10  18   0      52043.58      51339.63      3117.61 o                         
  -9  18   0     159006.89     152135.50      5527.41 o                         
  -8  18   0      13333.98      14014.61      1355.30 o                         
  -7  18   0      92334.10      81986.11      4749.00 o                         
  -6  18   0        272.98        595.00       451.64 o                         
  -5  18   0       7656.37       7177.05       582.22 o                         
  -4  18   0          6.65        656.77       338.36 o                         
  -3  18   0      10028.43      11247.25      1703.06 o                         
  -2  18   0     128017.27     131477.66      4432.63 o                         
  -1  18   0       3833.04       3198.41       968.77 o                         
   0  18   0     162568.00     160379.78      3705.20 o                         
   1  18   0      78424.97      76608.74      2044.28 o                         
   2  18   0     104308.32     103838.37      2641.92 o                         
   3  18   0      82694.72      82734.76      2249.33 o                         
   4  18   0       6169.66       6425.33       553.11 o                         
   5  18   0      55047.71      55497.26      2022.79 o                         
   6  18   0        421.40        402.41       508.28 o                         
 -15  20   0      37052.06      37744.77      2767.44 o                         
 -14  20   0         91.75        189.75       539.10 o                         
 -13  20   0       2570.22       2645.72       709.05 o                         
 -12  20   0      62546.97      57600.20      2936.08 o                         
 -11  20   0      13692.01      15031.29      1391.67 o                         
 -10  20   0      19337.49      20575.95      1557.57 o                         
  -9  20   0      79255.13      80712.00      3474.57 o                         
  -8  20   0      79603.37      73902.55      4517.25 o                         
  -7  20   0     114280.86     106138.92      5822.11 o                         
  -6  20   0      44841.68      45559.35      1742.51 o                         
  -5  20   0      77054.02      73992.58      2893.58 o                         
  -4  20   0     116877.40     116104.77      4068.33 o                         
  -3  20   0      22194.86      23869.54      1282.34 o                         
  -2  20   0      12123.22      12528.27      1770.82 o                         
  -1  20   0      39952.45      42178.82      1640.56 o                         
   0  20   0      24517.53      24235.97      1193.73 o                         
   1  20   0        775.72        600.25       279.00 o                         
   2  20   0      12455.30      13802.78       733.73 o                         
   3  20   0      59809.84      62603.51      1869.04 o                         
   4  20   0       2886.19       2969.90       438.02 o                         
   5  20   0      18908.67      18428.52      1275.71 o                         
 -15  22   0         17.71        840.12       824.24 o                         
 -14  22   0      56626.20      66717.66      3994.56 o                         
 -13  22   0        164.08       1247.45      1479.88 o                         
 -12  22   0       2705.40        929.73       651.82 o                         
 -11  22   0       3782.07       3609.33       847.97 o                         
 -10  22   0        597.36       1102.48       608.99 o                         
  -9  22   0      90218.45      90950.30      3841.94 o                         
  -8  22   0       4732.11       4864.03      1178.43 o                         
  -7  22   0     118696.20     115333.52      6631.43 o                         
  -6  22   0      59192.54      60556.19      2583.07 o                         
  -5  22   0     128450.61     132773.61      6746.11 o                         
  -4  22   0     120598.73     123141.70      5645.92 o                         
  -3  22   0       7775.05       7205.33       736.32 o                         
  -2  22   0      87551.60      83410.89      3210.37 o                         
  -1  22   0      17375.20      14439.08       906.53 o                         
   0  22   0       1026.88       1393.13       425.02 o                         
   1  22   0       6978.80       6711.11       538.80 o                         
   2  22   0      22041.34      20627.94       926.65 o                         
   3  22   0      42565.44      42817.26      1466.80 o                         
   4  22   0       8118.03       7571.24      1315.80 o                         
 -13  24   0      17364.87      15338.72      1512.71 o                         
 -12  24   0     320182.12     308404.16     10298.64 o                         
 -11  24   0       8509.12       7932.45      1120.41 o                         
 -10  24   0      16233.02      20964.36      5352.96 o                         
  -9  24   0      75260.19      84930.71      5211.97 o                         
  -8  24   0     174550.94     164766.84      6947.42 o                         
  -7  24   0       1340.87       1147.04       512.78 o                         
  -6  24   0      10613.63       9535.03       938.95 o                         
  -5  24   0       3789.59       4126.72      1350.71 o                         
  -4  24   0      55632.06      55611.86      1915.69 o                         
  -3  24   0     196813.56     188151.25      6233.42 o                         
  -2  24   0      52596.72      53575.49      1955.52 o                         
  -1  24   0       3211.67       4041.38       567.10 o                         
   0  24   0     325643.88     316537.09      8096.33 o                         
   1  24   0       1927.88       1573.98       489.22 o                         
   2  24   0      38698.01      35164.40      1987.73 o                         
 -12  26   0       1592.69       2022.51       828.57 o                         
 -11  26   0      15570.00      12587.18      1795.35 o                         
 -10  26   0      51135.51      50667.56      2752.75 o                         
  -9  26   0       5970.72       6174.01       850.25 o                         
  -8  26   0     194413.06     171245.47      8192.30 o                         
  -7  26   0      51451.36      50847.39      2440.29 o                         
  -6  26   0      12171.65      10027.05       987.68 o                         
  -5  26   0      95356.99      92717.46      3575.41 o                         
  -4  26   0      13837.81      14387.34      1124.65 o                         
  -3  26   0       5165.80       5044.95       886.33 o                         
  -2  26   0          6.00        125.50       421.94 o                         
  -1  26   0      21497.36      23601.83      1855.47 o                         
   0  26   0       5293.02       5616.02       930.33 o                         
   1  26   0       7291.22       7149.17       923.37 o                         
 -12  28   0      34792.72      36663.36      3556.20 o                         
 -11  28   0      56013.08      55691.82      4335.59 o                         
 -10  28   0       1087.01        691.16       475.15 o                         
  -9  28   0      44273.29      39056.23      2836.20 o                         
  -8  28   0      51415.94      45915.06      3158.35 o                         
  -7  28   0        184.07        272.77       519.32 o                         
  -6  28   0      54605.86      50411.06      5183.37 o                         
  -5  28   0      45244.68      44233.76      2159.79 o                         
  -4  28   0          4.27       -574.35       574.35 o                         
  -3  28   0      49580.00      47596.70      2939.48 o                         
  -2  28   0      50685.30      45724.59      2191.88 o                         
  -1  28   0       1818.91       2379.95       647.46 o                         
 -11  30   0       8841.56       6317.29      1201.53 o                         
 -10  30   0      18538.62      19342.03      1517.81 o                         
  -9  30   0        149.33        187.94       734.89 o                         
  -8  30   0      15526.98      14454.90      1664.72 o                         
  -7  30   0        307.44       1700.42       810.57 o                         
  -6  30   0      26125.52      24900.05      1866.12 o                         
  -5  30   0      25537.08      22064.32      1923.11 o                         
  -4  30   0         25.78        249.53       524.91 o                         
   1   0   1        372.21        544.87       154.29 o                         
   2   0   1       9569.22      11442.98       392.23 o                         
   3   0   1       9527.08      10540.70       424.86 o                         
   4   0   1       6775.17       7169.54       354.59 o                         
   5   0   1       7810.07       9332.69       452.11 o                         
   6   0   1      23084.12      24612.22       843.52 o                         
   7   0   1        538.30       1283.72       263.95 o                         
   8   0   1       1201.66       1521.20       297.37 o                         
   9   0   1      23759.65      24067.15       821.91 o                         
  10   0   1        491.71        995.35       332.96 o                         
  11   0   1      27026.67      26683.48      1041.70 o                         
  12   0   1        960.29       1224.14       414.91 o                         
  13   0   1        798.90        542.02       483.06 o                         
 -13   1   1       5930.43       6455.53       609.46 o                         
 -12   1   1        309.81       1538.24       428.03 o                         
 -11   1   1         65.38        659.48       360.71 o                         
 -10   1   1       9080.26      11140.05      1019.74 o                         
  -9   1   1       2242.11       3618.32       388.70 o                         
  -8   1   1        370.74       1782.54       297.29 o                         
  -7   1   1      17104.08      16940.62       863.34 o                         
  -6   1   1       1064.24       2233.43       265.59 o                         
  -5   1   1       1780.42       3107.65       229.66 o                         
  -4   1   1      14126.04      13999.20       557.94 o                         
  -3   1   1         53.79        375.74       127.09 o                         
  -2   1   1        102.85        327.20       103.80 o                         
  -1   1   1        373.04        422.18       118.15 o                         
   0   1   1         14.32         36.30        58.36 o                         
   1   1   1       3710.72       3915.83       304.91 o                         
   2   1   1         70.22        951.98       118.17 o                         
   3   1   1        394.37        783.75       142.44 o                         
   4   1   1        970.03        859.84       167.96 o                         
   5   1   1        284.56       2435.21       333.57 o                         
   6   1   1       1472.31       2515.30       295.09 o                         
   7   1   1         26.68       1043.13       273.77 o                         
   8   1   1       5862.41       7315.41       435.77 o                         
   9   1   1       3101.30       3740.13       364.17 o                         
  10   1   1       1771.31       2364.80       370.16 o                         
  11   1   1       8424.13       9541.45       600.28 o                         
  12   1   1       1127.35        965.94       387.69 o                         
  13   1   1       2031.27       2698.82       908.50 o                         
 -13   2   1       7352.66       7418.89       730.98 o                         
 -12   2   1         40.70        188.84       384.47 o                         
 -11   2   1     139469.64     142823.06      3113.30 o                         
 -10   2   1      97568.77      94664.83      2239.11 o                         
  -9   2   1        652.56        915.87       279.75 o                         
  -8   2   1      24427.23      27104.65       891.36 o                         
  -7   2   1      70852.45      73078.35      1848.58 o                         
  -6   2   1     285690.06     286417.75      5096.76 o                         
  -5   2   1        259.07        674.00       158.03 o                         
  -4   2   1       5061.28       4254.41       288.71 o                         
  -3   2   1     593477.00     562747.56     13082.11 o                         
  -2   2   1      80314.94      83763.00      2542.36 o                         
  -1   2   1        384.76        900.06       217.04 o                         
   0   2   1        577.37        878.15       167.86 o                         
   1   2   1      81567.07      82754.32      1774.04 o                         
   2   2   1     400544.75     376511.94      6816.12 o                         
   3   2   1      43994.70      43731.64       948.53 o                         
   4   2   1       6130.92       7068.86       359.61 o                         
   5   2   1     121647.27     121992.91      2595.81 o                         
   6   2   1     105401.05     108766.13      2431.16 o                         
   7   2   1        580.44        966.45       197.16 o                         
   8   2   1      20462.45      19730.38       709.38 o                         
   9   2   1      71111.16      72055.26      1657.83 o                         
  10   2   1      74267.55      77886.12      1804.61 o                         
  11   2   1       8214.83       9261.85       602.52 o                         
  12   2   1       1457.13       1740.56       450.51 o                         
  13   2   1      25859.60      21554.72      3597.89 o                         
 -14   3   1       1142.69       1488.13       653.25 o                         
 -13   3   1       2393.14       3150.54       498.66 o                         
 -12   3   1      13501.07      13876.61       786.12 o                         
 -11   3   1        339.87        943.52       346.06 o                         
 -10   3   1        874.98       2170.36       387.40 o                         
  -9   3   1      13223.92      13302.74      1005.73 o                         
  -8   3   1       1820.98       2042.86       324.99 o                         
  -7   3   1          2.51        415.82       220.61 o                         
  -6   3   1      19559.16      19930.82       831.44 o                         
  -5   3   1       4416.60       5215.04       314.37 o                         
  -4   3   1       2341.36       3333.62       245.33 o                         
  -3   3   1      18987.34      18711.30      1140.06 o                         
  -2   3   1         47.55        111.37       195.96 o                         
  -1   3   1       4845.69       4665.96       295.49 o                         
   0   3   1       1850.08       1955.22       102.13 o                         
   1   3   1       3160.28       3112.44       157.75 o                         
   2   3   1         43.31        323.84        84.13 o                         
   3   3   1       1262.91       3148.76       196.09 o                         
   4   3   1        554.31        770.31       162.65 o                         
   5   3   1       3191.09       3970.10       320.38 o                         
   6   3   1       2170.59       3667.76       369.21 o                         
   7   3   1        218.24        602.52       215.77 o                         
   8   3   1        465.67       1117.16       244.72 o                         
   9   3   1       2556.90       3590.27       365.39 o                         
  10   3   1       1509.99       2376.86       365.76 o                         
  11   3   1        256.03        539.51       341.28 o                         
  12   3   1       5575.44       6195.90       661.38 o                         
 -14   4   1        551.71        660.61       575.17 o                         
 -13   4   1      54074.45      53957.95      1649.05 o                         
 -12   4   1       1649.04       1510.46       375.07 o                         
 -11   4   1      95083.31      94601.72      2457.95 o                         
 -10   4   1        167.01        550.92       310.95 o                         
  -9   4   1      96647.57      96538.59      2398.57 o                         
  -8   4   1       6431.73       6800.56       451.13 o                         
  -7   4   1     223363.81     209188.23      6106.92 o                         
  -6   4   1      15730.63      15135.27       682.60 o                         
  -5   4   1     227272.70     231427.89      5826.66 o                         
  -4   4   1      18989.52      20297.43       922.10 o                         
  -3   4   1     403968.66     385259.41     11047.33 o                         
  -2   4   1       9462.31      10850.05       789.88 o                         
  -1   4   1      80867.25      84106.66      1821.69 o                         
   0   4   1      10134.51       9917.04       364.87 o                         
   1   4   1     601653.81     564059.06      8538.87 o                         
   2   4   1      16533.13      17487.47       572.76 o                         
   3   4   1     297139.75     292364.72      4935.03 o                         
   4   4   1      42060.27      43016.70      1102.48 o                         
   5   4   1     103034.63     102239.54      2578.62 o                         
   6   4   1      15396.63      15535.36       631.62 o                         
   7   4   1      96031.45      99078.62      1984.21 o                         
   8   4   1      19562.06      19764.21       993.79 o                         
   9   4   1     158226.39     160857.36      3052.26 o                         
  10   4   1       1410.26       1859.25       367.70 o                         
  11   4   1      50436.28      50592.82      1414.80 o                         
  12   4   1       2448.07       1838.35       615.16 o                         
 -14   5   1      10092.17      11129.42       801.56 o                         
 -13   5   1       5295.69       5904.39       564.44 o                         
 -12   5   1       2517.06       2859.50       434.15 o                         
 -11   5   1      21875.04      22045.56       988.61 o                         
 -10   5   1       4282.57       4752.20       486.51 o                         
  -9   5   1      10586.65      10283.46       613.18 o                         
  -8   5   1      16067.23      18610.36       730.40 o                         
  -7   5   1         15.66        496.96       225.29 o                         
  -6   5   1       5307.41       4119.05       474.41 o                         
  -5   5   1       6083.88       7823.52      1177.25 o                         
  -4   5   1        457.32        464.32       197.37 o                         
  -3   5   1         17.37        233.66       174.26 o                         
  -2   5   1       5626.21       5301.60       370.03 o                         
  -1   5   1       8906.45       8152.94       408.19 o                         
   0   5   1       2971.54       3157.61       344.81 o                         
   1   5   1        802.02        917.34        92.82 o                         
   2   5   1        539.01        861.66       131.80 o                         
   3   5   1       3601.97       3980.61       262.61 o                         
   4   5   1       3287.49       3159.86       255.05 o                         
   5   5   1       1158.32       2302.15       284.40 o                         
   6   5   1        353.50       1350.44       230.37 o                         
   7   5   1       8206.44      10002.22       492.47 o                         
   8   5   1         14.77        767.79       269.29 o                         
   9   5   1       1674.56       2359.53       323.84 o                         
  10   5   1       3260.33       4376.91       442.03 o                         
  11   5   1        471.28        748.28       367.61 o                         
  12   5   1         67.99        -29.95       742.15 o                         
 -14   6   1     111566.41     109549.25      2666.79 o                         
 -13   6   1      28594.67      27908.93      1116.75 o                         
 -12   6   1       2610.47       2636.67       453.06 o                         
 -11   6   1        485.27        659.05       314.53 o                         
 -10   6   1     105764.30     106016.16      2811.91 o                         
  -9   6   1     279577.97     270250.47      5076.12 o                         
  -8   6   1       4891.47       5474.38       680.82 o                         
  -7   6   1      29411.38      32393.14      1292.77 o                         
  -6   6   1     318740.69     310211.97      9291.20 o                         
  -5   6   1     295167.53     293960.31      8816.67 o                         
  -4   6   1      41132.94      40290.71      2410.48 o                         
  -3   6   1       8957.94       8830.20      1011.28 o                         
  -2   6   1     602584.88     549366.62     16229.27 o                         
  -1   6   1     395832.94     392030.12      7926.66 o                         
   0   6   1       8336.08       9210.23       568.69 o                         
   1   6   1       4304.63       3979.08       226.20 o                         
   2   6   1     227485.33     224617.31      4727.10 o                         
   3   6   1     313861.81     303173.56      5607.34 o                         
   4   6   1       4436.53       4586.19       243.29 o                         
   5   6   1        164.00        346.76       144.42 o                         
   6   6   1     124263.49     124661.40      2136.92 o                         
   7   6   1     101484.08     102905.84      2065.23 o                         
   8   6   1          1.05        262.44       261.77 o                         
   9   6   1       2296.13       2230.82       271.87 o                         
  10   6   1      51992.23      53899.77      1275.65 o                         
  11   6   1      29177.83      28145.28       939.82 o                         
 -14   7   1       4592.26       4994.39       627.93 o                         
 -13   7   1      10180.16      11166.20       833.46 o                         
 -12   7   1        997.14       1429.78       403.82 o                         
 -11   7   1       2698.89       3141.60       439.41 o                         
 -10   7   1      13836.31      15669.33       728.63 o                         
  -9   7   1       7453.78       6758.17       551.89 o                         
  -8   7   1       3804.89       3952.03       863.11 o                         
  -7   7   1      22282.26      21898.54      1194.16 o                         
  -6   7   1      11626.60      11308.89      1186.05 o                         
  -5   7   1      11059.83      11020.51       838.83 o                         
  -4   7   1      16605.64      16857.72       931.69 o                         
  -3   7   1       1211.69       1057.62       373.01 o                         
  -2   7   1       1103.50       1428.87       230.02 o                         
  -1   7   1       1315.87       1931.82       123.50 o                         
   0   7   1         55.43       1209.17       210.00 o                         
   1   7   1        927.88       1396.99       112.17 o                         
   2   7   1         30.30        205.65       129.93 o                         
   3   7   1       4541.54       5188.32       343.05 o                         
   4   7   1         35.58        618.81       213.53 o                         
   5   7   1        106.70        834.57       155.34 o                         
   6   7   1        734.77       1538.85       204.13 o                         
   7   7   1        451.54       1097.67       198.94 o                         
   8   7   1       1457.31       2294.78       293.61 o                         
   9   7   1        425.02        974.08       235.58 o                         
  10   7   1         82.22        845.82       256.78 o                         
  11   7   1       3489.27       3384.62       447.71 o                         
 -15   8   1        704.21        337.04       787.69 o                         
 -14   8   1        348.27        318.21       447.15 o                         
 -13   8   1        122.27        105.66       408.58 o                         
 -12   8   1         24.69        520.61       460.34 o                         
 -11   8   1       7181.72       7541.26       752.93 o                         
 -10   8   1       8428.65       8085.71       595.17 o                         
  -9   8   1       3915.02       3445.68       424.77 o                         
  -8   8   1      33397.95      33488.74      2146.47 o                         
  -7   8   1       5794.66       6110.38       605.95 o                         
  -6   8   1      39615.36      41208.00      1591.70 o                         
  -5   8   1       5728.50       7632.35       958.10 o                         
  -4   8   1       6768.93       6754.67       898.93 o                         
  -3   8   1       4160.18       2209.45       439.73 o                         
  -2   8   1      19562.04      21042.88       965.40 o                         
  -1   8   1      45592.82      43880.11      1046.07 o                         
   0   8   1       6182.73       6358.22       664.10 o                         
   1   8   1        317.02        603.39       100.79 o                         
   2   8   1      14899.19      13625.81       624.19 o                         
   3   8   1      27708.16      27378.03       992.43 o                         
   4   8   1      34209.14      35874.84      1133.17 o                         
   5   8   1      16994.89      16798.83       621.78 o                         
   6   8   1         66.47        225.13       227.52 o                         
   7   8   1       1206.27       1251.82       218.66 o                         
   8   8   1      19141.08      19390.56       633.64 o                         
   9   8   1       1654.87       1899.00       273.40 o                         
  10   8   1        550.19       1503.66       395.35 o                         
  11   8   1        283.49        163.11       601.05 o                         
 -15   9   1      16124.08      14811.21      1703.02 o                         
 -14   9   1       2165.48       3383.29       560.83 o                         
 -13   9   1       3457.16       4412.01       575.49 o                         
 -12   9   1      22440.95      21972.67      1107.38 o                         
 -11   9   1       1526.84       1993.52       483.64 o                         
 -10   9   1       2070.62       3022.36       456.92 o                         
  -9   9   1      25883.73      25665.23      1076.36 o                         
  -8   9   1       3432.64       4806.11       702.66 o                         
  -7   9   1        761.42       1162.42       312.88 o                         
  -6   9   1      27520.20      24232.97      1400.10 o                         
  -5   9   1       5933.64       6157.40       609.37 o                         
  -4   9   1       5391.18       6111.35       548.44 o                         
  -3   9   1      21004.92      20331.99      1495.99 o                         
  -2   9   1       4011.78       3842.59       391.22 o                         
  -1   9   1       3975.03       4565.88       210.35 o                         
   0   9   1       8007.08       8513.29       355.43 o                         
   1   9   1          8.95        290.10        88.20 o                         
   2   9   1          2.61        474.72       196.89 o                         
   3   9   1       1538.66       2197.29       248.67 o                         
   4   9   1         11.61        503.57       180.01 o                         
   5   9   1        365.40       1244.27       244.66 o                         
   6   9   1         26.16        948.61       267.07 o                         
   7   9   1         22.12        656.98       308.00 o                         
   8   9   1          8.18        270.45       367.37 o                         
   9   9   1        808.64       2357.13       429.86 o                         
  10   9   1        309.62        741.73       481.12 o                         
 -15  10   1      41541.00      45089.11      3051.40 o                         
 -14  10   1      10787.64      11164.96       864.97 o                         
 -13  10   1        288.77        -16.45       416.56 o                         
 -12  10   1       6263.61       6416.57       564.09 o                         
 -11  10   1      60179.72      61802.80      1974.13 o                         
 -10  10   1     102502.40     101354.52      2776.68 o                         
  -9  10   1      17070.56      17604.42      1154.84 o                         
  -8  10   1        177.30        980.42      1090.67 o                         
  -7  10   1     102771.12      94756.15      6092.12 o                         
  -6  10   1     123360.07     128299.86      3629.25 o                         
  -5  10   1       8676.58       9456.19      1702.81 o                         
  -4  10   1        211.90        310.65       232.60 o                         
  -3  10   1     229372.78     229827.31      5657.49 o                         
  -2  10   1     290933.88     287938.22      6949.33 o                         
  -1  10   1       5987.15       6817.60       274.54 o                         
   0  10   1       6970.97       8203.51       313.15 o                         
   1  10   1     285145.41     290923.22      4271.53 o                         
   2  10   1     213830.77     210921.80      4568.01 o                         
   3  10   1       4428.52       4351.07       366.36 o                         
   4  10   1       3618.63       3798.53       401.03 o                         
   5  10   1      99893.66      99959.93      2107.66 o                         
   6  10   1     203352.72     196390.89      3750.14 o                         
   7  10   1       3167.68       4443.75       498.94 o                         
   8  10   1        202.29        502.74       370.92 o                         
   9  10   1      82441.47      79598.38      2339.03 o                         
  10  10   1      47391.12      49389.71      1889.90 o                         
 -15  11   1        780.21       1844.29       660.61 o                         
 -14  11   1      21461.95      21800.74      1157.03 o                         
 -13  11   1       6686.30       6844.65       629.62 o                         
 -12  11   1       4223.76       4370.74       569.49 o                         
 -11  11   1      40055.08      36829.79      1412.15 o                         
 -10  11   1       2662.18       3338.90       520.95 o                         
  -9  11   1      10088.34       9494.91       858.95 o                         
  -8  11   1      38460.78      36512.68      1493.64 o                         
  -7  11   1         16.95        -59.36       292.17 o                         
  -6  11   1       1991.02       1469.26       477.80 o                         
  -5  11   1      25136.85      25266.85      1313.34 o                         
  -4  11   1       2161.74       1718.56       472.15 o                         
  -3  11   1        169.73        500.40       196.79 o                         
  -2  11   1      22465.30      20724.26       678.60 o                         
  -1  11   1       6856.94       6563.43       342.95 o                         
   0  11   1       3330.11       3361.13       276.28 o                         
   1  11   1       7930.11       8253.08       278.93 o                         
   2  11   1         17.96        337.66       151.60 o                         
   3  11   1       1460.47       1680.94       247.31 o                         
   4  11   1         14.12       1538.30       269.89 o                         
   5  11   1       1182.61       1287.23       266.73 o                         
   6  11   1       1138.68       1103.30       291.55 o                         
   7  11   1        978.13       2354.60       368.54 o                         
   8  11   1         25.76         48.72       352.69 o                         
   9  11   1       1194.63       1699.17       441.02 o                         
 -15  12   1      68024.98      68914.59      3589.44 o                         
 -14  12   1       1351.81       1838.42       537.61 o                         
 -13  12   1      14982.67      16391.22       962.73 o                         
 -12  12   1       1506.22       2729.20       499.17 o                         
 -11  12   1     207260.39     208264.05      5689.10 o                         
 -10  12   1         11.38        173.99       369.25 o                         
  -9  12   1     125891.28     122699.40      3666.24 o                         
  -8  12   1      16039.25      14532.93      1196.53 o                         
  -7  12   1     102673.73      94386.73      2937.87 o                         
  -6  12   1      20112.68      21339.24      1259.82 o                         
  -5  12   1     287841.69     282495.84      8644.29 o                         
  -4  12   1      15191.43      14529.60       923.70 o                         
  -3  12   1     306655.88     304334.31      7434.99 o                         
  -2  12   1      44450.34      43895.53      1188.24 o                         
  -1  12   1     125315.91     121180.66      2739.13 o                         
   0  12   1      21769.82      21671.33       580.17 o                         
   1  12   1      70586.23      73674.80      1256.17 o                         
   2  12   1       4692.51       5174.39       343.13 o                         
   3  12   1     278069.56     272292.59      5282.35 o                         
   4  12   1       7233.35       8566.94       709.90 o                         
   5  12   1      60428.11      63453.50      1668.96 o                         
   6  12   1       1965.67       1299.56       355.52 o                         
   7  12   1      87635.79      89769.87      2273.37 o                         
   8  12   1      16742.05      16799.60       800.32 o                         
   9  12   1      40525.43      41198.35      1660.46 o                         
 -15  13   1       1036.82       1471.27       618.67 o                         
 -14  13   1       6800.75       6777.41       685.31 o                         
 -13  13   1      18247.18      20166.69      1158.10 o                         
 -12  13   1       2982.24       3403.97       538.58 o                         
 -11  13   1       4207.42       3077.84       496.33 o                         
 -10  13   1      21759.85      21101.23      1148.07 o                         
  -9  13   1      15065.40      13305.61      1493.50 o                         
  -8  13   1       7657.13       8174.52      1192.41 o                         
  -7  13   1      36097.34      36328.22      1501.82 o                         
  -6  13   1       8278.23       7727.56       736.93 o                         
  -5  13   1      12453.09      12386.52      1262.20 o                         
  -4  13   1      23339.51      24797.95      1174.23 o                         
  -3  13   1         34.66        394.17       275.72 o                         
  -2  13   1       3191.45       3164.11       228.91 o                         
  -1  13   1       1912.91       2279.00       334.56 o                         
   0  13   1       1284.66       1804.81       167.92 o                         
   1  13   1          0.34        604.60       114.93 o                         
   2  13   1        210.12        963.79       173.76 o                         
   3  13   1       5575.07       6414.49       408.84 o                         
   4  13   1        402.85        781.42       292.62 o                         
   5  13   1        782.65       1440.19       354.38 o                         
   6  13   1        730.01       1164.31       340.81 o                         
   7  13   1        605.23        859.68       354.59 o                         
   8  13   1        124.59        734.16       445.52 o                         
   9  13   1        145.86        705.69       680.03 o                         
 -15  14   1        943.69       1271.46       594.85 o                         
 -14  14   1      77559.62      73351.38      2943.86 o                         
 -13  14   1      84092.98      85612.58      2866.08 o                         
 -12  14   1       4526.93       5103.15       614.40 o                         
 -11  14   1       1185.83       1199.30       413.28 o                         
 -10  14   1     102935.89      97443.55      3130.22 o                         
  -9  14   1      90540.11      85982.57      2907.80 o                         
  -8  14   1       1240.24        798.90       464.67 o                         
  -7  14   1        462.38        573.58       406.60 o                         
  -6  14   1      75496.95      75158.75      2959.14 o                         
  -5  14   1     209403.72     213989.83      9627.03 o                         
  -4  14   1      29954.60      29411.55      1215.61 o                         
  -3  14   1       5407.37       5517.84       363.85 o                         
  -2  14   1     104080.39     106862.71      4120.02 o                         
  -1  14   1     103480.70     102218.30      2786.35 o                         
   0  14   1        180.62        406.42       127.24 o                         
   1  14   1      24582.44      25153.28       555.41 o                         
   2  14   1      97551.63      98915.64      1836.42 o                         
   3  14   1     100411.62     105743.05      2115.86 o                         
   4  14   1       8386.50       9022.31       596.59 o                         
   5  14   1       5769.13       5797.21       541.89 o                         
   6  14   1      14541.37      15008.55       849.05 o                         
   7  14   1      73854.69      75542.60      2274.28 o                         
   8  14   1       1337.95       1415.45       689.59 o                         
 -15  15   1      20934.33      19339.56      1361.79 o                         
 -14  15   1       5322.17       4700.93       875.41 o                         
 -13  15   1       7698.29       8242.93      1292.82 o                         
 -12  15   1      29958.33      29507.76      1410.91 o                         
 -11  15   1       2286.35       3545.56       549.12 o                         
 -10  15   1       8056.93       7282.44       608.92 o                         
  -9  15   1      24353.54      23110.88      1181.81 o                         
  -8  15   1       5073.88       4379.96       574.30 o                         
  -7  15   1       6661.06       6068.31       986.14 o                         
  -6  15   1      16835.21      17388.65      1158.81 o                         
  -5  15   1      14464.87      13422.36      1371.10 o                         
  -4  15   1       6307.91       5941.24       498.23 o                         
  -3  15   1      18152.27      18173.41       711.68 o                         
  -2  15   1       7134.24       6934.75       374.14 o                         
  -1  15   1       3126.14       3280.68       360.02 o                         
   0  15   1       9400.72       9320.33       420.39 o                         
   1  15   1       1073.14       1605.55       154.32 o                         
   2  15   1        800.41       1663.91       205.47 o                         
   3  15   1        343.94        745.11       201.85 o                         
   4  15   1       1315.28       2602.36       338.94 o                         
   5  15   1        178.77        493.39       339.78 o                         
   6  15   1         60.89        709.66       394.84 o                         
   7  15   1       1250.04       1751.65       482.44 o                         
   8  15   1         97.78       1126.93       964.28 o                         
 -15  16   1       2725.86       2558.75      1084.11 o                         
 -14  16   1      18865.24      18536.99      1149.15 o                         
 -13  16   1        287.05        875.29       427.15 o                         
 -12  16   1      20445.08      20275.74      1040.50 o                         
 -11  16   1        248.08        173.53       350.63 o                         
 -10  16   1      21040.82      20557.80      1072.03 o                         
  -9  16   1      19126.51      17492.63       952.71 o                         
  -8  16   1       1388.13       1232.39       424.07 o                         
  -7  16   1      26708.44      26178.36      1523.23 o                         
  -6  16   1       6107.33       4659.55       847.54 o                         
  -5  16   1       3712.57       3782.76       698.83 o                         
  -4  16   1      30903.71      32937.49      1083.43 o                         
  -3  16   1         55.77        260.12       231.41 o                         
  -2  16   1      15679.28      16830.98       955.35 o                         
  -1  16   1        529.86        693.08       287.54 o                         
   0  16   1        493.91       1272.19       240.91 o                         
   1  16   1        270.07        620.62       137.16 o                         
   2  16   1        255.29        670.03       188.55 o                         
   3  16   1        809.10        988.35       254.91 o                         
   4  16   1         89.03        510.53       239.05 o                         
   5  16   1        421.50        551.27       322.15 o                         
   6  16   1       1476.08        968.36       549.71 o                         
   7  16   1        978.93        909.11       615.58 o                         
 -15  17   1       3050.41       3742.27      1170.36 o                         
 -14  17   1      25124.79      22888.48      1272.46 o                         
 -13  17   1       7473.44       7016.88       592.47 o                         
 -12  17   1       5900.97       4359.52       544.63 o                         
 -11  17   1      41698.92      39285.76      1341.40 o                         
 -10  17   1       4640.61       5473.13       629.01 o                         
  -9  17   1       7396.69       6387.90       839.80 o                         
  -8  17   1      43143.29      38561.40      3485.42 o                         
  -7  17   1       1809.28       1913.39      1157.72 o                         
  -6  17   1       2428.70       2603.76       754.68 o                         
  -5  17   1      24539.21      21999.74       914.26 o                         
  -4  17   1       5410.27       5025.15       416.17 o                         
  -3  17   1       1945.48       1929.65       220.05 o                         
  -2  17   1      15634.78      15339.07       674.34 o                         
  -1  17   1       5270.53       6191.44       437.45 o                         
   0  17   1       2407.35       2723.89       255.06 o                         
   1  17   1       9080.78      10238.22       492.23 o                         
   2  17   1         46.48        370.91       192.04 o                         
   3  17   1        467.54       1475.76       229.84 o                         
   4  17   1       1238.28       1728.87       266.04 o                         
   5  17   1        104.13        306.02       269.95 o                         
   6  17   1         76.13        171.10       293.18 o                         
   7  17   1         17.22        629.55       494.44 o                         
 -15  18   1      41044.62      44414.08      2147.72 o                         
 -14  18   1      83805.60      81846.28      2249.30 o                         
 -13  18   1       1879.86       1981.85       454.12 o                         
 -12  18   1       2346.77       2770.81       624.56 o                         
 -11  18   1     153505.66     147188.38      3911.23 o                         
 -10  18   1      69893.48      70062.41      3596.12 o                         
  -9  18   1      23465.31      23268.37      1301.69 o                         
  -8  18   1        634.87        692.13       456.71 o                         
  -7  18   1      92743.02      98148.09      3766.89 o                         
  -6  18   1     262032.92     272013.06     12228.63 o                         
  -5  18   1       3373.94       4164.24       592.16 o                         
  -4  18   1      17683.66      18295.74       703.31 o                         
  -3  18   1     116816.76     116653.64      2298.40 o                         
  -2  18   1      87777.88      88078.77      2622.09 o                         
  -1  18   1      17873.97      18328.29       630.04 o                         
   0  18   1      22313.85      23598.08       695.50 o                         
   1  18   1      93512.31      94314.62      1695.24 o                         
   2  18   1      85007.40      86571.91      1605.98 o                         
   3  18   1       3219.22       3781.36       359.19 o                         
   4  18   1         92.51        734.39       243.44 o                         
   5  18   1      10235.31      10282.37       525.59 o                         
   6  18   1      62543.31      59165.52      2156.98 o                         
 -15  19   1       1380.99        872.39       585.19 o                         
 -14  19   1       5083.72       5334.79       525.18 o                         
 -13  19   1      26217.58      24949.89      1082.47 o                         
 -12  19   1       4543.14       4693.95       684.08 o                         
 -11  19   1       3309.00       3681.82       582.06 o                         
 -10  19   1      33499.00      29769.97      1337.94 o                         
  -9  19   1       8728.76       8183.67       801.43 o                         
  -8  19   1       6369.46       6210.64       869.66 o                         
  -7  19   1      46166.88      40930.09      2915.49 o                         
  -6  19   1       2196.02       2512.45       514.65 o                         
  -5  19   1       7254.06       6521.80       447.30 o                         
  -4  19   1      25346.20      23747.41       838.37 o                         
  -3  19   1         20.02        193.34       171.76 o                         
  -2  19   1       1838.22       1409.87       348.79 o                         
  -1  19   1       5807.25       6619.11       406.57 o                         
   0  19   1       1790.25       2100.63       199.09 o                         
   1  19   1         50.35        872.93       288.23 o                         
   2  19   1       3019.25       3710.43       293.34 o                         
   3  19   1       2218.52       1747.30       273.99 o                         
   4  19   1        149.96        598.60       232.35 o                         
   5  19   1       2212.12       3318.74       335.44 o                         
   6  19   1         23.84         65.88       483.66 o                         
 -15  20   1      48321.28      50245.05      2311.72 o                         
 -14  20   1        810.74        573.58       363.90 o                         
 -13  20   1      49377.30      46536.84      1558.88 o                         
 -12  20   1        934.63        736.98       366.28 o                         
 -11  20   1      73822.02      72221.65      2353.42 o                         
 -10  20   1        404.24        963.01       410.37 o                         
  -9  20   1      93346.71      90588.61      6015.24 o                         
  -8  20   1        593.49       1577.45       577.38 o                         
  -7  20   1     101778.41      97801.41      5403.09 o                         
  -6  20   1       7205.38       6879.10       737.30 o                         
  -5  20   1      95771.84      93884.65      2210.50 o                         
  -4  20   1          8.89        223.27       199.21 o                         
  -3  20   1      99475.89     101355.22      2237.15 o                         
  -2  20   1      16901.22      16793.59       896.22 o                         
  -1  20   1      68213.22      68616.70      1582.59 o                         
   0  20   1        231.70        426.00       198.35 o                         
   1  20   1     132906.91     135586.75      2315.47 o                         
   2  20   1       1000.98       1335.29       240.80 o                         
   3  20   1      27793.93      27455.76       768.50 o                         
   4  20   1        257.57        315.49       244.54 o                         
   5  20   1      40740.56      42189.77      1514.18 o                         
 -15  21   1      30740.86      27483.15      1623.49 o                         
 -14  21   1       4012.75       3696.13       540.69 o                         
 -13  21   1      10817.51      11333.41       751.78 o                         
 -12  21   1      34828.12      32681.74      2919.51 o                         
 -11  21   1       2266.26       1762.10       478.74 o                         
 -10  21   1       9998.21       9971.42       909.53 o                         
  -9  21   1      21154.59      19980.22      2374.80 o                         
  -8  21   1       5956.54       4299.40       776.22 o                         
  -7  21   1       4396.18       3507.28      2252.17 o                         
  -6  21   1      19755.19      20446.91      1105.81 o                         
  -5  21   1       9808.50      10031.72       678.47 o                         
  -4  21   1       2781.98       2726.41       367.57 o                         
  -3  21   1      18678.80      19195.11       837.34 o                         
  -2  21   1       2728.88       2069.28       347.55 o                         
  -1  21   1       3072.96       2701.70       323.55 o                         
   0  21   1       5601.77       5795.42       306.01 o                         
   1  21   1        655.23       1490.55       282.68 o                         
   2  21   1        573.94       1118.95       247.75 o                         
   3  21   1        160.19        281.47       248.16 o                         
   4  21   1       1428.24       1674.57       386.72 o                         
 -15  22   1        537.70       2056.24       665.33 o                         
 -14  22   1      32625.26      31294.08      1977.79 o                         
 -13  22   1      49139.30      46818.30      1575.41 o                         
 -12  22   1       7054.39       8915.07      1277.00 o                         
 -11  22   1      21777.48      19351.24      1602.68 o                         
 -10  22   1     145099.16     144720.98      5271.90 o                         
  -9  22   1      90223.42      90771.13      3774.80 o                         
  -8  22   1        611.17       1616.91      1130.51 o                         
  -7  22   1       8894.94       8845.71       770.14 o                         
  -6  22   1      63768.27      62552.36      1694.66 o                         
  -5  22   1     203700.97     196980.55      3776.07 o                         
  -4  22   1        904.25       1180.40       246.25 o                         
  -3  22   1         43.88        771.98       378.20 o                         
  -2  22   1     156349.66     150920.36      3636.28 o                         
  -1  22   1      71114.00      70929.41      1656.51 o                         
   0  22   1      22738.71      23651.48       643.60 o                         
   1  22   1          3.61        260.75       259.60 o                         
   2  22   1      53095.45      53716.59      1175.77 o                         
   3  22   1     100422.99      99971.26      2056.28 o                         
   4  22   1        351.02        408.44       469.02 o                         
 -14  23   1      20400.96      19327.63      1742.45 o                         
 -13  23   1       9401.07       8656.52       708.26 o                         
 -12  23   1       5617.74       5197.81       885.83 o                         
 -11  23   1      34256.40      32961.15      1741.60 o                         
 -10  23   1       7016.22       5981.15       753.69 o                         
  -9  23   1       8666.47       9657.98      1105.11 o                         
  -8  23   1      25993.53      25953.18      1908.11 o                         
  -7  23   1       3792.34       3149.85       440.10 o                         
  -6  23   1       7263.23       6589.63       468.90 o                         
  -5  23   1      10442.62      10222.75       706.33 o                         
  -4  23   1       6007.93       5064.58       395.06 o                         
  -3  23   1       2100.94       2351.14       443.01 o                         
  -2  23   1       8220.57       8675.66       542.17 o                         
  -1  23   1       5388.73       5198.25       418.32 o                         
   0  23   1       1312.25       1805.60       317.94 o                         
   1  23   1       6680.94       8251.28       639.46 o                         
   2  23   1       1336.41       1917.08       341.57 o                         
   3  23   1       1369.79       1234.48       421.58 o                         
 -14  24   1       2534.34       2351.46       839.63 o                         
 -13  24   1        609.95       1263.56       512.84 o                         
 -12  24   1       1442.66       1266.92       554.98 o                         
 -11  24   1          3.59         81.27       586.34 o                         
 -10  24   1       1401.38       1006.53       531.48 o                         
  -9  24   1       3315.10       3759.35       975.22 o                         
  -8  24   1         76.28        568.42       493.40 o                         
  -7  24   1       5719.47       5005.24       504.37 o                         
  -6  24   1       1299.52       1846.43       376.25 o                         
  -5  24   1       2867.07       2890.24       307.86 o                         
  -4  24   1      21614.60      19878.82       902.56 o                         
  -3  24   1       1995.34       2043.74       374.15 o                         
  -2  24   1        982.31        960.24       287.23 o                         
  -1  24   1       7316.55       7020.93       642.70 o                         
   0  24   1        472.87        738.30       301.51 o                         
   1  24   1       7513.99       7155.70       465.39 o                         
   2  24   1        675.08        387.27       316.58 o                         
 -14  25   1       5981.95       5748.10      1066.92 o                         
 -13  25   1      23334.22      22825.23      2742.12 o                         
 -12  25   1       4188.95       4212.67       763.29 o                         
 -11  25   1       4836.79       4459.46       731.97 o                         
 -10  25   1      28270.27      30787.92      2003.55 o                         
  -9  25   1       5619.71       5268.62       666.30 o                         
  -8  25   1       4355.21       3033.70       656.84 o                         
  -7  25   1      34530.23      30415.64      1299.99 o                         
  -6  25   1       3126.13       2534.18       351.97 o                         
  -5  25   1       4529.83       4655.25       393.88 o                         
  -4  25   1      17605.19      17573.84      1003.82 o                         
  -3  25   1       1494.68       1770.74       393.58 o                         
  -2  25   1       2158.92       2381.34       341.20 o                         
  -1  25   1       4698.81       5134.54       337.75 o                         
   0  25   1       1367.75       1517.98       332.23 o                         
   1  25   1        228.98        709.62       365.19 o                         
 -13  26   1       1057.36       1554.68      1273.83 o                         
 -12  26   1       7071.25       7564.81       978.99 o                         
 -11  26   1      50192.65      55523.51      2396.63 o                         
 -10  26   1      26232.69      25726.98      1575.44 o                         
  -9  26   1         14.32        494.28       447.10 o                         
  -8  26   1        105.05        288.40       369.81 o                         
  -7  26   1      13608.86      14088.45       790.63 o                         
  -6  26   1      81168.45      77308.98      1703.51 o                         
  -5  26   1        142.52        506.32       273.65 o                         
  -4  26   1        839.95       1188.47       442.57 o                         
  -3  26   1      50252.62      47161.82      1798.37 o                         
  -2  26   1      44344.06      44207.45      1248.36 o                         
  -1  26   1       1422.47       1259.00       330.20 o                         
   0  26   1        455.00        371.83       350.01 o                         
   1  26   1      28581.28      26977.92      1341.99 o                         
 -12  27   1      31925.47      34563.28      3304.76 o                         
 -11  27   1       2403.09       2530.74       698.73 o                         
 -10  27   1       4520.23       4749.92       702.07 o                         
  -9  27   1      21284.57      20256.02      1037.68 o                         
  -8  27   1       3787.98       2594.15       467.46 o                         
  -7  27   1       1775.47       1772.74       369.77 o                         
  -6  27   1      20014.25      18399.64       747.80 o                         
  -5  27   1       2708.67       3212.13       454.72 o                         
  -4  27   1       1626.93       1723.81       406.66 o                         
  -3  27   1      14465.73      15201.80       691.35 o                         
  -2  27   1        358.24        754.29       322.62 o                         
  -1  27   1       1427.76       1977.67       406.51 o                         
   0  27   1       3964.89       3891.56       716.70 o                         
 -12  28   1        767.79       1537.40      1313.18 o                         
 -11  28   1      98959.51      98403.12      3400.46 o                         
 -10  28   1        111.30        -73.60       502.66 o                         
  -9  28   1      10591.75       9975.11       827.51 o                         
  -8  28   1       1267.61       1031.06       443.44 o                         
  -7  28   1      68257.67      68207.45      2496.07 o                         
  -6  28   1      13689.75      13022.93      1170.88 o                         
  -5  28   1      79669.84      79362.77      2653.99 o                         
  -4  28   1        491.21        838.28       382.15 o                         
  -3  28   1      25949.48      23677.19       944.79 o                         
  -2  28   1       1362.53       1893.93       434.11 o                         
  -1  28   1      26125.43      25084.52      1281.03 o                         
 -12  29   1       5013.45       4159.20      1152.24 o                         
 -11  29   1      26888.18      25522.73      4706.77 o                         
 -10  29   1       3901.47       3553.34       772.77 o                         
  -9  29   1       8546.88       7157.70       675.79 o                         
  -8  29   1      15925.65      15843.89       870.65 o                         
  -7  29   1       1504.59       1488.93       312.45 o                         
  -6  29   1       4147.70       4001.62       431.57 o                         
  -5  29   1       6985.13       6402.99       665.25 o                         
  -4  29   1       3478.11       3627.74       548.63 o                         
  -3  29   1        438.44        665.66       384.72 o                         
 -11  30   1        508.64        396.90       482.09 o                         
 -10  30   1      41633.22      39597.25      1794.54 o                         
  -9  30   1      62591.05      59103.01      2305.83 o                         
  -8  30   1        247.71        882.52       518.93 o                         
  -7  30   1       1476.77       1573.52       428.92 o                         
  -6  30   1      39958.46      40800.54      3527.74 o                         
  -5  30   1      43073.83      42559.34      1978.74 o                         
  -4  30   1        643.39        765.68       450.30 o                         
  -9  31   1       6650.00       5934.61       734.81 o                         
  -8  31   1       2817.18       2654.93       492.19 o                         
  -7  31   1      17111.89      15354.74       910.51 o                         
  -6  31   1       5191.17       4031.86       679.55 o                         
   0   0   2     381824.22     351572.44     10073.75 o                         
   1   0   2     162979.81     165534.38      3977.58 o                         
   2   0   2      27032.52      28959.30      1144.40 o                         
   3   0   2      54262.26      56514.48      1630.86 o                         
   4   0   2     716067.62     660567.94     11004.14 o                         
   5   0   2     417381.47     400012.56      6860.06 o                         
   6   0   2     413946.03     399973.34      7633.37 o                         
   7   0   2     132759.22     133875.16      2728.15 o                         
   8   0   2     534759.94     523163.72      9075.13 o                         
   9   0   2      38419.24      37849.08      1313.76 o                         
  10   0   2       2155.78       2398.58       365.09 o                         
  11   0   2      14744.69      15577.83       743.70 o                         
  12   0   2      25306.76      26533.24      1093.17 o                         
  13   0   2      40225.07      40694.99      1939.40 o                         
 -13   1   2       1355.90       2025.44       868.75 o                         
 -12   1   2       3771.61       3024.55       453.20 o                         
 -11   1   2        179.23        252.19       339.66 o                         
 -10   1   2       1733.94       1643.37       342.71 o                         
  -9   1   2       3948.93       3167.39       364.12 o                         
  -8   1   2       5910.09       5295.57       566.54 o                         
  -7   1   2        230.21        548.62       226.59 o                         
  -6   1   2       1500.31       1444.40       212.77 o                         
  -5   1   2       2590.11       2528.98       221.48 o                         
  -4   1   2       7939.64       7280.72       476.69 o                         
  -3   1   2        185.04        311.26       133.67 o                         
  -2   1   2       7423.47       8763.97       713.06 o                         
  -1   1   2       2944.19       2487.26       231.02 o                         
   0   1   2      17317.13      16720.00       566.28 o                         
   1   1   2        768.07        951.58       131.12 o                         
   2   1   2       6139.69       6663.78       462.81 o                         
   3   1   2       2220.60       2172.60       248.06 o                         
   4   1   2      14426.22      13501.56       490.07 o                         
   5   1   2        106.28        392.45       154.13 o                         
   6   1   2       4572.88       5448.51       545.76 o                         
   7   1   2        131.06         82.66       200.68 o                         
   8   1   2       5452.06       4953.16       405.24 o                         
   9   1   2          3.58        201.40       269.63 o                         
  10   1   2       1602.72       2003.08       354.28 o                         
  11   1   2        193.37        372.68       339.76 o                         
  12   1   2       2225.16       1953.41       413.41 o                         
  13   1   2        168.04       -299.06       763.94 o                         
 -13   2   2      36684.38      35757.62      1311.50 o                         
 -12   2   2      69260.17      69072.75      2401.51 o                         
 -11   2   2     201130.42     203214.14      4496.46 o                         
 -10   2   2       4201.69       3759.39       398.53 o                         
  -9   2   2     111048.70     112464.48      2450.17 o                         
  -8   2   2      75460.91      77557.96      1677.30 o                         
  -7   2   2       6404.54       5813.25       428.49 o                         
  -6   2   2      15494.45      17513.00       754.63 o                         
  -5   2   2      78568.41      79823.77      2388.96 o                         
  -4   2   2     140085.66     142743.62      3150.77 o                         
  -3   2   2        499.86        723.33       283.68 o                         
  -2   2   2     946845.62     841177.88     23487.50 o                         
  -1   2   2     164870.75     169949.09      3998.01 o                         
   0   2   2     164493.55     163885.34      3930.96 o                         
   1   2   2     965866.38     822665.38     18815.08 o                         
   2   2   2      12069.11      14412.42       553.17 o                         
   3   2   2     114245.14     115337.42      2594.11 o                         
   4   2   2      64068.86      64391.14      1953.80 o                         
   5   2   2        391.66       1032.64       177.30 o                         
   6   2   2      29225.93      29848.63       972.42 o                         
   7   2   2       8380.51       8797.69       473.90 o                         
   8   2   2      39900.64      39546.34      1996.37 o                         
   9   2   2        721.09       1160.18       285.25 o                         
  10   2   2     117291.03     118359.49      2449.47 o                         
  11   2   2      14530.45      15048.08       738.07 o                         
  12   2   2      71697.03      74250.64      2003.39 o                         
 -14   3   2        506.46        271.01       708.32 o                         
 -13   3   2          1.28        331.44       434.77 o                         
 -12   3   2         13.64        271.14       388.04 o                         
 -11   3   2        459.99        421.36       349.01 o                         
 -10   3   2       2067.82       2519.88       394.22 o                         
  -9   3   2         14.62         90.32       221.30 o                         
  -8   3   2        595.35        983.33       262.97 o                         
  -7   3   2       3102.44       2765.35       316.15 o                         
  -6   3   2       2775.94       2521.31       258.70 o                         
  -5   3   2        197.26        523.23       149.40 o                         
  -4   3   2        260.22        721.67       137.11 o                         
  -3   3   2       2771.11       2225.11       212.93 o                         
  -2   3   2       6119.96       5950.95       247.74 o                         
  -1   3   2        236.48        896.76       103.83 o                         
   0   3   2        193.58        561.33        58.40 o                         
   1   3   2       3442.90       3450.24       358.86 o                         
   2   3   2       3885.08       3888.25       290.56 o                         
   3   3   2        140.07        310.30       136.71 o                         
   4   3   2        354.20        492.24       161.80 o                         
   5   3   2        670.16        360.96       224.23 o                         
   6   3   2       2182.63       2190.17       256.88 o                         
   7   3   2        322.75        372.23       217.34 o                         
   8   3   2        260.20        510.72       259.35 o                         
   9   3   2        504.86        531.13       266.16 o                         
  10   3   2       1979.56       1633.23       360.13 o                         
  11   3   2        125.69        163.76       346.99 o                         
  12   3   2          4.55         -8.47       469.41 o                         
 -14   4   2       1766.09       1194.21      1393.93 o                         
 -13   4   2      54298.12      53943.91      1990.37 o                         
 -12   4   2       5460.33       4488.11       612.29 o                         
 -11   4   2       7057.07       7058.91       591.39 o                         
 -10   4   2      68832.28      67868.03      1782.51 o                         
  -9   4   2         84.76         62.78       265.23 o                         
  -8   4   2       1552.44       1599.29       399.56 o                         
  -7   4   2     210623.12     212874.16      4360.36 o                         
  -6   4   2      26642.26      27871.72       937.37 o                         
  -5   4   2      56360.19      55601.39      1465.25 o                         
  -4   4   2     726952.50     706210.50     16310.22 o                         
  -3   4   2      13450.58      17390.40      1420.36 o                         
  -2   4   2      29628.70      29114.04       890.76 o                         
  -1   4   2     956749.81     841132.75     21887.94 o                         
   0   4   2      23534.99      23503.46       492.07 o                         
   1   4   2        606.54        861.87       153.70 o                         
   2   4   2     705715.31     666137.44     10878.41 o                         
   3   4   2         23.73        329.99       126.82 o                         
   4   4   2      35965.55      35241.37      1039.45 o                         
   5   4   2     354015.50     342061.94      6466.52 o                         
   6   4   2       9076.35       9355.17       568.58 o                         
   7   4   2      12951.77      14993.60       818.93 o                         
   8   4   2     229187.72     228333.59      4006.00 o                         
   9   4   2       7854.94       8265.73       507.22 o                         
  10   4   2       3216.36       4404.84       431.12 o                         
  11   4   2     133741.28     130255.48      2886.42 o                         
  12   4   2       5266.07       5019.71       637.05 o                         
 -14   5   2       1950.02       1256.27       687.42 o                         
 -13   5   2        150.57        170.69       463.70 o                         
 -12   5   2          7.56        -28.04       428.20 o                         
 -11   5   2        491.50        311.29       350.94 o                         
 -10   5   2       3819.00       4705.90       828.19 o                         
  -9   5   2        833.01        741.29       290.03 o                         
  -8   5   2        298.43        376.59       251.13 o                         
  -7   5   2          6.13        209.43       253.30 o                         
  -6   5   2       6721.58       5957.52       382.04 o                         
  -5   5   2       1931.32       1593.03       205.79 o                         
  -4   5   2       1260.05       1880.98       353.73 o                         
  -3   5   2        822.09       1136.51       232.40 o                         
  -2   5   2      17065.55      17345.71       559.06 o                         
  -1   5   2       3366.85       3004.83       142.58 o                         
   0   5   2        308.38        517.25        85.04 o                         
   1   5   2         11.71        -22.40        70.05 o                         
   2   5   2       7999.75       8140.45       480.31 o                         
   3   5   2       3549.74       3621.17       238.15 o                         
   4   5   2        274.50        525.76       157.20 o                         
   5   5   2         73.91         18.90       165.77 o                         
   6   5   2       3309.19       3398.56       283.42 o                         
   7   5   2       2425.63       2202.73       278.83 o                         
   8   5   2        153.31        393.89       231.32 o                         
   9   5   2        172.02        311.80       242.69 o                         
  10   5   2       2414.30       1752.07       390.95 o                         
  11   5   2        973.06        842.46       395.03 o                         
 -14   6   2       7536.21       7209.38       868.68 o                         
 -13   6   2       8937.06       9975.63       828.45 o                         
 -12   6   2      38662.32      38172.55      1554.53 o                         
 -11   6   2      18685.72      20164.19       957.74 o                         
 -10   6   2       6128.27       5805.35       516.60 o                         
  -9   6   2     374141.56     366277.84      7305.04 o                         
  -8   6   2     118728.27     122141.62      3142.81 o                         
  -7   6   2      53933.11      53264.90      1839.12 o                         
  -6   6   2     465831.38     455783.25     13337.19 o                         
  -5   6   2          4.04         94.48       285.04 o                         
  -4   6   2     112969.80     117676.49      3022.83 o                         
  -3   6   2      52157.18      57676.11      1468.22 o                         
  -2   6   2        469.53        687.31       296.53 o                         
  -1   6   2      10883.19      13638.84       319.86 o                         
   0   6   2      54258.66      59287.30      1107.05 o                         
   1   6   2     138673.23     139799.33      2443.41 o                         
   2   6   2      58094.62      56785.37      1063.67 o                         
   3   6   2     476984.47     448243.94      8143.91 o                         
   4   6   2     218949.67     213911.09      4164.29 o                         
   5   6   2     314950.78     304001.16      5825.55 o                         
   6   6   2     282451.16     283069.72      5044.14 o                         
   7   6   2      10078.16       9695.18       473.96 o                         
   8   6   2      74574.28      73464.27      1727.49 o                         
   9   6   2        631.56        910.53       275.71 o                         
  10   6   2       9388.17       9118.86       550.96 o                         
  11   6   2       7960.10       7028.42       669.67 o                         
 -14   7   2       1290.05        964.36       516.52 o                         
 -13   7   2        505.69        875.39       456.24 o                         
 -12   7   2       4916.70       4015.99       529.26 o                         
 -11   7   2         17.38        -35.16       330.29 o                         
 -10   7   2       2023.45       2312.94       378.81 o                         
  -9   7   2        868.80        974.28       311.90 o                         
  -8   7   2       3625.94       2843.74       409.53 o                         
  -7   7   2          7.05        151.95       228.94 o                         
  -6   7   2       1478.13       1517.23       265.56 o                         
  -5   7   2        104.27        468.08       163.79 o                         
  -4   7   2      16069.20      16278.96       857.40 o                         
  -3   7   2       3340.34       2690.73       277.10 o                         
  -2   7   2       2044.34       2184.04       142.04 o                         
  -1   7   2        315.35        526.83        85.17 o                         
   0   7   2      16462.73      15051.95       383.83 o                         
   1   7   2        356.35        368.63        93.49 o                         
   2   7   2       6298.82       6445.80       263.43 o                         
   3   7   2         78.06        225.83       120.64 o                         
   4   7   2       7666.99       6497.07       430.40 o                         
   5   7   2        418.70        485.91       207.56 o                         
   6   7   2       1509.93       1062.81       233.53 o                         
   7   7   2          5.11        111.18       217.14 o                         
   8   7   2       4733.97       4263.49       356.31 o                         
   9   7   2        510.90        671.43       286.79 o                         
  10   7   2        573.71        440.39       302.09 o                         
  11   7   2         41.02        320.78       384.26 o                         
 -14   8   2      97811.80      97252.40      2950.59 o                         
 -13   8   2      52547.80      50366.23      1705.58 o                         
 -12   8   2     344005.47     342228.75      7018.94 o                         
 -11   8   2      41087.41      44889.91      1498.64 o                         
 -10   8   2        756.02       1148.51       353.68 o                         
  -9   8   2      86815.37      91801.40      2928.75 o                         
  -8   8   2      10600.61      10931.28       709.99 o                         
  -7   8   2     217997.44     223693.12      6924.91 o                         
  -6   8   2      33240.54      34854.57      1439.97 o                         
  -5   8   2      58217.64      56466.97      1493.77 o                         
  -4   8   2     705822.50     654226.00     13364.05 o                         
  -3   8   2     142819.47     144806.02      4511.52 o                         
  -2   8   2     709452.50     662483.12     13704.71 o                         
  -1   8   2     107003.22     116613.58      2560.12 o                         
   0   8   2     719249.00     688581.38     11283.71 o                         
   1   8   2      80717.18      81428.56      1434.59 o                         
   2   8   2      30037.01      30886.41       803.35 o                         
   3   8   2      52251.59      54979.12      1314.36 o                         
   4   8   2      10398.25      10041.39       620.89 o                         
   5   8   2      71373.09      73652.92      1605.52 o                         
   6   8   2       5627.28       5220.43       456.52 o                         
   7   8   2      35824.86      34737.22      1191.61 o                         
   8   8   2     184669.89     178148.80      2918.98 o                         
   9   8   2      73805.08      72016.30      2987.53 o                         
  10   8   2     127030.96     121487.80      3040.91 o                         
 -15   9   2        148.13        602.91       761.23 o                         
 -14   9   2         92.59        449.30       430.55 o                         
 -13   9   2        364.50        607.52       422.63 o                         
 -12   9   2       2899.68       2580.17       428.69 o                         
 -11   9   2        153.23          6.67       334.58 o                         
 -10   9   2       1862.87       2205.18       507.37 o                         
  -9   9   2       1260.05       1408.19       354.93 o                         
  -8   9   2       7380.43       7956.12      1784.35 o                         
  -7   9   2         48.50        429.39       245.92 o                         
  -6   9   2       3424.32       4525.96       338.74 o                         
  -5   9   2        811.39        898.06       173.92 o                         
  -4   9   2       6632.40       5563.35       424.38 o                         
  -3   9   2        167.92       1299.33       197.75 o                         
  -2   9   2       2087.05       2927.89       204.31 o                         
  -1   9   2       2930.68       2753.79       209.75 o                         
   0   9   2       9360.88       8484.08       291.43 o                         
   1   9   2       1558.20       1667.63       148.65 o                         
   2   9   2        984.28       1519.83       174.26 o                         
   3   9   2        876.02       1016.34       184.74 o                         
   4   9   2       5036.62       4998.38       380.08 o                         
   5   9   2        132.73        332.41       213.69 o                         
   6   9   2       1718.94       2015.32       350.09 o                         
   7   9   2         69.94        189.61       303.96 o                         
   8   9   2       2555.15       2354.81       425.54 o                         
   9   9   2        340.26        594.54       375.32 o                         
  10   9   2        507.76        441.88       454.73 o                         
 -15  10   2          5.08        292.91       749.86 o                         
 -14  10   2       3869.78       3421.88       536.51 o                         
 -13  10   2       1912.32       1515.10       439.47 o                         
 -12  10   2      69679.02      69060.23      2009.63 o                         
 -11  10   2        774.47       1200.09       412.11 o                         
 -10  10   2     111249.60     108103.52      3383.83 o                         
  -9  10   2      80259.07      77418.91      2938.08 o                         
  -8  10   2     313118.59     297109.81      9061.48 o                         
  -7  10   2     351019.91     326127.56      8016.40 o                         
  -6  10   2        218.29        328.39       184.22 o                         
  -5  10   2     423221.69     410647.12     12128.77 o                         
  -4  10   2      78415.91      72622.02      2614.94 o                         
  -3  10   2      47406.49      49624.59      1152.65 o                         
  -2  10   2         92.67        333.04       126.26 o                         
  -1  10   2      55337.61      56292.71      1271.80 o                         
   0  10   2     391039.56     392576.47      6523.99 o                         
   1  10   2      18846.80      18688.72       433.08 o                         
   2  10   2     204660.47     210053.20      3696.26 o                         
   3  10   2     114300.30     114406.47      2694.63 o                         
   4  10   2      84061.33      84625.16      1784.94 o                         
   5  10   2     122870.43     125347.02      2536.42 o                         
   6  10   2      21818.89      22357.44       807.17 o                         
   7  10   2      51757.33      54697.67      1464.68 o                         
   8  10   2      12543.34      11725.47      1154.56 o                         
   9  10   2       4186.80       4321.22       531.54 o                         
  10  10   2       2015.21       1621.78       703.94 o                         
 -15  11   2       1146.30       1279.56       768.87 o                         
 -14  11   2       2072.34       1668.01       439.05 o                         
 -13  11   2        300.22        203.41       391.30 o                         
 -12  11   2        277.31        -29.81       377.78 o                         
 -11  11   2       1017.46        551.02       339.67 o                         
 -10  11   2       1744.92       1911.94       392.71 o                         
  -9  11   2         23.53       -176.98       295.92 o                         
  -8  11   2        510.02        407.26       271.21 o                         
  -7  11   2        214.31        280.46       210.11 o                         
  -6  11   2       7831.75       8405.67       746.41 o                         
  -5  11   2        134.71        292.22       271.71 o                         
  -4  11   2       1275.15       2149.73       309.42 o                         
  -3  11   2       3707.18       3748.36       250.22 o                         
  -2  11   2       7740.77       7872.60       386.51 o                         
  -1  11   2        760.43        795.18       154.72 o                         
   0  11   2         80.27        288.08       119.69 o                         
   1  11   2        488.91        565.78       100.33 o                         
   2  11   2       5035.75       4945.05       297.12 o                         
   3  11   2        305.91        509.15       196.11 o                         
   4  11   2        712.63       1316.52       259.76 o                         
   5  11   2        188.99        343.38       230.16 o                         
   6  11   2       2635.39       1761.20       311.98 o                         
   7  11   2        613.99        460.37       305.75 o                         
   8  11   2        234.35        429.23       361.33 o                         
   9  11   2        333.79        401.60       466.52 o                         
 -15  12   2      98379.78      97349.07      7411.94 o                         
 -14  12   2       4584.77       5021.38       587.49 o                         
 -13  12   2       3504.04       4609.35       575.98 o                         
 -12  12   2     141243.97     144008.92      4596.25 o                         
 -11  12   2      21598.12      20738.99      2053.05 o                         
 -10  12   2       3795.40       3724.52       582.47 o                         
  -9  12   2     270444.88     270261.72      7017.29 o                         
  -8  12   2      13106.72      12470.82       692.78 o                         
  -7  12   2      27354.23      25777.01      1038.83 o                         
  -6  12   2     388832.62     371148.72     11174.97 o                         
  -5  12   2      19215.14      19457.09      1113.21 o                         
  -4  12   2      27614.75      26720.95      1085.13 o                         
  -3  12   2     467802.84     471741.66      8669.97 o                         
  -2  12   2      36481.04      37433.42       837.63 o                         
  -1  12   2         40.80        524.17       368.94 o                         
   0  12   2     405449.84     409658.00      6896.28 o                         
   1  12   2       7952.31       8593.25       291.71 o                         
   2  12   2       2358.30       2499.85       222.54 o                         
   3  12   2     364543.81     365216.81      6319.09 o                         
   4  12   2        658.96        878.40       259.94 o                         
   5  12   2       1015.33       1493.41       313.32 o                         
   6  12   2     137034.33     135988.67      3036.29 o                         
   7  12   2       3661.49       3976.82       447.70 o                         
   8  12   2       9080.97      10421.98       644.95 o                         
   9  12   2      29370.48      30107.10      1366.33 o                         
 -15  13   2        379.01        815.80       625.16 o                         
 -14  13   2       2311.57       1928.09       509.48 o                         
 -13  13   2        287.63        225.43       402.50 o                         
 -12  13   2        163.53        376.09       355.36 o                         
 -11  13   2       2407.59       1740.40       918.31 o                         
 -10  13   2       3617.77       3479.84       532.79 o                         
  -9  13   2         48.65        183.99       348.56 o                         
  -8  13   2         60.27        282.43       246.32 o                         
  -7  13   2        463.02        986.41       416.47 o                         
  -6  13   2       1489.93       1630.55       449.11 o                         
  -5  13   2        887.69       1065.85       303.06 o                         
  -4  13   2       1167.75        777.44       213.90 o                         
  -3  13   2        450.38        408.98       172.73 o                         
  -2  13   2       6563.81       6373.23       290.33 o                         
  -1  13   2       1950.18       1768.77       444.20 o                         
   0  13   2        624.92        712.11       147.26 o                         
   1  13   2        985.79       1373.79       138.97 o                         
   2  13   2       4566.22       4481.90       245.96 o                         
   3  13   2        367.85        294.38       203.25 o                         
   4  13   2        257.39        442.00       253.42 o                         
   5  13   2         89.18        550.79       273.80 o                         
   6  13   2       1258.74       1301.07       348.48 o                         
   7  13   2        332.26        506.76       415.35 o                         
   8  13   2        135.82        649.53       448.54 o                         
 -15  14   2      67196.84      70279.65      2956.94 o                         
 -14  14   2     132214.72     135520.34      3687.45 o                         
 -13  14   2       2842.68       3049.39       510.44 o                         
 -12  14   2      49308.42      52038.77      2051.30 o                         
 -11  14   2      32634.17      32260.46      1854.49 o                         
 -10  14   2       8845.17      10097.98       696.41 o                         
  -9  14   2      13588.57      14332.62       799.84 o                         
  -8  14   2       7174.96       7289.77       746.30 o                         
  -7  14   2     123840.22     116094.49      4161.59 o                         
  -6  14   2       5222.73       6648.76       696.51 o                         
  -5  14   2     196854.34     200965.17      4530.31 o                         
  -4  14   2      42292.82      45533.66      1386.68 o                         
  -3  14   2     222723.66     219685.64      4279.83 o                         
  -2  14   2     339359.62     336543.56      6254.60 o                         
  -1  14   2      31161.55      32067.54      1475.77 o                         
   0  14   2     129098.65     127717.92      2382.47 o                         
   1  14   2      71882.20      75097.86      1259.65 o                         
   2  14   2        364.58        567.18       152.51 o                         
   3  14   2       6188.86       6237.06       361.21 o                         
   4  14   2      39051.61      40647.54      1108.16 o                         
   5  14   2      62131.51      65435.73      1770.67 o                         
   6  14   2       3109.85       4003.73       457.68 o                         
   7  14   2     137265.34     140156.52      3656.93 o                         
   8  14   2      14350.37      14596.99      3933.09 o                         
 -15  15   2         33.83        770.11       592.93 o                         
 -14  15   2         75.10         21.10       431.99 o                         
 -13  15   2          1.41       -257.15       408.52 o                         
 -12  15   2       2402.19       1527.20       426.34 o                         
 -11  15   2        845.97       1041.76       343.46 o                         
 -10  15   2       3284.41       2890.13       445.76 o                         
  -9  15   2         34.12        469.41       293.93 o                         
  -8  15   2       3185.11       3565.85       716.54 o                         
  -7  15   2          2.13        471.33       371.63 o                         
  -6  15   2       3906.84       4017.55       508.32 o                         
  -5  15   2        444.57        288.90       233.55 o                         
  -4  15   2       4559.91       4409.24       405.77 o                         
  -3  15   2        990.55        939.34       212.68 o                         
  -2  15   2        148.21        257.40       183.87 o                         
  -1  15   2         11.41        207.27       203.01 o                         
   0  15   2       2616.15       2856.26       226.01 o                         
   1  15   2       1433.13       1382.53       150.10 o                         
   2  15   2       2474.41       2599.79       227.30 o                         
   3  15   2        144.30        292.59       194.82 o                         
   4  15   2       1661.89       1861.50       345.01 o                         
   5  15   2        623.00        102.71       299.30 o                         
   6  15   2        480.30        521.62       378.98 o                         
   7  15   2         41.28        392.66       428.82 o                         
 -15  16   2      14736.86      15144.61      2063.06 o                         
 -14  16   2       8483.81       9286.58       761.69 o                         
 -13  16   2       8348.87      10684.90       904.97 o                         
 -12  16   2     189361.75     181711.70      5030.58 o                         
 -11  16   2      73564.84      68573.63      2305.19 o                         
 -10  16   2     206344.55     199414.72      4751.35 o                         
  -9  16   2      39810.84      42249.40      1417.88 o                         
  -8  16   2     526503.44     497755.72     14967.49 o                         
  -7  16   2      66369.09      64158.20      2251.25 o                         
  -6  16   2       1171.22       1876.20       386.49 o                         
  -5  16   2     127119.99     129588.15      3156.94 o                         
  -4  16   2      13983.37      14797.83       800.58 o                         
  -3  16   2     285296.69     282562.66      4888.00 o                         
  -2  16   2       7959.19       8281.89       524.25 o                         
  -1  16   2       5580.63       6351.54       486.55 o                         
   0  16   2     494869.03     486818.81      7631.48 o                         
   1  16   2     104354.45     105793.30      1844.16 o                         
   2  16   2      67169.66      67052.73      1294.03 o                         
   3  16   2      15386.55      16262.82       726.89 o                         
   4  16   2     332622.97     332721.12      6101.18 o                         
   5  16   2        625.90       1565.86       371.15 o                         
   6  16   2       6232.75       6249.02       550.64 o                         
   7  16   2      62824.85      65772.54      2376.82 o                         
 -15  17   2        158.41         31.85       536.21 o                         
 -14  17   2       1078.12        738.06       414.99 o                         
 -13  17   2       2172.35       2383.18       474.32 o                         
 -12  17   2       3403.08       2374.27       458.15 o                         
 -11  17   2         92.86         49.39       353.48 o                         
 -10  17   2        164.30        521.04       317.78 o                         
  -9  17   2        741.45        923.51       417.48 o                         
  -8  17   2       7581.25       8589.27       885.43 o                         
  -7  17   2        637.93        159.03       395.66 o                         
  -6  17   2       3526.64       3900.55       438.69 o                         
  -5  17   2        152.23        588.09       378.15 o                         
  -4  17   2       7649.43       6789.05       368.35 o                         
  -3  17   2          0.86        182.62       143.20 o                         
  -2  17   2       1733.02       2964.79       356.25 o                         
  -1  17   2        521.42        448.93       252.62 o                         
   0  17   2       8052.86       7876.88       354.89 o                         
   1  17   2        971.44        794.29       179.00 o                         
   2  17   2        852.11       1125.67       186.69 o                         
   3  17   2        132.05         95.05       191.38 o                         
   4  17   2       3543.95       2996.70       295.31 o                         
   5  17   2        186.27        392.64       256.59 o                         
   6  17   2       1424.66       1850.88       365.98 o                         
 -15  18   2      27090.25      24575.67      1495.89 o                         
 -14  18   2       3431.39       3074.51       497.63 o                         
 -13  18   2      77748.47      77881.59      2614.86 o                         
 -12  18   2        297.87        230.86       367.01 o                         
 -11  18   2      10867.96      10580.65       733.81 o                         
 -10  18   2       1486.38       2495.45       568.89 o                         
  -9  18   2      30523.39      30251.41      1765.78 o                         
  -8  18   2      92125.32      91315.57      2980.46 o                         
  -7  18   2        165.78        361.05       358.09 o                         
  -6  18   2     354691.38     355172.66      7706.13 o                         
  -5  18   2      76136.84      79432.41      2211.76 o                         
  -4  18   2      72473.88      72548.48      1569.04 o                         
  -3  18   2     274976.25     268033.69      5285.32 o                         
  -2  18   2      17558.56      19700.69      1194.18 o                         
  -1  18   2      41813.54      43612.28      1100.02 o                         
   0  18   2      35212.29      36755.62       926.10 o                         
   1  18   2       7581.75       6825.83       422.59 o                         
   2  18   2       8095.71       7711.47       575.02 o                         
   3  18   2      33876.93      34341.05       847.70 o                         
   4  18   2      45851.25      47048.98      1139.21 o                         
   5  18   2       5868.23       5536.49       397.82 o                         
   6  18   2      94247.48      92453.05      2603.66 o                         
 -15  19   2        782.34        854.74       532.50 o                         
 -14  19   2       2218.39       2608.18       539.67 o                         
 -13  19   2          7.80         15.43       395.13 o                         
 -12  19   2        684.51        567.46       374.79 o                         
 -11  19   2       2156.44       2022.27       399.63 o                         
 -10  19   2       2878.53       3552.35       607.39 o                         
  -9  19   2        525.65       1378.80       524.45 o                         
  -8  19   2        323.04         87.20       479.05 o                         
  -7  19   2       1276.22        841.96       323.60 o                         
  -6  19   2       1736.08       1622.66       331.75 o                         
  -5  19   2         37.58        324.83       285.35 o                         
  -4  19   2        811.13        937.82       212.74 o                         
  -3  19   2       1044.27       1030.65       200.31 o                         
  -2  19   2       5768.72       5584.40       599.09 o                         
  -1  19   2         20.08         97.66       211.77 o                         
   0  19   2        566.10        731.03       173.00 o                         
   1  19   2       1201.19       1259.09       204.25 o                         
   2  19   2       2340.74       2083.97       231.46 o                         
   3  19   2        158.11         19.88       200.40 o                         
   4  19   2        370.91        677.75       238.73 o                         
   5  19   2        158.95         91.76       343.63 o                         
 -15  20   2       1948.43       2499.70       649.09 o                         
 -14  20   2     106616.12     106943.07      3355.18 o                         
 -13  20   2       7809.38       6664.14       640.96 o                         
 -12  20   2       4342.90       4588.04       534.07 o                         
 -11  20   2     102060.02     105385.41      2878.37 o                         
 -10  20   2       1838.43       2435.90       550.36 o                         
  -9  20   2       3448.46       4006.52       618.24 o                         
  -8  20   2      64476.03      68936.45      2484.86 o                         
  -7  20   2       9800.00       9517.38       680.11 o                         
  -6  20   2       1509.68       1579.26       410.96 o                         
  -5  20   2     102815.24     104930.30      2158.88 o                         
  -4  20   2       8553.99       9357.54       461.38 o                         
  -3  20   2       8637.06       9415.41       625.17 o                         
  -2  20   2     206882.55     209841.50      6604.45 o                         
  -1  20   2        340.23       1035.10       251.81 o                         
   0  20   2       1742.16       1708.54       216.41 o                         
   1  20   2     188545.95     187349.92      3305.42 o                         
   2  20   2       3531.78       4023.99       371.15 o                         
   3  20   2       7552.51       8157.41       405.33 o                         
   4  20   2      92616.67      91644.05      1935.85 o                         
   5  20   2        180.63        450.97       405.41 o                         
 -15  21   2        257.51       -472.24      1085.12 o                         
 -14  21   2        539.36       1024.50       480.43 o                         
 -13  21   2        667.11        423.34       427.34 o                         
 -12  21   2         29.29         22.25       357.70 o                         
 -11  21   2        133.71        292.44       693.32 o                         
 -10  21   2       4430.81       4997.94       709.41 o                         
  -9  21   2        464.88         -9.75       462.70 o                         
  -8  21   2        220.52        352.07       345.58 o                         
  -7  21   2       1068.38       1079.07       354.13 o                         
  -6  21   2       2025.62       1966.20       532.23 o                         
  -5  21   2         23.00        178.51       205.22 o                         
  -4  21   2         70.77        217.73       206.16 o                         
  -3  21   2        401.33        540.65       303.56 o                         
  -2  21   2       1130.20        653.74       348.62 o                         
  -1  21   2       1547.74       1356.78       211.09 o                         
   0  21   2         64.27        286.40       200.91 o                         
   1  21   2        114.84        178.80       257.94 o                         
   2  21   2       2162.68       1877.40       315.58 o                         
   3  21   2        756.48        841.71       297.94 o                         
   4  21   2          2.71         20.69       364.13 o                         
 -14  22   2       7750.15       8064.41       757.19 o                         
 -13  22   2     118553.61     117263.67      3884.06 o                         
 -12  22   2      10205.78      10494.22       782.08 o                         
 -11  22   2      12379.69      12945.17      1070.36 o                         
 -10  22   2     171203.86     175173.44      5132.53 o                         
  -9  22   2      10472.25      11473.55       934.51 o                         
  -8  22   2      17204.82      18525.44      1119.88 o                         
  -7  22   2      32623.84      34393.14      1353.91 o                         
  -6  22   2       1686.63       2056.61       605.83 o                         
  -5  22   2      16186.71      15424.21       886.34 o                         
  -4  22   2      29060.48      30421.57      1338.59 o                         
  -3  22   2      61027.25      62079.11      2456.56 o                         
  -2  22   2       5391.30       5496.07       471.53 o                         
  -1  22   2      98852.05      96404.15      1881.17 o                         
   0  22   2      10866.79      11697.55       488.99 o                         
   1  22   2      67080.04      68743.17      1524.23 o                         
   2  22   2      48984.02      49892.68      1241.73 o                         
   3  22   2       7841.03       8425.25       650.19 o                         
 -14  23   2        446.39        525.50       595.20 o                         
 -13  23   2        510.46        813.47       612.13 o                         
 -12  23   2       1580.71       1550.35       420.99 o                         
 -11  23   2        292.80         -0.17       491.79 o                         
 -10  23   2        445.34        612.71       518.97 o                         
  -9  23   2        211.83        428.35       408.43 o                         
  -8  23   2       2126.70       2492.91       459.98 o                         
  -7  23   2        528.54        491.94       367.35 o                         
  -6  23   2       1735.34       1640.16       280.91 o                         
  -5  23   2         92.05        113.12       235.23 o                         
  -4  23   2       5176.15       4339.19       494.79 o                         
  -3  23   2        809.68        830.17       381.87 o                         
  -2  23   2        594.42        765.60       277.30 o                         
  -1  23   2         38.31         83.35       205.11 o                         
   0  23   2       2359.41       2270.77       249.40 o                         
   1  23   2        587.06        604.44       276.60 o                         
   2  23   2        524.44        361.23       321.13 o                         
   3  23   2        192.28        499.39       386.10 o                         
 -13  24   2      72299.23      72598.92      2499.95 o                         
 -12  24   2      30590.99      31734.32      1707.68 o                         
 -11  24   2      59933.68      60720.10      2152.82 o                         
 -10  24   2       5900.15       6441.26       816.94 o                         
  -9  24   2      28593.27      28493.27      1281.90 o                         
  -8  24   2     304061.53     308369.56      6991.37 o                         
  -7  24   2      63222.46      61940.88      2293.71 o                         
  -6  24   2     125064.95     125093.36      2580.65 o                         
  -5  24   2      42179.55      41307.73      1419.41 o                         
  -4  24   2     178621.83     180376.75      4822.34 o                         
  -3  24   2        374.59        674.91       377.55 o                         
  -2  24   2       6190.94       6647.77       454.30 o                         
  -1  24   2      13528.79      14767.30       555.52 o                         
   0  24   2      25979.73      26303.54       715.83 o                         
   1  24   2      25821.60      26224.48       848.29 o                         
   2  24   2       2517.12       2607.73       407.59 o                         
 -13  25   2        298.64        -45.90       500.70 o                         
 -12  25   2       4721.02       5114.21       777.69 o                         
 -11  25   2         10.95        259.92       479.13 o                         
 -10  25   2       1110.96       1134.15       428.62 o                         
  -9  25   2       2348.99       2310.61       492.75 o                         
  -8  25   2       2864.61       2308.82       494.92 o                         
  -7  25   2         34.43        403.94       276.59 o                         
  -6  25   2        882.99        938.72       260.86 o                         
  -5  25   2         51.40        319.91       244.62 o                         
  -4  25   2       2991.46       3037.01       561.68 o                         
  -3  25   2         52.83        163.78       374.06 o                         
  -2  25   2       1719.48       1498.20       311.29 o                         
  -1  25   2        489.85        486.86       225.09 o                         
   0  25   2       3628.26       3145.16       510.06 o                         
   1  25   2        166.31        226.41       359.79 o                         
 -13  26   2      36401.80      32642.45      3290.78 o                         
 -12  26   2      32924.96      31896.49      1879.48 o                         
 -11  26   2      45119.51      44407.96      1560.30 o                         
 -10  26   2       9858.78       9960.10       805.70 o                         
  -9  26   2      55717.62      56740.70      2410.13 o                         
  -8  26   2       2490.62       2805.91       536.44 o                         
  -7  26   2       6057.15       6504.23       484.98 o                         
  -6  26   2       4093.28       4640.90       405.15 o                         
  -5  26   2       6280.46       5870.25       595.04 o                         
  -4  26   2      60762.27      62271.10      2566.27 o                         
  -3  26   2       7271.79       6757.08       518.13 o                         
  -2  26   2     115366.78     111935.32      2163.81 o                         
  -1  26   2      60577.87      60090.40      1525.52 o                         
   0  26   2      36085.48      36572.39      2187.31 o                         
 -12  27   2        275.89        852.20      1187.89 o                         
 -11  27   2        196.48        -61.03       478.55 o                         
 -10  27   2       2371.40       2016.21       552.70 o                         
  -9  27   2         83.03         73.69       424.97 o                         
  -8  27   2        835.67        701.51       297.95 o                         
  -7  27   2        983.15        876.08       301.30 o                         
  -6  27   2        872.56        882.73       328.66 o                         
  -5  27   2        162.17         46.19       382.37 o                         
  -4  27   2         79.18        166.85       424.07 o                         
  -3  27   2        539.97        602.97       292.73 o                         
  -2  27   2        786.31        938.49       336.15 o                         
  -1  27   2        275.27        234.39       356.85 o                         
 -12  28   2       5861.88       6066.81       992.05 o                         
 -11  28   2       9133.94       8530.03      1088.55 o                         
 -10  28   2      78146.96      79637.87      2522.11 o                         
  -9  28   2       8018.52       8898.60       665.19 o                         
  -8  28   2       5869.25       5792.11       462.54 o                         
  -7  28   2     126962.20     121961.41      5196.94 o                         
  -6  28   2      12407.23      12503.42       643.90 o                         
  -5  28   2       2464.57       2549.25       554.24 o                         
  -4  28   2     109930.32     105392.81      3251.84 o                         
  -3  28   2      12080.92      11997.23       665.92 o                         
  -2  28   2       4536.82       4988.09       574.22 o                         
 -11  29   2        518.54        902.48       874.63 o                         
 -10  29   2        937.40        848.44       434.86 o                         
  -9  29   2        673.23        988.78       335.32 o                         
  -8  29   2          7.20        152.87       335.22 o                         
  -7  29   2          1.34        198.80       314.60 o                         
  -6  29   2       2150.17       2428.69       497.40 o                         
  -5  29   2        415.16         36.27       473.36 o                         
  -4  29   2        336.02        155.53       424.98 o                         
  -3  29   2        318.37        232.41       362.59 o                         
 -10  30   2         14.97       1041.13       483.11 o                         
  -9  30   2      77161.41      70066.04      3389.72 o                         
  -8  30   2      50857.49      49700.51      1603.15 o                         
  -7  30   2      14148.81      14470.35       872.52 o                         
  -6  30   2      20848.34      25608.22      4823.22 o                         
  -5  30   2       3202.02       3227.35       804.47 o                         
   1   0   3       1653.11       1841.89       176.79 o                         
   2   0   3       6281.05       6963.46       469.10 o                         
   3   0   3       8973.59       9806.47       503.25 o                         
   4   0   3      13359.95      13366.14       658.11 o                         
   5   0   3       3054.42       3233.48       362.65 o                         
   6   0   3      26687.89      28551.00      2446.10 o                         
   7   0   3      11984.26      13329.17       813.68 o                         
   8   0   3         34.18        499.34       230.65 o                         
   9   0   3      22187.14      23115.62       874.24 o                         
  10   0   3       4166.46       4419.95       533.40 o                         
  11   0   3      16685.27      16811.41       813.62 o                         
  12   0   3        935.24       1061.83       522.87 o                         
  13   0   3       1397.91       -365.09      1206.57 o                         
 -13   1   3      11210.68      15383.67      2570.85 o                         
 -12   1   3       2934.30       3111.00       530.69 o                         
 -11   1   3       7472.34       7995.25       643.32 o                         
 -10   1   3       5449.02       7518.58       556.48 o                         
  -9   1   3        182.89        301.62       284.83 o                         
  -8   1   3       3356.83       3397.54       347.35 o                         
  -7   1   3         65.73       2695.72       535.48 o                         
  -6   1   3       8341.88       7575.16       525.04 o                         
  -5   1   3         74.64        125.10       200.50 o                         
  -4   1   3        509.08       2796.96       483.86 o                         
  -3   1   3      18787.36      17837.83      2313.98 o                         
  -2   1   3       3533.72       3341.30       291.21 o                         
  -1   1   3      11643.40      12577.93       450.21 o                         
   0   1   3        706.76       1532.96       126.55 o                         
   1   1   3      10529.87      10625.16       546.38 o                         
   2   1   3       9643.32       9794.92       563.60 o                         
   3   1   3       1252.28       1969.45       220.13 o                         
   4   1   3        801.11       2345.64       249.20 o                         
   5   1   3      29384.31      28243.35      1494.87 o                         
   6   1   3       3079.10       3320.63       465.45 o                         
   7   1   3       2559.27       3769.44       377.56 o                         
   8   1   3       6502.44       7275.28       566.81 o                         
   9   1   3       1086.96       1806.23       386.19 o                         
  10   1   3        292.41        968.32       391.58 o                         
  11   1   3       2969.09       2203.79       471.21 o                         
  12   1   3       1120.04       1638.51       465.14 o                         
 -13   2   3      12396.94       9240.73      1153.41 o                         
 -12   2   3        925.61       1339.66       626.90 o                         
 -11   2   3     120579.20     119462.69      2790.34 o                         
 -10   2   3     116910.07     117467.02      2625.93 o                         
  -9   2   3       3282.94       4568.92       453.84 o                         
  -8   2   3      18435.23      20262.55       774.70 o                         
  -7   2   3      65095.29      66997.86      1999.53 o                         
  -6   2   3     169763.91     182817.42      4279.07 o                         
  -5   2   3        121.73        571.02       225.31 o                         
  -4   2   3       9888.76      11733.23       837.34 o                         
  -3   2   3     333897.38     338861.97      9732.02 o                         
  -2   2   3     111520.35     120972.58      2616.19 o                         
  -1   2   3       3497.24       3794.05       218.45 o                         
   0   2   3       3226.71       3801.92       199.32 o                         
   1   2   3     103348.66     112933.65      3524.54 o                         
   2   2   3     395043.38     382136.47     11050.39 o                         
   3   2   3      61210.45      62557.84      1592.15 o                         
   4   2   3       9456.03       9372.96       476.75 o                         
   5   2   3     111439.95     113928.23      2745.66 o                         
   6   2   3      46207.39      48434.09      1352.70 o                         
   7   2   3         10.92        686.73       276.60 o                         
   8   2   3      11234.73       9858.59       669.52 o                         
   9   2   3      40028.10      38250.45      1317.28 o                         
  10   2   3      66291.35      65514.41      1931.94 o                         
  11   2   3       2203.81       1884.75       428.13 o                         
  12   2   3       3193.89       3483.60       521.55 o                         
 -13   3   3         46.40          3.54       553.82 o                         
 -12   3   3       6213.39       8787.27       819.41 o                         
 -11   3   3      14754.64      16428.03       808.53 o                         
 -10   3   3       3693.23       3614.48       415.60 o                         
  -9   3   3      29849.56      32536.97      1281.07 o                         
  -8   3   3       3980.61       3578.45       481.53 o                         
  -7   3   3      28257.48      27205.37       923.21 o                         
  -6   3   3       7216.00       8335.65       463.55 o                         
  -5   3   3        684.03        985.87       225.48 o                         
  -4   3   3       4399.61       4536.28       367.78 o                         
  -3   3   3       5341.20       5304.15       259.30 o                         
  -2   3   3       9035.17       8440.94       393.41 o                         
  -1   3   3       1802.90       3117.08       267.10 o                         
   0   3   3        355.28        939.99       127.89 o                         
   1   3   3      24344.04      22560.58       696.99 o                         
   2   3   3       2592.52       3142.74       205.64 o                         
   3   3   3       2528.26       3256.56       256.75 o                         
   4   3   3       1522.14       2610.38       230.22 o                         
   5   3   3      13200.29      13130.42       604.50 o                         
   6   3   3      13463.37      12431.81       524.07 o                         
   7   3   3       4541.39       6015.83       469.40 o                         
   8   3   3        271.55       1182.86       336.58 o                         
   9   3   3      27430.94      26756.50       998.43 o                         
  10   3   3       1057.25       1628.63       348.68 o                         
  11   3   3       3128.14       3747.07       492.79 o                         
  12   3   3       2575.49       2751.85       504.63 o                         
 -14   4   3       3098.70       2394.12       850.30 o                         
 -13   4   3      47583.77      51269.95      2085.69 o                         
 -12   4   3       4795.33       4753.17       569.97 o                         
 -11   4   3      59433.22      62317.92      1907.98 o                         
 -10   4   3         52.52        237.37       284.03 o                         
  -9   4   3      48176.55      50345.83      1498.42 o                         
  -8   4   3       2507.30       2563.63       380.28 o                         
  -7   4   3     190133.77     196846.08      4484.33 o                         
  -6   4   3      28654.43      29879.41       975.39 o                         
  -5   4   3     228230.08     225785.69      5671.19 o                         
  -4   4   3       7829.97       8331.80       438.55 o                         
  -3   4   3     389157.81     395315.09      7128.28 o                         
  -2   4   3       5595.11       6455.24       264.69 o                         
  -1   4   3     104704.25     111727.62      1826.62 o                         
   0   4   3       5967.32       7746.00       380.63 o                         
   1   4   3     336467.38     328388.34      6028.52 o                         
   2   4   3       6642.68       7890.50       353.81 o                         
   3   4   3     112999.60     113653.49      2132.90 o                         
   4   4   3      23808.44      22858.92       916.46 o                         
   5   4   3      82265.45      83961.96      2125.83 o                         
   6   4   3      25822.27      27048.64       814.18 o                         
   7   4   3     107179.99     103478.75      2365.34 o                         
   8   4   3      17854.37      18584.18      1218.53 o                         
   9   4   3     148503.56     142931.20      3644.42 o                         
  10   4   3       7023.80       7480.62       541.95 o                         
  11   4   3      44474.51      43801.74      1257.01 o                         
  12   4   3        268.85         20.41       444.53 o                         
 -14   5   3      17693.68      18791.23      2791.80 o                         
 -13   5   3        567.74        990.07       497.46 o                         
 -12   5   3       3944.69       5818.67       675.69 o                         
 -11   5   3       3588.75       3472.83       468.08 o                         
 -10   5   3         54.20       1480.74       420.80 o                         
  -9   5   3       2323.39       2145.60       410.50 o                         
  -8   5   3      17881.72      17092.19      1032.89 o                         
  -7   5   3      13448.05      16630.52       713.03 o                         
  -6   5   3         66.91        159.17       157.18 o                         
  -5   5   3      64999.42      61296.12      1849.16 o                         
  -4   5   3        810.73       2371.56       225.60 o                         
  -3   5   3      18977.96      19144.35       519.58 o                         
  -2   5   3      14453.90      14094.50       436.40 o                         
  -1   5   3      20476.42      18641.23       397.68 o                         
   0   5   3         20.03        221.94       110.61 o                         
   1   5   3       5604.08       7579.73       290.05 o                         
   2   5   3       1203.97       1143.04       184.46 o                         
   3   5   3      23383.32      21467.47       593.53 o                         
   4   5   3          8.32       1503.51       206.53 o                         
   5   5   3       3500.72       2892.00       321.53 o                         
   6   5   3       3144.15       3302.62       339.04 o                         
   7   5   3       4270.58       4595.78       395.67 o                         
   8   5   3       1753.67       2626.50       424.14 o                         
   9   5   3        172.89        343.30       351.25 o                         
  10   5   3       2068.21       3285.25       464.57 o                         
  11   5   3       8614.82       8676.01      1010.80 o                         
 -14   6   3      78240.66      77947.00      3545.85 o                         
 -13   6   3      30473.98      33564.34      1372.95 o                         
 -12   6   3       2873.01       4323.52       922.98 o                         
 -11   6   3        985.38       1748.88       825.11 o                         
 -10   6   3     120510.19     123803.39      3346.46 o                         
  -9   6   3     216475.95     229246.00      5421.27 o                         
  -8   6   3      15756.19      15991.68       885.38 o                         
  -7   6   3      56543.56      59046.39      1644.64 o                         
  -6   6   3     213531.64     210864.78      4600.63 o                         
  -5   6   3     107530.50     109260.38      2563.45 o                         
  -4   6   3      63067.05      62754.09      1544.92 o                         
  -3   6   3       5082.50       5523.47       333.14 o                         
  -2   6   3     350791.41     347434.09      5834.45 o                         
  -1   6   3     382975.91     386211.03      5918.92 o                         
   0   6   3       5099.17       6956.60       488.81 o                         
   1   6   3      10801.85      11552.45       381.14 o                         
   2   6   3     237606.80     235920.11      4407.55 o                         
   3   6   3     199685.88     200313.53      3864.10 o                         
   4   6   3        613.46        806.07       172.94 o                         
   5   6   3       1483.30       1633.36       227.81 o                         
   6   6   3      84747.26      83266.49      1803.34 o                         
   7   6   3      53463.67      52041.54      1412.93 o                         
   8   6   3        728.23       1081.81       399.59 o                         
   9   6   3       1439.28       1323.28       365.34 o                         
  10   6   3      34977.99      34997.59      1848.18 o                         
  11   6   3      32481.19      27846.40      1562.50 o                         
 -14   7   3          3.89        543.46       730.64 o                         
 -13   7   3      36194.02      35373.58      1398.35 o                         
 -12   7   3       2983.55       3809.41       498.31 o                         
 -11   7   3       5176.43       6374.06       624.64 o                         
 -10   7   3      33444.07      32558.09      1315.13 o                         
  -9   7   3        776.09       1179.54       380.50 o                         
  -8   7   3       3949.98       5409.47       498.62 o                         
  -7   7   3       9409.94       9041.43       587.16 o                         
  -6   7   3        647.63       1411.00       265.10 o                         
  -5   7   3       6800.31       7590.81       531.83 o                         
  -4   7   3      13369.80      13088.09       818.45 o                         
  -3   7   3       3109.37       4056.43       244.22 o                         
  -2   7   3        838.06        597.48       123.64 o                         
  -1   7   3      37080.02      35349.61       910.35 o                         
   0   7   3       1522.99       1433.75       176.28 o                         
   1   7   3       4342.79       5084.86       262.14 o                         
   2   7   3       3999.78       5244.88       376.36 o                         
   3   7   3       4956.53       5366.32       334.57 o                         
   4   7   3        304.91        189.64       170.39 o                         
   5   7   3       3004.81       4800.08       323.83 o                         
   6   7   3        701.92        497.02       188.82 o                         
   7   7   3       6626.17       5393.57       393.37 o                         
   8   7   3        667.19       2542.18       424.73 o                         
   9   7   3        275.41        602.21       367.99 o                         
  10   7   3        780.54        899.65       398.16 o                         
  11   7   3         46.02       1269.98       435.12 o                         
 -14   8   3         54.64       -247.68       624.59 o                         
 -13   8   3       3059.79       3531.99       536.71 o                         
 -12   8   3        723.92        781.12       408.02 o                         
 -11   8   3       5543.60       7138.67       937.14 o                         
 -10   8   3        821.06        868.84       323.18 o                         
  -9   8   3        166.75        727.59       568.95 o                         
  -8   8   3      14381.09      16453.10      1082.85 o                         
  -7   8   3       1595.10       1904.92       284.38 o                         
  -6   8   3      23760.75      23738.63       863.32 o                         
  -5   8   3       6975.19       6952.45       517.10 o                         
  -4   8   3      12476.73      13361.28       943.47 o                         
  -3   8   3       6865.51       6815.34       316.89 o                         
  -2   8   3       7791.90       7844.62       311.93 o                         
  -1   8   3      69544.26      67975.51      1118.46 o                         
   0   8   3      12674.81      12381.98       397.50 o                         
   1   8   3         19.06        553.25       145.09 o                         
   2   8   3      26410.96      27846.30      1007.41 o                         
   3   8   3      48268.04      48153.20      1070.25 o                         
   4   8   3      16676.47      16412.08       553.95 o                         
   5   8   3       5955.94       5840.81       343.05 o                         
   6   8   3       1372.28       1688.28       241.24 o                         
   7   8   3       1505.08       2192.58       266.64 o                         
   8   8   3       8355.54       7869.33       626.32 o                         
   9   8   3        134.85        608.60       280.05 o                         
  10   8   3        159.06        341.11       299.04 o                         
 -14   9   3       3447.66       2754.77       649.93 o                         
 -13   9   3        998.13       1441.24       509.15 o                         
 -12   9   3      14954.33      14486.53      1296.56 o                         
 -11   9   3      13207.48      12630.88       805.40 o                         
 -10   9   3       3821.29       3761.45       597.16 o                         
  -9   9   3      32497.96      34925.09      1848.59 o                         
  -8   9   3       5908.76       5997.56       455.46 o                         
  -7   9   3      22971.69      22779.87       824.98 o                         
  -6   9   3      13637.50      14313.06       776.14 o                         
  -5   9   3       2536.72       2130.32       333.10 o                         
  -4   9   3       5679.01       5726.12       324.78 o                         
  -3   9   3        699.73       1102.07       183.24 o                         
  -2   9   3       7206.93       7232.89       335.54 o                         
  -1   9   3        131.68       1449.38       112.46 o                         
   0   9   3       6666.82       6884.71       243.83 o                         
   1   9   3      11279.95      12522.45       394.72 o                         
   2   9   3       2878.19       3440.01       230.69 o                         
   3   9   3       1405.23       1878.61       274.60 o                         
   4   9   3         70.18        971.29       220.18 o                         
   5   9   3       7166.64       7858.80       434.27 o                         
   6   9   3       3087.94       4060.45       301.61 o                         
   7   9   3        217.51        804.57       221.61 o                         
   8   9   3         57.53        698.20       226.32 o                         
   9   9   3       5614.62       5565.30       586.54 o                         
  10   9   3       1149.68        769.66       591.82 o                         
 -14  10   3       3431.03       4691.78       710.17 o                         
 -13  10   3        336.09       1402.12       481.17 o                         
 -12  10   3       1307.47       1017.37       427.27 o                         
 -11  10   3      36140.61      36549.17      1426.28 o                         
 -10  10   3      86995.02      88679.32      2552.46 o                         
  -9  10   3       3953.07       5409.02       478.34 o                         
  -8  10   3        967.76       1032.17       236.87 o                         
  -7  10   3      82337.28      86240.52      2420.20 o                         
  -6  10   3     119017.65     118944.23      2821.62 o                         
  -5  10   3       1025.06       1537.86       302.79 o                         
  -4  10   3          7.41        372.06       165.14 o                         
  -3  10   3     229533.28     225947.14      4859.58 o                         
  -2  10   3     113701.20     115035.32      2110.03 o                         
  -1  10   3      11601.07      12577.10       336.30 o                         
   0  10   3       2048.75       3239.36       222.35 o                         
   1  10   3     157445.86     165038.67      2933.61 o                         
   2  10   3     187232.31     186922.25      3102.70 o                         
   3  10   3      16009.26      15939.87       617.58 o                         
   4  10   3         11.82         52.18       243.33 o                         
   5  10   3      78762.02      82641.48      1973.26 o                         
   6  10   3     185898.25     190996.38      3659.48 o                         
   7  10   3         14.63        277.62       285.32 o                         
   8  10   3        295.48        548.86       330.01 o                         
   9  10   3      82147.37      80524.06      2000.49 o                         
 -15  11   3      14677.13      13804.95      1476.64 o                         
 -14  11   3      11775.65      12269.40       957.71 o                         
 -13  11   3        258.83       -140.26       435.25 o                         
 -12  11   3       9993.96       9285.30       751.57 o                         
 -11  11   3       2847.48       3658.82       488.21 o                         
 -10  11   3       9765.14       9532.69       640.26 o                         
  -9  11   3        962.74        996.79       256.83 o                         
  -8  11   3      21281.86      22540.94       801.44 o                         
  -7  11   3      36711.96      33352.65      1137.78 o                         
  -6  11   3      14558.41      12484.61      1013.54 o                         
  -5  11   3      49926.96      48638.25      1439.98 o                         
  -4  11   3       8010.56       8018.17       471.21 o                         
  -3  11   3      39067.13      35246.94       919.38 o                         
  -2  11   3        219.15        444.32       119.96 o                         
  -1  11   3        341.92       1677.41       167.94 o                         
   0  11   3       3910.45       5040.29       276.79 o                         
   1  11   3       6502.33       6222.14       276.66 o                         
   2  11   3       6430.31       7072.30       301.88 o                         
   3  11   3       1850.40       4181.26       472.75 o                         
   4  11   3        212.46          9.81       253.84 o                         
   5  11   3       9150.26       9456.76       618.16 o                         
   6  11   3       2498.42       3386.40       389.21 o                         
   7  11   3        483.91        690.71       292.49 o                         
   8  11   3          5.48       1317.29       345.61 o                         
   9  11   3       3143.92       3179.58       668.05 o                         
 -15  12   3      52354.97      56301.98      3291.82 o                         
 -14  12   3       3504.45       2353.77       513.69 o                         
 -13  12   3      16770.04      17734.05      1446.47 o                         
 -12  12   3       1753.35       1368.50       424.67 o                         
 -11  12   3     185781.45     183955.55      5760.67 o                         
 -10  12   3       1499.76       2540.71       392.56 o                         
  -9  12   3      81362.13      85767.90      2111.27 o                         
  -8  12   3      27104.36      27126.70      1607.73 o                         
  -7  12   3      43649.81      43931.03      1631.07 o                         
  -6  12   3      25901.96      25964.47       818.45 o                         
  -5  12   3     164399.28     165474.55      4423.08 o                         
  -4  12   3      28011.50      28079.77       967.24 o                         
  -3  12   3     200703.41     198414.31      4432.37 o                         
  -2  12   3      26718.59      25289.85       664.13 o                         
  -1  12   3     113306.83     114483.71      2372.46 o                         
   0  12   3      25664.03      26219.97       628.55 o                         
   1  12   3      62375.75      66123.08      1280.34 o                         
   2  12   3       1678.72       2174.06       151.52 o                         
   3  12   3     215352.61     216009.81      3641.25 o                         
   4  12   3       1070.44       1142.19       280.78 o                         
   5  12   3      34590.25      36514.88      1558.24 o                         
   6  12   3       1951.09       2833.60       588.18 o                         
   7  12   3      55615.40      55212.85      1845.24 o                         
   8  12   3      21928.72      21405.42      1098.35 o                         
   9  12   3      29228.60      27516.07      3445.07 o                         
 -15  13   3       7910.85       6913.44      1039.31 o                         
 -14  13   3        793.75        949.02       431.99 o                         
 -13  13   3      55927.52      54274.60      1744.27 o                         
 -12  13   3       4781.91       4924.95       541.06 o                         
 -11  13   3      15498.61      15371.97       748.33 o                         
 -10  13   3      46635.39      45095.41      1554.58 o                         
  -9  13   3       2251.69       1919.82       287.55 o                         
  -8  13   3       5375.38       5819.90       427.79 o                         
  -7  13   3       7431.93       7718.50       444.36 o                         
  -6  13   3          8.65         95.10       124.56 o                         
  -5  13   3       3335.38       2917.51       426.92 o                         
  -4  13   3      21351.49      20211.12      1337.13 o                         
  -3  13   3      13952.87      14209.50       473.56 o                         
  -2  13   3          3.68        211.82       149.13 o                         
  -1  13   3      51574.14      48965.57      1208.32 o                         
   0  13   3        442.30        473.67       139.11 o                         
   1  13   3       9212.62       9591.67       576.04 o                         
   2  13   3       5280.51       6100.38       231.63 o                         
   3  13   3       4008.74       4629.32       317.55 o                         
   4  13   3        290.90        280.38       250.35 o                         
   5  13   3       3167.30       4299.38       538.02 o                         
   6  13   3         11.66        521.51       357.82 o                         
   7  13   3       6667.61       7019.61       662.49 o                         
   8  13   3        106.10        359.74       606.94 o                         
 -15  14   3          4.70        116.29       619.65 o                         
 -14  14   3      58144.00      60963.37      1901.08 o                         
 -13  14   3      50396.96      52286.43      1690.96 o                         
 -12  14   3         93.97        354.71       324.71 o                         
 -11  14   3        727.82       1246.09       347.97 o                         
 -10  14   3      55487.52      56988.86      1725.07 o                         
  -9  14   3     100049.06     102184.20      2912.50 o                         
  -8  14   3         15.35        548.37       378.28 o                         
  -7  14   3       8486.29       8871.81       440.44 o                         
  -6  14   3      69974.77      70839.16      2339.40 o                         
  -5  14   3     176378.56     180313.53      3979.09 o                         
  -4  14   3      53138.13      54096.97      1298.71 o                         
  -3  14   3        524.63        617.68       160.35 o                         
  -2  14   3      85761.57      87361.06      1767.93 o                         
  -1  14   3      44962.07      48052.64      1204.95 o                         
   0  14   3       8845.37       8976.74       376.77 o                         
   1  14   3      19181.54      19987.73       574.08 o                         
   2  14   3      53155.48      56729.76      1123.25 o                         
   3  14   3     113435.95     111633.44      2094.80 o                         
   4  14   3       8126.93       9260.08       651.64 o                         
   5  14   3       1415.29       1384.73       319.65 o                         
   6  14   3      17932.72      18777.09       853.36 o                         
   7  14   3      56075.97      58781.22      1937.82 o                         
   8  14   3        136.01        337.34       851.53 o                         
 -15  15   3      15304.05      14180.64      1367.53 o                         
 -14  15   3         70.69        297.13       381.95 o                         
 -13  15   3          7.92        190.45       364.91 o                         
 -12  15   3      23418.40      22110.86      1009.14 o                         
 -11  15   3       7803.01       8517.09       699.40 o                         
 -10  15   3        241.66        976.94       514.79 o                         
  -9  15   3      57825.77      60112.80      1909.31 o                         
  -8  15   3       4194.40       5187.02       373.97 o                         
  -7  15   3       9979.63      10707.04       502.27 o                         
  -6  15   3      49872.17      46115.96      1720.04 o                         
  -5  15   3        831.66        956.81       153.70 o                         
  -4  15   3       2020.38       2680.05       220.38 o                         
  -3  15   3       9996.97       9003.72       425.67 o                         
  -2  15   3         39.17        268.80       156.17 o                         
  -1  15   3       3464.35       3856.57       330.89 o                         
   0  15   3       8318.99       9920.63       432.29 o                         
   1  15   3       3658.78       4349.91       389.07 o                         
   2  15   3        584.13        508.14       204.71 o                         
   3  15   3      14128.04      15276.36       481.99 o                         
   4  15   3         15.95        102.95       237.31 o                         
   5  15   3        587.83        560.60       270.90 o                         
   6  15   3       1201.47       1738.77       399.37 o                         
   7  15   3       1888.18       1785.79       420.45 o                         
 -15  16   3        903.56        905.90       613.80 o                         
 -14  16   3      22813.34      21858.72      1002.42 o                         
 -13  16   3        560.20        543.98       345.93 o                         
 -12  16   3       9499.96       8571.32       620.21 o                         
 -11  16   3       1768.92       2400.65       410.66 o                         
 -10  16   3      18392.18      18663.10       892.78 o                         
  -9  16   3       9058.62      10120.87       819.58 o                         
  -8  16   3         20.99        285.97       205.78 o                         
  -7  16   3      23115.72      24144.44      1198.01 o                         
  -6  16   3       2532.70       2889.33       304.17 o                         
  -5  16   3      11680.84      13011.07       479.91 o                         
  -4  16   3      12964.28      13762.24       471.43 o                         
  -3  16   3        468.91        848.65       197.28 o                         
  -2  16   3      27515.69      28167.96      1459.99 o                         
  -1  16   3        368.42        753.01       255.33 o                         
   0  16   3        135.37        534.92       171.57 o                         
   1  16   3       4096.70       4219.51       287.46 o                         
   2  16   3        107.81        543.87       271.66 o                         
   3  16   3       2053.93       2421.96       229.52 o                         
   4  16   3        405.74        629.11       201.92 o                         
   5  16   3        287.83        422.73       284.63 o                         
   6  16   3       3011.15       3230.52       416.31 o                         
   7  16   3         75.10        576.09       553.03 o                         
 -14  17   3      20357.63      19474.07       936.98 o                         
 -13  17   3       1444.61       1514.10       409.36 o                         
 -12  17   3      10410.26      10476.32       717.01 o                         
 -11  17   3      16233.91      16103.52       849.04 o                         
 -10  17   3       8019.01       7965.53       526.47 o                         
  -9  17   3       1833.28       2165.13       420.21 o                         
  -8  17   3      25007.21      23548.64       879.19 o                         
  -7  17   3      22627.48      20857.98       947.12 o                         
  -6  17   3       9439.71       8557.08       543.50 o                         
  -5  17   3      29410.46      29143.62       814.65 o                         
  -4  17   3       7692.82       7490.52       350.21 o                         
  -3  17   3      16456.97      15868.94       494.23 o                         
  -2  17   3       4479.38       4384.91       350.83 o                         
  -1  17   3        282.18        605.99       189.77 o                         
   0  17   3       3039.28       3340.99       276.51 o                         
   1  17   3          0.29        340.04       184.05 o                         
   2  17   3       4413.58       4408.42       352.01 o                         
   3  17   3        151.80        763.85       182.36 o                         
   4  17   3        496.65        825.93       226.60 o                         
   5  17   3       4865.92       5734.77       387.41 o                         
   6  17   3       1550.31       1948.71       407.38 o                         
 -14  18   3      86667.59      89333.45      2602.91 o                         
 -13  18   3        598.49        818.26       400.99 o                         
 -12  18   3       1431.63       1335.42       333.89 o                         
 -11  18   3     142801.89     142994.80      3565.73 o                         
 -10  18   3      45355.22      46337.04      2086.05 o                         
  -9  18   3      26508.99      26282.53       988.73 o                         
  -8  18   3       3307.00       3614.99       537.94 o                         
  -7  18   3      46759.54      48428.66      1595.12 o                         
  -6  18   3     215356.20     217235.36      3997.97 o                         
  -5  18   3         14.43        445.06       184.86 o                         
  -4  18   3       4823.25       4688.87       340.44 o                         
  -3  18   3      75778.35      77866.80      1845.81 o                         
  -2  18   3     102081.56     106919.66      3626.42 o                         
  -1  18   3      10931.79      10692.04       566.70 o                         
   0  18   3      23349.80      22695.36       740.43 o                         
   1  18   3     103002.74     106981.90      2005.26 o                         
   2  18   3      54454.80      54321.34      1344.87 o                         
   3  18   3       2694.79       1674.42       332.18 o                         
   4  18   3       1711.82       1992.73       255.65 o                         
   5  18   3       2359.36       2702.86       393.51 o                         
   6  18   3      48876.32      48390.72      2354.04 o                         
 -14  19   3       7756.64       5061.52       602.69 o                         
 -13  19   3      39784.60      41112.21      1421.39 o                         
 -12  19   3       9081.48       8000.21       588.83 o                         
 -11  19   3      29525.27      28505.21      1237.39 o                         
 -10  19   3      19986.30      20431.63       869.47 o                         
  -9  19   3       1056.82       1429.30       289.10 o                         
  -8  19   3       9631.98       9519.18       684.91 o                         
  -7  19   3       4279.85       3871.13       473.25 o                         
  -6  19   3       7753.30       7817.65       419.12 o                         
  -5  19   3        719.69       2231.20       253.57 o                         
  -4  19   3      18401.46      18065.68       588.76 o                         
  -3  19   3      23701.11      22748.59      1036.46 o                         
  -2  19   3       8330.86       8878.44       782.14 o                         
  -1  19   3      16754.28      18966.88       626.91 o                         
   0  19   3       2179.73       3215.11       246.37 o                         
   1  19   3      11979.96      12569.99       632.03 o                         
   2  19   3         17.14        370.80       248.35 o                         
   3  19   3         35.51        797.55       293.96 o                         
   4  19   3          4.39       1852.26       325.32 o                         
   5  19   3       2447.99       1340.76       373.92 o                         
 -14  20   3        104.46       -376.70       400.82 o                         
 -13  20   3      31039.04      32915.07      1317.69 o                         
 -12  20   3       5803.69       6344.73       538.70 o                         
 -11  20   3      65004.47      64320.61      1916.78 o                         
 -10  20   3       4057.38       4968.31       483.42 o                         
  -9  20   3     107104.58     114569.78      4195.58 o                         
  -8  20   3        379.34        601.95       351.11 o                         
  -7  20   3     113416.65     119616.54      2441.47 o                         
  -6  20   3        905.44       1177.94       258.57 o                         
  -5  20   3      74813.02      78842.91      1744.78 o                         
  -4  20   3       1369.32       1822.35       326.50 o                         
  -3  20   3      52397.77      53835.66      1620.26 o                         
  -2  20   3      17274.25      17397.26      1032.83 o                         
  -1  20   3      42005.19      42235.04      1061.78 o                         
   0  20   3       3637.05       4121.04       416.73 o                         
   1  20   3     117847.42     117977.20      2457.57 o                         
   2  20   3       3245.03       3587.56       370.85 o                         
   3  20   3      30753.88      32321.44      1010.59 o                         
   4  20   3         62.22        234.81       363.39 o                         
 -14  21   3       1089.22        939.61       729.54 o                         
 -13  21   3         29.32        510.08       368.39 o                         
 -12  21   3      24580.90      24927.80      1309.08 o                         
 -11  21   3      11437.14      11552.03       740.40 o                         
 -10  21   3       2965.20       2513.60       356.09 o                         
  -9  21   3      65264.51      57757.09      1900.10 o                         
  -8  21   3       4767.31       4191.13       512.30 o                         
  -7  21   3      19757.52      18933.89       679.98 o                         
  -6  21   3      28126.96      28044.17       929.23 o                         
  -5  21   3        643.55        640.14       182.77 o                         
  -4  21   3       2664.56       2847.84       237.61 o                         
  -3  21   3       3224.37       4000.22       436.22 o                         
  -2  21   3        924.13        835.93       300.71 o                         
  -1  21   3       3793.96       3270.99       304.70 o                         
   0  21   3       7145.63       8152.30       582.76 o                         
   1  21   3       6111.39       6197.48       368.83 o                         
   2  21   3         93.47        511.13       281.47 o                         
   3  21   3      12745.91      13153.41       645.50 o                         
   4  21   3        131.73        533.91       442.25 o                         
 -14  22   3      35063.19      32745.88      2729.94 o                         
 -13  22   3      41406.13      45211.00      1543.45 o                         
 -12  22   3       2077.20       1973.98       381.47 o                         
 -11  22   3      12018.35      12957.74      1264.10 o                         
 -10  22   3     126368.95     129846.26      3284.34 o                         
  -9  22   3      56531.25      56697.98      1895.99 o                         
  -8  22   3       1288.22       1306.58       384.44 o                         
  -7  22   3       8820.23       9152.93       575.76 o                         
  -6  22   3      42315.25      41852.06      1177.78 o                         
  -5  22   3     179467.66     182653.78      3154.49 o                         
  -4  22   3        651.88        882.47       267.64 o                         
  -3  22   3        354.96        966.51       406.74 o                         
  -2  22   3     149856.05     149977.50      3141.36 o                         
  -1  22   3      60328.93      63550.37      1455.97 o                         
   0  22   3      13795.87      13833.02       697.92 o                         
   1  22   3        702.77        951.75       292.98 o                         
   2  22   3      47444.39      48110.13      1295.59 o                         
   3  22   3      71294.60      70887.53      2152.56 o                         
 -13  23   3          5.43         -2.49       541.81 o                         
 -12  23   3       6019.59       6127.82       539.44 o                         
 -11  23   3      23099.68      19915.16      1086.85 o                         
 -10  23   3        536.38        847.71       496.33 o                         
  -9  23   3        123.06        562.98       386.61 o                         
  -8  23   3      27995.88      27438.44       935.12 o                         
  -7  23   3       7329.61       7117.53       563.29 o                         
  -6  23   3          7.24        301.03       208.89 o                         
  -5  23   3      42201.45      39115.78      1031.74 o                         
  -4  23   3       1786.00       2190.96       364.29 o                         
  -3  23   3       6166.73       6392.27      1020.29 o                         
  -2  23   3      18176.35      18486.52       711.12 o                         
  -1  23   3        380.68        313.03       245.79 o                         
   0  23   3        802.87       1072.02       253.61 o                         
   1  23   3       2001.09       3216.93       373.60 o                         
   2  23   3         16.62        -92.87       342.73 o                         
 -13  24   3       1295.70        352.04       629.08 o                         
 -12  24   3        990.47        972.23       358.82 o                         
 -11  24   3        190.03        825.26       323.15 o                         
 -10  24   3       3419.38       3065.77       515.41 o                         
  -9  24   3       4600.80       4343.94       573.88 o                         
  -8  24   3        944.22       1104.62       306.35 o                         
  -7  24   3        708.08        635.64       256.54 o                         
  -6  24   3       1956.57       2100.24       265.29 o                         
  -5  24   3         39.71        412.26       206.25 o                         
  -4  24   3       9240.12       9417.49       619.00 o                         
  -3  24   3       1709.04       1855.95       632.79 o                         
  -2  24   3       5469.33       5386.59       416.07 o                         
  -1  24   3       2466.78       2652.26       315.22 o                         
   0  24   3        319.13        694.60       238.80 o                         
   1  24   3       9684.89       9748.33       728.65 o                         
   2  24   3       3593.78       3470.91       592.24 o                         
 -13  25   3      30776.59      28116.20      2927.74 o                         
 -12  25   3       7941.11       7580.53       885.54 o                         
 -11  25   3      14430.99      14157.61       711.64 o                         
 -10  25   3      23640.44      23269.78      1377.32 o                         
  -9  25   3       2371.97       2107.34       316.45 o                         
  -8  25   3       7777.01       7049.75       484.40 o                         
  -7  25   3       9366.00       8152.65       429.38 o                         
  -6  25   3       5460.49       4410.66       352.66 o                         
  -5  25   3       1566.02        921.83       294.99 o                         
  -4  25   3      12352.95      12609.36       812.87 o                         
  -3  25   3       8681.45       8397.10       642.48 o                         
  -2  25   3       2866.74       2988.07       323.15 o                         
  -1  25   3       9877.63      10810.19       465.95 o                         
   0  25   3       1898.99       1766.91       333.17 o                         
   1  25   3       3534.47       3953.24       600.90 o                         
 -13  26   3       1818.84       3049.56      1482.09 o                         
 -12  26   3      11480.13      12538.99      1027.70 o                         
 -11  26   3      45200.68      46249.93      1754.65 o                         
 -10  26   3      29278.42      29045.98      1334.32 o                         
  -9  26   3       1217.52       1477.97       302.88 o                         
  -8  26   3         96.34         96.63       268.05 o                         
  -7  26   3      14444.90      13736.16       576.20 o                         
  -6  26   3      53592.97      52685.97      1313.17 o                         
  -5  26   3         45.67        126.72       316.83 o                         
  -4  26   3        219.48         91.56       410.07 o                         
  -3  26   3      32399.91      30857.64      1504.44 o                         
  -2  26   3      42273.82      42649.46      1365.44 o                         
  -1  26   3       2835.91       3490.62       426.75 o                         
   0  26   3       1202.65       3014.46       982.94 o                         
 -12  27   3      18024.60      17208.52      2200.77 o                         
 -11  27   3      16853.01      14309.05       966.26 o                         
 -10  27   3      13282.23      12001.58      1089.89 o                         
  -9  27   3      30048.87      30204.16      1053.62 o                         
  -8  27   3       6522.97       5618.90       393.01 o                         
  -7  27   3      19219.18      17159.82       675.55 o                         
  -6  27   3       7628.54       7210.60       427.39 o                         
  -5  27   3        973.50       2003.38       432.44 o                         
  -4  27   3       3385.67       4396.34       680.95 o                         
  -3  27   3        497.78        853.70       295.11 o                         
  -2  27   3       6948.73       6395.68       515.29 o                         
  -1  27   3         75.83       1053.26       563.38 o                         
 -12  28   3       3477.72       3458.31      1477.27 o                         
 -11  28   3      70001.55      65875.23      3090.44 o                         
 -10  28   3         35.09         61.00       534.20 o                         
  -9  28   3       3066.63       3647.95       470.96 o                         
  -8  28   3       2998.62       2790.98       327.81 o                         
  -7  28   3      51357.39      51732.39      1338.20 o                         
  -6  28   3      17551.40      16288.12       723.02 o                         
  -5  28   3      79174.63      75285.73      2489.99 o                         
  -4  28   3         88.69        429.47       465.17 o                         
  -3  28   3      27482.32      26076.29       972.57 o                         
  -2  28   3         66.40         27.35       530.28 o                         
 -11  29   3      10790.16       9521.77      2254.41 o                         
 -10  29   3        826.34       1089.57      1780.80 o                         
  -9  29   3         80.34        430.21       426.54 o                         
  -8  29   3      18855.56      19312.83      1015.56 o                         
  -7  29   3       9734.61       7382.63       857.71 o                         
  -6  29   3       1064.23       1150.43       381.13 o                         
  -5  29   3      28061.00      27166.29      2403.43 o                         
  -4  29   3       1032.66       1228.93       424.23 o                         
  -9  30   3      44944.09      42246.90      1794.06 o                         
  -8  30   3          2.31         68.97       421.06 o                         
  -7  30   3        126.34        205.56       326.93 o                         
  -6  30   3      27875.10      24226.05      3655.28 o                         
   0   0   4    2295351.25    1804030.62     41280.64 o                         
   1   0   4       5120.95       5211.78       315.75 o                         
   2   0   4      56739.06      58933.84      1732.81 o                         
   3   0   4     602887.81     590990.81     13868.00 o                         
   4   0   4     100598.15     100538.24      2443.02 o                         
   5   0   4      46293.90      48599.99      2638.21 o                         
   6   0   4      36419.33      36482.82      4652.87 o                         
   7   0   4       2408.51       2047.58       328.51 o                         
   8   0   4     134842.27     134138.66      3972.14 o                         
   9   0   4     120698.41     122242.06      3292.63 o                         
  10   0   4      17746.54      17928.96      1212.67 o                         
  11   0   4       3674.63       3292.49       451.09 o                         
  12   0   4     243041.52     235953.30      7555.34 o                         
 -13   1   4       4119.60       2909.86       632.83 o                         
 -12   1   4       6741.65       5364.06      1131.52 o                         
 -11   1   4        324.96        920.04       456.39 o                         
 -10   1   4       2039.40       2185.46       454.15 o                         
  -9   1   4       4237.83       3117.29       627.44 o                         
  -8   1   4      23718.07      22018.27      1164.92 o                         
  -7   1   4       1224.63       2234.18       583.13 o                         
  -6   1   4       6963.67       5589.46      1075.77 o                         
  -5   1   4       6925.29       5649.05       462.54 o                         
  -4   1   4      39495.99      37972.81      1627.66 o                         
  -3   1   4          1.22       1307.84       274.15 o                         
  -2   1   4      13031.64      16116.00      1268.72 o                         
  -1   1   4       9284.85       8297.97       331.82 o                         
   0   1   4      36745.41      34638.55       877.82 o                         
   1   1   4       1974.10       3350.03       310.87 o                         
   2   1   4       6488.09       7059.78       448.96 o                         
   3   1   4       6214.97       6441.87       355.64 o                         
   4   1   4      27956.99      24458.03      1451.49 o                         
   5   1   4        630.77        776.40       367.39 o                         
   6   1   4       3537.69       5190.58      1207.85 o                         
   7   1   4         10.60        414.99       275.72 o                         
   8   1   4      15514.22      14159.44       702.79 o                         
   9   1   4       1661.58       1779.34       349.27 o                         
  10   1   4       5619.08       6112.26       557.48 o                         
  11   1   4        394.38        431.57       395.93 o                         
  12   1   4       9376.29       7023.19       765.84 o                         
 -13   2   4        312.15        384.07      1086.99 o                         
 -12   2   4       3465.93       3135.53       574.36 o                         
 -11   2   4       3965.35       4763.72       573.53 o                         
 -10   2   4      63176.52      57766.15      2925.99 o                         
  -9   2   4       2474.38       2935.98       480.10 o                         
  -8   2   4     164434.09     162443.48      4667.13 o                         
  -7   2   4     118108.64     117651.92      5535.65 o                         
  -6   2   4     168796.52     167876.38      4560.37 o                         
  -5   2   4     359525.84     345667.50      8472.08 o                         
  -4   2   4       5628.90       5881.76       978.28 o                         
  -3   2   4     176569.06     177682.67      3825.27 o                         
  -2   2   4      45057.29      46630.78      1426.65 o                         
  -1   2   4       4153.99       4759.12       291.58 o                         
   0   2   4       8632.86       9498.99       403.27 o                         
   1   2   4      36275.38      36456.61      1884.76 o                         
   2   2   4     148991.12     149313.89      2685.44 o                         
   3   2   4       9810.63       9526.01       475.77 o                         
   4   2   4     370969.97     360754.53      6846.91 o                         
   5   2   4      88814.76      87065.73      2769.42 o                         
   6   2   4     173651.12     173092.14      4116.05 o                         
   7   2   4     302070.38     294401.38      5841.95 o                         
   8   2   4       4196.34       5241.20       524.39 o                         
   9   2   4      33190.47      33986.12      1191.34 o                         
  10   2   4      23118.85      24387.14      1028.56 o                         
  11   2   4       3707.80       2486.78       479.21 o                         
  12   2   4       8889.41       8068.11       793.24 o                         
 -13   3   4        626.52       1219.37      1344.04 o                         
 -12   3   4       1373.89       2103.24       522.16 o                         
 -11   3   4       4673.69       4145.26       637.54 o                         
 -10   3   4       5437.15       6761.65       736.54 o                         
  -9   3   4        232.53       1195.13       418.64 o                         
  -8   3   4       1477.76       1153.64       461.93 o                         
  -7   3   4       5671.37       6250.07       910.50 o                         
  -6   3   4       8686.42       8621.66       531.52 o                         
  -5   3   4         29.83       1013.41       252.75 o                         
  -4   3   4       7061.89       7560.57       363.49 o                         
  -3   3   4       3096.59       3893.29       256.38 o                         
  -2   3   4      15367.93      15062.73       645.97 o                         
  -1   3   4          1.07       1212.25       140.92 o                         
   0   3   4       4778.97       5267.96       285.31 o                         
   1   3   4       4728.69       4604.73       230.63 o                         
   2   3   4      18914.23      18410.94       784.32 o                         
   3   3   4        740.45       1947.57       340.40 o                         
   4   3   4       4770.89       4675.37       403.59 o                         
   5   3   4       1456.48       1263.72       332.66 o                         
   6   3   4       7424.65       8194.08       506.48 o                         
   7   3   4        157.16        574.25       306.18 o                         
   8   3   4       2265.13       2087.13       352.25 o                         
   9   3   4        313.75        537.41       310.46 o                         
  10   3   4       5876.36       4555.11       528.92 o                         
  11   3   4        822.29       1054.18       427.59 o                         
 -13   4   4      23997.83      22177.17      3124.15 o                         
 -12   4   4      11926.94      12432.97      1210.80 o                         
 -11   4   4      73328.63      76114.87      2490.02 o                         
 -10   4   4      91359.39      92797.30      2789.45 o                         
  -9   4   4      61489.15      62167.70      2073.48 o                         
  -8   4   4      55572.10      62369.14      2891.24 o                         
  -7   4   4     102611.84     103143.40      2729.97 o                         
  -6   4   4     163420.56     161142.05      4304.28 o                         
  -5   4   4      13278.61      15274.43      1369.70 o                         
  -4   4   4      34288.30      36042.44       901.53 o                         
  -3   4   4     159582.30     165956.52      3593.08 o                         
  -2   4   4      53479.58      58481.75      1437.53 o                         
  -1   4   4      37133.23      39024.81       764.44 o                         
   0   4   4      71962.30      75015.64      1754.59 o                         
   1   4   4     173052.92     173832.53      3741.60 o                         
   2   4   4      49247.10      49414.13      1032.39 o                         
   3   4   4     117013.31     115362.87      2452.19 o                         
   4   4   4     220343.20     212542.78      4743.73 o                         
   5   4   4      47976.44      47381.97      1317.51 o                         
   6   4   4     116407.31     117112.97      2668.12 o                         
   7   4   4      95794.99      96817.47      3134.82 o                         
   8   4   4      10699.60      11379.82       911.64 o                         
   9   4   4      72431.05      71646.86      2122.54 o                         
  10   4   4      42409.90      38794.02      1463.00 o                         
  11   4   4       1751.75       1814.13       532.85 o                         
 -13   5   4        734.41       -445.47      1422.31 o                         
 -12   5   4        769.40       1331.33       649.84 o                         
 -11   5   4        976.81        644.11       594.52 o                         
 -10   5   4      11854.57      11412.26       941.77 o                         
  -9   5   4        156.44        789.76       499.36 o                         
  -8   5   4        487.25       1229.80       309.17 o                         
  -7   5   4       2286.61       1849.25       308.59 o                         
  -6   5   4      10451.29      10410.80       887.58 o                         
  -5   5   4       3127.28       3301.29       305.92 o                         
  -4   5   4        218.60        377.33       118.52 o                         
  -3   5   4        455.93       1163.91       175.65 o                         
  -2   5   4      22789.63      23006.00       651.91 o                         
  -1   5   4       3638.01       3723.92       169.97 o                         
   0   5   4       1393.17       2287.24       271.52 o                         
   1   5   4         38.26       1091.40       154.55 o                         
   2   5   4      20501.84      20297.29       968.72 o                         
   3   5   4       3011.86       3228.20       273.98 o                         
   4   5   4       1335.39       1653.36       208.77 o                         
   5   5   4        638.60       1417.93       290.90 o                         
   6   5   4       9735.15       8906.16       664.05 o                         
   7   5   4       2690.49       2987.94       343.26 o                         
   8   5   4        514.68       1046.70       291.59 o                         
   9   5   4         22.16        239.68       298.32 o                         
  10   5   4       3297.08       2785.36       432.62 o                         
  11   5   4        653.05        393.23       418.31 o                         
 -14   6   4      39378.26      38607.71      4284.52 o                         
 -13   6   4      58212.34      52678.12      3238.69 o                         
 -12   6   4      54793.29      55574.70      2968.01 o                         
 -11   6   4       3393.36       3684.73       780.01 o                         
 -10   6   4      77483.35      77393.84      3734.74 o                         
  -9   6   4       2763.68       2663.97       849.71 o                         
  -8   6   4        329.15       1048.57       317.02 o                         
  -7   6   4      12795.73      14425.72       731.09 o                         
  -6   6   4      45632.27      46046.02      1463.26 o                         
  -5   6   4     122030.09     125602.41      2842.94 o                         
  -4   6   4      13615.63      14533.08       676.06 o                         
  -3   6   4     606337.38     597909.31     10877.81 o                         
  -2   6   4     150651.45     153765.12      2757.40 o                         
  -1   6   4     163246.67     168178.48      2536.51 o                         
   0   6   4     579110.44     546210.94     11110.65 o                         
   1   6   4       2600.75       3048.60       220.00 o                         
   2   6   4       9304.71      10237.99       398.43 o                         
   3   6   4      42604.12      40654.17      1318.76 o                         
   4   6   4       8479.89       8841.79       413.98 o                         
   5   6   4      39625.50      42386.91      1106.34 o                         
   6   6   4      22151.69      22799.46       812.87 o                         
   7   6   4      12511.28      12975.03       610.47 o                         
   8   6   4        497.99        499.25       331.48 o                         
   9   6   4     167914.78     165123.53      3317.64 o                         
  10   6   4       1902.75       2302.58       359.66 o                         
  11   6   4      45880.34      41497.91      2341.63 o                         
 -14   7   4       1142.95       -474.22      1809.65 o                         
 -13   7   4       1248.43       2186.36       797.65 o                         
 -12   7   4       8221.14       7422.15       721.40 o                         
 -11   7   4       3453.68       2695.39       504.49 o                         
 -10   7   4       2254.44       2399.13       390.68 o                         
  -9   7   4         36.63       -266.46       477.76 o                         
  -8   7   4      29517.42      28916.20      1168.89 o                         
  -7   7   4       2958.12       2776.53       451.37 o                         
  -6   7   4      10745.41      11176.21       569.69 o                         
  -5   7   4       1505.77       2025.38       214.82 o                         
  -4   7   4      39627.50      39366.44      1225.27 o                         
  -3   7   4       2622.07       2532.30       400.67 o                         
  -2   7   4       3305.10       5308.28       217.25 o                         
  -1   7   4        927.06        936.77       115.12 o                         
   0   7   4      31277.45      28258.33      1146.58 o                         
   1   7   4       7022.97       6680.00       439.38 o                         
   2   7   4       2719.34       3900.70       236.36 o                         
   3   7   4          2.19        303.90       139.28 o                         
   4   7   4      20824.03      19110.29       778.71 o                         
   5   7   4       6883.75       5091.82       320.59 o                         
   6   7   4       1821.64       1613.62       239.85 o                         
   7   7   4        807.20        747.46       241.20 o                         
   8   7   4      13639.30      12230.08       599.50 o                         
   9   7   4       3679.81       3812.51       493.26 o                         
  10   7   4       2487.17       1888.69       390.10 o                         
 -14   8   4       3384.35       3812.09      1824.44 o                         
 -13   8   4        901.88       1376.20       475.40 o                         
 -12   8   4     109249.95     117414.30      3003.83 o                         
 -11   8   4      99727.32     106671.55      2749.00 o                         
 -10   8   4      35478.18      37562.07      1420.01 o                         
  -9   8   4         32.91        659.52       496.32 o                         
  -8   8   4     567672.62     573693.94     15413.52 o                         
  -7   8   4      10160.60      11884.56       909.18 o                         
  -6   8   4     204299.70     210696.31      6514.91 o                         
  -5   8   4     379238.47     382690.94      8004.15 o                         
  -4   8   4      99891.13     104039.65      2493.52 o                         
  -3   8   4       5049.00       4915.12       358.87 o                         
  -2   8   4      44608.82      44847.58      1370.07 o                         
  -1   8   4       9279.63       9699.97       333.49 o                         
   0   8   4      95358.89      96888.66      2612.81 o                         
   1   8   4     353369.34     347436.47      7218.05 o                         
   2   8   4     166705.45     167296.91      3274.52 o                         
   3   8   4      13190.71      13757.65       584.69 o                         
   4   8   4     573919.50     545602.50      9171.33 o                         
   5   8   4          0.23        531.23       190.89 o                         
   6   8   4      81213.66      81918.54      1775.89 o                         
   7   8   4     106659.31     105980.42      2221.81 o                         
   8   8   4      34498.42      35554.08      1063.27 o                         
   9   8   4       5609.72       6537.55       683.07 o                         
  10   8   4        575.59       1079.91       394.59 o                         
 -14   9   4       4645.56       3211.48      1221.90 o                         
 -13   9   4       4629.03       4421.05       565.56 o                         
 -12   9   4      12773.25      11062.01      1043.78 o                         
 -11   9   4        850.62       1525.35       392.64 o                         
 -10   9   4       3440.63       3694.47       459.46 o                         
  -9   9   4       8072.50       7737.01       624.57 o                         
  -8   9   4      20040.04      20887.10       978.54 o                         
  -7   9   4        944.08        882.02       387.41 o                         
  -6   9   4       2727.29       3121.64       449.89 o                         
  -5   9   4       3088.42       3490.37       534.74 o                         
  -4   9   4      39681.87      38056.80      1161.69 o                         
  -3   9   4        837.13       1696.16       192.20 o                         
  -2   9   4      16292.99      17723.53       491.97 o                         
  -1   9   4       4909.15       5187.39       270.71 o                         
   0   9   4      32960.88      28709.44       807.56 o                         
   1   9   4       1858.88       2780.80       280.11 o                         
   2   9   4       6501.44       7708.09       387.81 o                         
   3   9   4       3692.51       3122.82       248.80 o                         
   4   9   4      26896.37      24539.85       701.22 o                         
   5   9   4       2086.90       2167.28       248.99 o                         
   6   9   4       3926.43       3906.76       328.75 o                         
   7   9   4       1279.47       1375.04       263.90 o                         
   8   9   4      12468.99      10878.95       520.16 o                         
   9   9   4       1339.02       1437.12       300.06 o                         
 -14  10   4      39949.37      40142.41      2207.91 o                         
 -13  10   4     176771.69     196113.28      5736.53 o                         
 -12  10   4       1325.96       1588.22       407.22 o                         
 -11  10   4      57081.22      57251.22      2077.75 o                         
 -10  10   4      69534.07      68310.58      2551.70 o                         
  -9  10   4         42.64        147.19       241.47 o                         
  -8  10   4      35366.36      35449.75      1335.03 o                         
  -7  10   4      47085.07      46466.11      1717.26 o                         
  -6  10   4      70603.05      70257.03      2711.06 o                         
  -5  10   4      48258.61      52266.82      1502.23 o                         
  -4  10   4     331018.88     334965.75      5809.81 o                         
  -3  10   4      11347.82      12170.44       483.99 o                         
  -2  10   4     112279.55     114790.94      2517.78 o                         
  -1  10   4     379125.59     375676.59      6340.01 o                         
   0  10   4      44869.35      47384.96      1301.90 o                         
   1  10   4     187528.20     187225.48      3717.94 o                         
   2  10   4     101035.80     104084.23      1818.15 o                         
   3  10   4       1580.81       2074.35       459.24 o                         
   4  10   4         11.91        417.47       231.46 o                         
   5  10   4      58195.60      58777.62      2322.40 o                         
   6  10   4      93370.73      97068.60      2548.05 o                         
   7  10   4       1230.72       1695.20       318.52 o                         
   8  10   4      82768.79      82957.67      1977.44 o                         
   9  10   4      36917.49      35780.54      5967.58 o                         
 -14  11   4       1953.14       2366.36       993.73 o                         
 -13  11   4        151.57        570.60       402.83 o                         
 -12  11   4       2719.35       2776.64       456.03 o                         
 -11  11   4       1751.56       1948.85       585.31 o                         
 -10  11   4      12225.22      11465.61       638.63 o                         
  -9  11   4       1068.38       1478.92       250.48 o                         
  -8  11   4       1184.76       1308.16       407.85 o                         
  -7  11   4       7852.33       7654.42       708.85 o                         
  -6  11   4       9317.94       9708.70       623.83 o                         
  -5  11   4        373.54       1186.28       246.19 o                         
  -4  11   4       3182.56       3846.68       301.18 o                         
  -3  11   4       1540.34       1411.29       246.52 o                         
  -2  11   4      10373.83      10939.84       509.26 o                         
  -1  11   4         37.67        673.64       186.09 o                         
   0  11   4       2470.91       2727.99       275.48 o                         
   1  11   4       4288.52       4108.02       316.23 o                         
   2  11   4      18474.25      17670.39       545.94 o                         
   3  11   4        107.87        327.87       192.07 o                         
   4  11   4        754.04        710.82       276.70 o                         
   5  11   4       2463.18       2301.39       371.29 o                         
   6  11   4       4998.79       4624.53       498.80 o                         
   7  11   4        221.95        458.39       302.01 o                         
   8  11   4       1044.70       1352.56       379.90 o                         
   9  11   4        742.86       1431.17       693.06 o                         
 -14  12   4      32933.93      36438.99      2011.50 o                         
 -13  12   4      51445.86      55403.23      1779.34 o                         
 -12  12   4      10784.90      11789.38      1100.19 o                         
 -11  12   4      98534.92     103433.73      3528.42 o                         
 -10  12   4      79006.56      83164.09      2100.99 o                         
  -9  12   4      14254.88      16567.96       672.59 o                         
  -8  12   4     137500.95     146032.28      4181.33 o                         
  -7  12   4     181483.55     180264.97      5824.16 o                         
  -6  12   4      35820.39      39414.38      1285.90 o                         
  -5  12   4     167227.61     166805.94      3842.90 o                         
  -4  12   4     195448.25     192351.05      4927.62 o                         
  -3  12   4      39276.03      42283.19      1672.86 o                         
  -2  12   4     174763.67     173228.80      3032.00 o                         
  -1  12   4      83413.82      83601.08      1584.24 o                         
   0  12   4      26672.48      27162.57       762.55 o                         
   1  12   4     109667.14     110241.15      2162.06 o                         
   2  12   4      40776.64      41722.93      1093.32 o                         
   3  12   4       4596.42       5188.52       499.45 o                         
   4  12   4      38990.61      38623.66      1135.03 o                         
   5  12   4      56603.53      57260.55      1553.79 o                         
   6  12   4      19255.03      18505.84       909.84 o                         
   7  12   4       9750.50       8705.60       819.29 o                         
   8  12   4      56005.71      61146.64      3584.15 o                         
 -14  13   4       1962.73       2714.66       635.05 o                         
 -13  13   4        501.92        844.92       351.69 o                         
 -12  13   4          1.95        253.61       297.57 o                         
 -11  13   4         10.26        602.68       328.60 o                         
 -10  13   4       7427.79       7139.76       919.23 o                         
  -9  13   4       2554.74       2432.55       266.28 o                         
  -8  13   4       4060.30       4082.45       538.02 o                         
  -7  13   4       1527.68       2308.88       509.48 o                         
  -6  13   4      13855.36      14262.01       995.93 o                         
  -5  13   4       1924.39       1317.90       345.09 o                         
  -4  13   4       1278.67       2439.19       344.90 o                         
  -3  13   4       3245.57       4049.22       436.36 o                         
  -2  13   4       5414.84       5755.94       327.20 o                         
  -1  13   4       1557.82       1969.36       141.52 o                         
   0  13   4        884.05       1663.83       151.40 o                         
   1  13   4        380.76        964.53       154.47 o                         
   2  13   4       3780.18       4641.32       395.33 o                         
   3  13   4       3459.63       3492.44       255.06 o                         
   4  13   4        705.37        915.57       274.12 o                         
   5  13   4         19.30        300.77       292.05 o                         
   6  13   4       5383.75       5103.15       522.28 o                         
   7  13   4       2807.42       2337.00       482.71 o                         
 -14  14   4        286.14        927.13       741.45 o                         
 -13  14   4      12530.49      14209.02       803.91 o                         
 -12  14   4        462.73       1092.24       366.94 o                         
 -11  14   4     102964.30     107993.49      2697.40 o                         
 -10  14   4      10274.72      12504.88       851.60 o                         
  -9  14   4     104970.95     107873.94      3463.84 o                         
  -8  14   4     267870.88     272405.59      8517.18 o                         
  -7  14   4       3260.17       3313.36       400.59 o                         
  -6  14   4     114289.96     116745.54      4735.86 o                         
  -5  14   4      88975.38      94142.03      2777.70 o                         
  -4  14   4      14977.86      14505.84       959.77 o                         
  -3  14   4       9111.38       8931.68       543.75 o                         
  -2  14   4      50846.82      52158.62      1011.87 o                         
  -1  14   4     168502.16     169924.88      2805.55 o                         
   0  14   4       1231.48       1530.76       186.02 o                         
   1  14   4     167391.56     174773.77      2793.37 o                         
   2  14   4      48577.70      50323.23      1097.22 o                         
   3  14   4      77480.27      76665.89      1686.32 o                         
   4  14   4      94204.62      94091.88      2021.99 o                         
   5  14   4       2843.93       2825.10       375.85 o                         
   6  14   4      42983.23      41012.33      1190.14 o                         
   7  14   4        398.89       1214.33       432.44 o                         
 -14  15   4       5430.97       7353.59       877.61 o                         
 -13  15   4       1484.82       1380.77       401.39 o                         
 -12  15   4      10601.79      10853.31       631.05 o                         
 -11  15   4         26.45        289.11       260.49 o                         
 -10  15   4       2802.01       2617.67       321.43 o                         
  -9  15   4       1773.47       1111.52       441.61 o                         
  -8  15   4       7163.10       5996.77       607.05 o                         
  -7  15   4       5088.20       5349.07       575.42 o                         
  -6  15   4       4854.40       3497.48       603.77 o                         
  -5  15   4        471.51        855.11       268.81 o                         
  -4  15   4      25603.78      24932.13      2369.06 o                         
  -3  15   4       3040.64       2599.14       226.67 o                         
  -2  15   4      10831.11      11717.33       510.94 o                         
  -1  15   4        117.98        464.38       140.99 o                         
   0  15   4      13741.33      13117.40       494.50 o                         
   1  15   4       3753.92       3317.04       236.98 o                         
   2  15   4       4834.77       4579.84       272.83 o                         
   3  15   4        131.35        306.09       229.91 o                         
   4  15   4      11444.73      10265.51       430.30 o                         
   5  15   4       3933.88       3820.14       421.09 o                         
   6  15   4       1525.26       1323.11       346.64 o                         
   7  15   4         48.93        617.18       583.85 o                         
 -14  16   4      51255.98      46887.72      2207.71 o                         
 -13  16   4      79128.48      80503.36      2607.34 o                         
 -12  16   4      36231.16      35212.12      1274.47 o                         
 -11  16   4       1156.13       1273.20       382.90 o                         
 -10  16   4      12210.65      11996.26       575.17 o                         
  -9  16   4       1502.60       1404.92       460.74 o                         
  -8  16   4     134732.20     134658.38      3948.66 o                         
  -7  16   4     164074.59     166243.41      4631.33 o                         
  -6  16   4      35342.15      39352.35      1658.29 o                         
  -5  16   4        807.85       1474.44       272.14 o                         
  -4  16   4     556623.19     555028.62     10108.30 o                         
  -3  16   4      44817.35      47895.29      1204.39 o                         
  -2  16   4     122039.61     120665.66      2172.10 o                         
  -1  16   4     284076.72     288771.94      4685.59 o                         
   0  16   4     143824.34     147155.44      2419.91 o                         
   1  16   4       1697.59       2180.06       237.12 o                         
   2  16   4      82783.73      82757.38      1571.16 o                         
   3  16   4       2297.79       2355.30       342.85 o                         
   4  16   4     105266.53     107014.48      3619.87 o                         
   5  16   4     167867.92     166347.80      3737.83 o                         
   6  16   4      32127.74      34737.84      1558.72 o                         
 -14  17   4        755.35        378.53       807.58 o                         
 -13  17   4       1023.44        712.89       342.08 o                         
 -12  17   4      17296.90      14599.87       746.90 o                         
 -11  17   4        312.17        515.54       395.28 o                         
 -10  17   4       7235.72       8657.67       443.02 o                         
  -9  17   4       8890.13       8633.13       844.89 o                         
  -8  17   4      25438.84      24451.41      2048.02 o                         
  -7  17   4         83.89         92.69       355.26 o                         
  -6  17   4        826.81       1905.39       383.00 o                         
  -5  17   4       5926.73       5483.83       678.57 o                         
  -4  17   4      23672.31      21553.18       924.35 o                         
  -3  17   4       1058.17       2024.33       234.20 o                         
  -2  17   4       2698.07       3601.87       290.23 o                         
  -1  17   4       1198.49       1722.45       203.20 o                         
   0  17   4      21524.21      22280.47       597.06 o                         
   1  17   4        794.95        919.80       194.23 o                         
   2  17   4       4174.37       5057.45       350.45 o                         
   3  17   4       1707.71       1851.84       273.92 o                         
   4  17   4      11101.15      10446.25       904.39 o                         
   5  17   4        577.69        994.61       333.82 o                         
   6  17   4       1168.28       1362.28       623.95 o                         
 -14  18   4      30134.06      27333.27      2433.44 o                         
 -13  18   4       6134.90       5354.57       508.76 o                         
 -12  18   4     140781.17     146635.30      3331.04 o                         
 -11  18   4      69727.18      71373.46      1859.94 o                         
 -10  18   4      28308.87      31394.50      1026.60 o                         
  -9  18   4     109813.41     109821.25      3439.93 o                         
  -8  18   4       1808.01       2018.56       511.72 o                         
  -7  18   4      63242.63      67620.52      2007.17 o                         
  -6  18   4       3508.36       4114.60       408.16 o                         
  -5  18   4        826.98       1267.51       185.36 o                         
  -4  18   4        414.28        955.61       257.55 o                         
  -3  18   4      13404.25      12204.86       489.77 o                         
  -2  18   4      81884.48      82451.59      1721.83 o                         
  -1  18   4       2639.52       3145.43       252.77 o                         
   0  18   4     105463.73     108867.91      2045.33 o                         
   1  18   4      63566.04      64784.99      1289.38 o                         
   2  18   4      68475.94      72021.54      1539.80 o                         
   3  18   4      57280.77      59820.33      1373.74 o                         
   4  18   4       1163.15       1259.68       342.85 o                         
   5  18   4      44362.75      45355.18      2681.26 o                         
 -14  19   4       1000.21        574.49       766.72 o                         
 -13  19   4        359.60        295.01       327.51 o                         
 -12  19   4        688.02        918.78       260.28 o                         
 -11  19   4        767.08        337.39       338.42 o                         
 -10  19   4       7587.59       6311.20       710.13 o                         
  -9  19   4         92.56         89.89       423.30 o                         
  -8  19   4       1934.41       2074.95       411.13 o                         
  -7  19   4       3660.81       3158.88       431.11 o                         
  -6  19   4      12339.59      12960.34       746.35 o                         
  -5  19   4        274.96        323.86       182.07 o                         
  -4  19   4       3882.68       3669.87       329.64 o                         
  -3  19   4       3063.59       3058.66       279.56 o                         
  -2  19   4       2778.84       2428.46       262.74 o                         
  -1  19   4         57.92        512.33       189.50 o                         
   0  19   4        547.46        531.93       207.38 o                         
   1  19   4         98.24        110.31       195.30 o                         
   2  19   4       6627.68       6922.76       542.54 o                         
   3  19   4        318.04        713.63       265.95 o                         
   4  19   4       1398.86       1301.65       475.02 o                         
   5  19   4        296.70        454.63       474.63 o                         
 -14  20   4        522.22       1728.39       957.87 o                         
 -13  20   4       2251.46       2150.21       554.15 o                         
 -12  20   4      50843.07      50341.88      1458.02 o                         
 -11  20   4      18366.85      18827.95       737.34 o                         
 -10  20   4      11928.55      13075.51       831.13 o                         
  -9  20   4      66879.81      71899.12      2182.34 o                         
  -8  20   4      63208.11      61556.08      2335.40 o                         
  -7  20   4      70544.62      73242.59      1934.95 o                         
  -6  20   4      32861.81      35368.67       947.52 o                         
  -5  20   4      54483.47      56840.69      1634.36 o                         
  -4  20   4      80548.70      82890.09      1789.43 o                         
  -3  20   4      14074.97      15167.05       870.55 o                         
  -2  20   4      11894.98      12087.55       531.39 o                         
  -1  20   4      23362.48      24988.54       713.02 o                         
   0  20   4      21447.31      22476.70       681.72 o                         
   1  20   4       2414.90       2289.80       256.82 o                         
   2  20   4       5461.77       5476.88       392.75 o                         
   3  20   4      50239.54      51256.55      1989.35 o                         
   4  20   4       2392.96       1683.06       529.16 o                         
 -14  21   4       8377.25       9082.99      1471.75 o                         
 -13  21   4          5.16        -47.67       514.45 o                         
 -12  21   4        468.45       1315.60       273.94 o                         
 -11  21   4       3223.61       3319.63       788.92 o                         
 -10  21   4       2419.58       1680.82       497.60 o                         
  -9  21   4        103.99        177.62       390.09 o                         
  -8  21   4        113.74        476.04       377.78 o                         
  -7  21   4         28.42        316.02       305.99 o                         
  -6  21   4       9218.73       9129.90       785.51 o                         
  -5  21   4       5193.15       4624.77       296.95 o                         
  -4  21   4        904.72       1277.89       246.27 o                         
  -3  21   4       1595.07       2260.65       329.15 o                         
  -2  21   4      10262.79      10020.73       629.49 o                         
  -1  21   4       1029.08       1033.38       244.10 o                         
   0  21   4        664.13       1015.85       225.31 o                         
   1  21   4        269.33        569.71       215.62 o                         
   2  21   4       3971.46       4250.65       362.61 o                         
   3  21   4        651.57        865.70       475.14 o                         
 -13  22   4         35.30        794.61       723.94 o                         
 -12  22   4       3786.82       4842.24       717.99 o                         
 -11  22   4       3576.75       3966.45       580.99 o                         
 -10  22   4       2792.81       4002.53       554.41 o                         
  -9  22   4      65230.67      66472.28      2100.31 o                         
  -8  22   4       5387.70       5284.26       725.59 o                         
  -7  22   4      92145.36      94570.39      2005.44 o                         
  -6  22   4      41340.04      43956.03      1574.29 o                         
  -5  22   4      98407.30      98328.66      1982.88 o                         
  -4  22   4      90791.69      95391.93      2444.59 o                         
  -3  22   4       2558.95       2943.07       324.27 o                         
  -2  22   4      62391.68      62943.04      2056.98 o                         
  -1  22   4      20265.76      20318.04       652.52 o                         
   0  22   4       2358.83       2276.41       282.70 o                         
   1  22   4       4632.17       4661.39       413.57 o                         
   2  22   4      25711.15      24092.87      1104.56 o                         
 -13  23   4        291.19        228.92       686.82 o                         
 -12  23   4      12207.75      12349.97      1966.55 o                         
 -11  23   4        626.27        355.49       423.10 o                         
 -10  23   4       5699.03       5200.95       624.95 o                         
  -9  23   4       1567.62       1727.28       467.84 o                         
  -8  23   4      11105.41      10460.38       772.92 o                         
  -7  23   4        308.85        232.68       201.89 o                         
  -6  23   4        340.49        624.35       241.15 o                         
  -5  23   4        475.80        601.34       137.40 o                         
  -4  23   4       8053.77       7579.00       694.88 o                         
  -3  23   4       3061.50       2936.32       462.41 o                         
  -2  23   4       1085.05       1428.66       271.86 o                         
  -1  23   4        267.78        319.73       211.80 o                         
   0  23   4       8203.20       8274.09       418.31 o                         
   1  23   4       1906.80       1869.07       438.26 o                         
   2  23   4       1561.24       1365.12       478.45 o                         
 -13  24   4      10265.74      10571.56      1172.71 o                         
 -12  24   4     212848.06     219287.56      6207.93 o                         
 -11  24   4       6261.78       5539.36       645.12 o                         
 -10  24   4       8336.11       8182.56       722.47 o                         
  -9  24   4      49151.46      50650.55      1783.74 o                         
  -8  24   4     113176.46     113993.05      2528.94 o                         
  -7  24   4       1426.95       1491.93       255.99 o                         
  -6  24   4      12850.11      13305.47       877.08 o                         
  -5  24   4       2464.76       3525.88       376.99 o                         
  -4  24   4      30097.34      31565.47      1102.68 o                         
  -3  24   4     143327.61     144021.25      3035.30 o                         
  -2  24   4      35791.12      34229.20       973.62 o                         
  -1  24   4       3996.01       3480.68       332.28 o                         
   0  24   4     215348.94     213867.56      4992.00 o                         
   1  24   4        856.31       1030.08       458.70 o                         
 -13  25   4       2156.18       1255.64      1114.51 o                         
 -12  25   4       6064.32       6930.46      1027.98 o                         
 -11  25   4        606.80       1600.63       490.99 o                         
 -10  25   4       2093.03       2345.53       504.72 o                         
  -9  25   4        601.44        967.85       466.22 o                         
  -8  25   4      14153.54      13108.58       936.69 o                         
  -7  25   4       1156.80       1224.34       224.06 o                         
  -6  25   4       5289.62       5669.45       348.17 o                         
  -5  25   4       3337.48       3543.81       384.72 o                         
  -4  25   4      12270.92      11560.43       661.90 o                         
  -3  25   4        217.02        428.92       251.27 o                         
  -2  25   4        724.91       1602.04       290.98 o                         
  -1  25   4        555.22        598.85       473.54 o                         
   0  25   4       7488.11       6363.26       771.10 o                         
 -12  26   4        213.23       -487.51      1040.10 o                         
 -11  26   4      17446.93      17916.69      1076.41 o                         
 -10  26   4      38824.44      42156.06      1645.72 o                         
  -9  26   4       1464.85        920.75       470.37 o                         
  -8  26   4     146738.92     152199.17      3069.41 o                         
  -7  26   4      37698.57      35529.02      1053.48 o                         
  -6  26   4       9894.29       9088.49       420.59 o                         
  -5  26   4      76939.02      77005.74      2438.47 o                         
  -4  26   4       7928.62       7770.62       801.63 o                         
  -3  26   4       3636.21       3781.04       362.17 o                         
  -2  26   4        804.98       1023.47       437.45 o                         
  -1  26   4      14190.91      12410.59      1066.93 o                         
 -11  27   4       2948.34       3004.99      1237.33 o                         
 -10  27   4       1257.21        665.35       470.25 o                         
  -9  27   4         69.46        501.07       445.01 o                         
  -8  27   4        441.02        304.23       311.26 o                         
  -7  27   4        341.74        466.82       310.05 o                         
  -6  27   4       5711.54       5632.70       467.54 o                         
  -5  27   4         56.78        231.57       298.55 o                         
  -4  27   4       3602.94       3655.60       348.45 o                         
  -3  27   4        934.06        800.57       401.86 o                         
  -2  27   4       4767.15       4803.67       698.75 o                         
 -11  28   4      41018.65      49296.12      3714.02 o                         
 -10  28   4       2359.20       1897.98       712.23 o                         
  -9  28   4      36619.19      38847.02      1865.84 o                         
  -8  28   4      41227.04      42967.50      1390.23 o                         
  -7  28   4         36.88         87.57       256.81 o                         
  -6  28   4      40343.42      40949.12      2121.68 o                         
  -5  28   4      32829.79      32296.64      2982.05 o                         
  -4  28   4         21.65        -15.08       484.06 o                         
  -9  29   4         54.48        239.87       442.63 o                         
  -8  29   4        162.37        690.76       406.83 o                         
  -7  29   4       1797.85       1485.94       560.02 o                         
  -6  29   4       1853.55        908.51       988.82 o                         
  -5  29   4        568.41        433.61       827.48 o                         
   1   0   5       7858.84       9107.55       544.94 o                         
   2   0   5      16147.33      16963.21       937.26 o                         
   3   0   5       4518.94       5544.71       594.72 o                         
   4   0   5        763.15        805.50       192.56 o                         
   5   0   5       7327.98       7295.11       880.25 o                         
   6   0   5      11194.66      11752.05       666.02 o                         
   7   0   5        137.27        462.35       263.87 o                         
   8   0   5       6205.97       6262.15       701.99 o                         
   9   0   5      10467.36      11302.93       740.51 o                         
  10   0   5        490.88        800.50       390.72 o                         
  11   0   5      32067.70      32135.07      1374.81 o                         
  12   0   5       1331.22        340.41       502.27 o                         
 -12   1   5          6.25       1141.28       507.05 o                         
 -11   1   5       3066.54       2797.68       522.34 o                         
 -10   1   5      12556.59      12745.70      1218.07 o                         
  -9   1   5       4509.66       5505.76       598.65 o                         
  -8   1   5        151.86       1141.47       321.71 o                         
  -7   1   5      38653.41      42493.26      1620.03 o                         
  -6   1   5       1163.07       2123.64       367.52 o                         
  -5   1   5       4232.06       5462.85       384.06 o                         
  -4   1   5      14569.57      14231.96       637.48 o                         
  -3   1   5      15421.61      14880.05       734.77 o                         
  -2   1   5      12307.96      11883.63       697.00 o                         
  -1   1   5        321.66       1010.41       170.15 o                         
   0   1   5        438.16       1195.86       163.03 o                         
   1   1   5      24266.89      24460.46       706.26 o                         
   2   1   5       6429.15       6508.15       479.08 o                         
   3   1   5       1039.48        604.88       289.62 o                         
   4   1   5        843.05        638.14       200.76 o                         
   5   1   5       4088.71       5140.10       451.09 o                         
   6   1   5      13530.17      12528.16       955.16 o                         
   7   1   5        166.71        160.83       265.73 o                         
   8   1   5       5249.89       6141.58       516.19 o                         
   9   1   5      12682.43      11510.93       698.50 o                         
  10   1   5      10960.25      10393.04       756.54 o                         
  11   1   5       9110.72       7551.12       739.45 o                         
  12   1   5        355.06        624.27       487.96 o                         
 -12   2   5         41.90       -112.82       516.27 o                         
 -11   2   5      74945.93      73897.09      2316.17 o                         
 -10   2   5      42121.57      43663.94      1857.43 o                         
  -9   2   5        557.29        924.73       421.91 o                         
  -8   2   5      15701.93      17115.56       795.03 o                         
  -7   2   5      11330.58      13391.24      1220.28 o                         
  -6   2   5     204427.25     203322.91      4175.78 o                         
  -5   2   5        836.93       1577.00       220.58 o                         
  -4   2   5      20902.89      22570.28       725.85 o                         
  -3   2   5     307626.28     313085.25      6461.22 o                         
  -2   2   5      25356.63      27106.41       874.26 o                         
  -1   2   5       1408.43       2829.21       182.07 o                         
   0   2   5       3127.84       3807.67       253.04 o                         
   1   2   5      17151.49      18948.60       695.46 o                         
   2   2   5     133817.19     136468.95      3640.90 o                         
   3   2   5       5781.15       6576.49       445.61 o                         
   4   2   5       2988.26       3413.37       333.80 o                         
   5   2   5      25319.30      27611.05       993.62 o                         
   6   2   5      68909.99      69171.37      2629.75 o                         
   7   2   5       1691.60       2146.14       387.24 o                         
   8   2   5      27269.17      27617.87      1115.78 o                         
   9   2   5      49505.62      53492.14      2008.90 o                         
  10   2   5      40790.32      39840.18      1321.69 o                         
  11   2   5       9473.42       7694.09       759.38 o                         
 -12   3   5      17899.59      20139.15      1404.08 o                         
 -11   3   5       8672.70       8042.45       782.45 o                         
 -10   3   5          4.89       1017.53       481.57 o                         
  -9   3   5        690.29        952.40       368.63 o                         
  -8   3   5         37.00       1532.31       395.98 o                         
  -7   3   5      20363.69      20042.12       986.03 o                         
  -6   3   5      14153.27      14373.32       623.41 o                         
  -5   3   5      23858.76      25723.90       812.04 o                         
  -4   3   5        605.98       2527.82       214.05 o                         
  -3   3   5      66822.19      61747.54      1813.67 o                         
  -2   3   5       3643.39       3948.53       302.35 o                         
  -1   3   5      19955.61      20467.80       612.64 o                         
   0   3   5       3638.25       4904.66       638.36 o                         
   1   3   5      56359.49      52731.65      1246.86 o                         
   2   3   5       6933.06       7192.27       422.14 o                         
   3   3   5      11284.32      15740.93       584.43 o                         
   4   3   5        145.36        347.50       197.86 o                         
   5   3   5      38498.29      34145.68      1113.71 o                         
   6   3   5        531.30       2455.21       343.21 o                         
   7   3   5       5076.98       5475.76       462.93 o                         
   8   3   5        227.44        363.54       304.33 o                         
   9   3   5       4884.41       6945.73       528.99 o                         
  10   3   5       8119.62       7242.79       565.38 o                         
  11   3   5        944.39        558.09       454.96 o                         
 -13   4   5      27254.26      22082.52      3181.80 o                         
 -12   4   5          2.02        572.79       501.73 o                         
 -11   4   5      64998.41      69405.57      2124.55 o                         
 -10   4   5         92.06        471.80       399.99 o                         
  -9   4   5      62372.24      61250.11      2006.16 o                         
  -8   4   5       9033.27       7561.03       982.28 o                         
  -7   4   5      94225.46      95022.33      2565.07 o                         
  -6   4   5        837.70        878.59       197.32 o                         
  -5   4   5      54749.94      57679.65      1473.52 o                         
  -4   4   5       8109.97       8021.54       344.02 o                         
  -3   4   5     118601.79     125403.12      2809.34 o                         
  -2   4   5      17335.66      18988.05       582.47 o                         
  -1   4   5      19116.48      21871.55       547.16 o                         
   0   4   5      16523.82      16877.13       843.40 o                         
   1   4   5     314082.19     306432.75      6373.86 o                         
   2   4   5       7566.43       7463.86       283.69 o                         
   3   4   5     175626.20     175503.30      2954.77 o                         
   4   4   5      46473.70      44858.74      1249.09 o                         
   5   4   5      43144.84      41731.68      1105.77 o                         
   6   4   5       1636.35       1759.14       399.06 o                         
   7   4   5      25898.72      26626.73       975.24 o                         
   8   4   5      11493.45      11132.18       652.56 o                         
   9   4   5      72050.74      71025.58      1943.37 o                         
  10   4   5        140.32        444.65       338.63 o                         
  11   4   5      26703.45      23970.35      1257.55 o                         
 -13   5   5      19190.65      17365.53      2756.56 o                         
 -12   5   5        419.13        628.87       601.81 o                         
 -11   5   5      33662.99      35781.47      1427.90 o                         
 -10   5   5      14689.95      13572.08       890.39 o                         
  -9   5   5      29181.78      29278.60      1604.64 o                         
  -8   5   5      15349.30      18279.07       898.76 o                         
  -7   5   5       4896.20       5446.45       651.69 o                         
  -6   5   5      13112.90      12504.16       601.29 o                         
  -5   5   5       4595.28       6015.06       347.10 o                         
  -4   5   5        763.17       1135.95       155.72 o                         
  -3   5   5       5079.28       6627.40       470.18 o                         
  -2   5   5       1357.04       1463.43       263.40 o                         
  -1   5   5      64210.02      62993.83      1479.20 o                         
   0   5   5       2251.01       3178.98       215.32 o                         
   1   5   5      10541.79      11038.80       543.09 o                         
   2   5   5       6176.82       6302.06       363.10 o                         
   3   5   5      30930.24      28350.17      1035.34 o                         
   4   5   5       2238.46       2221.12       225.01 o                         
   5   5   5      10181.10      10786.17       712.35 o                         
   6   5   5       1155.69       1966.98       357.47 o                         
   7   5   5      38071.67      35201.33      1064.96 o                         
   8   5   5        805.35       1788.29       334.84 o                         
   9   5   5       4230.61       5557.02       498.25 o                         
  10   5   5       6156.57       6823.47       702.61 o                         
 -13   6   5       7211.71       6297.62      1896.46 o                         
 -12   6   5       2554.00       2705.11       679.59 o                         
 -11   6   5       1694.43       2539.57       647.90 o                         
 -10   6   5      33964.34      35555.82      1366.00 o                         
  -9   6   5     135346.19     137731.53      4370.64 o                         
  -8   6   5          4.94        272.41       283.63 o                         
  -7   6   5       8471.99       9426.89       641.86 o                         
  -6   6   5     141636.47     145066.02      3310.08 o                         
  -5   6   5     171528.34     175470.27      3435.19 o                         
  -4   6   5       9536.31       9592.24       509.23 o                         
  -3   6   5        307.79        856.83       201.76 o                         
  -2   6   5     336058.25     332472.41      5229.02 o                         
  -1   6   5     115205.88     119456.96      2199.45 o                         
   0   6   5       1308.98       1219.39       249.33 o                         
   1   6   5      22722.82      25086.81       819.32 o                         
   2   6   5      65812.41      67338.01      1405.95 o                         
   3   6   5     124411.57     121521.13      2543.24 o                         
   4   6   5       6789.60       6828.85       535.92 o                         
   5   6   5        936.53       1915.81       480.20 o                         
   6   6   5      68537.30      66887.30      1713.42 o                         
   7   6   5      65234.39      62989.55      1646.54 o                         
   8   6   5       1813.91       1705.58       299.22 o                         
   9   6   5        329.04        585.94       276.77 o                         
  10   6   5      41154.92      38303.79      1894.52 o                         
 -13   7   5         77.86        918.00      1517.27 o                         
 -12   7   5       1168.90       1968.58       999.52 o                         
 -11   7   5       1281.03        642.72       506.98 o                         
 -10   7   5       2197.47       3425.24       974.47 o                         
  -9   7   5      26317.22      24411.51      1117.01 o                         
  -8   7   5       4102.88       3438.45       526.69 o                         
  -7   7   5      25919.37      25330.00       850.66 o                         
  -6   7   5      17549.42      17445.95       645.86 o                         
  -5   7   5      34462.12      33299.09       885.31 o                         
  -4   7   5       9525.10      11667.11       514.91 o                         
  -3   7   5          4.06        816.51       172.04 o                         
  -2   7   5       5378.15       5786.51       235.87 o                         
  -1   7   5       8709.54       8608.49       301.18 o                         
   0   7   5       1363.37       3807.10       375.83 o                         
   1   7   5       1201.98       2772.33       290.22 o                         
   2   7   5       2564.90       2293.88       207.00 o                         
   3   7   5      18263.05      18240.63      1107.89 o                         
   4   7   5       1452.86       4101.62       356.82 o                         
   5   7   5        697.88        801.49       227.13 o                         
   6   7   5        897.33       1779.69       284.41 o                         
   7   7   5       6229.70       7421.40       485.91 o                         
   8   7   5       2457.77       1899.66       346.87 o                         
   9   7   5       1809.20       2929.77       419.87 o                         
  10   7   5          1.57        540.49       395.12 o                         
 -13   8   5        193.10       -466.28      1319.66 o                         
 -12   8   5        829.98       2047.75       706.44 o                         
 -11   8   5       2808.23       3599.93       705.59 o                         
 -10   8   5      10727.50      12935.98      1105.45 o                         
  -9   8   5      12527.36      14554.36       858.15 o                         
  -8   8   5      14268.19      13968.38      1231.61 o                         
  -7   8   5      13568.86      14370.53       646.70 o                         
  -6   8   5      46760.69      48933.77      1315.35 o                         
  -5   8   5        705.55       1579.12       263.67 o                         
  -4   8   5        357.21        705.75       195.17 o                         
  -3   8   5      10891.63      12916.19       390.40 o                         
  -2   8   5       8453.87       8996.97       289.76 o                         
  -1   8   5      15986.38      17145.01       502.57 o                         
   0   8   5        344.06        664.98       212.29 o                         
   1   8   5        290.49        252.87       186.90 o                         
   2   8   5        608.12        628.30       152.46 o                         
   3   8   5       2029.47       2572.64       249.00 o                         
   4   8   5      16324.50      16769.87      1006.33 o                         
   5   8   5      24252.40      23875.64      1205.82 o                         
   6   8   5       3383.52       3454.60       416.77 o                         
   7   8   5       2040.91       1703.02       296.28 o                         
   8   8   5      19654.82      18411.39      1056.58 o                         
   9   8   5       3157.17       2422.17       409.66 o                         
 -13   9   5       6403.33       7244.50      1339.70 o                         
 -12   9   5      24953.67      25543.81      1886.21 o                         
 -11   9   5       1786.32       2766.82       781.26 o                         
 -10   9   5       1729.47       2507.33       579.26 o                         
  -9   9   5       7295.13       6969.09       629.00 o                         
  -8   9   5       1725.04       3649.92       534.72 o                         
  -7   9   5       4363.62       4829.68       595.15 o                         
  -6   9   5      23728.58      23835.59       997.51 o                         
  -5   9   5       9799.91      10496.31       716.02 o                         
  -4   9   5        882.31       1123.28       177.43 o                         
  -3   9   5      59640.42      59572.85      1303.87 o                         
  -2   9   5        210.95        127.48        99.43 o                         
  -1   9   5       8904.45       8362.49       442.16 o                         
   0   9   5       4697.28       6200.32       384.19 o                         
   1   9   5       8898.57       9151.29       697.40 o                         
   2   9   5       1921.20       1653.45       197.79 o                         
   3   9   5        637.08       1850.03       346.26 o                         
   4   9   5        604.68        434.36       186.90 o                         
   5   9   5      12979.83      12289.37       554.23 o                         
   6   9   5       1053.88       1542.73       311.81 o                         
   7   9   5       1242.06       1256.10       288.19 o                         
   8   9   5         40.99        238.71       291.52 o                         
   9   9   5       1411.16       1691.69       607.37 o                         
 -13  10   5        644.92        526.08       704.64 o                         
 -12  10   5      10981.08      11117.73      1021.35 o                         
 -11  10   5      36317.84      40127.96      1708.57 o                         
 -10  10   5      55513.15      59356.11      1988.71 o                         
  -9  10   5      15809.88      16732.00      1037.33 o                         
  -8  10   5        989.38        515.78       343.12 o                         
  -7  10   5      42209.27      45642.24      1441.44 o                         
  -6  10   5      35927.73      38843.71      1382.69 o                         
  -5  10   5      16810.33      19642.57       729.68 o                         
  -4  10   5        275.76        760.14       169.27 o                         
  -3  10   5      55565.50      57881.43      1388.57 o                         
  -2  10   5     196482.91     194903.00      2984.51 o                         
  -1  10   5       4762.37       4612.92       396.53 o                         
   0  10   5      11059.69      11975.87       551.61 o                         
   1  10   5     183612.27     184013.62      4097.75 o                         
   2  10   5      99589.51      97803.40      2409.52 o                         
   3  10   5        570.09       1147.04       194.14 o                         
   4  10   5       8217.57       8328.90       410.67 o                         
   5  10   5      43394.66      44477.17      1669.57 o                         
   6  10   5      95136.97      93871.88      4260.28 o                         
   7  10   5       6287.81       5600.21       534.29 o                         
   8  10   5        576.92        507.58       349.37 o                         
 -14  11   5      21641.84      23825.12      3527.51 o                         
 -13  11   5      11322.05      11501.40       927.86 o                         
 -12  11   5         24.43        751.56       476.15 o                         
 -11  11   5      77933.98      80510.81      2715.46 o                         
 -10  11   5         10.28        253.35       386.01 o                         
  -9  11   5      11001.82      12870.36       797.72 o                         
  -8  11   5      35451.19      37486.84      1518.66 o                         
  -7  11   5      14461.80      14100.70       934.73 o                         
  -6  11   5          2.05        474.86       268.46 o                         
  -5  11   5       1513.71       2046.44       269.46 o                         
  -4  11   5         62.72       1801.63       423.11 o                         
  -3  11   5      15232.87      15121.77       559.79 o                         
  -2  11   5      34170.49      32009.43       688.04 o                         
  -1  11   5      11702.71      13012.40       664.88 o                         
   0  11   5        190.65        311.44       177.67 o                         
   1  11   5      48290.91      49836.07      2426.45 o                         
   2  11   5       4069.15       4203.32       435.03 o                         
   3  11   5       6005.36       6651.07       489.69 o                         
   4  11   5         99.23       4083.07       336.52 o                         
   5  11   5      12849.60      10830.75       613.48 o                         
   6  11   5       4365.14       2916.65       490.79 o                         
   7  11   5       5028.09       8279.98      1111.48 o                         
   8  11   5         41.66        341.76       621.23 o                         
 -14  12   5        317.44        663.95       795.44 o                         
 -13  12   5       1603.97       1455.53       474.92 o                         
 -12  12   5       1547.06       1133.94       497.93 o                         
 -11  12   5      90524.76      95682.88      3686.70 o                         
 -10  12   5       3343.29       3111.85       759.14 o                         
  -9  12   5      59933.37      63354.76      2017.29 o                         
  -8  12   5       1381.52       1234.24       372.24 o                         
  -7  12   5      58924.88      62860.82      1865.93 o                         
  -6  12   5      11280.89      11806.94       680.81 o                         
  -5  12   5     187891.81     198569.00      4447.16 o                         
  -4  12   5        916.84       1091.00       242.57 o                         
  -3  12   5     122523.80     124943.81      2760.85 o                         
  -2  12   5      45464.84      47457.19       982.56 o                         
  -1  12   5      27771.37      31258.20       898.20 o                         
   0  12   5      12401.93      12709.55       691.82 o                         
   1  12   5      12620.74      13960.96       626.30 o                         
   2  12   5       8292.08       8042.52       469.20 o                         
   3  12   5     139054.38     141677.91      3075.13 o                         
   4  12   5      10387.28      11110.36       465.10 o                         
   5  12   5      37872.77      40218.11      1617.06 o                         
   6  12   5       1844.96       1651.36       377.80 o                         
   7  12   5      60876.12      61620.86      2045.12 o                         
 -14  13   5      12181.67      12182.09      1424.37 o                         
 -13  13   5        361.02        830.88       522.65 o                         
 -12  13   5       2731.72       3119.66       741.09 o                         
 -11  13   5         37.41         24.93       424.65 o                         
 -10  13   5       7585.33       8208.81       705.68 o                         
  -9  13   5      45036.67      44110.83      1746.54 o                         
  -8  13   5       5980.51       6206.18       533.15 o                         
  -7  13   5      60775.31      64353.50      1709.73 o                         
  -6  13   5      13695.62      12554.96       656.88 o                         
  -5  13   5      46194.61      46286.50      1442.34 o                         
  -4  13   5       8406.07       9134.15       590.11 o                         
  -3  13   5       1885.62       2533.98       235.31 o                         
  -2  13   5       9165.33       9078.95       370.67 o                         
  -1  13   5      12299.92      12774.95      1002.75 o                         
   0  13   5       5075.86       5101.19       367.66 o                         
   1  13   5       4135.77       5204.67       364.80 o                         
   2  13   5          2.34        238.81       246.42 o                         
   3  13   5      20948.11      21705.15       836.50 o                         
   4  13   5       1984.85       2737.55       429.67 o                         
   5  13   5       9098.55       9107.90       603.17 o                         
   6  13   5        949.58       1600.91       372.44 o                         
   7  13   5      11072.35       8599.36       814.14 o                         
 -14  14   5      45177.83      39748.03      2911.37 o                         
 -13  14   5      59154.64      57652.50      2107.97 o                         
 -12  14   5       4769.36       5055.20       638.15 o                         
 -11  14   5        212.33        640.61       413.72 o                         
 -10  14   5      71250.41      75755.75      2980.57 o                         
  -9  14   5      21829.74      23625.34      1758.08 o                         
  -8  14   5        827.87       1065.52       291.07 o                         
  -7  14   5        746.56        801.01       315.90 o                         
  -6  14   5      16495.97      17187.09       791.68 o                         
  -5  14   5      87995.94      93201.66      2146.31 o                         
  -4  14   5       5799.30       7061.95       551.11 o                         
  -3  14   5       5249.30       6167.90       309.17 o                         
  -2  14   5      52561.31      53516.39      1285.31 o                         
  -1  14   5      57050.03      59504.34      1462.95 o                         
   0  14   5        333.91        550.36       206.59 o                         
   1  14   5      12758.35      14224.49       725.41 o                         
   2  14   5      67216.70      68780.80      1714.87 o                         
   3  14   5      28409.24      26090.55      1459.49 o                         
   4  14   5       5917.99       6201.41       513.93 o                         
   5  14   5      10185.73       9027.99       772.75 o                         
   6  14   5       2615.01       2672.94       480.46 o                         
   7  14   5      40349.67      34549.47      2484.04 o                         
 -14  15   5      14421.32      13377.58      1673.71 o                         
 -13  15   5      24932.49      27969.15      2021.14 o                         
 -12  15   5      24947.82      24837.70      1271.14 o                         
 -11  15   5        395.80        566.00       420.52 o                         
 -10  15   5      21939.13      20061.64      1044.98 o                         
  -9  15   5       1587.09       2873.73       573.73 o                         
  -8  15   5       4914.64       5741.28       542.54 o                         
  -7  15   5        316.19        633.90       330.02 o                         
  -6  15   5       2750.60       3333.02       572.68 o                         
  -5  15   5      39473.61      34873.34      1648.48 o                         
  -4  15   5       4030.96       5286.39       457.76 o                         
  -3  15   5      24628.45      27183.25       741.38 o                         
  -2  15   5      14134.08      15277.51       504.50 o                         
  -1  15   5      29600.59      30182.53       979.77 o                         
   0  15   5       2258.10       2853.47       324.88 o                         
   1  15   5          2.00       1279.10       295.17 o                         
   2  15   5       6411.74       6684.75       732.90 o                         
   3  15   5       8696.67       7201.64       573.96 o                         
   4  15   5       2486.05       3808.23       422.78 o                         
   5  15   5        586.46       2114.58       322.38 o                         
   6  15   5       1185.81       1467.69       521.62 o                         
 -14  16   5       5911.90       6884.15      1252.99 o                         
 -13  16   5       1402.16       2401.02       595.11 o                         
 -12  16   5      26246.23      24242.70      1393.95 o                         
 -11  16   5          8.97        538.08       427.34 o                         
 -10  16   5      11672.35      14057.08      1108.85 o                         
  -9  16   5      20786.21      21312.80       994.19 o                         
  -8  16   5       3730.99       5135.89       510.78 o                         
  -7  16   5      24615.71      23768.28      1154.27 o                         
  -6  16   5       7341.02       8006.18       559.46 o                         
  -5  16   5        499.35        807.68       339.93 o                         
  -4  16   5      16324.82      15954.05       841.08 o                         
  -3  16   5       2919.81       3490.02       477.79 o                         
  -2  16   5       1613.82       1879.51       278.71 o                         
  -1  16   5         23.84        384.47       251.50 o                         
   0  16   5       3398.77       2487.23       353.84 o                         
   1  16   5          4.67        343.05       248.26 o                         
   2  16   5        284.71        551.28       264.28 o                         
   3  16   5          6.46          5.01       305.71 o                         
   4  16   5       2022.24       1874.25       291.72 o                         
   5  16   5         33.55         77.88       341.82 o                         
   6  16   5        146.77        311.17       505.13 o                         
 -14  17   5      22743.65      21664.38      2123.44 o                         
 -13  17   5       8382.25       8981.58       914.34 o                         
 -12  17   5        856.96       1289.69       792.32 o                         
 -11  17   5      48111.86      45983.05      1726.60 o                         
 -10  17   5       1772.58       1785.02       413.07 o                         
  -9  17   5      12243.55      11379.21       788.51 o                         
  -8  17   5      33468.02      34364.71      1480.01 o                         
  -7  17   5       1416.12       1998.49       410.09 o                         
  -6  17   5       1027.81        958.47       326.58 o                         
  -5  17   5      12513.81      11218.33       903.61 o                         
  -4  17   5        235.97        135.15       245.69 o                         
  -3  17   5       2183.13       2627.67       312.32 o                         
  -2  17   5      24386.43      25592.49       665.56 o                         
  -1  17   5       5549.63       6146.84       713.83 o                         
   0  17   5         21.03        493.50       275.75 o                         
   1  17   5      21460.15      22592.00       872.28 o                         
   2  17   5        253.11        756.64       364.41 o                         
   3  17   5        805.00       1121.07       257.47 o                         
   4  17   5       1308.26       1852.78       437.78 o                         
   5  17   5       2854.68       3465.18       604.59 o                         
 -13  18   5       5927.37       6045.69       791.82 o                         
 -12  18   5        457.62        736.43       446.30 o                         
 -11  18   5      70144.05      69765.02      2273.34 o                         
 -10  18   5      58714.43      59674.87      1920.94 o                         
  -9  18   5      16251.37      17312.12      1332.70 o                         
  -8  18   5        447.21        720.58       394.24 o                         
  -7  18   5      56968.77      58944.04      2077.29 o                         
  -6  18   5     143585.05     148438.25      3591.43 o                         
  -5  18   5       5481.68       6262.22       563.83 o                         
  -4  18   5      18055.00      17013.15       701.75 o                         
  -3  18   5      52971.75      54941.63      1417.67 o                         
  -2  18   5      29858.09      31641.18       793.94 o                         
  -1  18   5      31181.17      30886.44      1042.10 o                         
   0  18   5      14858.62      14341.95       693.56 o                         
   1  18   5      33444.22      35153.93      1143.14 o                         
   2  18   5      66359.87      64160.62      1985.51 o                         
   3  18   5       1605.25       1843.95       313.82 o                         
   4  18   5        527.73       1099.83       431.07 o                         
 -13  19   5      11536.46      10528.69      1047.29 o                         
 -12  19   5       1210.25       1186.42       493.73 o                         
 -11  19   5       2942.02       2440.47       456.74 o                         
 -10  19   5      45212.88      43796.63      1835.07 o                         
  -9  19   5      13366.14      15075.20      1009.55 o                         
  -8  19   5       2949.26       2200.36       544.19 o                         
  -7  19   5      79869.41      75806.79      2178.27 o                         
  -6  19   5        264.27        317.07       279.78 o                         
  -5  19   5      14382.46      15192.38       772.39 o                         
  -4  19   5      12590.65      14207.59       764.21 o                         
  -3  19   5       7626.66       7749.92       462.70 o                         
  -2  19   5        639.71        629.28       166.34 o                         
  -1  19   5       1012.70       2320.48       254.99 o                         
   0  19   5        966.42       1576.94       353.69 o                         
   1  19   5       8321.52       7152.21       527.24 o                         
   2  19   5      12785.91      12051.80       786.32 o                         
   3  19   5       4986.04       6078.26       692.02 o                         
   4  19   5        887.45        151.97       532.19 o                         
 -13  20   5      33175.32      34721.89      2470.22 o                         
 -12  20   5         98.35       -248.19       477.25 o                         
 -11  20   5      37355.07      35787.94      1958.48 o                         
 -10  20   5         80.41        491.69       437.59 o                         
  -9  20   5      34259.72      38458.14      1673.26 o                         
  -8  20   5        229.03         26.92       344.21 o                         
  -7  20   5      31235.76      32902.47      1132.21 o                         
  -6  20   5      11049.12      11201.33       629.13 o                         
  -5  20   5      44846.06      46226.36      2241.64 o                         
  -4  20   5       2815.88       4127.29       387.72 o                         
  -3  20   5      64859.84      67143.81      2192.67 o                         
  -2  20   5      10311.31      10668.89       408.08 o                         
  -1  20   5      46880.79      48115.22       970.31 o                         
   0  20   5        340.39        398.28       321.55 o                         
   1  20   5      70009.48      67780.52      1915.80 o                         
   2  20   5         17.86        126.77       354.16 o                         
   3  20   5       7853.82       8436.25       923.59 o                         
 -13  21   5      32308.92      31382.17      2917.70 o                         
 -12  21   5      28911.69      24380.06      1418.30 o                         
 -11  21   5         67.61        -54.21       501.53 o                         
 -10  21   5      11587.71      10043.75       888.78 o                         
  -9  21   5        765.31        833.10       400.50 o                         
  -8  21   5       3331.46       3286.68       485.18 o                         
  -7  21   5       1542.87       2317.55       385.93 o                         
  -6  21   5      10493.18       9464.71       913.70 o                         
  -5  21   5      35100.59      32751.34      1569.90 o                         
  -4  21   5       3142.06       3787.81       388.22 o                         
  -3  21   5      31459.64      32791.15       935.93 o                         
  -2  21   5       5493.63       6279.39       402.09 o                         
  -1  21   5      30574.12      32071.96       699.33 o                         
   0  21   5       2273.38       1827.46       276.37 o                         
   1  21   5       1243.62       1434.69       323.58 o                         
   2  21   5        968.23       1123.16       573.68 o                         
 -13  22   5      25427.54      25902.98      2674.55 o                         
 -12  22   5      11901.66      11619.56      1111.27 o                         
 -11  22   5      17512.77      16954.63       988.37 o                         
 -10  22   5      81549.16      84600.20      3187.74 o                         
  -9  22   5      58784.26      63141.61      2021.92 o                         
  -8  22   5        362.10        907.66       393.25 o                         
  -7  22   5       8524.24       9292.94       853.96 o                         
  -6  22   5      41968.11      44526.73      1532.54 o                         
  -5  22   5      86726.17      88900.66      2442.06 o                         
  -4  22   5        935.23       1105.78       320.05 o                         
  -3  22   5       1510.58       1756.65       257.01 o                         
  -2  22   5      77861.67      81879.99      1592.69 o                         
  -1  22   5      36444.94      37306.80       834.25 o                         
   0  22   5      21472.01      20608.77       735.26 o                         
   1  22   5         78.58        319.56       476.01 o                         
   2  22   5      31382.63      30865.59      1778.56 o                         
 -12  23   5       4917.89       4712.35       707.60 o                         
 -11  23   5      28272.95      28730.77      1289.05 o                         
 -10  23   5      17839.88      16765.95       969.22 o                         
  -9  23   5      31436.29      27855.06      1495.28 o                         
  -8  23   5      18399.00      21223.25      1043.50 o                         
  -7  23   5        966.03        861.29       364.17 o                         
  -6  23   5      19738.52      18923.90      1299.28 o                         
  -5  23   5        646.61       1336.29       365.19 o                         
  -4  23   5       4616.01       6445.22       519.73 o                         
  -3  23   5         44.20       1090.53       231.18 o                         
  -2  23   5        978.25       1288.24       219.69 o                         
  -1  23   5      18879.68      20001.18       784.49 o                         
   0  23   5       1232.46       2958.11       388.37 o                         
   1  23   5       5558.57       7314.85       920.69 o                         
 -12  24   5        615.90        981.27       673.27 o                         
 -11  24   5       1066.43       2150.95       643.71 o                         
 -10  24   5          4.79        216.25       430.09 o                         
  -9  24   5       3746.97       4085.03       544.89 o                         
  -8  24   5        918.46        727.09       417.57 o                         
  -7  24   5       5786.14       5375.40       590.99 o                         
  -6  24   5       1280.20       1013.61       210.23 o                         
  -5  24   5       1643.13       2881.94       471.39 o                         
  -4  24   5      22514.64      22337.11      1169.23 o                         
  -3  24   5       2151.05       2796.01       273.18 o                         
  -2  24   5        195.48        609.45       316.85 o                         
  -1  24   5      14309.73      15630.26       754.00 o                         
   0  24   5        632.13        655.75       429.50 o                         
 -12  25   5       1354.05       1789.06       701.57 o                         
 -11  25   5         95.48       -187.40       547.13 o                         
 -10  25   5      25445.96      24072.81      1176.93 o                         
  -9  25   5       8138.72       7237.94       686.48 o                         
  -8  25   5       2548.21       1667.28       461.14 o                         
  -7  25   5      40699.97      36574.59      2956.94 o                         
  -6  25   5       1001.30        967.33       419.67 o                         
  -5  25   5       5211.14       5373.05       515.65 o                         
  -4  25   5      13001.02      13662.85       672.61 o                         
  -3  25   5        429.11        357.65       316.97 o                         
  -2  25   5         50.01        469.68       348.01 o                         
  -1  25   5       2188.60       1881.12       580.66 o                         
 -11  26   5      24866.30      22652.22      1762.83 o                         
 -10  26   5      11250.14      12040.67      1011.11 o                         
  -9  26   5       1344.53       1315.18       483.63 o                         
  -8  26   5        495.51        811.01       517.42 o                         
  -7  26   5       1534.52       1587.27       468.21 o                         
  -6  26   5      64333.90      63280.10      2001.24 o                         
  -5  26   5        141.06        554.70       361.39 o                         
  -4  26   5       3655.62       4313.94       616.87 o                         
  -3  26   5      33392.55      31461.50      1696.40 o                         
  -2  26   5      27514.80      28324.46      2408.93 o                         
 -10  27   5         40.76        562.31       684.13 o                         
  -9  27   5       9371.53       8789.21       870.32 o                         
  -8  27   5        833.30       1451.03       552.38 o                         
  -7  27   5       2594.90       1610.09       463.87 o                         
  -6  27   5      25448.30      24599.58      1476.26 o                         
  -5  27   5       6754.96       6705.50       872.76 o                         
  -4  27   5       1048.92        697.20       534.56 o                         
  -8  28   5        288.67        907.79       878.04 o                         
  -7  28   5      36827.77      38040.29      2266.18 o                         
  -6  28   5       5601.76       3727.12      1201.49 o                         
   0   0   6     102634.63      98928.84      3379.20 o                         
   1   0   6      72454.22      72752.75      1854.50 o                         
   2   0   6      18488.01      20702.46      1583.42 o                         
   3   0   6      20933.44      23685.93      1045.37 o                         
   4   0   6     248893.28     245470.84      4877.52 o                         
   5   0   6     182089.27     185426.39      3693.31 o                         
   6   0   6     214103.12     210750.11      3718.19 o                         
   7   0   6      67973.27      67539.75      1701.51 o                         
   8   0   6     241015.91     236333.95      5334.59 o                         
   9   0   6      35180.79      35640.15      1190.59 o                         
  10   0   6       4558.95       4077.46       470.44 o                         
  11   0   6      11844.60      11600.88       939.66 o                         
 -11   1   6        487.45        550.03       533.32 o                         
 -10   1   6       7684.95       6098.76       550.57 o                         
  -9   1   6      10541.79      10104.33       635.66 o                         
  -8   1   6      21577.18      22247.66      1489.03 o                         
  -7   1   6          1.14        713.98       277.92 o                         
  -6   1   6       3817.52       4112.92       408.11 o                         
  -5   1   6       7415.20       7177.47       506.58 o                         
  -4   1   6      38968.82      39561.10      1280.86 o                         
  -3   1   6        511.89       1039.76       290.44 o                         
  -2   1   6      13956.47      14576.22       909.45 o                         
  -1   1   6       3500.93       4131.62       309.39 o                         
   0   1   6      34165.07      34793.36       985.19 o                         
   1   1   6       1807.41       2875.73       258.63 o                         
   2   1   6      24176.81      26428.77      1107.68 o                         
   3   1   6       1466.97       2171.64       319.65 o                         
   4   1   6      42371.63      41135.29      1651.86 o                         
   5   1   6         11.07       1255.42       287.59 o                         
   6   1   6      11485.95      12594.54       691.34 o                         
   7   1   6        984.18        998.75       293.85 o                         
   8   1   6      21890.30      19488.29       977.03 o                         
   9   1   6        187.20        990.33       344.69 o                         
  10   1   6       4923.79       4599.33       532.77 o                         
  11   1   6        235.30        199.57       454.60 o                         
 -12   2   6      31893.01      35763.55      1943.90 o                         
 -11   2   6     114860.72     112359.72      3063.31 o                         
 -10   2   6         90.39        423.38       376.87 o                         
  -9   2   6      64908.29      63472.10      1718.53 o                         
  -8   2   6      56407.23      56359.01      1707.16 o                         
  -7   2   6       1549.50       1541.91       360.52 o                         
  -6   2   6        353.02        816.17       263.31 o                         
  -5   2   6      61380.77      63773.90      1306.96 o                         
  -4   2   6      36224.75      40517.11      1554.91 o                         
  -3   2   6        363.59        605.24       264.02 o                         
  -2   2   6     399718.19     394166.06      9594.46 o                         
  -1   2   6      77770.48      77845.69      1591.55 o                         
   0   2   6      59302.57      60675.17      1395.72 o                         
   1   2   6     449909.44     438138.34      9073.36 o                         
   2   2   6       3954.09       4344.39       299.25 o                         
   3   2   6      58682.18      57687.66      1973.48 o                         
   4   2   6      60938.34      63002.88      1277.53 o                         
   5   2   6         24.28        435.91       210.59 o                         
   6   2   6       3783.13       4325.75       349.64 o                         
   7   2   6       9990.91      10837.79       595.61 o                         
   8   2   6      13186.15      11814.70       642.46 o                         
   9   2   6        623.38        566.45       344.72 o                         
  10   2   6      61620.09      58339.50      1948.86 o                         
  11   2   6       9699.93       7863.90       781.77 o                         
 -12   3   6        377.34        434.36       500.22 o                         
 -11   3   6       1654.45       1713.89       435.83 o                         
 -10   3   6      14191.50      12917.58       779.09 o                         
  -9   3   6        291.07        497.51       330.49 o                         
  -8   3   6       3675.89       4488.09       426.07 o                         
  -7   3   6      15881.54      16427.40       912.46 o                         
  -6   3   6      22460.01      22589.81       660.58 o                         
  -5   3   6        115.39       1391.23       192.98 o                         
  -4   3   6       3802.34       4374.92       510.38 o                         
  -3   3   6       7632.12       8017.80       500.41 o                         
  -2   3   6      18846.07      20318.34       898.87 o                         
  -1   3   6          3.34       1733.67       168.39 o                         
   0   3   6       4575.24       4635.48       280.36 o                         
   1   3   6       5594.63       6293.82       396.20 o                         
   2   3   6      26147.03      25518.57       766.25 o                         
   3   3   6       2011.35       2413.06       321.06 o                         
   4   3   6       2101.89       2365.02       203.99 o                         
   5   3   6       4206.75       3752.54       288.30 o                         
   6   3   6      17008.46      16512.64       660.81 o                         
   7   3   6       1670.19       1474.22       322.04 o                         
   8   3   6       2952.53       3951.74       454.59 o                         
   9   3   6       1693.87       1869.42       397.28 o                         
  10   3   6       9808.17       8030.68       962.91 o                         
 -12   4   6       2719.68       2575.06       603.30 o                         
 -11   4   6       1843.25       2742.53       483.85 o                         
 -10   4   6      32608.49      34977.14      1289.63 o                         
  -9   4   6         65.91        217.85       320.39 o                         
  -8   4   6        638.59       1210.26       419.97 o                         
  -7   4   6      98550.98     100931.31      1969.80 o                         
  -6   4   6         99.02        515.83       175.33 o                         
  -5   4   6      36179.15      40261.93      1254.21 o                         
  -4   4   6     352276.31     352126.00     10520.89 o                         
  -3   4   6       1552.10       1578.78       283.10 o                         
  -2   4   6      22330.72      22823.45       725.95 o                         
  -1   4   6     437388.22     425726.12      6647.71 o                         
   0   4   6       6001.71       7485.86       442.90 o                         
   1   4   6        457.38        584.51       202.38 o                         
   2   4   6     273384.84     263697.25      5108.81 o                         
   3   4   6        457.89        584.28       201.08 o                         
   4   4   6      15554.57      15565.32       482.21 o                         
   5   4   6     157054.81     153084.66      2747.13 o                         
   6   4   6        340.39        792.26       207.69 o                         
   7   4   6       2247.44       2909.57       468.57 o                         
   8   4   6     147887.31     139841.45      4911.27 o                         
   9   4   6       2864.10       2736.51       424.31 o                         
  10   4   6        344.54        565.38       374.76 o                         
 -12   5   6          8.43       -145.70       570.47 o                         
 -11   5   6       1996.37       1815.54       488.36 o                         
 -10   5   6      11071.45      10707.11       718.16 o                         
  -9   5   6       2545.30       3643.46       568.23 o                         
  -8   5   6        449.19        841.90       524.35 o                         
  -7   5   6        752.51       1860.98       240.10 o                         
  -6   5   6      28656.57      28720.88      1319.89 o                         
  -5   5   6       8969.67       8595.32       406.00 o                         
  -4   5   6       1223.26       2000.67       359.11 o                         
  -3   5   6       9999.14      11027.59       576.47 o                         
  -2   5   6      39681.72      38553.54       869.79 o                         
  -1   5   6       4664.77       5125.87       236.40 o                         
   0   5   6         86.42       1191.49       224.11 o                         
   1   5   6        144.34        195.67       296.40 o                         
   2   5   6      21560.48      21781.81       787.29 o                         
   3   5   6       5935.89       7081.75       369.32 o                         
   4   5   6        686.54        961.16       148.24 o                         
   5   5   6        614.95       1228.48       325.04 o                         
   6   5   6      13470.09      13145.32       559.15 o                         
   7   5   6       9555.21       8622.57       784.04 o                         
   8   5   6         61.69        226.14       308.68 o                         
   9   5   6        121.90        552.87       355.07 o                         
  10   5   6       9881.47       8313.75       740.65 o                         
 -12   6   6      35073.60      32543.52      1866.98 o                         
 -11   6   6      15175.96      14031.30      1013.93 o                         
 -10   6   6        568.18        947.48       364.98 o                         
  -9   6   6     228181.50     230549.23      4866.30 o                         
  -8   6   6      49444.76      51126.86      1541.08 o                         
  -7   6   6      27358.09      28077.94       779.60 o                         
  -6   6   6     230284.91     230959.52      4518.30 o                         
  -5   6   6         32.22        312.21       159.99 o                         
  -4   6   6      44650.62      47043.05      1432.63 o                         
  -3   6   6      17388.79      19656.59       786.02 o                         
  -2   6   6         24.17        303.85       137.53 o                         
  -1   6   6       1325.31       1378.17       166.91 o                         
   0   6   6      28984.71      29370.50       809.69 o                         
   1   6   6      46786.19      49800.86      1544.90 o                         
   2   6   6      52028.60      50316.20      1229.63 o                         
   3   6   6     257702.75     249439.06      4473.79 o                         
   4   6   6      85064.52      86415.64      1699.23 o                         
   5   6   6     157979.16     157508.03      3242.17 o                         
   6   6   6     154798.77     149015.92      3309.86 o                         
   7   6   6      13326.80      11567.20       627.05 o                         
   8   6   6      40554.16      39565.74      2178.29 o                         
   9   6   6       1590.23       1524.57       408.18 o                         
 -12   7   6      20741.38      18401.00      1454.63 o                         
 -11   7   6         85.35       1253.94       642.03 o                         
 -10   7   6       8147.31       9811.51       736.52 o                         
  -9   7   6       3182.03       2905.32       383.74 o                         
  -8   7   6      19839.09      20531.82       882.16 o                         
  -7   7   6       1780.71       2476.89       275.71 o                         
  -6   7   6       3048.73       3680.68       280.88 o                         
  -5   7   6         10.37        614.77       179.09 o                         
  -4   7   6      40359.45      41155.31      1638.02 o                         
  -3   7   6      10397.72      11112.18       411.75 o                         
  -2   7   6      10972.26      11888.70       441.57 o                         
  -1   7   6        518.66        973.15       138.96 o                         
   0   7   6      42084.98      40145.24      1246.55 o                         
   1   7   6       5354.75       5271.99       558.39 o                         
   2   7   6      15690.82      16990.22       508.91 o                         
   3   7   6          9.78        635.61       169.02 o                         
   4   7   6      31063.19      30494.02       894.72 o                         
   5   7   6       4762.91       4167.68       337.98 o                         
   6   7   6       3671.54       4016.65       336.77 o                         
   7   7   6        114.86        284.20       283.66 o                         
   8   7   6      16592.58      14857.46       736.97 o                         
   9   7   6       2850.36       2133.97       513.78 o                         
 -13   8   6      28141.09      30304.53      3741.24 o                         
 -12   8   6     173657.94     171614.34      7223.94 o                         
 -11   8   6      31871.90      32500.19      1329.75 o                         
 -10   8   6       5247.98       6372.99       648.70 o                         
  -9   8   6      44604.03      43753.48      1325.27 o                         
  -8   8   6        129.59        980.61       285.32 o                         
  -7   8   6     100107.91     104856.62      2692.98 o                         
  -6   8   6       5530.70       7315.48       351.56 o                         
  -5   8   6      47675.50      50523.40      1200.92 o                         
  -4   8   6     241352.72     248580.86      4790.20 o                         
  -3   8   6      49204.66      51917.54       999.05 o                         
  -2   8   6     287752.19     291711.16      4648.85 o                         
  -1   8   6      51699.04      53750.05      1226.54 o                         
   0   8   6     248377.56     247834.67      5479.47 o                         
   1   8   6      62895.24      63578.47      1971.34 o                         
   2   8   6        714.99       1432.79       229.61 o                         
   3   8   6      24232.14      24293.91       713.31 o                         
   4   8   6        219.96       1604.59       377.43 o                         
   5   8   6      33737.72      32479.16       963.82 o                         
   6   8   6        964.92       2479.06       280.44 o                         
   7   8   6      27582.02      24273.78      1084.64 o                         
   8   8   6      77261.03      73883.64      1927.67 o                         
   9   8   6      36614.04      32516.55      1342.16 o                         
 -13   9   6       1211.04        762.89       687.05 o                         
 -12   9   6      14341.39      16406.33      1042.82 o                         
 -11   9   6        531.34       1534.44       475.56 o                         
 -10   9   6      16476.66      16908.88       954.33 o                         
  -9   9   6       4435.01       4258.47       512.41 o                         
  -8   9   6      38885.85      38968.43      1511.90 o                         
  -7   9   6        483.17       1252.28       294.78 o                         
  -6   9   6      12854.21      15922.49       707.94 o                         
  -5   9   6       8224.85       8068.95       643.46 o                         
  -4   9   6      39650.59      40315.10      1153.89 o                         
  -3   9   6          6.47       2490.59       171.02 o                         
  -2   9   6      10738.72      11441.07       412.42 o                         
  -1   9   6       5200.25       5403.98       331.48 o                         
   0   9   6      35130.59      34253.89      1333.80 o                         
   1   9   6       2666.02       3692.52       312.57 o                         
   2   9   6      12913.44      13558.95       569.57 o                         
   3   9   6       2157.16       2303.78       375.53 o                         
   4   9   6      28225.60      27618.75      1441.71 o                         
   5   9   6       1006.76       1028.85       232.13 o                         
   6   9   6       7178.44       7843.03       482.25 o                         
   7   9   6        711.93        998.00       294.64 o                         
   8   9   6      17112.35      15202.85       772.81 o                         
 -13  10   6         40.40        752.20       730.91 o                         
 -12  10   6      27694.84      29475.62      1393.23 o                         
 -11  10   6         81.42        596.00       423.30 o                         
 -10  10   6      47929.32      49482.13      1745.07 o                         
  -9  10   6      36619.68      36512.79      1388.68 o                         
  -8  10   6     139570.00     142458.98      3477.15 o                         
  -7  10   6     148672.81     150708.36      3590.23 o                         
  -6  10   6       1757.57       1245.34       291.42 o                         
  -5  10   6     186833.22     189748.62      3546.49 o                         
  -4  10   6      73492.43      78366.43      1710.12 o                         
  -3  10   6      33402.45      33955.80       700.24 o                         
  -2  10   6       2585.00       2511.59       310.11 o                         
  -1  10   6      44144.82      47164.90      1375.89 o                         
   0  10   6     152804.02     154860.48      3647.39 o                         
   1  10   6       2868.26       3222.71       350.34 o                         
   2  10   6      87894.66      90744.39      2293.83 o                         
   3  10   6      55880.15      59028.11      1569.81 o                         
   4  10   6      37217.32      36645.43      1034.31 o                         
   5  10   6      66667.03      66397.23      1804.24 o                         
   6  10   6       6838.50       6474.59       461.88 o                         
   7  10   6      33224.26      31853.64       976.74 o                         
   8  10   6      17435.66      16565.68      1834.38 o                         
 -13  11   6       2542.11       1813.59       974.25 o                         
 -12  11   6        849.96        990.75       640.93 o                         
 -11  11   6       5195.49       4921.22       726.60 o                         
 -10  11   6       6706.38       6644.26       646.11 o                         
  -9  11   6          7.49        419.66       315.96 o                         
  -8  11   6        511.40        478.05       299.24 o                         
  -7  11   6       3811.26       3650.05       399.75 o                         
  -6  11   6      29244.44      28640.93      1558.26 o                         
  -5  11   6        174.73        558.57       216.91 o                         
  -4  11   6       5035.62       5089.96       338.86 o                         
  -3  11   6      13242.42      13064.44       392.03 o                         
  -2  11   6      19191.51      19139.99       641.60 o                         
  -1  11   6         38.42        936.74       224.06 o                         
   0  11   6        499.34        717.08       256.87 o                         
   1  11   6       4946.66       4826.24       353.59 o                         
   2  11   6      21066.38      20226.89       811.05 o                         
   3  11   6       1031.82       1285.65       304.79 o                         
   4  11   6        559.80        434.59       207.37 o                         
   5  11   6       3360.76       3129.35       306.69 o                         
   6  11   6      11260.92       9658.67       501.52 o                         
   7  11   6       2162.36       1864.23       427.18 o                         
 -13  12   6       2106.42       1296.02       689.26 o                         
 -12  12   6      90792.46      95876.39      2886.50 o                         
 -11  12   6       7118.95       8354.38       981.38 o                         
 -10  12   6        425.07        750.68       408.63 o                         
  -9  12   6     172945.61     169713.33      3737.83 o                         
  -8  12   6       6404.66       6760.97       541.82 o                         
  -7  12   6       4453.79       5386.67       466.70 o                         
  -6  12   6     196214.45     204996.06      4182.36 o                         
  -5  12   6       3685.45       4146.96       342.33 o                         
  -4  12   6       3973.64       5194.23       428.70 o                         
  -3  12   6     248639.75     251476.52      4816.06 o                         
  -2  12   6       5562.05       5623.38       293.83 o                         
  -1  12   6        591.37        909.53       217.22 o                         
   0  12   6     253123.95     255632.09      4970.94 o                         
   1  12   6       2276.61       2690.65       399.34 o                         
   2  12   6       6350.68       5832.16       463.60 o                         
   3  12   6     208806.39     205780.41      4677.54 o                         
   4  12   6       1185.81       2135.95       332.00 o                         
   5  12   6         12.39        130.13       213.81 o                         
   6  12   6      68741.10      64490.81      2086.89 o                         
   7  12   6       5249.91       5506.10       802.80 o                         
 -13  13   6       2492.95       2399.85       706.86 o                         
 -12  13   6       1663.06       2484.36       549.11 o                         
 -11  13   6       6067.86       6128.39       643.12 o                         
 -10  13   6      14676.49      14591.15       953.44 o                         
  -9  13   6        162.65        797.39       329.05 o                         
  -8  13   6         42.33        436.42       315.64 o                         
  -7  13   6       2082.10       2478.58       344.18 o                         
  -6  13   6       6558.51       6594.00       647.23 o                         
  -5  13   6      10965.79      11697.53       639.62 o                         
  -4  13   6        772.28       1029.08       258.62 o                         
  -3  13   6        354.25       1088.25       173.03 o                         
  -2  13   6      23570.76      22885.61       729.82 o                         
  -1  13   6       7793.04       6963.82       432.09 o                         
   0  13   6       3439.43       3626.49       329.59 o                         
   1  13   6        874.98       3273.23       393.43 o                         
   2  13   6      12346.17      12311.04       587.35 o                         
   3  13   6       2194.37       2538.21       351.11 o                         
   4  13   6        402.88       1215.43       335.57 o                         
   5  13   6        156.86        275.29       196.68 o                         
   6  13   6       6056.61       5494.68       690.59 o                         
 -13  14   6       2833.04       2925.02       667.44 o                         
 -12  14   6      26756.79      25020.09      1275.43 o                         
 -11  14   6      22381.83      23057.05      1164.14 o                         
 -10  14   6      15516.39      17776.45       862.59 o                         
  -9  14   6       4164.41       3954.70       481.85 o                         
  -8  14   6      14822.12      14608.92       720.85 o                         
  -7  14   6      65627.16      67164.37      1927.84 o                         
  -6  14   6        300.48        614.52       388.33 o                         
  -5  14   6     102803.12     105187.77      2370.47 o                         
  -4  14   6      13708.76      13799.51       504.59 o                         
  -3  14   6     104304.52     110108.86      2279.29 o                         
  -2  14   6     127616.82     127105.12      5618.18 o                         
  -1  14   6       8893.62      10222.12       527.57 o                         
   0  14   6      53564.80      56653.97      1907.85 o                         
   1  14   6      41859.13      42646.59      1211.80 o                         
   2  14   6        221.51        511.21       278.29 o                         
   3  14   6       1565.16       1318.63       322.59 o                         
   4  14   6      39462.34      35857.61      1183.06 o                         
   5  14   6      30909.36      30614.54      1113.44 o                         
   6  14   6        226.66        865.39       806.33 o                         
 -13  15   6        138.15        139.39       493.80 o                         
 -12  15   6      12558.65      11242.65       858.18 o                         
 -11  15   6       3670.70       4464.51       561.13 o                         
 -10  15   6      18176.21      17422.10       851.79 o                         
  -9  15   6         47.79        651.57       347.88 o                         
  -8  15   6      23425.31      22564.72      1274.59 o                         
  -7  15   6        125.08        172.22       278.13 o                         
  -6  15   6      14923.85      14777.94       732.65 o                         
  -5  15   6       1195.80       1583.07       290.59 o                         
  -4  15   6      19101.35      18975.32       997.98 o                         
  -3  15   6       1860.98       2413.32       197.79 o                         
  -2  15   6       4882.12       5488.78       812.03 o                         
  -1  15   6        347.64        530.95       233.33 o                         
   0  15   6      13451.54      13740.14       779.11 o                         
   1  15   6       6503.59       5349.23       464.31 o                         
   2  15   6      11338.11      11389.26       639.61 o                         
   3  15   6        183.61        795.31       307.02 o                         
   4  15   6      13210.63      12150.68       678.98 o                         
   5  15   6       4127.68       3364.74       488.56 o                         
 -13  16   6      12613.69      13959.95      1168.70 o                         
 -12  16   6      79300.48      77726.48      2964.10 o                         
 -11  16   6      50220.12      52326.88      2035.03 o                         
 -10  16   6     109263.35     111771.74      6940.11 o                         
  -9  16   6      16299.68      15983.45       975.81 o                         
  -8  16   6     237558.19     244181.50      5569.12 o                         
  -7  16   6      37954.61      40811.00      1375.08 o                         
  -6  16   6       3511.96       3896.04       573.91 o                         
  -5  16   6      59218.55      62598.40      1763.63 o                         
  -4  16   6         70.77        359.61       173.27 o                         
  -3  16   6     142000.89     145745.34      3470.29 o                         
  -2  16   6        343.41       1947.87       420.24 o                         
  -1  16   6       9877.51      11302.73       826.43 o                         
   0  16   6     218744.72     227360.48      4572.24 o                         
   1  16   6      64995.61      65216.44      1549.18 o                         
   2  16   6      34762.81      35004.43      1052.59 o                         
   3  16   6       9634.69       9506.81       605.95 o                         
   4  16   6     169621.47     166796.81      4477.02 o                         
   5  16   6        187.81        401.51       492.34 o                         
 -13  17   6      11622.43       9710.70      1033.69 o                         
 -12  17   6      12394.44      11670.99      1046.50 o                         
 -11  17   6          4.94        532.80       357.36 o                         
 -10  17   6        784.98       1028.83       427.33 o                         
  -9  17   6       2939.35       2565.86       429.98 o                         
  -8  17   6      27173.79      26498.46      1383.34 o                         
  -7  17   6       3137.83       3481.88       430.39 o                         
  -6  17   6      10010.88      10540.72       734.34 o                         
  -5  17   6       3096.84       3488.73       515.27 o                         
  -4  17   6      39184.21      37693.79       982.96 o                         
  -3  17   6          3.47        683.27       204.39 o                         
  -2  17   6       6643.66       8485.56       726.98 o                         
  -1  17   6       3509.49       3775.90       439.88 o                         
   0  17   6      24389.82      22886.59       924.92 o                         
   1  17   6       1082.45       1562.65       297.77 o                         
   2  17   6       4133.82       5303.79       575.82 o                         
   3  17   6        666.55        975.92       329.34 o                         
   4  17   6      14249.52      13200.68       892.12 o                         
 -13  18   6      36692.86      37470.76      2024.28 o                         
 -12  18   6       2179.20       2394.29       641.20 o                         
 -11  18   6       3085.51       2422.24       455.38 o                         
 -10  18   6       3186.43       3015.43       483.60 o                         
  -9  18   6      28631.17      32066.16      1268.16 o                         
  -8  18   6      45692.59      46885.46      1569.99 o                         
  -7  18   6         35.78        459.81       350.96 o                         
  -6  18   6     188254.78     192059.27      5104.09 o                         
  -5  18   6      39322.86      40667.25      1306.32 o                         
  -4  18   6      28796.18      28727.18      1005.00 o                         
  -3  18   6     168337.62     170871.39      4736.27 o                         
  -2  18   6       2502.83       2455.47       483.40 o                         
  -1  18   6      19492.92      19479.28       828.18 o                         
   0  18   6      37541.54      38581.80      1228.28 o                         
   1  18   6       2323.64       3163.66       425.36 o                         
   2  18   6       1757.28       2671.47       411.24 o                         
   3  18   6      25924.57      25721.02      1115.53 o                         
   4  18   6      21595.80      23116.01      3463.55 o                         
 -12  19   6       4771.18       4457.72       622.59 o                         
 -11  19   6       9132.32       9379.93       734.46 o                         
 -10  19   6      13591.94      12738.66      1325.90 o                         
  -9  19   6       1268.03       2054.65       447.79 o                         
  -8  19   6         47.89         74.54       391.65 o                         
  -7  19   6       5469.97       5520.62       584.13 o                         
  -6  19   6       7156.94       6251.80       580.64 o                         
  -5  19   6       1567.60       1857.79       244.35 o                         
  -4  19   6       3554.93       3066.78       308.02 o                         
  -3  19   6       1433.80       1373.92       493.52 o                         
  -2  19   6      18673.79      20842.31       998.78 o                         
  -1  19   6         70.53        625.28       428.56 o                         
   0  19   6       2693.54       2325.14       425.30 o                         
   1  19   6       3908.83       4004.16       512.28 o                         
   2  19   6      10552.44       9720.60       721.04 o                         
   3  19   6          2.97         48.69       529.63 o                         
 -12  20   6       3337.81       3571.36       643.53 o                         
 -11  20   6      54488.83      52693.11      2091.37 o                         
 -10  20   6       4652.46       6086.21       724.80 o                         
  -9  20   6        979.11        594.41       418.53 o                         
  -8  20   6      46442.39      48852.02      1856.40 o                         
  -7  20   6       2502.03       3994.72       739.69 o                         
  -6  20   6       8324.77       9102.45       636.76 o                         
  -5  20   6      55493.15      55243.79      1256.26 o                         
  -4  20   6       7637.73       7950.94       457.73 o                         
  -3  20   6      13214.76      13704.84      1090.37 o                         
  -2  20   6     103912.18     110053.12      2584.35 o                         
  -1  20   6        346.34       1198.03       345.71 o                         
   0  20   6       1008.51       1398.58       359.63 o                         
   1  20   6     109343.45     112396.57      2640.73 o                         
   2  20   6       5542.52       5589.96       661.37 o                         
 -12  21   6         50.84        171.07       521.40 o                         
 -11  21   6        233.89        941.26       546.58 o                         
 -10  21   6      20471.59      18324.92      1128.34 o                         
  -9  21   6       1689.62       2042.02       539.95 o                         
  -8  21   6       1789.41       2037.07       448.26 o                         
  -7  21   6       5231.81       5133.56       532.66 o                         
  -6  21   6      15115.15      14762.67       779.70 o                         
  -5  21   6        727.23        469.21       282.28 o                         
  -4  21   6        305.56        672.01       395.40 o                         
  -3  21   6       2842.18       3609.02       674.59 o                         
  -2  21   6       6503.45       5636.95       554.59 o                         
  -1  21   6       6665.13       8262.62       596.35 o                         
   0  21   6         13.81        373.42       325.66 o                         
   1  21   6         42.39        112.66       369.20 o                         
 -12  22   6       4037.75       3735.76       753.70 o                         
 -11  22   6      12392.62      11098.07       945.90 o                         
 -10  22   6      91712.86      95204.81      3700.84 o                         
  -9  22   6       6190.13       5292.14       583.01 o                         
  -8  22   6       8766.87       9873.92       705.12 o                         
  -7  22   6      24487.32      26778.72      1137.57 o                         
  -6  22   6         38.26        616.98       315.44 o                         
  -5  22   6       7953.19       8235.50       526.58 o                         
  -4  22   6      28566.80      26165.29      1060.23 o                         
  -3  22   6      42806.14      44781.71      2984.72 o                         
  -2  22   6        379.59        743.94       436.32 o                         
  -1  22   6      60691.07      59509.19      1689.25 o                         
   0  22   6       5803.40       5693.52       575.98 o                         
   1  22   6      39550.75      38993.35      4122.95 o                         
 -11  23   6        799.24       1717.61       789.86 o                         
 -10  23   6        832.45       1202.04       670.85 o                         
  -9  23   6        363.86        685.39       416.15 o                         
  -8  23   6      10510.57      10839.10       743.26 o                         
  -7  23   6       4378.22       4625.55       532.46 o                         
  -6  23   6       6830.05       5317.13       886.40 o                         
  -5  23   6        108.09        420.34       288.03 o                         
  -4  23   6      21696.23      21775.08       740.24 o                         
  -3  23   6       1201.91       1305.22       509.45 o                         
  -2  23   6       3196.79       3546.10       562.24 o                         
  -1  23   6        172.19        -36.12       415.55 o                         
   0  23   6       8018.70       8963.31       963.82 o                         
 -11  24   6      33698.36      36936.25      1723.83 o                         
 -10  24   6       6829.17       6825.74       974.97 o                         
  -9  24   6      24458.43      26059.34      1342.75 o                         
  -8  24   6     153489.31     157635.09      4556.18 o                         
  -7  24   6      32882.76      34435.89      1335.16 o                         
  -6  24   6      64701.73      64509.21      1734.33 o                         
  -5  24   6      24090.06      20304.95      1510.97 o                         
  -4  24   6      75796.28      73815.70      3078.34 o                         
  -3  24   6        856.89        993.52       568.11 o                         
  -2  24   6       1939.35       2617.46       474.48 o                         
  -1  24   6       7465.43       7441.71       852.57 o                         
 -10  25   6       5629.92       6179.32       756.77 o                         
  -9  25   6       7795.45       6860.62       740.27 o                         
  -8  25   6      10323.08      10735.65      1063.64 o                         
  -7  25   6        885.08       1716.16       335.40 o                         
  -6  25   6       2323.75       3262.25       653.37 o                         
  -5  25   6        156.60        311.49       433.99 o                         
  -4  25   6      16122.27      16059.82      1268.22 o                         
  -3  25   6       1051.77       2028.25       601.25 o                         
  -9  26   6      30857.94      33699.05      3209.26 o                         
  -8  26   6        125.59       -506.82      1081.29 o                         
  -7  26   6       2416.37       2869.03       776.52 o                         
  -6  26   6       8079.49       8716.50       825.20 o                         
  -5  26   6       9204.04       9066.72      1263.36 o                         
  -4  26   6      24091.95      17712.63      1780.73 o                         
   1   0   7       3520.28       4431.83       391.33 o                         
   2   0   7       5121.31       4424.56       546.08 o                         
   3   0   7       5183.52       6412.64       509.39 o                         
   4   0   7      19555.71      17907.08       755.29 o                         
   5   0   7       8253.91       7159.02       411.65 o                         
   6   0   7      10940.12      12829.24       468.92 o                         
   7   0   7      15802.65      16219.32       740.70 o                         
   8   0   7       1177.97       1033.70       302.99 o                         
   9   0   7       8030.84       8413.01       585.81 o                         
  10   0   7       3471.72       3460.23       537.57 o                         
 -11   1   7      14686.29      14874.39      1203.15 o                         
 -10   1   7       2686.67       3058.72       454.33 o                         
  -9   1   7          7.86        299.83       286.16 o                         
  -8   1   7       3316.56       3312.57       370.90 o                         
  -7   1   7       3825.45       4859.83       354.42 o                         
  -6   1   7       8553.91       9405.31       509.54 o                         
  -5   1   7        695.81        582.69       281.68 o                         
  -4   1   7        185.03       1918.63       297.84 o                         
  -3   1   7      27249.12      28266.41      1328.25 o                         
  -2   1   7      11107.73      11464.57       650.12 o                         
  -1   1   7       5406.48       5266.11       364.13 o                         
   0   1   7       1176.78       1781.33       198.86 o                         
   1   1   7      25828.69      25578.57      1058.58 o                         
   2   1   7      12790.45      13511.14       615.39 o                         
   3   1   7       2124.51       2423.89       412.21 o                         
   4   1   7        272.81       1822.17       297.40 o                         
   5   1   7      35857.45      35629.24      1064.55 o                         
   6   1   7       6976.88       7274.56       340.95 o                         
   7   1   7       4192.11       4983.04       395.89 o                         
   8   1   7       4639.34       4726.06       409.10 o                         
   9   1   7       6741.65       7026.45       579.17 o                         
  10   1   7       2399.51       2518.41       549.28 o                         
 -11   2   7      37323.70      38592.40      1989.45 o                         
 -10   2   7      70353.43      67596.12      1850.72 o                         
  -9   2   7       3796.21       4033.66       472.41 o                         
  -8   2   7      10227.37      10383.26       549.84 o                         
  -7   2   7      27719.24      27767.80       785.42 o                         
  -6   2   7      41576.21      41387.75      1440.69 o                         
  -5   2   7       2335.71       3344.49       426.36 o                         
  -4   2   7         69.41        719.42       264.58 o                         
  -3   2   7      45762.27      48069.61      2054.33 o                         
  -2   2   7      13946.73      15067.20       771.51 o                         
  -1   2   7      18580.28      20238.71       759.82 o                         
   0   2   7      12071.14      12817.04       832.52 o                         
   1   2   7       5650.46       6069.64       442.68 o                         
   2   2   7     172674.66     167824.53      3422.39 o                         
   3   2   7      37288.86      37895.68      1089.63 o                         
   4   2   7       1623.67       1551.51       338.92 o                         
   5   2   7      50912.96      48428.55      1313.89 o                         
   6   2   7       1497.19       1858.91       264.79 o                         
   7   2   7       1137.41       1958.80       290.21 o                         
   8   2   7        535.95        924.85       286.44 o                         
   9   2   7       2389.13       2729.38       374.60 o                         
  10   2   7      20090.03      17681.73      1586.90 o                         
 -11   3   7      26129.64      25421.29      1388.93 o                         
 -10   3   7       4413.25       4336.30       666.61 o                         
  -9   3   7      26110.47      27293.50       963.72 o                         
  -8   3   7       3558.22       3180.06       311.68 o                         
  -7   3   7      44446.75      44604.04      1190.99 o                         
  -6   3   7       1284.08       1537.46       223.50 o                         
  -5   3   7       5733.88       7441.52       481.65 o                         
  -4   3   7       1744.59       2296.92       344.60 o                         
  -3   3   7      19874.97      20784.91      1016.96 o                         
  -2   3   7      11466.03      12860.10       655.12 o                         
  -1   3   7      11955.05      13151.05       440.10 o                         
   0   3   7         71.33        866.36       225.30 o                         
   1   3   7      51111.42      52627.84      1368.28 o                         
   2   3   7       4370.64       4766.60       332.45 o                         
   3   3   7       4222.35       4850.90       299.13 o                         
   4   3   7        380.79        967.09       286.23 o                         
   5   3   7      27769.83      27894.48      1103.15 o                         
   6   3   7      16103.96      14040.84       578.17 o                         
   7   3   7       8083.63       8517.98       451.66 o                         
   8   3   7        335.00       1775.49       297.49 o                         
   9   3   7      35995.30      35524.44      1036.08 o                         
 -11   4   7       9169.40       8675.85       959.00 o                         
 -10   4   7        295.29        962.99       327.60 o                         
  -9   4   7       5546.73       5880.95       403.03 o                         
  -8   4   7       1982.30       2110.65       318.03 o                         
  -7   4   7      55124.51      58306.62      1434.77 o                         
  -6   4   7      25060.37      26151.81       711.30 o                         
  -5   4   7      75642.70      75824.02      1996.26 o                         
  -4   4   7       4032.19       3786.39       452.67 o                         
  -3   4   7     147056.22     151481.83      4162.60 o                         
  -2   4   7       4223.30       4440.28       408.02 o                         
  -1   4   7       6745.84       7539.77       610.05 o                         
   0   4   7       4368.78       4721.12       352.68 o                         
   1   4   7      46267.94      46972.51      1246.22 o                         
   2   4   7       3974.35       3197.90       228.91 o                         
   3   4   7      16721.40      17097.58       638.29 o                         
   4   4   7       1099.88        998.58       241.50 o                         
   5   4   7      20908.95      21746.49       601.80 o                         
   6   4   7      20899.97      19768.87       826.51 o                         
   7   4   7      39671.07      38844.52      1141.00 o                         
   8   4   7       6475.28       5720.68       415.58 o                         
   9   4   7      70501.94      68241.48      1808.21 o                         
 -11   5   7          9.06       -120.08       352.10 o                         
 -10   5   7       1770.82       2417.24       413.17 o                         
  -9   5   7      11778.24      11713.91       551.39 o                         
  -8   5   7       9640.00      10159.33       534.26 o                         
  -7   5   7      22525.55      24444.32       716.63 o                         
  -6   5   7       1561.73       1708.02       230.92 o                         
  -5   5   7      73034.50      73481.84      1920.91 o                         
  -4   5   7        991.59       2716.11       381.47 o                         
  -3   5   7      20254.10      22091.18       908.02 o                         
  -2   5   7      16600.40      18196.66       611.30 o                         
  -1   5   7      40997.03      42045.72      1205.91 o                         
   0   5   7        667.06       1062.52       291.96 o                         
   1   5   7       7413.36       7966.62       402.74 o                         
   2   5   7       3636.40       3655.39       435.95 o                         
   3   5   7      40075.33      39212.28      1339.05 o                         
   4   5   7        835.21       1735.48       389.64 o                         
   5   5   7       8644.61       7704.72       320.16 o                         
   6   5   7       3436.52       3957.27       310.75 o                         
   7   5   7      17260.18      16692.53       761.10 o                         
   8   5   7       3477.13       2762.96       320.05 o                         
   9   5   7       1663.96       1007.57       345.84 o                         
 -11   6   7       2185.26       3207.00       433.23 o                         
 -10   6   7      53394.87      55654.28      1320.05 o                         
  -9   6   7      85275.33      89515.73      2070.26 o                         
  -8   6   7      16913.01      18848.12       754.92 o                         
  -7   6   7      45829.12      46895.08      1850.12 o                         
  -6   6   7      82190.72      85026.10      1893.65 o                         
  -5   6   7      13113.62      13279.86       568.52 o                         
  -4   6   7      48763.14      49461.55      1490.58 o                         
  -3   6   7          8.51       1705.59       275.92 o                         
  -2   6   7      62591.96      63617.95      1303.40 o                         
  -1   6   7     141751.48     142543.22      2970.43 o                         
   0   6   7        446.71        677.78       183.34 o                         
   1   6   7        216.74       1537.13       345.11 o                         
   2   6   7      96268.27      92221.88      3189.21 o                         
   3   6   7      64243.68      63173.21      2088.39 o                         
   4   6   7       1337.43       1564.56       188.31 o                         
   5   6   7       8327.41       8941.04       502.32 o                         
   6   6   7      40091.30      38586.79       866.96 o                         
   7   6   7       8637.85       7868.64       645.24 o                         
   8   6   7       1353.72       1338.51       300.74 o                         
 -12   7   7       3396.95       4631.04      1074.45 o                         
 -11   7   7       3770.08       4065.86       504.34 o                         
 -10   7   7      35664.31      35716.75      1149.78 o                         
  -9   7   7       5862.88       6925.41       493.76 o                         
  -8   7   7       1030.88       2079.21       324.41 o                         
  -7   7   7       3068.16       3070.23       319.87 o                         
  -6   7   7       4006.69       4043.81       295.30 o                         
  -5   7   7      15673.62      15819.63       854.63 o                         
  -4   7   7       7132.89       7601.73       504.84 o                         
  -3   7   7       4423.56       5232.37       433.42 o                         
  -2   7   7       1310.12       1475.20       199.04 o                         
  -1   7   7      43744.82      42562.30      1289.78 o                         
   0   7   7        449.74       1823.44       303.24 o                         
   1   7   7       6143.64       5155.96       574.92 o                         
   2   7   7       7104.72       7430.11       784.65 o                         
   3   7   7      14000.09      13601.91       896.04 o                         
   4   7   7       1089.72       1079.95       199.57 o                         
   5   7   7       4480.60       6322.25       567.46 o                         
   6   7   7       1623.11       1597.71       256.89 o                         
   7   7   7      14131.72      12667.46       464.25 o                         
   8   7   7        516.30       3975.39       617.49 o                         
 -12   8   7       2707.97       2578.78      1423.92 o                         
 -11   8   7       1439.30       2291.16       449.99 o                         
 -10   8   7       1069.72       1015.47       342.26 o                         
  -9   8   7         46.38        611.03       259.60 o                         
  -8   8   7       7938.78       8384.86       426.86 o                         
  -7   8   7         31.43        774.01       207.77 o                         
  -6   8   7       1679.36       1746.43       241.02 o                         
  -5   8   7          4.98        508.67       184.67 o                         
  -4   8   7      16411.55      17296.90       631.03 o                         
  -3   8   7       3810.00       4687.80       376.58 o                         
  -2   8   7       3335.94       4007.13       244.38 o                         
  -1   8   7      68369.65      67965.93      1631.24 o                         
   0   8   7      18067.22      17925.22       958.42 o                         
   1   8   7        176.41        620.78       277.57 o                         
   2   8   7      20847.96      22246.16       984.47 o                         
   3   8   7      22787.41      21664.20       777.55 o                         
   4   8   7      12904.17      13290.02       769.37 o                         
   5   8   7       1530.67       1463.63       249.02 o                         
   6   8   7       7096.21       6065.53       379.34 o                         
   7   8   7       3689.10       4419.40       380.15 o                         
   8   8   7       1380.46       2815.97       705.73 o                         
 -12   9   7       6852.84       9417.62       951.55 o                         
 -11   9   7      18750.10      19266.82       862.17 o                         
 -10   9   7       4776.96       6089.46       610.49 o                         
  -9   9   7      24959.27      23804.21       877.68 o                         
  -8   9   7       4042.90       5685.08       484.86 o                         
  -7   9   7      29805.74      30242.39      1255.87 o                         
  -6   9   7       4712.53       5323.69       399.19 o                         
  -5   9   7          0.25        532.08       324.12 o                         
  -4   9   7       2656.19       2905.81       168.65 o                         
  -3   9   7       2295.58       2700.80       233.78 o                         
  -2   9   7       6877.37       7093.47       321.04 o                         
  -1   9   7       1807.57       2296.37       319.53 o                         
   0   9   7       1064.68        889.90       321.82 o                         
   1   9   7      17350.55      18037.05       746.46 o                         
   2   9   7       4805.68       5372.81       522.77 o                         
   3   9   7       1148.75       1392.13       256.19 o                         
   4   9   7          0.80        570.33       202.01 o                         
   5   9   7      12599.21      12805.74       508.19 o                         
   6   9   7       4837.52       5858.65       399.00 o                         
   7   9   7        710.99       1070.37       513.29 o                         
 -12  10   7       1020.83       2017.88       516.57 o                         
 -11  10   7       2757.49       3049.14       417.23 o                         
 -10  10   7      37359.54      36109.53      1160.93 o                         
  -9  10   7        433.52       1539.98       355.12 o                         
  -8  10   7       6193.96       6429.81       824.74 o                         
  -7  10   7      20948.60      22187.47       872.46 o                         
  -6  10   7      71819.29      73004.74      1801.67 o                         
  -5  10   7        448.91       1732.41       342.94 o                         
  -4  10   7        744.81       1695.93       263.99 o                         
  -3  10   7      71369.45      69311.52      1349.88 o                         
  -2  10   7      25687.72      25723.60       721.71 o                         
  -1  10   7       5279.20       5658.18       524.40 o                         
   0  10   7       1881.24       1754.17       300.20 o                         
   1  10   7      25824.25      26736.13       941.23 o                         
   2  10   7      65911.22      64599.43      2195.12 o                         
   3  10   7      24746.78      25945.19       966.15 o                         
   4  10   7        951.38       1262.35       239.77 o                         
   5  10   7      21873.38      21508.54       760.48 o                         
   6  10   7     106213.12     100697.00      3005.63 o                         
   7  10   7         58.92        838.77       686.28 o                         
 -12  11   7      10315.28       9699.26       854.00 o                         
 -11  11   7        934.06       1132.95       371.53 o                         
 -10  11   7      11718.76      12481.75       726.26 o                         
  -9  11   7         33.90        972.27       346.24 o                         
  -8  11   7       7295.94       7521.02       513.82 o                         
  -7  11   7      61161.57      62810.99      1647.18 o                         
  -6  11   7      15273.04      15244.83       724.53 o                         
  -5  11   7      35813.82      39878.91      1375.29 o                         
  -4  11   7       7714.74       8213.68       510.38 o                         
  -3  11   7      50825.30      48054.88      1351.33 o                         
  -2  11   7       1225.22       1252.36       204.28 o                         
  -1  11   7       2597.18       4570.77       420.04 o                         
   0  11   7       2203.71       3258.62       358.68 o                         
   1  11   7      19956.07      19070.79       785.04 o                         
   2  11   7      13010.85      13101.74       610.48 o                         
   3  11   7       4364.17       6050.13       589.19 o                         
   4  11   7        293.99        342.74       299.67 o                         
   5  11   7      23924.83      24683.60       914.27 o                         
   6  11   7       6458.27       7364.99       664.88 o                         
 -12  12   7       1532.40       1210.61       481.64 o                         
 -11  12   7      96346.32      98628.61      3180.47 o                         
 -10  12   7       5008.42       4373.91       488.20 o                         
  -9  12   7      28976.19      30312.78      1338.01 o                         
  -8  12   7      20886.89      22012.61       864.44 o                         
  -7  12   7        608.62        647.41       258.71 o                         
  -6  12   7      13608.05      15042.44      1252.94 o                         
  -5  12   7      28883.38      32671.53      1051.00 o                         
  -4  12   7      23524.60      23409.54      1451.97 o                         
  -3  12   7      67199.31      67797.77      1700.28 o                         
  -2  12   7       1364.12       1747.00       226.08 o                         
  -1  12   7      55794.82      60475.30      2164.67 o                         
   0  12   7      12526.20      13800.69       647.68 o                         
   1  12   7      27105.58      26261.97      1459.37 o                         
   2  12   7       2501.02       2665.95       313.89 o                         
   3  12   7      88973.61      92055.78      2738.35 o                         
   4  12   7        320.20        693.43       361.83 o                         
   5  12   7       2341.16       3577.63       491.43 o                         
   6  12   7       1296.41       1582.47       696.86 o                         
 -12  13   7       3697.46       3296.14       553.86 o                         
 -11  13   7      15127.42      14806.58       875.99 o                         
 -10  13   7      39537.24      39289.88      1962.04 o                         
  -9  13   7      14670.81      14365.25      1146.25 o                         
  -8  13   7       1512.12       1917.56       381.43 o                         
  -7  13   7        364.48        556.08       263.28 o                         
  -6  13   7       1004.64       1897.81       361.96 o                         
  -5  13   7      16031.21      17103.35       780.21 o                         
  -4  13   7      15083.18      14434.44       674.87 o                         
  -3  13   7      21663.56      20601.87       941.53 o                         
  -2  13   7        383.04       1159.12       239.49 o                         
  -1  13   7      71746.12      75649.90      1988.02 o                         
   0  13   7         69.61        251.91       269.58 o                         
   1  13   7      12528.74       9928.03       583.02 o                         
   2  13   7       6747.58       7861.02       593.85 o                         
   3  13   7      15329.95      15741.78       775.37 o                         
   4  13   7       1301.93       1349.47       363.65 o                         
   5  13   7       8605.27       7968.12       671.59 o                         
 -12  14   7        677.69       2081.50       620.94 o                         
 -11  14   7         53.32       1128.28       403.93 o                         
 -10  14   7      11476.87      11269.02       693.80 o                         
  -9  14   7      33889.86      37326.33      1342.86 o                         
  -8  14   7         31.61        464.74       287.76 o                         
  -7  14   7       3828.92       5767.95       434.42 o                         
  -6  14   7      36885.13      39089.09      1560.59 o                         
  -5  14   7      46355.11      47474.64      1313.20 o                         
  -4  14   7      34054.43      34584.49       899.54 o                         
  -3  14   7       3532.22       4441.13       346.06 o                         
  -2  14   7      26660.70      27744.81       900.97 o                         
  -1  14   7        479.03        772.46       263.12 o                         
   0  14   7       7415.01       8931.48       547.36 o                         
   1  14   7       8974.37      10248.69       768.91 o                         
   2  14   7      12461.38      13273.21       621.37 o                         
   3  14   7      44042.22      42348.47      1802.03 o                         
   4  14   7       6311.31       7097.37       571.49 o                         
   5  14   7       2033.20       2079.00      1067.47 o                         
 -12  15   7      14547.09      14209.17      1408.18 o                         
 -11  15   7       9351.62       8384.44       763.12 o                         
 -10  15   7        365.28        947.44       400.44 o                         
  -9  15   7      61414.26      60568.60      1703.90 o                         
  -8  15   7       2145.63       3055.72       384.52 o                         
  -7  15   7       9452.17       9407.47       565.45 o                         
  -6  15   7      48004.30      50854.93      1867.70 o                         
  -5  15   7       9439.59       9735.44       456.61 o                         
  -4  15   7        496.91       1064.45       202.00 o                         
  -3  15   7       3260.39       3698.34       318.23 o                         
  -2  15   7       1388.04       1774.64       386.96 o                         
  -1  15   7      11196.87      10075.74       549.99 o                         
   0  15   7       5419.09       7574.69       632.51 o                         
   1  15   7       3218.52       3676.21       370.73 o                         
   2  15   7       1925.43       2206.34       382.55 o                         
   3  15   7      22534.61      22421.65       915.37 o                         
   4  15   7        403.74        951.51       413.16 o                         
 -12  16   7       3641.59       3147.01       590.26 o                         
 -11  16   7       5499.07       5550.61       620.57 o                         
 -10  16   7       5203.08       6451.78       602.67 o                         
  -9  16   7         29.39        310.59       367.44 o                         
  -8  16   7       2448.91       2259.43       380.63 o                         
  -7  16   7      21563.78      20412.44       824.74 o                         
  -6  16   7       2092.09       2019.92       395.34 o                         
  -5  16   7       8607.50       9115.33       438.52 o                         
  -4  16   7      10941.38      10173.39       411.96 o                         
  -3  16   7        900.08       1269.58       489.72 o                         
  -2  16   7      21220.47      22749.13      1050.10 o                         
  -1  16   7       1192.59       2119.37       333.45 o                         
   0  16   7       1733.00       1619.11       394.66 o                         
   1  16   7      11691.75      10916.72       666.49 o                         
   2  16   7        119.42        435.99       323.74 o                         
   3  16   7       9472.95       9481.29       592.27 o                         
   4  16   7       1383.21        929.55       608.01 o                         
 -12  17   7       8931.85       7034.58       770.16 o                         
 -11  17   7       3903.55       4023.85       736.51 o                         
 -10  17   7       7504.38       7467.53       630.81 o                         
  -9  17   7        269.19        873.29       360.28 o                         
  -8  17   7      10371.52      11011.96       711.91 o                         
  -7  17   7      30367.23      30395.55      1343.81 o                         
  -6  17   7       9043.01       9396.59       635.15 o                         
  -5  17   7      18369.61      16021.63       578.78 o                         
  -4  17   7       5885.68       6701.49       332.46 o                         
  -3  17   7      19730.48      21614.18      1404.64 o                         
  -2  17   7        249.18        338.15       346.60 o                         
  -1  17   7         42.55       -165.82       442.60 o                         
   0  17   7       2031.26       2878.44       372.19 o                         
   1  17   7       2726.95       2797.82       364.95 o                         
   2  17   7       8131.13       6967.09       632.19 o                         
   3  17   7          1.85        722.06       552.85 o                         
 -11  18   7      68929.58      66613.97      2158.72 o                         
 -10  18   7       9633.81      10184.12       961.13 o                         
  -9  18   7      19067.92      19053.90      1332.82 o                         
  -8  18   7       4764.67       3513.16       425.88 o                         
  -7  18   7       5600.74       5888.39       548.98 o                         
  -6  18   7     108699.69     114009.66      2859.91 o                         
  -5  18   7       2135.75       2712.42       276.97 o                         
  -4  18   7         49.98        269.39       154.70 o                         
  -3  18   7      27360.00      31152.87      1711.54 o                         
  -2  18   7      45161.26      44553.89      1804.76 o                         
  -1  18   7       1655.85       2293.20       531.48 o                         
   0  18   7      13174.74      12773.46       735.98 o                         
   1  18   7      46821.45      47210.21      1366.54 o                         
   2  18   7      11236.95       9911.24       943.87 o                         
 -11  19   7      39342.88      35623.29      1608.80 o                         
 -10  19   7       7611.32       7796.65       769.41 o                         
  -9  19   7         74.00        848.39       397.75 o                         
  -8  19   7       6230.81       7199.95       536.00 o                         
  -7  19   7        553.02        735.26       391.90 o                         
  -6  19   7      10434.61      10589.57       521.58 o                         
  -5  19   7        150.90       2467.18       390.78 o                         
  -4  19   7       9712.61       8893.57       754.32 o                         
  -3  19   7      39529.70      34813.24      2033.41 o                         
  -2  19   7      10320.66      11055.40       759.51 o                         
  -1  19   7      18071.42      19304.04      1245.55 o                         
   0  19   7       1471.49       2653.47       456.46 o                         
   1  19   7      19959.38      20663.73      1153.64 o                         
   2  19   7        630.80       -199.07       849.32 o                         
 -11  20   7      17278.21      16995.84      1325.23 o                         
 -10  20   7       4851.81       4616.53       633.82 o                         
  -9  20   7      52156.50      56319.05      2499.82 o                         
  -8  20   7         28.08        274.99       402.06 o                         
  -7  20   7      43995.02      47289.10      1758.61 o                         
  -6  20   7        175.45        423.95       239.83 o                         
  -5  20   7      20730.90      21540.80      1204.99 o                         
  -4  20   7       4588.63       4996.42       990.03 o                         
  -3  20   7       9110.68       9310.69       957.03 o                         
  -2  20   7       7407.87       8275.98       896.10 o                         
  -1  20   7       4497.87       5003.33       684.39 o                         
   0  20   7       4011.38       4077.67       521.95 o                         
   1  20   7      35509.11      34544.44      1459.69 o                         
 -11  21   7      17926.25      16676.96      1099.13 o                         
 -10  21   7        508.12        400.15       498.79 o                         
  -9  21   7      71580.17      69397.40      2371.94 o                         
  -8  21   7       2558.69       1813.52       490.24 o                         
  -7  21   7      23848.37      23294.00      1134.98 o                         
  -6  21   7      24333.12      24094.69       913.07 o                         
  -5  21   7       7804.52       7319.28       448.65 o                         
  -4  21   7       1490.18       1165.00       572.04 o                         
  -3  21   7         74.77       1280.10       797.93 o                         
  -2  21   7        302.40        281.49       538.77 o                         
  -1  21   7      11613.15      12473.66       936.56 o                         
   0  21   7       6506.94       7390.13       838.29 o                         
 -10  22   7      42433.43      42598.79      1772.51 o                         
  -9  22   7       8003.19       8770.34       764.71 o                         
  -8  22   7       5166.05       6014.33       662.55 o                         
  -7  22   7       8795.56       7963.00       609.76 o                         
  -6  22   7       6365.91       4622.85       353.41 o                         
  -5  22   7      90151.77      91617.48      2564.08 o                         
  -4  22   7        803.20       1549.28       615.60 o                         
  -3  22   7        355.14        970.27       544.54 o                         
  -2  22   7      80610.84      80515.31      3315.96 o                         
  -1  22   7      13914.49      14494.90      3124.25 o                         
  -9  23   7       3387.85       5594.92      1320.31 o                         
  -8  23   7      19648.24      20194.33      1524.42 o                         
  -7  23   7       6904.13       6510.13       489.52 o                         
  -6  23   7       1364.44       1457.17       481.02 o                         
  -5  23   7      48233.46      46507.35      3778.33 o                         
  -4  23   7        153.13       1429.43      1348.66 o                         
  -3  23   7       5627.84       4843.17       784.97 o                         
  -2  23   7      17389.11      19586.37      1431.50 o                         
  -8  24   7       1121.23        200.29       603.02 o                         
  -7  24   7         71.89        377.35       245.56 o                         
  -6  24   7       2031.92       1982.96       546.80 o                         
  -5  24   7       2259.84       2171.28       675.69 o                         
  -4  24   7       1882.61       2515.14      1262.12 o                         
   0   0   8     629285.44     577770.00     21828.81 o                         
   1   0   8       4910.31       6319.67       702.38 o                         
   2   0   8      14844.79      15938.26       748.51 o                         
   3   0   8     236693.36     232651.05      4619.78 o                         
   4   0   8      10390.39      10763.32      1049.07 o                         
   5   0   8      10128.46       9413.89       523.43 o                         
   6   0   8      35789.55      35852.03      1028.59 o                         
   7   0   8         83.70        137.81       267.87 o                         
   8   0   8      25329.55      25208.71       818.04 o                         
   9   0   8      53918.95      50561.14      1332.85 o                         
  -9   1   8       7352.37       7378.00       515.46 o                         
  -8   1   8      36940.00      37999.94      1240.79 o                         
  -7   1   8        742.87        805.08       294.74 o                         
  -6   1   8      10452.53      10624.39       586.21 o                         
  -5   1   8      10435.86      10577.94       507.79 o                         
  -4   1   8      47116.98      48901.31      1590.60 o                         
  -3   1   8        182.30       1079.27       279.71 o                         
  -2   1   8      11481.73      11857.30       692.65 o                         
  -1   1   8      12768.64      13166.72      1220.29 o                         
   0   1   8      44083.79      44039.86      1126.85 o                         
   1   1   8       1816.65       3133.01       305.77 o                         
   2   1   8       8272.25       7887.10       539.57 o                         
   3   1   8       8477.90       8877.95       485.33 o                         
   4   1   8      35310.75      34380.82      1128.98 o                         
   5   1   8        463.17        833.73       267.98 o                         
   6   1   8       6373.97       7075.13       506.08 o                         
   7   1   8          5.62        474.01       267.86 o                         
   8   1   8      24506.61      21876.20      1020.60 o                         
   9   1   8       1515.30       1583.94       381.06 o                         
 -10   2   8      20274.18      18809.90      1391.92 o                         
  -9   2   8         53.85        399.89       331.84 o                         
  -8   2   8      54443.96      58890.44      1286.01 o                         
  -7   2   8      47494.56      47005.11      1298.86 o                         
  -6   2   8      47325.26      48532.41      1301.16 o                         
  -5   2   8     119906.95     121118.05      2804.57 o                         
  -4   2   8      12794.55      12812.62       751.36 o                         
  -3   2   8      64835.31      64757.91      2401.39 o                         
  -2   2   8      40199.66      41456.77      2695.76 o                         
  -1   2   8       3734.37       4597.79       649.64 o                         
   0   2   8      13417.24      12916.44       521.51 o                         
   1   2   8      24136.04      24411.28       731.79 o                         
   2   2   8      36384.13      36458.54      1468.53 o                         
   3   2   8       9217.83       9769.14       725.32 o                         
   4   2   8     131849.75     127968.95      3129.67 o                         
   5   2   8      48501.81      47162.73      1205.36 o                         
   6   2   8      53385.48      51441.26      1510.15 o                         
   7   2   8     146977.06     130702.60      2759.41 o                         
   8   2   8       8775.91       8708.15       508.69 o                         
   9   2   8      16239.15      14452.85       958.79 o                         
 -10   3   8       5891.55       7545.07       718.74 o                         
  -9   3   8        464.59       1352.86       383.17 o                         
  -8   3   8       1207.04        786.26       214.76 o                         
  -7   3   8       4407.36       4826.95       458.58 o                         
  -6   3   8       7556.60       7684.37       703.75 o                         
  -5   3   8        188.35        134.85       262.71 o                         
  -4   3   8       5325.02       5641.31       526.02 o                         
  -3   3   8       3489.60       4590.14       650.54 o                         
  -2   3   8      20032.42      19525.59      1295.13 o                         
  -1   3   8          7.61       1025.14       263.19 o                         
   0   3   8       3547.56       3753.74       277.00 o                         
   1   3   8       4563.09       5493.26       442.58 o                         
   2   3   8      15922.58      15137.73       685.26 o                         
   3   3   8         46.51       1218.86       220.69 o                         
   4   3   8       4852.24       4807.65       302.13 o                         
   5   3   8       1762.24       1827.05       266.42 o                         
   6   3   8       7550.52       7322.76       658.61 o                         
   7   3   8        140.36        816.96       227.05 o                         
   8   3   8       1613.38        958.38       299.60 o                         
 -10   4   8      73280.04      74947.45      1894.32 o                         
  -9   4   8      32111.23      31172.60       876.85 o                         
  -8   4   8      29445.02      28075.46       806.59 o                         
  -7   4   8      75615.35      76548.41      1740.63 o                         
  -6   4   8      47108.21      51587.41      1689.04 o                         
  -5   4   8       6078.54       5471.63       407.01 o                         
  -4   4   8      19830.55      22851.09      1115.53 o                         
  -3   4   8      49697.41      50273.04      2202.01 o                         
  -2   4   8      12019.40      13668.77       695.90 o                         
  -1   4   8      25198.19      27041.16       887.03 o                         
   0   4   8      39107.23      40021.98       999.17 o                         
   1   4   8      64293.59      63503.32      1619.26 o                         
   2   4   8      52290.50      53017.76      2187.11 o                         
   3   4   8      35529.39      34261.32       941.01 o                         
   4   4   8     107468.97      98847.18      1948.74 o                         
   5   4   8      34694.18      34509.86       888.16 o                         
   6   4   8      31771.99      28201.07       855.25 o                         
   7   4   8      41558.32      39552.70      1285.10 o                         
   8   4   8       4531.37       4074.83       462.10 o                         
 -10   5   8      23556.35      24207.27       948.73 o                         
  -9   5   8        461.53        379.82       260.99 o                         
  -8   5   8       1103.90       1399.98       368.86 o                         
  -7   5   8       3181.87       3558.67       287.34 o                         
  -6   5   8      11910.49      10608.36       640.68 o                         
  -5   5   8       4485.53       5211.82       472.13 o                         
  -4   5   8       1130.92        449.95       316.59 o                         
  -3   5   8        190.25        122.35       364.28 o                         
  -2   5   8      23228.16      24076.34       919.71 o                         
  -1   5   8       7826.86       8003.34       466.47 o                         
   0   5   8        799.03        810.99       212.42 o                         
   1   5   8         51.69        803.45       253.06 o                         
   2   5   8      28201.62      27724.60      1211.25 o                         
   3   5   8       7462.33       8501.31       725.98 o                         
   4   5   8       2561.76       2809.62       436.15 o                         
   5   5   8        158.35       1024.86       331.90 o                         
   6   5   8      12818.36      11118.53       690.28 o                         
   7   5   8       4401.55       3498.83       304.49 o                         
   8   5   8       1623.86       1926.32       344.39 o                         
 -10   6   8      25908.67      25031.74      1075.63 o                         
  -9   6   8       3840.05       4252.97       498.19 o                         
  -8   6   8       1474.21       2545.25       282.54 o                         
  -7   6   8       7201.22       6953.56       353.52 o                         
  -6   6   8      40705.66      40436.73      1703.95 o                         
  -5   6   8      42995.84      42416.18      1097.28 o                         
  -4   6   8      19973.19      19577.41      1051.14 o                         
  -3   6   8     247539.05     247413.22      4532.54 o                         
  -2   6   8      42326.14      43756.74      1011.73 o                         
  -1   6   8      56856.93      56856.31      1310.82 o                         
   0   6   8     200501.52     201885.89      4048.48 o                         
   1   6   8       4240.71       4452.79       591.63 o                         
   2   6   8       1061.02       1422.41       373.11 o                         
   3   6   8      28266.09      29021.98      1413.73 o                         
   4   6   8         79.33        399.56       329.26 o                         
   5   6   8      11385.65      10689.75       628.83 o                         
   6   6   8      23472.88      21778.05      1120.65 o                         
   7   6   8       3746.87       3669.46       443.02 o                         
 -11   7   8       5176.89       6339.06       674.02 o                         
 -10   7   8       3664.28       3072.06       502.04 o                         
  -9   7   8         88.99        660.39       256.42 o                         
  -8   7   8      39928.70      41940.90      1044.76 o                         
  -7   7   8       3102.40       4050.82       316.68 o                         
  -6   7   8      14103.29      13792.51       649.36 o                         
  -5   7   8       3049.57       3148.89       331.55 o                         
  -4   7   8      51792.86      56513.90      1705.16 o                         
  -3   7   8       3206.59       3613.96       387.81 o                         
  -2   7   8       3172.08       4983.68       519.31 o                         
  -1   7   8       2834.39       3381.17       317.31 o                         
   0   7   8      39006.33      41434.44      1212.53 o                         
   1   7   8       9521.87       9948.40       693.50 o                         
   2   7   8       5656.23       6146.71       671.70 o                         
   3   7   8         40.87        490.67       435.35 o                         
   4   7   8      28284.21      27266.26       979.59 o                         
   5   7   8       7047.73       7186.01       490.78 o                         
   6   7   8       3484.77       3523.49       402.08 o                         
   7   7   8        542.63        983.55       524.47 o                         
 -11   8   8      46640.60      50164.43      1919.62 o                         
 -10   8   8       7973.35       8202.08       701.67 o                         
  -9   8   8       3341.83       4550.18       386.56 o                         
  -8   8   8     183241.81     187764.03      3326.94 o                         
  -7   8   8       1867.44       2303.17       310.40 o                         
  -6   8   8      69689.59      74455.78      1810.94 o                         
  -5   8   8     149876.44     152928.30      2907.53 o                         
  -4   8   8      10421.69      11420.15       720.60 o                         
  -3   8   8       6113.28       5702.82       377.26 o                         
  -2   8   8      45259.97      46421.02      1160.14 o                         
  -1   8   8      10311.53      10965.71       457.32 o                         
   0   8   8       9412.96       8592.73       732.53 o                         
   1   8   8     119813.91     114729.29      2898.10 o                         
   2   8   8      52376.10      51538.55      2328.20 o                         
   3   8   8       9182.84       9851.13      1043.52 o                         
   4   8   8     186296.58     173454.97      3390.25 o                         
   5   8   8       1657.33       1645.70       321.09 o                         
   6   8   8      29239.56      30910.39      1851.94 o                         
   7   8   8      55985.87      52371.40      2637.76 o                         
 -11   9   8        689.63       2038.78       580.86 o                         
 -10   9   8       2957.88       2026.36       499.92 o                         
  -9   9   8      11682.39      12400.52       622.09 o                         
  -8   9   8      20489.33      21453.75       902.55 o                         
  -7   9   8       1609.32       2188.12       462.43 o                         
  -6   9   8       3191.86       4313.29       501.02 o                         
  -5   9   8       1203.04       1396.64       217.77 o                         
  -4   9   8      46377.75      48861.34      1167.89 o                         
  -3   9   8        993.00       1561.07       194.70 o                         
  -2   9   8      15567.49      17223.62       607.05 o                         
  -1   9   8       9089.83       9303.69       859.55 o                         
   0   9   8      39082.80      39307.06      1554.52 o                         
   1   9   8       3080.72       3474.67       429.71 o                         
   2   9   8       5006.67       8844.50       625.60 o                         
   3   9   8       5359.02       4981.57       666.66 o                         
   4   9   8      32753.61      30652.14      1262.17 o                         
   5   9   8       2104.40       2402.31       364.49 o                         
   6   9   8       3899.04       4081.77       815.67 o                         
 -11  10   8      19199.90      19902.48      1429.25 o                         
 -10  10   8      60876.08      60090.61      1687.52 o                         
  -9  10   8       1627.75       2191.06       358.33 o                         
  -8  10   8       5294.28       6408.01       525.26 o                         
  -7  10   8      36496.98      39111.20      1427.93 o                         
  -6  10   8      26964.63      28552.29      1043.97 o                         
  -5  10   8      11004.33      11530.58       663.53 o                         
  -4  10   8      92866.80      98165.38      2272.67 o                         
  -3  10   8       4160.56       4381.19       272.09 o                         
  -2  10   8      26353.39      30643.74      1238.36 o                         
  -1  10   8     154436.86     152433.45      4198.82 o                         
   0  10   8       6422.61       5662.33       509.11 o                         
   1  10   8      71687.80      71669.33      2360.07 o                         
   2  10   8      84249.28      82835.56      2075.23 o                         
   3  10   8         54.55        134.41       446.53 o                         
   4  10   8       6335.91       7782.05       673.39 o                         
   5  10   8      40743.84      38734.31      1737.87 o                         
   6  10   8      36440.81      37640.39      2094.96 o                         
 -11  11   8       1940.96       2537.55       730.04 o                         
 -10  11   8      20217.72      20063.76      1115.05 o                         
  -9  11   8       2295.69       3090.87       444.46 o                         
  -8  11   8       3498.77       3548.07       402.46 o                         
  -7  11   8       8093.51      10219.40       718.57 o                         
  -6  11   8       9507.93       9907.68       606.40 o                         
  -5  11   8         49.08        765.35       264.20 o                         
  -4  11   8       2636.91       1953.34       314.60 o                         
  -3  11   8       2309.83       2591.69       283.83 o                         
  -2  11   8      16151.55      16102.85       739.94 o                         
  -1  11   8       1488.98       1940.23       337.00 o                         
   0  11   8       3003.40       2728.41       480.84 o                         
   1  11   8       2518.27       2779.66       379.75 o                         
   2  11   8      25709.11      25737.26       974.03 o                         
   3  11   8        171.29        462.22       454.41 o                         
   4  11   8       2217.32       2080.46       473.07 o                         
   5  11   8       2597.59       2687.77       716.95 o                         
 -11  12   8      41051.97      43430.91      2102.27 o                         
 -10  12   8      25054.55      25974.65      1032.71 o                         
  -9  12   8      10223.65      12333.07       952.05 o                         
  -8  12   8      64563.67      64304.53      1712.26 o                         
  -7  12   8      61193.78      64727.18      2261.60 o                         
  -6  12   8      38060.43      39400.16      1237.45 o                         
  -5  12   8      63400.77      65440.36      2382.64 o                         
  -4  12   8      93126.31      93258.26      3184.96 o                         
  -3  12   8      28505.09      29719.51      1103.13 o                         
  -2  12   8      53671.60      56594.50      1612.98 o                         
  -1  12   8      44167.70      43423.61      1372.55 o                         
   0  12   8      13985.74      16797.90       817.29 o                         
   1  12   8      43394.43      43497.62      1496.47 o                         
   2  12   8       9582.22       9611.52       676.97 o                         
   3  12   8       7097.05       6790.24       623.73 o                         
   4  12   8      18022.76      13210.12       987.72 o                         
   5  12   8      22002.01      18387.76      1433.03 o                         
 -11  13   8         32.54        244.89       580.85 o                         
 -10  13   8      12253.25      10809.78       664.65 o                         
  -9  13   8       5073.01       5524.36       498.17 o                         
  -8  13   8       5894.51       5279.98       558.96 o                         
  -7  13   8       1455.69       3312.11       438.31 o                         
  -6  13   8      18923.61      19261.93       772.71 o                         
  -5  13   8        644.07       1187.61       275.26 o                         
  -4  13   8       3871.20       3974.08       445.41 o                         
  -3  13   8       3581.31       3606.75       336.36 o                         
  -2  13   8       7485.21       6170.65       444.88 o                         
  -1  13   8       1730.58       2573.28       341.69 o                         
   0  13   8        669.10       1042.89       303.56 o                         
   1  13   8         56.16        440.65       329.32 o                         
   2  13   8       8005.86       8674.78       917.02 o                         
   3  13   8       4119.47       4416.43       481.43 o                         
   4  13   8       1694.14       1363.70       623.05 o                         
 -11  14   8      57572.22      56464.43      2419.76 o                         
 -10  14   8       1395.78       1165.73       443.22 o                         
  -9  14   8      54515.61      56842.37      1527.02 o                         
  -8  14   8     109967.08     115752.22      3099.55 o                         
  -7  14   8        795.34       1045.63       333.85 o                         
  -6  14   8      37669.32      39280.27      1173.33 o                         
  -5  14   8      58180.43      61341.66      1866.43 o                         
  -4  14   8      14087.48      15048.50       757.26 o                         
  -3  14   8       1639.71       2017.46       344.69 o                         
  -2  14   8      48394.59      51202.59      1384.85 o                         
  -1  14   8      64098.76      62331.69      1642.68 o                         
   0  14   8        904.10        887.06       343.33 o                         
   1  14   8      70806.80      73111.41      1894.76 o                         
   2  14   8      16126.66      16183.38       880.54 o                         
   3  14   8      33171.79      31152.42      2119.97 o                         
   4  14   8      33928.57      33060.12      1885.74 o                         
 -11  15   8         15.50       -188.24       579.14 o                         
 -10  15   8       2495.46       2303.28       460.88 o                         
  -9  15   8       1409.13       1604.80       361.30 o                         
  -8  15   8       6266.33       7831.21       708.07 o                         
  -7  15   8       7500.25       8004.80       734.56 o                         
  -6  15   8       6344.37       5822.74       446.20 o                         
  -5  15   8       1415.40       1181.47       274.70 o                         
  -4  15   8      35318.40      35213.73      1954.05 o                         
  -3  15   8       4967.34       6128.18       662.88 o                         
  -2  15   8       9975.37       9478.59       878.54 o                         
  -1  15   8        593.89       1900.79       345.89 o                         
   0  15   8      18724.18      18913.23       826.69 o                         
   1  15   8       5073.27       4932.85       479.03 o                         
   2  15   8       5274.64       5472.06       661.36 o                         
   3  15   8         38.55        168.19       559.48 o                         
 -10  16   8      11842.15      11799.57       785.93 o                         
  -9  16   8       3971.66       5072.86       796.88 o                         
  -8  16   8      24617.42      22832.47      1058.45 o                         
  -7  16   8      69207.91      76845.36      2193.85 o                         
  -6  16   8       8877.75      10174.28       550.85 o                         
  -5  16   8        319.83        664.33       262.24 o                         
  -4  16   8     182952.30     183397.11      3965.40 o                         
  -3  16   8      14446.56      14005.78       830.16 o                         
  -2  16   8      38236.87      40104.53      1482.05 o                         
  -1  16   8     131318.06     131788.38      2950.21 o                         
   0  16   8      28637.91      28740.47      1552.17 o                         
   1  16   8         28.92         61.59       338.50 o                         
   2  16   8      64370.20      68480.37      3177.32 o                         
 -10  17   8      10564.79       9705.75       923.28 o                         
  -9  17   8      13773.95      12238.44       834.79 o                         
  -8  17   8      38916.53      39787.05      1452.82 o                         
  -7  17   8        149.04       1108.72       363.39 o                         
  -6  17   8       1548.97       2106.55       370.17 o                         
  -5  17   8       5773.88       5621.32       345.52 o                         
  -4  17   8      27071.26      25719.85      1067.57 o                         
  -3  17   8       3184.70       5185.86       568.02 o                         
  -2  17   8       3948.82       4414.79       749.14 o                         
  -1  17   8        844.70        891.82       418.28 o                         
   0  17   8      38052.07      37599.76      1229.07 o                         
   1  17   8       2941.32       3167.18       532.90 o                         
   2  17   8       6685.15       6959.08       891.61 o                         
 -10  18   8       7188.38       9187.11       766.75 o                         
  -9  18   8      49153.38      51262.85      1872.15 o                         
  -8  18   8        331.35        149.73       436.42 o                         
  -7  18   8      29145.35      30048.72      1002.68 o                         
  -6  18   8       9574.34       8359.59       558.50 o                         
  -5  18   8       1343.55       2281.08       251.73 o                         
  -4  18   8       6232.04       6027.79       830.70 o                         
  -3  18   8      11042.96      10003.80       747.48 o                         
  -2  18   8      28525.68      29196.87      1445.89 o                         
  -1  18   8       4338.76       4142.88       724.83 o                         
   0  18   8      39943.10      37370.16      1999.37 o                         
   1  18   8      26508.03      28756.67      2075.46 o                         
 -10  19   8      10882.43      10063.57       797.52 o                         
  -9  19   8        276.03        -13.50       537.80 o                         
  -8  19   8       5659.59       5112.03       610.12 o                         
  -7  19   8       3595.49       3814.00       416.08 o                         
  -6  19   8      19559.75      17568.40      1304.90 o                         
  -5  19   8        902.47        781.99       295.93 o                         
  -4  19   8       5586.59       3916.42       975.48 o                         
  -3  19   8       7632.22       7592.23       677.86 o                         
  -2  19   8       5557.97       5799.36       804.90 o                         
  -1  19   8         21.11        244.44       602.14 o                         
   0  19   8        696.40        540.56       548.41 o                         
  -9  20   8      32453.04      33770.47      2943.23 o                         
  -8  20   8      36312.98      40268.45      3051.07 o                         
  -7  20   8      24641.66      23304.81      1562.19 o                         
  -6  20   8       5887.34       5474.66       469.86 o                         
  -5  20   8      37736.54      40292.11      1623.90 o                         
  -4  20   8      43393.56      40996.05      2123.02 o                         
  -3  20   8       4522.46       5347.81       695.31 o                         
  -2  20   8      13760.43      13938.63      1874.66 o                         
  -1  20   8       9499.25      10820.55      1070.71 o                         
  -8  21   8        879.48       1766.59       904.58 o                         
  -7  21   8        264.62        595.69       781.40 o                         
  -6  21   8      10567.87      10201.37       914.46 o                         
  -5  21   8       7238.71       7598.94      1116.41 o                         
  -4  21   8       1974.87       2546.70       695.23 o                         
  -3  21   8       1399.00       2232.60       567.29 o                         
  -2  21   8      13583.27      13129.50      1188.72 o                         
  -7  22   8      45224.34      42745.93      2507.56 o                         
  -6  22   8       9695.09       8980.92       919.00 o                         
  -5  22   8      50490.10      46375.85      2317.06 o                         
  -4  22   8      38891.77      37811.26      2042.82 o                         
   1   0   9      21440.84      21290.38      1410.52 o                         
   2   0   9      11562.63      11978.16       844.84 o                         
   3   0   9       4661.24       4908.53       457.74 o                         
   4   0   9        754.10        804.79       278.80 o                         
   5   0   9       2682.24       3356.57       376.28 o                         
   6   0   9       5036.99       5423.85       443.12 o                         
   7   0   9         95.58        710.87       297.96 o                         
   8   0   9       9709.01       8244.74       715.77 o                         
  -8   1   9         52.06        901.75       314.47 o                         
  -7   1   9      37479.23      36024.01      1058.14 o                         
  -6   1   9       1957.18       3228.14       390.99 o                         
  -5   1   9       3603.94       2830.95       344.60 o                         
  -4   1   9      10683.35      10456.56       744.91 o                         
  -3   1   9      13333.85      12284.00       747.43 o                         
  -2   1   9       4920.73       6313.59      1750.39 o                         
  -1   1   9       1385.44       1126.10       474.10 o                         
   0   1   9        432.67        706.86       331.01 o                         
   1   1   9      23536.22      22484.57      1119.89 o                         
   2   1   9       4273.06       4529.85       442.17 o                         
   3   1   9        411.32        202.95       272.20 o                         
   4   1   9       2538.80       2585.78       412.58 o                         
   5   1   9       9167.09       9057.04       447.94 o                         
   6   1   9      10612.36      10755.97       548.03 o                         
   7   1   9        191.03        142.26       272.57 o                         
   8   1   9       1915.30       2523.05       402.91 o                         
  -8   2   9       5685.25       5515.27       400.60 o                         
  -7   2   9       2273.69       2590.00       344.78 o                         
  -6   2   9      88728.38      85191.62      2264.47 o                         
  -5   2   9       2056.42       3585.01       407.38 o                         
  -4   2   9      30661.66      31857.33      2183.93 o                         
  -3   2   9      90526.52      89982.80      2465.28 o                         
  -2   2   9       4312.43       3865.88       467.32 o                         
  -1   2   9       3423.77       4365.71       476.10 o                         
   0   2   9       7991.63       7806.38       496.81 o                         
   1   2   9        169.90        437.86       199.48 o                         
   2   2   9      16877.99      15662.95       973.66 o                         
   3   2   9        807.70       2392.20       315.17 o                         
   4   2   9       1539.20       1901.64       266.37 o                         
   5   2   9        219.14        247.19       201.14 o                         
   6   2   9      23782.54      20935.02       725.14 o                         
   7   2   9       1498.24       2568.54       432.64 o                         
  -9   3   9         41.53        -24.83       359.66 o                         
  -8   3   9         85.08        731.60       307.14 o                         
  -7   3   9      20731.16      20121.84       705.82 o                         
  -6   3   9       9556.32      10861.50       676.90 o                         
  -5   3   9      12145.62      12476.43       781.07 o                         
  -4   3   9        196.48       1109.89       381.38 o                         
  -3   3   9      44135.25      46798.10      1469.59 o                         
  -2   3   9       4316.54       5132.73       410.56 o                         
  -1   3   9      11292.23      10814.68       861.16 o                         
   0   3   9        749.46       1725.87       232.60 o                         
   1   3   9      30169.95      31124.48       878.97 o                         
   2   3   9       4439.82       5250.05       694.59 o                         
   3   3   9       8659.74       9767.52       553.94 o                         
   4   3   9        323.58        435.09       192.16 o                         
   5   3   9      33641.39      31400.15       791.06 o                         
   6   3   9       2281.74       2951.30       239.82 o                         
   7   3   9       3872.08       3372.47       328.72 o                         
  -9   4   9      21665.50      21216.45      1352.11 o                         
  -8   4   9       8515.67       8073.40       549.28 o                         
  -7   4   9      18575.15      17347.23       638.79 o                         
  -6   4   9        871.65        835.02       358.10 o                         
  -5   4   9        501.51        503.61       384.04 o                         
  -4   4   9       1581.23       1229.10       350.29 o                         
  -3   4   9       8490.19       8389.02       585.24 o                         
  -2   4   9      13668.31      12090.31       817.55 o                         
  -1   4   9        637.68       1255.34       320.43 o                         
   0   4   9      11827.04      12039.56       534.27 o                         
   1   4   9      94851.48      93306.20      2860.31 o                         
   2   4   9       1344.84       1049.89       236.26 o                         
   3   4   9      47361.30      49900.39      1729.56 o                         
   4   4   9      35669.75      34859.84      1207.06 o                         
   5   4   9       5360.46       4789.76       629.92 o                         
   6   4   9        626.91        713.24       353.62 o                         
   7   4   9         96.91       1617.00       536.47 o                         
  -9   5   9      26324.28      28039.91      1080.27 o                         
  -8   5   9       5081.96       6411.40       596.58 o                         
  -7   5   9       4231.05       4095.21       458.54 o                         
  -6   5   9       8585.71       8278.82       658.68 o                         
  -5   5   9      12098.95      13092.91       842.84 o                         
  -4   5   9       1148.14        424.20       513.59 o                         
  -3   5   9       7755.74       8170.73       474.85 o                         
  -2   5   9        271.64        520.22       386.87 o                         
  -1   5   9      44158.80      44657.42      1108.88 o                         
   0   5   9       1439.43       2363.67       288.24 o                         
   1   5   9      12403.57      11467.86       510.94 o                         
   2   5   9       4559.42       6417.50       599.34 o                         
   3   5   9      34313.14      33773.37      1362.94 o                         
   4   5   9       3737.68       4333.35       740.83 o                         
   5   5   9       7033.88       6923.34       555.56 o                         
   6   5   9       2224.52       3391.36       452.22 o                         
  -9   6   9      31871.38      31622.93      1420.47 o                         
  -8   6   9       1608.29       1133.06       410.07 o                         
  -7   6   9       2371.97       2956.33       475.96 o                         
  -6   6   9      31465.11      27928.24      1272.91 o                         
  -5   6   9      43190.21      43900.64      1268.51 o                         
  -4   6   9        338.09       1026.42       329.70 o                         
  -3   6   9        648.80       2408.03       324.66 o                         
  -2   6   9     118264.92     113087.87      2858.83 o                         
  -1   6   9       7032.66       6608.87       496.61 o                         
   0   6   9         63.74        717.90       254.02 o                         
   1   6   9      37904.77      39459.42      1431.08 o                         
   2   6   9       4077.34       3627.07       526.23 o                         
   3   6   9      18025.45      14922.15       893.27 o                         
   4   6   9       8261.61       7487.46       697.23 o                         
   5   6   9       1371.10       2166.29       383.84 o                         
   6   6   9      18367.90      12037.60      1162.40 o                         
  -9   7   9      22702.41      21242.92       912.48 o                         
  -8   7   9       1662.99       1622.67       434.42 o                         
  -7   7   9      18503.66      16956.97       779.36 o                         
  -6   7   9      17294.38      18213.16       984.78 o                         
  -5   7   9      30797.56      29036.53       952.72 o                         
  -4   7   9       4315.66       3851.89       415.40 o                         
  -3   7   9         10.82        605.66       224.16 o                         
  -2   7   9       6734.94       8053.12       568.38 o                         
  -1   7   9      10555.57      10249.95       475.75 o                         
   0   7   9        337.06       1230.18       326.97 o                         
   1   7   9       3210.99       3201.92       471.60 o                         
   2   7   9       2455.69       3506.57       449.26 o                         
   3   7   9      13230.02      13533.60      1030.09 o                         
   4   7   9        267.07       2021.74       676.49 o                         
   5   7   9       1073.80       1176.85       474.52 o                         
   6   7   9       1466.65       2227.27       533.56 o                         
  -9   8   9      18894.68      17483.80       950.51 o                         
  -8   8   9       2428.86       2467.40       335.50 o                         
  -7   8   9      21675.16      21992.24       790.97 o                         
  -6   8   9      38232.61      36896.84      1008.63 o                         
  -5   8   9        116.54        537.99       224.19 o                         
  -4   8   9       2195.21       2159.69       339.34 o                         
  -3   8   9      11529.62      13969.63      1303.37 o                         
  -2   8   9       1644.20       1837.99       262.86 o                         
  -1   8   9       4173.13       5037.09       408.15 o                         
   0   8   9       1681.89       1883.13       401.87 o                         
   1   8   9       1829.50       1224.75       310.77 o                         
   2   8   9       1162.69        549.32       337.52 o                         
   3   8   9       1715.47       1736.72       634.21 o                         
   4   8   9       4524.54       4876.54       734.51 o                         
   5   8   9      23031.34      19952.12      1812.33 o                         
  -9   9   9       3106.80       3205.85       526.32 o                         
  -8   9   9        351.41       1567.29       583.70 o                         
  -7   9   9       5384.98       5558.44       562.91 o                         
  -6   9   9      15392.74      16912.53       712.28 o                         
  -5   9   9       4143.23       3466.35       219.56 o                         
  -4   9   9        287.11        545.17       210.86 o                         
  -3   9   9      29778.55      29386.99       899.15 o                         
  -2   9   9        563.64       1236.45       233.95 o                         
  -1   9   9       5892.30       3992.84       500.73 o                         
   0   9   9       1264.38       1804.31       336.74 o                         
   1   9   9       6103.95       6502.78       504.32 o                         
   2   9   9       2772.13       3207.11       531.34 o                         
   3   9   9        435.77        891.29       461.92 o                         
   4   9   9        192.79        145.77       482.48 o                         
   5   9   9      13387.08      12256.59      1334.90 o                         
  -9  10   9       8125.52       8919.97       774.15 o                         
  -8  10   9       2089.43       2300.61       603.68 o                         
  -7  10   9       5214.34       4383.35       466.04 o                         
  -6  10   9       1620.86       1734.21       334.69 o                         
  -5  10   9      17268.86      17719.69       858.27 o                         
  -4  10   9        454.58       1070.69       173.22 o                         
  -3  10   9        498.43        549.76       173.35 o                         
  -2  10   9      68681.03      63361.43      1788.15 o                         
  -1  10   9       4648.18       5050.90       498.94 o                         
   0  10   9       9155.01       9403.44       695.99 o                         
   1  10   9      61065.89      62244.14      1850.81 o                         
   2  10   9      25962.21      23123.71      1154.97 o                         
   3  10   9         57.83       1840.54       532.71 o                         
   4  10   9       9373.63       8469.53       964.94 o                         
  -9  11   9       9046.66       8531.89      1661.39 o                         
  -8  11   9      15859.04      15434.27      1037.35 o                         
  -7  11   9      19832.32      18536.87       879.27 o                         
  -6  11   9       1447.17       2091.85       328.64 o                         
  -5  11   9        130.92        570.23       314.37 o                         
  -4  11   9         11.35        613.71       242.94 o                         
  -3  11   9      23136.61      24404.08       867.88 o                         
  -2  11   9      27874.46      26470.07      1135.37 o                         
  -1  11   9      10454.41       8870.47      1048.20 o                         
   0  11   9         41.69        439.90       326.13 o                         
   1  11   9      40712.02      40647.86      2206.86 o                         
   2  11   9       3700.46       3988.93       576.04 o                         
   3  11   9       5763.93       4815.50       644.42 o                         
   4  11   9          2.42       1436.55       623.08 o                         
  -9  12   9       9538.38       9558.49      1079.04 o                         
  -8  12   9        779.74       1397.17       428.05 o                         
  -7  12   9      14474.42      13795.46       658.30 o                         
  -6  12   9       6706.57       6824.14       453.58 o                         
  -5  12   9      64671.17      66155.73      2020.18 o                         
  -4  12   9        783.56        536.66       275.89 o                         
  -3  12   9      18829.05      18611.26       813.51 o                         
  -2  12   9      33249.57      31867.87      1086.08 o                         
  -1  12   9         72.56        691.33       330.79 o                         
   0  12   9       7061.04       7455.29       576.85 o                         
   1  12   9       1693.46       1636.64       402.02 o                         
   2  12   9       9345.35       5653.29       727.88 o                         
   3  12   9      35672.37      36941.88      2049.99 o                         
  -9  13   9      42493.63      45058.03      2447.70 o                         
  -8  13   9       3172.30       4173.15       536.49 o                         
  -7  13   9      38765.52      37116.05      1110.05 o                         
  -6  13   9      15401.52      15920.60       662.85 o                         
  -5  13   9      39125.53      37407.83      1297.48 o                         
  -4  13   9       3586.41       3471.25       440.27 o                         
  -3  13   9       2698.78       2641.25       502.65 o                         
  -2  13   9       5318.56       5329.40       485.38 o                         
  -1  13   9      15728.80      17123.10      1007.72 o                         
   0  13   9       1855.44       1936.52       354.72 o                         
   1  13   9       5195.49       4899.08       501.36 o                         
   2  13   9        238.44        639.88       511.45 o                         
   3  13   9      20977.54      18156.20      1271.98 o                         
  -9  14   9         16.50       -325.69       460.33 o                         
  -8  14   9          0.40       1206.93       447.24 o                         
  -7  14   9       4758.70       5173.03       425.60 o                         
  -6  14   9        217.70        574.78       296.65 o                         
  -5  14   9      15929.96      15878.64       786.18 o                         
  -4  14   9        254.13        971.12       300.88 o                         
  -3  14   9       4181.73       4646.12       627.13 o                         
  -2  14   9      12502.92      10802.26       580.23 o                         
  -1  14   9      12454.55      11908.21       619.23 o                         
   0  14   9       1620.58       2282.99       378.59 o                         
   1  14   9       2944.43       5289.46       670.59 o                         
   2  14   9      28644.69      27785.17      1536.43 o                         
  -9  15   9        136.68        534.93       516.54 o                         
  -8  15   9       3311.83       4165.73       810.63 o                         
  -7  15   9         64.53        525.00       352.64 o                         
  -6  15   9        314.73        319.05       284.15 o                         
  -5  15   9      28385.38      25145.43      1107.61 o                         
  -4  15   9       3834.77       4304.74       525.15 o                         
  -3  15   9      11003.55       8418.22       854.15 o                         
  -2  15   9       9819.33      11459.43       885.24 o                         
  -1  15   9      24704.04      22716.18       951.68 o                         
   0  15   9        706.70        925.45       376.19 o                         
   1  15   9         20.03        920.16       461.48 o                         
  -8  16   9       4281.05       4062.56       666.52 o                         
  -7  16   9      17765.87      16280.58      3352.81 o                         
  -6  16   9       6928.48       6216.38       586.60 o                         
  -5  16   9       5717.18       5731.94       712.58 o                         
  -4  16   9       5137.65       4165.74       428.22 o                         
  -3  16   9       9437.20       9709.60       844.56 o                         
  -2  16   9        531.22       1100.42       480.30 o                         
  -1  16   9       1417.71       1672.26       535.79 o                         
   0  16   9       5314.20       4824.19       552.50 o                         
  -8  17   9      16137.51      14702.71      1529.37 o                         
  -7  17   9       4937.54       4337.44       652.08 o                         
  -6  17   9         22.73         18.03       329.84 o                         
  -5  17   9       5173.52       5184.00       834.44 o                         
  -4  17   9        150.07       -242.01       420.99 o
[truncated: 18,633 more chars]
