# Supplementary material for: Role of lone-pair electron localization in temperature-induced phase transitions in mimetite
Source: Acta Crystallogr B Struct Sci Cryst Eng Mater. 2022 Jul 9;78(Pt 4):618–26. doi: 10.1107/S2052520622006254 (PMC9370212; doi:10.1107/S2052520622006254)
Supplement: Supplementary file 5 [file b-78-00618-Mim273Ksup5.hkl]

data_Mim273K                                                                    
_shelx_title ' mim4_273k_auto_a.res in P2(1)/n'                                 
_shelx_refln_list_code          4                                               
_shelx_F_calc_maximum     1478.95                                               
_exptl_crystal_F_000      2488.00                                               
_reflns_d_resolution_high  0.6300                                               
                                                                                
loop_                                                                           
 _space_group_symop_operation_xyz                                               
 'x, y, z'                                                                      
 '-x, -y+1/2, z+1/2'                                                            
 '-x, -y, -z'                                                                   
 'x, y-1/2, -z-1/2'                                                             
                                                                                
_cell_length_a    10.2398                                                       
_cell_length_b    20.4774                                                       
_cell_length_c     7.4554                                                       
_cell_angle_alpha  90.000                                                       
_cell_angle_beta   90.000                                                       
_cell_angle_gamma 119.981                                                       
                                                                                
_shelx_F_squared_multiplier     1.000                                           
                                                                                
loop_                                                                           
 _refln_index_h                                                                 
 _refln_index_k                                                                 
 _refln_index_l                                                                 
 _refln_F_squared_calc                                                          
 _refln_F_squared_meas                                                          
 _refln_F_squared_sigma                                                         
 _refln_observed_status                                                         
   2   0   0     126540.71     126177.95      3878.18 o                         
   3   0   0    1063808.50     830266.69     24735.48 o                         
   4   0   0     193208.48     191017.61      4861.45 o                         
   5   0   0      50902.53      52481.37      1365.75 o                         
   6   0   0      24228.04      25077.50      1102.65 o                         
   7   0   0       1782.21       2452.59       886.90 o                         
   8   0   0     210828.12     205434.19      6848.58 o                         
   9   0   0     134270.83     135523.00      4574.42 o                         
  10   0   0      22655.44      23168.89      1027.71 o                         
  11   0   0       1919.60       2245.79       803.48 o                         
  12   0   0     251105.44     232808.80      8119.37 o                         
  13   0   0       2253.02       2937.85       468.36 o                         
  14   0   0      37120.80      32286.46      3693.21 o                         
 -14   2   0       7468.95       6151.86       760.78 o                         
 -13   2   0       1079.00       1469.24       416.57 o                         
 -12   2   0       8875.85       8759.58      1017.71 o                         
 -11   2   0       1481.79       1252.54       337.91 o                         
 -10   2   0      71672.70      73397.62      2796.97 o                         
  -9   2   0      12895.99      12792.91       845.49 o                         
  -8   2   0     230526.30     231390.34      7396.54 o                         
  -7   2   0     160145.17     154806.81      4210.54 o                         
  -6   2   0     227609.27     223478.59      5021.84 o                         
  -5   2   0     581280.62     527459.88     13023.69 o                         
  -4   2   0       9329.38      10441.62       554.69 o                         
  -3   2   0     323818.12     296353.19      7348.41 o                         
  -2   2   0      22695.50      26066.29      1162.36 o                         
  -1   2   0       3459.31       3821.54       349.05 o                         
   2   2   0     197117.19     189317.45      5735.77 o                         
   3   2   0       1186.56       2188.10       204.39 o                         
   4   2   0     507318.75     483738.97     11869.43 o                         
   5   2   0     104548.07     102856.55      2759.47 o                         
   6   2   0     228276.27     201368.64     27470.42 o                         
   7   2   0     336312.31     321806.59      9962.88 o                         
   8   2   0       6750.68       6867.72       833.91 o                         
   9   2   0      43847.11      46494.40      1590.60 o                         
  10   2   0      17295.39      19548.27       909.44 o                         
  11   2   0       3589.16       2963.06       596.98 o                         
  12   2   0       7728.60       7030.04       739.41 o                         
  13   2   0       1351.22       1254.10       538.91 o                         
 -14   4   0      24811.96      24086.43      1203.90 o                         
 -13   4   0      23709.61      23314.90      1153.02 o                         
 -12   4   0      11846.58      12419.06      1082.58 o                         
 -11   4   0      92133.54      94375.04      3488.11 o                         
 -10   4   0      85337.88      87565.27      5412.13 o                         
  -9   4   0      65119.83      65036.75      2737.00 o                         
  -8   4   0      71747.27      72526.80      2256.63 o                         
  -7   4   0     131335.48     130998.74      3616.90 o                         
  -6   4   0     198043.64     195603.17      5134.41 o                         
  -5   4   0      22794.16      24398.63      1076.14 o                         
  -4   4   0      50903.11      52395.49      1880.32 o                         
  -3   4   0     203816.17     193664.52      4904.47 o                         
  -2   4   0     130270.42     129230.68      4015.22 o                         
  -1   4   0      24685.83      25589.44       877.59 o                         
   0   4   0     125600.66     124856.22      3795.21 o                         
   2   4   0      52339.43      53709.15      1407.77 o                         
   3   4   0     220686.33     221565.84      4777.15 o                         
   4   4   0     314754.34     296850.81      6423.67 o                         
   5   4   0      82630.09      82354.61      2276.35 o                         
   6   4   0     136869.50     136468.08      3649.58 o                         
   7   4   0     133493.28     135060.23      3666.17 o                         
   8   4   0      13508.80      12561.12       641.30 o                         
   9   4   0      65778.99      67258.55      2404.16 o                         
  10   4   0      47198.09      47338.96      2471.89 o                         
  11   4   0         27.17        353.38       317.86 o                         
  12   4   0      37419.14      34903.28      3640.53 o                         
 -15   6   0      15179.32      13637.03      1157.61 o                         
 -14   6   0      34693.84      37260.93      1792.62 o                         
 -13   6   0      54700.26      51470.34      2271.17 o                         
 -12   6   0      59318.19      57620.49      2438.93 o                         
 -11   6   0       5349.41       5928.50       656.39 o                         
 -10   6   0     103199.18     103735.72      3144.69 o                         
  -9   6   0       1052.87        763.18       285.76 o                         
  -8   6   0        211.61        561.91       262.86 o                         
  -7   6   0      17997.45      19003.57       848.99 o                         
  -6   6   0      38839.09      39130.35      2293.35 o                         
  -5   6   0     211807.97     215488.78      6815.14 o                         
  -4   6   0       1165.18       2177.41       966.66 o                         
  -3   6   0    1040577.88     825559.19     24686.83 o                         
  -2   6   0     308406.81     298375.03      9047.15 o                         
  -1   6   0     192069.78     196140.02      5951.50 o                         
   0   6   0    1050378.88     899877.56     21817.89 o                         
   1   6   0       8982.58      11128.67       595.66 o                         
   2   6   0      24124.82      25064.04       863.85 o                         
   3   6   0      37502.41      39417.12      1366.49 o                         
   4   6   0      19518.48      18587.19       636.05 o                         
   5   6   0      65835.88      65443.59      1839.41 o                         
   6   6   0      14010.00      16251.70      1022.96 o                         
   7   6   0      13898.29      14277.63      1087.17 o                         
   8   6   0       5946.46       5734.16       511.58 o                         
   9   6   0     184971.12     188086.61      7053.38 o                         
  10   6   0       2412.17       2334.09       332.20 o                         
  11   6   0      38735.69      38937.52      3500.03 o                         
  12   6   0      88566.68      87833.65      4599.87 o                         
 -15   8   0       6573.78       5633.69       848.09 o                         
 -14   8   0       1519.27       1427.16       812.26 o                         
 -13   8   0       1903.06       1552.80       761.03 o                         
 -12   8   0     132767.81     127976.06      3857.61 o                         
 -11   8   0     107955.80     108832.55      3333.46 o                         
 -10   8   0      38523.20      37893.52      1487.18 o                         
  -9   8   0       2238.33       3593.57       666.60 o                         
  -8   8   0     732944.62     669350.75     20549.49 o                         
  -7   8   0      17483.98      14848.96      1257.17 o                         
  -6   8   0     320926.03     295686.84     13149.80 o                         
  -5   8   0     503321.47     479134.25     20744.05 o                         
  -4   8   0     196050.66     179485.64      8125.51 o                         
  -3   8   0      11363.01      13286.80       628.16 o                         
  -2   8   0      51367.36      51993.59      1436.93 o                         
  -1   8   0       2239.01       4207.96       365.54 o                         
   0   8   0     185629.48     188998.73      4731.51 o                         
   1   8   0     570116.94     536040.88     18461.68 o                         
   2   8   0     189777.38     192959.05      5804.07 o                         
   3   8   0      16784.38      18395.09       990.81 o                         
   4   8   0     748918.56     694936.00     20695.81 o                         
   5   8   0         21.39       1850.34       796.89 o                         
   6   8   0     110004.07     114252.43      4259.60 o                         
   7   8   0     113685.38     115359.84      3703.87 o                         
   8   8   0      43213.56      43753.03      1602.74 o                         
   9   8   0       6557.11       7755.49       497.07 o                         
  10   8   0        238.08        201.97       481.50 o                         
  11   8   0         15.47        218.07       518.09 o                         
 -15  10   0      13604.70      12874.05      2544.34 o                         
 -14  10   0      43492.58      41907.49      2049.67 o                         
 -13  10   0     174786.84     174926.31      5065.96 o                         
 -12  10   0       3861.12       3585.83       537.26 o                         
 -11  10   0      57172.28      56784.27      2034.98 o                         
 -10  10   0      66072.67      70581.67      2345.82 o                         
  -9  10   0        313.92        457.26       376.84 o                         
  -8  10   0      70108.25      71560.68      3895.91 o                         
  -7  10   0      76258.09      80615.52      4226.67 o                         
  -6  10   0     102854.48      98678.39      4973.07 o                         
  -5  10   0      53567.06      51832.86      1957.07 o                         
  -4  10   0     574026.50     529950.00     13128.19 o                         
  -3  10   0      23926.28      26399.80       741.99 o                         
  -2  10   0     227005.67     226470.05      4403.23 o                         
  -1  10   0     506976.28     486437.66      9203.15 o                         
   0  10   0      55091.91      57198.76      1954.32 o                         
   1  10   0     228134.41     225547.16      7073.23 o                         
   2  10   0     133112.94     134166.02      5799.96 o                         
   3  10   0        652.76        839.07       120.23 o                         
   4  10   0       2199.56       2422.71       204.23 o                         
   5  10   0      68249.80      69125.82      1784.23 o                         
   6  10   0     113420.73     114646.73      3558.81 o                         
   7  10   0        317.81        204.89       314.66 o                         
   8  10   0      70808.48      66849.58      2492.62 o                         
   9  10   0      38317.49      37656.35      3246.84 o                         
 -16  12   0      24069.04      21039.68      1974.30 o                         
 -15  12   0        158.06        357.10       687.86 o                         
 -14  12   0      36499.03      35531.36      1609.79 o                         
 -13  12   0      40113.16      38682.60      1654.86 o                         
 -12  12   0      12531.11      11582.41       837.56 o                         
 -11  12   0     126715.70     123830.56      3721.91 o                         
 -10  12   0     110269.82     109497.43      3321.63 o                         
  -9  12   0      15328.66      16556.89      1478.16 o                         
  -8  12   0     138757.33     136501.81      6694.18 o                         
  -7  12   0     244045.47     233096.12     10768.64 o                         
  -6  12   0      20704.45      24471.73      1639.22 o                         
  -5  12   0     202576.56     206131.73      5350.54 o                         
  -4  12   0     197018.28     195863.36      5041.88 o                         
  -3  12   0      30069.87      32113.67       803.87 o                         
  -2  12   0     301030.09     300478.31      5829.17 o                         
  -1  12   0      98647.34      96447.11      1943.79 o                         
   0  12   0      23680.25      24197.49      1003.70 o                         
   1  12   0     152685.69     150126.25      4774.41 o                         
   2  12   0      70394.25      67362.44      2293.00 o                         
   3  12   0        966.49        890.15       158.56 o                         
   4  12   0      34176.02      32156.82      1248.69 o                         
   5  12   0      55321.86      54121.26      3755.41 o                         
   6  12   0      13989.41      15759.27      1024.47 o                         
   7  12   0       7822.00       8665.55       784.45 o                         
   8  12   0      49199.16      53538.79      2747.04 o                         
 -15  14   0       7962.84       6469.34       908.52 o                         
 -14  14   0         71.82        417.77       442.05 o                         
 -13  14   0       7169.78       8391.48       751.33 o                         
 -12  14   0        103.62        556.40       407.54 o                         
 -11  14   0     100637.66     105873.74      3290.53 o                         
 -10  14   0      11502.68      14235.74      1454.75 o                         
  -9  14   0     128606.74     134132.36      6714.67 o                         
  -8  14   0     317751.44     314858.22      8218.78 o                         
  -7  14   0       1815.79       1670.97       353.57 o                         
  -6  14   0     153897.86     154500.30      5115.06 o                         
  -5  14   0     136846.98     131330.39      3545.54 o                         
  -4  14   0      15961.20      15765.68       513.69 o                         
  -3  14   0      14220.41      14462.13       470.47 o                         
  -2  14   0      78828.59      77023.48      1664.66 o                         
  -1  14   0     210829.75     205744.98      4000.61 o                         
   0  14   0       1622.77       2627.56      1239.61 o                         
   1  14   0     216240.39     212013.05      6636.64 o                         
   2  14   0      63690.86      66861.88      3921.52 o                         
   3  14   0      98703.87      97325.20      3220.59 o                         
   4  14   0     112275.79     109158.71      5387.25 o                         
   5  14   0       2997.46       2220.91       171.91 o                         
   6  14   0      41761.27      39741.77      1246.41 o                         
   7  14   0        294.89       1165.35       285.39 o                         
 -15  16   0         58.95        354.06       623.52 o                         
 -14  16   0      50345.68      50321.68      2463.96 o                         
 -13  16   0      70298.41      69446.65      2477.92 o                         
 -12  16   0      45252.73      47705.62      2380.43 o                         
 -11  16   0       5628.55       7886.95      1163.50 o                         
 -10  16   0      11687.17      11649.63       933.98 o                         
  -9  16   0       4095.54       4082.39       454.17 o                         
  -8  16   0     212558.50     207580.73      5579.51 o                         
  -7  16   0     216063.53     225133.45      7269.89 o                         
  -6  16   0      60727.08      62829.16      1969.08 o                         
  -5  16   0        619.58        610.79       197.28 o                         
  -4  16   0     731432.81     695976.19     14863.80 o                         
  -3  16   0      75147.34      74443.12      1650.55 o                         
  -2  16   0     136821.45     136117.23      2754.44 o                         
  -1  16   0     331201.00     327593.06     10122.92 o                         
   0  16   0     219076.61     217454.92      6853.41 o                         
   1  16   0      11476.57      11884.66       900.07 o                         
   2  16   0      80969.09      82572.59      2820.57 o                         
   3  16   0       3136.77       3193.42       679.08 o                         
   4  16   0     129384.09     122361.20      6037.05 o                         
   5  16   0     164273.31     156127.73      7504.97 o                         
   6  16   0      34020.22      31432.20      2198.22 o                         
 -15  18   0      22894.96      23887.71      2220.17 o                         
 -14  18   0      41332.95      38994.32      5416.52 o                         
 -13  18   0       9045.54       7006.99       899.62 o                         
 -12  18   0     173679.89     167704.00     11408.20 o                         
 -11  18   0      72171.33      72047.86      2378.31 o                         
 -10  18   0      45105.14      49060.88      2683.41 o                         
  -9  18   0     125838.23     131105.06      3760.80 o                         
  -8  18   0      14726.98      16262.60      1042.83 o                         
  -7  18   0      75551.29      75520.69      2054.75 o                         
  -6  18   0         85.19        308.56       249.24 o                         
  -5  18   0       4242.34       4700.43       490.09 o                         
  -4  18   0         39.42        614.03       250.74 o                         
  -3  18   0       9927.45      11464.35       477.50 o                         
  -2  18   0     125959.41     124253.88      2525.22 o                         
  -1  18   0       5108.02       5245.51       777.13 o                         
   0  18   0     129358.64     131634.80      4364.37 o                         
   1  18   0      64266.65      64505.20      2333.46 o                         
   2  18   0      86529.47      86375.05      3167.08 o                         
   3  18   0      59088.54      60051.49      3401.24 o                         
   4  18   0       3466.63       4614.50       924.95 o                         
   5  18   0      43066.25      36787.25      2480.68 o                         
 -14  20   0         67.33        306.26       458.34 o                         
 -13  20   0        697.90       1466.50       411.74 o                         
 -12  20   0      47128.48      48874.51      1617.26 o                         
 -11  20   0      11793.57      12715.11       861.66 o                         
 -10  20   0      18870.06      20098.81      1701.63 o                         
  -9  20   0      60894.51      65866.30      2607.28 o                         
  -8  20   0      78138.78      79159.73      2139.15 o                         
  -7  20   0     105451.62     108127.65      2723.65 o                         
  -6  20   0      38043.82      38818.98      1407.04 o                         
  -5  20   0      67855.29      67034.81      1594.22 o                         
  -4  20   0      98177.39      97868.53      2155.87 o                         
  -3  20   0      17121.83      18377.87       618.10 o                         
  -2  20   0       9589.47      10387.00      1235.22 o                         
  -1  20   0      32856.12      34492.25      1413.33 o                         
   0  20   0      21646.45      21231.03      2558.98 o                         
   1  20   0        782.91        829.80       295.60 o                         
   2  20   0       9852.52      10362.32       605.03 o                         
   3  20   0      49675.46      48183.74      2946.08 o                         
   4  20   0       1806.21       1835.26       730.30 o                         
 -15  22   0        135.18        149.28       706.88 o                         
 -14  22   0      36890.71      41463.52      1997.03 o                         
 -13  22   0         35.03        127.40       358.48 o                         
 -12  22   0       3278.89       1982.82       407.85 o                         
 -11  22   0       2758.89       2959.13       455.31 o                         
 -10  22   0        966.22       1244.19       432.88 o                         
  -9  22   0      73166.28      74301.73      2080.39 o                         
  -8  22   0       4595.44       5452.91       437.41 o                         
  -7  22   0      97519.59      98979.64      3420.64 o                         
  -6  22   0      43127.57      45997.53      2059.81 o                         
  -5  22   0     107229.70     110509.20      2433.48 o                         
  -4  22   0     104267.59     102536.32      2228.81 o                         
  -3  22   0       6986.69       6853.43       316.35 o                         
  -2  22   0      66501.14      72810.55      2129.86 o                         
  -1  22   0      18304.46      17868.36      3095.36 o                         
   0  22   0       1136.10       1335.78       340.31 o                         
   1  22   0       7844.33       7788.34      1952.35 o                         
   2  22   0      20871.53      20129.37      1687.45 o                         
   3  22   0      29777.44      31196.57      2253.83 o                         
 -15  24   0      77301.50      85323.70      4567.67 o                         
 -14  24   0      32296.66      33141.19      3203.66 o                         
 -13  24   0      10508.82      11320.17       747.80 o                         
 -12  24   0     227613.44     233729.34      6422.61 o                         
 -11  24   0       9866.69      10410.18       653.94 o                         
 -10  24   0      11359.25      13376.28       708.54 o                         
  -9  24   0      53945.08      57962.59      1926.74 o                         
  -8  24   0     137952.06     141245.42      3490.64 o                         
  -7  24   0       2182.10       2102.71       448.68 o                         
  -6  24   0      10908.93      11537.93       611.78 o                         
  -5  24   0       1082.20       1203.28       215.51 o                         
  -4  24   0      43446.39      42600.86      1160.33 o                         
  -3  24   0     166000.39     164332.41      4424.46 o                         
  -2  24   0      40742.65      41626.45      1322.83 o                         
  -1  24   0       2441.11       3933.56       518.97 o                         
   0  24   0     233245.75     232891.36      7493.56 o                         
   1  24   0       1538.61       1558.66       657.12 o                         
 -14  26   0        628.06        722.98       595.66 o                         
 -13  26   0       4115.23       3888.74      1069.84 o                         
 -12  26   0       1839.77       2242.70       463.25 o                         
 -11  26   0      17070.79      17690.21       870.18 o                         
 -10  26   0      49445.09      46572.54      1564.04 o                         
  -9  26   0       3689.89       3744.27       418.85 o                         
  -8  26   0     159851.94     166891.08      4041.29 o                         
  -7  26   0      38627.90      37611.11      1246.98 o                         
  -6  26   0       8767.84       9267.14       680.62 o                         
  -5  26   0      65640.14      65479.30      2278.25 o                         
  -4  26   0      10732.04      10424.97       523.48 o                         
  -3  26   0       2724.55       3229.93       507.76 o                         
  -2  26   0        111.62        429.73       400.16 o                         
  -1  26   0      12227.15      15136.93       967.28 o                         
   0  26   0       2577.31       3232.93       860.55 o                         
 -14  28   0      36786.61      39477.21      2466.05 o                         
 -13  28   0       5861.31       5412.48       694.06 o                         
 -12  28   0      22080.93      23819.77      1343.36 o                         
 -11  28   0      40675.95      40658.51      1422.95 o                         
 -10  28   0        379.36        544.71       336.64 o                         
  -9  28   0      32509.34      35421.44      1606.04 o                         
  -8  28   0      34632.34      35106.50      1221.40 o                         
  -7  28   0        214.89        473.47       265.02 o                         
  -6  28   0      45471.72      44052.78      1483.81 o                         
  -5  28   0      34519.71      34585.02       967.65 o                         
  -4  28   0         81.78        454.01       292.43 o                         
  -3  28   0      37227.74      38093.35      1797.36 o                         
  -2  28   0      35487.00      37886.36      2596.30 o                         
 -12  30   0      11550.05      11843.74       931.49 o                         
 -11  30   0       7177.97       7564.88       758.14 o                         
 -10  30   0      11589.44      11249.08       778.33 o                         
  -9  30   0        583.54        623.84       345.82 o                         
  -8  30   0      10596.27       9345.72       922.71 o                         
  -7  30   0        187.62        107.06       250.75 o                         
  -6  30   0      23796.95      22525.60      1091.54 o                         
  -5  30   0      17177.13       9809.92       581.75 o                         
  -4  30   0         12.97        741.61       486.47 o                         
  -3  30   0      71617.98      73224.70      4181.30 o                         
 -10  32   0      17717.23      16739.05      3669.80 o                         
  -9  32   0         67.98         31.61       319.99 o                         
  -8  32   0      96789.41      93978.67      3459.21 o                         
  -7  32   0       4759.33       5208.60       754.79 o                         
  -6  32   0       8671.44      10504.69       992.27 o                         
   1   0   1        514.08        713.54        94.02 o                         
   2   0   1      11709.20      11876.59       414.22 o                         
   3   0   1       9784.69      10172.36       381.23 o                         
   4   0   1       6410.19       7269.75       275.49 o                         
   5   0   1       8171.74       9230.84       303.25 o                         
   6   0   1      27955.40      28766.08       677.51 o                         
   7   0   1       1141.97       1441.41       165.49 o                         
   8   0   1        671.98        865.97       185.35 o                         
   9   0   1      22381.16      23155.72       704.24 o                         
  10   0   1       1299.69       1238.92       252.92 o                         
  11   0   1      24978.36      25445.18      1093.39 o                         
  12   0   1        396.81        528.24       252.60 o                         
  13   0   1        696.19        647.62       302.82 o                         
  14   0   1      17118.54      16957.02       920.03 o                         
 -14   1   1        221.67        857.19       423.06 o                         
 -13   1   1       2566.18       2251.50       316.13 o                         
 -12   1   1        108.05         80.19       256.28 o                         
 -11   1   1          9.81        197.14       245.57 o                         
 -10   1   1       4811.46       4966.55       366.72 o                         
  -9   1   1       1201.23       1894.20       222.93 o                         
  -8   1   1        163.50        625.85       164.19 o                         
  -7   1   1      10378.18      10739.66       400.13 o                         
  -6   1   1        605.63       1127.89       145.22 o                         
  -5   1   1       1042.18       1483.72       146.21 o                         
  -4   1   1       9135.78       9602.93       509.82 o                         
  -3   1   1         62.96        375.84       134.47 o                         
  -2   1   1        215.49        408.45        77.56 o                         
  -1   1   1        321.74        275.46        85.62 o                         
   0   1   1          0.01         79.70        45.91 o                         
   1   1   1       3058.49       3072.67       154.14 o                         
   2   1   1        203.43        386.16        72.97 o                         
   3   1   1        306.14        508.70       144.39 o                         
   4   1   1        477.49        579.63        87.55 o                         
   5   1   1         55.03        662.20       123.21 o                         
   6   1   1       1151.78       1241.51       144.17 o                         
   7   1   1         12.02        272.00       130.72 o                         
   8   1   1       3123.74       3604.39       266.02 o                         
   9   1   1       1729.67       1866.88       235.97 o                         
  10   1   1       1160.50        743.31       270.65 o                         
  11   1   1       3789.38       4088.54       356.80 o                         
  12   1   1        384.80        216.66       245.68 o                         
  13   1   1        960.47       1533.41       338.66 o                         
 -14   2   1      19000.48      18667.18       836.15 o                         
 -13   2   1       6748.22       7442.37       500.10 o                         
 -12   2   1         15.18         75.14       266.96 o                         
 -11   2   1     100297.30     101158.09      2413.60 o                         
 -10   2   1      74638.77      74171.02      1683.24 o                         
  -9   2   1         43.72        425.90       183.94 o                         
  -8   2   1      21980.55      22102.83       622.39 o                         
  -7   2   1      57515.88      58554.03      1206.37 o                         
  -6   2   1     267325.28     263588.97      4421.98 o                         
  -5   2   1        710.87        675.94       127.51 o                         
  -4   2   1       4734.38       4584.43       265.74 o                         
  -3   2   1     574348.44     528338.81     10052.94 o                         
  -2   2   1      79561.34      82344.09      2152.83 o                         
  -1   2   1        670.78       1008.25       132.63 o                         
   0   2   1        574.20        686.35        74.45 o                         
   1   2   1      80861.17      80293.78      2635.76 o                         
   2   2   1     399256.50     377586.78      9257.73 o                         
   3   2   1      44602.83      44585.62       962.53 o                         
   4   2   1       6055.74       6994.98       331.84 o                         
   5   2   1     117264.72     116002.42      2042.75 o                         
   6   2   1      95602.53      98712.70      1889.66 o                         
   7   2   1        195.10        464.40       194.83 o                         
   8   2   1      17971.21      18847.36       587.56 o                         
   9   2   1      58032.63      57866.82      1432.57 o                         
  10   2   1      57940.30      58979.78      1487.65 o                         
  11   2   1       7199.47       6984.23       463.39 o                         
  12   2   1       1559.87       1768.02       263.09 o                         
  13   2   1      17984.30      16619.07      1017.76 o                         
 -14   3   1        509.26        813.72       311.54 o                         
 -13   3   1       1126.27       1783.32       343.99 o                         
 -12   3   1       6326.04       6784.57       491.42 o                         
 -11   3   1         79.14        299.80       251.98 o                         
 -10   3   1        274.85        927.76       217.18 o                         
  -9   3   1       6808.06       6705.01       344.63 o                         
  -8   3   1        961.09       1137.84       183.22 o                         
  -7   3   1         61.94        211.30       133.53 o                         
  -6   3   1      13029.18      13272.15       478.45 o                         
  -5   3   1       3208.46       3700.05       269.75 o                         
  -4   3   1       1834.39       2237.83       178.60 o                         
  -3   3   1      14957.18      14082.47       719.28 o                         
  -2   3   1          0.03        182.58        65.08 o                         
  -1   3   1       4572.17       4645.00       164.52 o                         
   0   3   1       1390.87       1437.41       187.37 o                         
   1   3   1       3079.06       3174.64       167.29 o                         
   2   3   1         49.61        203.73        83.32 o                         
   3   3   1        751.17       1505.62       113.94 o                         
   4   3   1        182.55        172.72        77.45 o                         
   5   3   1       2415.27       2465.94       213.15 o                         
   6   3   1        732.12       1179.64       152.08 o                         
   7   3   1         19.69        -27.76       136.48 o                         
   8   3   1        172.20        420.55       161.61 o                         
   9   3   1        882.82       1463.09       225.63 o                         
  10   3   1        861.92        825.19       204.23 o                         
  11   3   1         76.54        332.38       222.63 o                         
  12   3   1       2436.02       2263.07       385.69 o                         
  13   3   1        741.65        -23.45       502.83 o                         
 -14   4   1         61.17        -17.78       293.89 o                         
 -13   4   1      36462.93      34850.02      1129.58 o                         
 -12   4   1        948.52       1083.79       295.78 o                         
 -11   4   1      73911.42      77260.64      1771.17 o                         
 -10   4   1         37.18        -10.73       208.23 o                         
  -9   4   1      77946.10      79843.34      1623.54 o                         
  -8   4   1       4427.57       4986.65       429.90 o                         
  -7   4   1     207665.44     202363.72      4135.72 o                         
  -6   4   1      17886.96      17461.58       540.07 o                         
  -5   4   1     212049.55     208944.02      3812.48 o                         
  -4   4   1      16901.58      16893.77       648.18 o                         
  -3   4   1     398362.34     380944.34      9440.71 o                         
  -2   4   1      11344.65      12337.69       403.18 o                         
  -1   4   1      80919.22      82236.30      1502.72 o                         
   0   4   1      11174.76      11774.33       388.21 o                         
   1   4   1     580705.69     534853.69     12978.05 o                         
   2   4   1      15486.75      15920.29       536.62 o                         
   3   4   1     292835.09     280447.06      6960.56 o                         
   4   4   1      37585.50      37303.63       866.93 o                         
   5   4   1      86145.32      86365.57      1684.73 o                         
   6   4   1      11160.22      11784.73       386.86 o                         
   7   4   1      83670.87      85636.41      1745.62 o                         
   8   4   1      18104.47      18839.55       570.65 o                         
   9   4   1     120031.54     117938.48      2361.19 o                         
  10   4   1       2453.99       2420.76       378.86 o                         
  11   4   1      37293.95      36901.47      1212.49 o                         
  12   4   1       1510.75       1448.60       343.84 o                         
 -15   5   1         95.10         89.61       381.55 o                         
 -14   5   1       3996.52       4664.26       451.12 o                         
 -13   5   1       2906.67       2609.28       378.56 o                         
 -12   5   1       1104.78       1243.92       269.27 o                         
 -11   5   1      12121.98      12462.39       662.10 o                         
 -10   5   1       2840.03       3166.52       285.24 o                         
  -9   5   1       7248.18       6929.05       526.77 o                         
  -8   5   1      10253.87      11060.53       487.86 o                         
  -7   5   1         27.67        109.88       147.04 o                         
  -6   5   1       3657.78       4167.76       269.47 o                         
  -5   5   1       3289.30       4688.60       340.98 o                         
  -4   5   1        258.28        207.88       107.33 o                         
  -3   5   1        109.16        257.14        99.10 o                         
  -2   5   1       3767.86       4069.35       206.00 o                         
  -1   5   1       8401.43       8142.40       229.38 o                         
   0   5   1       2388.28       2731.42       101.94 o                         
   1   5   1       1095.17       1038.33        86.20 o                         
   2   5   1        662.97        786.62        91.69 o                         
   3   5   1       3645.30       3792.29       515.43 o                         
   4   5   1       1768.87       2014.10       130.44 o                         
   5   5   1        818.90        979.81       117.15 o                         
   6   5   1         97.57        349.23       114.05 o                         
   7   5   1       4907.94       4862.51       310.56 o                         
   8   5   1         27.69        169.98       151.21 o                         
   9   5   1        829.76        797.38       182.02 o                         
  10   5   1       1409.71       1732.89       231.51 o                         
  11   5   1        439.94        532.36       204.95 o                         
  12   5   1         11.28        381.80       325.31 o                         
 -15   6   1       1778.83       1536.77       451.93 o                         
 -14   6   1      74980.37      75437.62      1969.81 o                         
 -13   6   1      20943.15      20570.83       840.34 o                         
 -12   6   1       2094.13       2060.33       308.13 o                         
 -11   6   1       1455.88       1842.36       284.02 o                         
 -10   6   1      86715.62      85479.26      1753.78 o                         
  -9   6   1     254289.92     245155.88      5035.69 o                         
  -8   6   1       4890.45       5151.40       322.61 o                         
  -7   6   1      23190.78      23238.46       756.78 o                         
  -6   6   1     293639.28     281124.94      6247.90 o                         
  -5   6   1     296859.38     292962.28      7439.50 o                         
  -4   6   1      41804.75      41263.00      1287.79 o                         
  -3   6   1       9810.37      10793.12       360.14 o                         
  -2   6   1     587489.44     556181.75      9566.07 o                         
  -1   6   1     400629.34     380948.47      5733.41 o                         
   0   6   1       8793.08      10191.87       213.23 o                         
   1   6   1       4404.30       3957.71       260.88 o                         
   2   6   1     216883.91     215187.86      4139.17 o                         
   3   6   1     284321.94     275204.91      6829.81 o                         
   4   6   1       4484.86       4885.87       289.85 o                         
   5   6   1          7.84        135.15        79.41 o                         
   6   6   1     101931.96     101501.85      2123.32 o                         
   7   6   1      78005.52      79698.21      1613.76 o                         
   8   6   1          2.70         70.40       150.49 o                         
   9   6   1       1375.46       1382.95       199.51 o                         
  10   6   1      36908.25      37226.60       915.09 o                         
  11   6   1      14837.70      15483.97       728.89 o                         
  12   6   1        345.98        573.98       369.63 o                         
 -15   7   1        508.66        490.07       429.97 o                         
 -14   7   1       2235.90       2246.71       395.24 o                         
 -13   7   1       4744.02       5664.17       444.09 o                         
 -12   7   1        468.24        555.27       262.14 o                         
 -11   7   1       1267.73       1152.75       265.03 o                         
 -10   7   1       6890.52       7758.84       433.02 o                         
  -9   7   1       5061.82       4497.23       324.52 o                         
  -8   7   1       1982.31       2502.95       282.58 o                         
  -7   7   1      13524.52      13599.26       692.62 o                         
  -6   7   1       9053.71       8881.16       509.49 o                         
  -5   7   1       7962.58       7106.22       430.92 o                         
  -4   7   1      11746.26      11399.53       529.83 o                         
  -3   7   1        864.06        783.43       150.95 o                         
  -2   7   1       1103.83        944.17        95.92 o                         
  -1   7   1       1078.00       1252.52        77.24 o                         
   0   7   1         30.46        446.05        65.01 o                         
   1   7   1        520.88        859.80       122.06 o                         
   2   7   1          7.42         68.70        58.31 o                         
   3   7   1       3386.79       3441.92       213.04 o                         
   4   7   1         89.84        361.82       126.17 o                         
   5   7   1          9.71        373.22       125.60 o                         
   6   7   1        604.06        754.51       148.19 o                         
   7   7   1        436.76        576.72       115.10 o                         
   8   7   1        535.51        710.61       146.16 o                         
   9   7   1        179.36        284.41       206.39 o                         
  10   7   1         15.23         59.84       237.33 o                         
  11   7   1       1389.25       1096.81       320.18 o                         
 -15   8   1        609.02        925.74       438.28 o                         
 -14   8   1       1089.42        755.35       310.07 o                         
 -13   8   1         38.61        178.18       270.12 o                         
 -12   8   1        145.25        456.28       269.04 o                         
 -11   8   1       5400.16       5146.51       417.54 o                         
 -10   8   1      10602.44       9622.26       563.75 o                         
  -9   8   1       3199.51       3471.01       391.15 o                         
  -8   8   1      31700.46      32567.19       899.95 o                         
  -7   8   1       5253.30       5709.34       403.05 o                         
  -6   8   1      32434.29      33001.06      2043.17 o                         
  -5   8   1       6413.54       6787.07       367.40 o                         
  -4   8   1       8300.93       9445.80       369.18 o                         
  -3   8   1       4363.75       4014.78       173.91 o                         
  -2   8   1      18621.25      18816.01       410.75 o                         
  -1   8   1      44069.93      44690.61       717.53 o                         
   0   8   1       5592.07       6230.21       285.80 o                         
   1   8   1        586.82        734.18       121.44 o                         
   2   8   1      16505.76      16693.47       490.09 o                         
   3   8   1      22930.06      23509.98       554.04 o                         
   4   8   1      30719.49      31230.23       833.06 o                         
   5   8   1      14987.07      15774.37       486.77 o                         
   6   8   1        537.05        938.57       161.29 o                         
   7   8   1       1950.80       2164.69       350.09 o                         
   8   8   1      16696.28      17300.32       970.31 o                         
   9   8   1       1186.23       1195.58       230.97 o                         
  10   8   1         14.79        250.95       227.91 o                         
  11   8   1         58.64       -229.77       531.26 o                         
 -15   9   1       6801.41       8305.75       840.26 o                         
 -14   9   1       1001.09        975.82       319.88 o                         
 -13   9   1       1486.82       1230.45       299.29 o                         
 -12   9   1      11460.78      10887.69       560.95 o                         
 -11   9   1        698.50        702.01       257.90 o                         
 -10   9   1       1039.98       1082.98       236.98 o                         
  -9   9   1      15922.87      15716.06       548.53 o                         
  -8   9   1       2065.01       2048.50       308.96 o                         
  -7   9   1        520.27       1082.17       260.52 o                         
  -6   9   1      19973.87      19848.50       851.15 o                         
  -5   9   1       4091.07       4900.03       375.69 o                         
  -4   9   1       4492.07       4958.01       314.97 o                         
  -3   9   1      16142.08      15644.18       437.32 o                         
  -2   9   1       2691.16       2909.43       160.69 o                         
  -1   9   1       3328.43       3638.82       119.91 o                         
   0   9   1       6380.09       6529.91       217.08 o                         
   1   9   1         10.07        116.41        69.42 o                         
   2   9   1          4.61        125.32        51.87 o                         
   3   9   1       1730.38       2147.75       140.50 o                         
   4   9   1         39.02         88.61        86.34 o                         
   5   9   1        165.85        486.10       128.13 o                         
   6   9   1         31.98        564.37       171.38 o                         
   7   9   1         19.11        214.02       156.49 o                         
   8   9   1         30.33         82.37       174.41 o                         
   9   9   1        246.05        649.07       249.05 o                         
  10   9   1        167.40         65.79       293.95 o                         
 -15  10   1      22685.52      21495.34      1077.48 o                         
 -14  10   1       5311.84       4907.07       449.16 o                         
 -13  10   1        926.15        764.77       292.22 o                         
 -12  10   1       5752.92       6596.55       549.31 o                         
 -11  10   1      41593.50      43766.80      1204.10 o                         
 -10  10   1      83938.26      82914.48      1737.97 o                         
  -9  10   1      13678.03      15019.35       545.11 o                         
  -8  10   1        174.39        265.01       312.51 o                         
  -7  10   1      85823.35      86691.57      2609.74 o                         
  -6  10   1     115323.43     117068.88      3307.86 o                         
  -5  10   1       9908.48      10436.34       566.15 o                         
  -4  10   1        196.14        502.50        97.88 o                         
  -3  10   1     211922.98     211766.28      3283.44 o                         
  -2  10   1     287542.69     284795.34      4110.80 o                         
  -1  10   1       6762.28       7377.23       187.30 o                         
   0  10   1       7355.90       7959.63       248.15 o                         
   1  10   1     270582.03     268608.16      5732.69 o                         
   2  10   1     197288.11     193794.36      4831.97 o                         
   3  10   1       4779.04       5231.96       209.61 o                         
   4  10   1       3077.35       3444.97       319.61 o                         
   5  10   1      84481.56      83502.17      1781.64 o                         
   6  10   1     173188.73     171165.45      4399.62 o                         
   7  10   1       2342.42       2347.81       242.43 o                         
   8  10   1         78.08        287.08       201.06 o                         
   9  10   1      60573.78      59673.38      2772.76 o                         
 -15  11   1        210.69         76.37       475.29 o                         
 -14  11   1      10475.36      10658.97       608.07 o                         
 -13  11   1       3888.37       3852.79       410.62 o                         
 -12  11   1       2095.73       2041.61       327.76 o                         
 -11  11   1      23974.22      23354.89       816.00 o                         
 -10  11   1       1520.78       1881.91       255.52 o                         
  -9  11   1       6152.67       6457.53       522.45 o                         
  -8  11   1      24216.36      22935.81       917.21 o                         
  -7  11   1         12.75        257.60       298.43 o                         
  -6  11   1        896.22       1216.67       188.02 o                         
  -5  11   1      16422.97      15164.10       503.28 o                         
  -4  11   1       1715.68       1863.81       128.25 o                         
  -3  11   1         30.91        141.74        70.99 o                         
  -2  11   1      18030.42      17191.75       376.02 o                         
  -1  11   1       5611.35       5863.96       300.54 o                         
   0  11   1       3048.14       2620.24       139.72 o                         
   1  11   1       7047.66       7201.42       239.11 o                         
   2  11   1         23.90         61.77        85.11 o                         
   3  11   1       1519.23       1455.46       100.51 o                         
   4  11   1         63.26        449.28       116.20 o                         
   5  11   1        811.45       1032.41       157.62 o                         
   6  11   1        649.92        684.40       162.97 o                         
   7  11   1        317.33        569.76       160.61 o                         
   8  11   1         54.77        381.98       179.49 o                         
   9  11   1        549.16        587.94       234.61 o                         
 -16  12   1      11743.46       9540.74      1356.69 o                         
 -15  12   1      46260.41      45179.95      1874.72 o                         
 -14  12   1       2463.31       2409.92       372.65 o                         
 -13  12   1       9401.72      10767.14       584.63 o                         
 -12  12   1       2222.93       2520.34       345.17 o                         
 -11  12   1     175285.12     173596.80      3492.23 o                         
 -10  12   1        319.18        494.55       237.79 o                         
  -9  12   1     103189.96     103818.37      3127.67 o                         
  -8  12   1      11717.63      13031.08       647.60 o                         
  -7  12   1      90755.22      92649.98      2783.11 o                         
  -6  12   1      24030.20      25676.46      1028.45 o                         
  -5  12   1     273253.16     268013.50      4490.27 o                         
  -4  12   1      17162.34      17761.31       421.80 o                         
  -3  12   1     279872.84     274444.47      3788.77 o                         
  -2  12   1      38985.96      38984.88       648.84 o                         
  -1  12   1     118400.42     118253.72      1881.69 o                         
   0  12   1      25327.33      25845.06       587.72 o                         
   1  12   1      59627.97      60335.06      1260.37 o                         
   2  12   1       3442.97       3853.31       168.01 o                         
   3  12   1     245362.23     239447.23      5242.55 o                         
   4  12   1       8475.46       9370.60       294.80 o                         
   5  12   1      43057.36      41693.36      1242.65 o                         
   6  12   1       2232.87       2284.85       199.61 o                         
   7  12   1      68664.52      69919.51      1534.91 o                         
   8  12   1      12126.43      11066.94       406.99 o                         
 -16  13   1       8687.39       9268.57      1956.74 o                         
 -15  13   1        395.81        540.51       504.19 o                         
 -14  13   1       3110.59       4246.28       442.83 o                         
 -13  13   1       8082.04       8578.50       546.45 o                         
 -12  13   1       1499.69       1359.48       308.96 o                         
 -11  13   1       1842.83       2303.47       318.27 o                         
 -10  13   1      11531.11      10973.67       637.91 o                         
  -9  13   1      10072.97       9843.56       685.65 o                         
  -8  13   1       4897.67       3923.67       521.77 o                         
  -7  13   1      24885.96      23179.12       945.10 o                         
  -6  13   1       5765.44       5843.65       315.70 o                         
  -5  13   1      10194.30       9832.13       335.03 o                         
  -4  13   1      16854.87      16743.49       481.53 o                         
  -3  13   1         71.77        243.44        74.82 o                         
  -2  13   1       2855.66       2849.89       153.03 o                         
  -1  13   1       1325.14       1627.00       102.80 o                         
   0  13   1        961.29       1096.70       142.79 o                         
   1  13   1         16.15        284.81        88.45 o                         
   2  13   1        315.60        561.12       100.14 o                         
   3  13   1       4384.84       4300.57       251.62 o                         
   4  13   1        567.68        738.35       159.01 o                         
   5  13   1        903.85       1333.98       131.84 o                         
   6  13   1        520.98        668.19       124.83 o                         
   7  13   1        628.32        705.85       147.26 o                         
   8  13   1          9.63        196.04       398.81 o                         
 -16  14   1          3.34        721.52       832.75 o                         
 -15  14   1       1679.79       1277.02       733.53 o                         
 -14  14   1      53792.49      52803.68      1459.33 o                         
 -13  14   1      67955.85      67736.03      1986.59 o                         
 -12  14   1       3247.86       3449.12       386.21 o                         
 -11  14   1       2233.89       1916.58       340.72 o                         
 -10  14   1      82036.27      89099.48      3448.58 o                         
  -9  14   1      86313.00      86347.22      2378.61 o                         
  -8  14   1        618.96        811.71       165.60 o                         
  -7  14   1       1549.11       1951.54       223.22 o                         
  -6  14   1      63701.92      65157.32      1540.56 o                         
  -5  14   1     206296.33     201641.78      3448.63 o                         
  -4  14   1      26490.75      26872.53       524.62 o                         
  -3  14   1       5255.19       5553.69       288.08 o                         
  -2  14   1      90671.34      91562.38      1368.47 o                         
  -1  14   1      94473.91      96326.02      1697.24 o                         
   0  14   1        727.81        664.34       131.41 o                         
   1  14   1      22175.85      23271.76       713.03 o                         
   2  14   1      82088.86      81489.09      2496.15 o                         
   3  14   1      81163.38      80769.60      1920.42 o                         
   4  14   1       6101.37       5907.74       320.51 o                         
   5  14   1       6333.88       5727.91       501.39 o                         
   6  14   1       9265.97       9241.97       295.62 o                         
   7  14   1      50899.45      50147.10      2090.23 o                         
 -15  15   1       9330.87       8413.24       817.43 o                         
 -14  15   1       2747.65       3192.76       407.51 o                         
 -13  15   1       4161.90       3572.67       643.63 o                         
 -12  15   1      16845.52      17593.22       938.43 o                         
 -11  15   1       1320.08       1167.00       490.74 o                         
 -10  15   1       5202.68       5824.23       717.81 o                         
  -9  15   1      14994.91      15300.53       578.66 o                         
  -8  15   1       3440.41       3417.20       229.39 o                         
  -7  15   1       4303.12       3648.59       260.59 o                         
  -6  15   1      11163.54      10845.86       513.44 o                         
  -5  15   1      10912.63      10325.62       333.14 o                         
  -4  15   1       4591.30       4396.90       268.85 o                         
  -3  15   1      13443.79      13144.74       441.01 o                         
  -2  15   1       5366.17       5590.00       188.19 o                         
  -1  15   1       2719.98       3291.95       193.70 o                         
   0  15   1       7464.03       7779.17       297.00 o                         
   1  15   1        740.79        811.82       134.66 o                         
   2  15   1        788.59       1077.71       232.25 o                         
   3  15   1        361.60        252.25       193.42 o                         
   4  15   1        836.61        822.92       132.29 o                         
   5  15   1        230.37        491.01       138.51 o                         
   6  15   1         10.52         23.87        82.37 o                         
   7  15   1        745.97       1687.45       699.57 o                         
 -15  16   1       1959.59       1363.01       531.96 o                         
 -14  16   1      16361.57      15485.25       739.06 o                         
 -13  16   1         54.25        303.86       313.70 o                         
 -12  16   1      15542.31      16801.50       903.16 o                         
 -11  16   1         18.28        736.21       569.31 o                         
 -10  16   1      22008.65      22490.29       757.14 o                         
  -9  16   1      18460.25      17200.88       574.94 o                         
  -8  16   1       1868.15       1569.87       207.20 o                         
  -7  16   1      22533.03      23467.59       862.17 o                         
  -6  16   1       6095.37       5291.40       363.42 o                         
  -5  16   1       4570.56       5130.41       451.31 o                         
  -4  16   1      24456.31      25576.10       575.16 o                         
  -3  16   1          3.75        281.09       107.29 o                         
  -2  16   1      13308.60      13464.33       351.68 o                         
  -1  16   1        223.89        498.17       100.31 o                         
   0  16   1        355.01        413.84       163.48 o                         
   1  16   1         13.61        303.36       110.81 o                         
   2  16   1         23.52        219.69       196.38 o                         
   3  16   1       1814.56       2007.71       268.56 o                         
   4  16   1         59.77        806.70       299.15 o                         
   5  16   1        574.96        581.14       164.34 o                         
   6  16   1       2706.21       2325.55       743.47 o                         
 -15  17   1       1139.29       1096.94       523.55 o                         
 -14  17   1      12224.48      11989.41       663.24 o                         
 -13  17   1       4047.86       4489.02       553.52 o                         
 -12  17   1       2708.04       2488.38       508.13 o                         
 -11  17   1      23127.14      19986.76       859.80 o                         
 -10  17   1       2520.88       2950.85       294.74 o                         
  -9  17   1       4228.73       4209.21       292.85 o                         
  -8  17   1      25974.04      25004.16       946.86 o                         
  -7  17   1        876.76       1011.19       180.95 o                         
  -6  17   1       1575.47       1647.04       201.66 o                         
  -5  17   1      16707.06      16050.65       437.40 o                         
  -4  17   1       3476.34       3421.79       195.89 o                         
  -3  17   1       1565.66       1438.18       162.23 o                         
  -2  17   1      11551.28      11975.25       529.01 o                         
  -1  17   1       3420.66       3557.68       192.12 o                         
   0  17   1       2055.85       2201.57       395.78 o                         
   1  17   1       6624.73       6939.93       393.54 o                         
   2  17   1          7.97        122.55       203.73 o                         
   3  17   1        340.32        714.56       243.42 o                         
   4  17   1       1077.03       1533.00       254.12 o                         
   5  17   1         58.50        342.96       387.33 o                         
   6  17   1         24.18        281.00       586.87 o                         
 -15  18   1      22402.44      23415.30      1642.36 o                         
 -14  18   1      59811.76      59739.51      2317.54 o                         
 -13  18   1       1777.29       1248.97       458.32 o                         
 -12  18   1       2288.52       2317.84       431.57 o                         
 -11  18   1     116213.99     115993.30      2965.04 o                         
 -10  18   1      52897.48      56584.48      1212.42 o                         
  -9  18   1      24262.89      24342.07       701.11 o                         
  -8  18   1        380.29        641.71       187.94 o                         
  -7  18   1      76694.58      76929.12      1545.44 o                         
  -6  18   1     234688.36     238705.95      4442.11 o                         
  -5  18   1       2592.61       3076.07       195.80 o                         
  -4  18   1      17347.61      17459.18       446.92 o                         
  -3  18   1      96403.54      97156.26      1483.91 o                         
  -2  18   1      77625.86      78885.19      1134.62 o                         
  -1  18   1      17402.47      17905.01       433.52 o                         
   0  18   1      20584.34      20963.35       722.97 o                         
   1  18   1      74463.84      74905.71      2828.44 o                         
   2  18   1      67218.74      70639.50      2110.57 o                         
   3  18   1       2276.74       2659.76       318.33 o                         
   4  18   1         60.42        172.04       194.05 o                         
   5  18   1       5923.35       6018.22      1145.94 o                         
 -14  19   1       2214.33       1807.80       449.44 o                         
 -13  19   1      12630.71      13014.61       620.65 o                         
 -12  19   1       2227.03       2439.32       346.88 o                         
 -11  19   1       1613.08       1838.71       258.23 o                         
 -10  19   1      20651.84      20394.17       667.21 o                         
  -9  19   1       5347.62       5600.22       414.19 o                         
  -8  19   1       4415.38       4460.40       291.78 o                         
  -7  19   1      31551.08      29740.99       807.55 o                         
  -6  19   1       1209.43       1188.29       202.62 o                         
  -5  19   1       5442.94       4889.16       221.25 o                         
  -4  19   1      17010.12      17554.79       438.66 o                         
  -3  19   1          6.11         87.02       107.98 o                         
  -2  19   1       1222.71       1439.10       127.79 o                         
  -1  19   1       4202.23       4575.71       346.47 o                         
   0  19   1       1375.35       1269.57       220.44 o                         
   1  19   1        108.74        664.55       264.95 o                         
   2  19   1       2612.14       3175.91       359.46 o                         
   3  19   1       1472.47       1664.55       418.90 o                         
   4  19   1        277.68        268.08       137.15 o                         
   5  19   1       1777.19       1936.87       558.23 o                         
 -14  20   1         82.49        332.15       294.37 o                         
 -13  20   1      35691.89      37259.40      1375.19 o                         
 -12  20   1       1985.43       1729.88       293.47 o                         
 -11  20   1      57526.01      59116.21      1281.12 o                         
 -10  20   1       1028.02       1218.08       230.46 o                         
  -9  20   1      73718.20      74055.85      1555.28 o                         
  -8  20   1         24.27         10.82       160.83 o                         
  -7  20   1      82459.39      85198.42      1581.86 o                         
  -6  20   1       7983.68       8663.66       659.79 o                         
  -5  20   1      81938.57      84717.74      1373.22 o                         
  -4  20   1        186.85        441.49       119.45 o                         
  -3  20   1      76575.17      79424.97      1317.80 o                         
  -2  20   1      17085.63      17627.30       428.43 o                         
  -1  20   1      55766.70      58696.89      1587.24 o                         
   0  20   1        832.85        916.60       386.60 o                         
   1  20   1     101666.94     104542.05      2975.85 o                         
   2  20   1        516.92        472.65       266.71 o                         
   3  20   1      19442.98      19251.56       808.45 o                         
   4  20   1        537.68         -5.25       438.64 o                         
 -15  21   1      14774.17      12504.38      1277.66 o                         
 -14  21   1       2162.30       2278.02       360.38 o                         
 -13  21   1       5793.67       5490.37       425.38 o                         
 -12  21   1      18530.13      18258.46       841.86 o                         
 -11  21   1       1219.90       1136.74       261.16 o                         
 -10  21   1       5398.08       4834.29       355.12 o                         
  -9  21   1      11365.09      11195.39       518.32 o                         
  -8  21   1       3782.84       3451.01       257.15 o                         
  -7  21   1       2247.71       2309.74       224.07 o                         
  -6  21   1      12449.50      12511.79       453.71 o                         
  -5  21   1       6840.18       6820.80       270.52 o                         
  -4  21   1       2146.06       2555.61       231.03 o                         
  -3  21   1      13288.25      13630.93       373.27 o                         
  -2  21   1       1660.04       1555.92       154.69 o                         
  -1  21   1       2814.97       3001.37       470.01 o                         
   0  21   1       3892.18       4179.32       340.98 o                         
   1  21   1        286.37        547.14       294.70 o                         
   2  21   1        609.98          6.56       298.93 o                         
   3  21   1        112.57        428.58       320.52 o                         
 -15  22   1         84.58       -466.87       466.87 o                         
 -14  22   1      17311.26      16518.40       698.09 o                         
 -13  22   1      41756.59      42506.04      1121.87 o                         
 -12  22   1       6101.44       6256.42       408.93 o                         
 -11  22   1      23183.49      21157.22       744.71 o                         
 -10  22   1     113647.80     114297.17      2248.69 o                         
  -9  22   1      76790.60      76515.43      1509.00 o                         
  -8  22   1       1352.85       1794.48       219.25 o                         
  -7  22   1       5631.63       5887.08       364.60 o                         
  -6  22   1      47339.76      48713.02      1104.36 o                         
  -5  22   1     179313.83     178431.34      2507.92 o                         
  -4  22   1       1500.02       1773.45       155.07 o                         
  -3  22   1         14.46        247.46       102.88 o                         
  -2  22   1     120050.62     116198.78      2508.41 o                         
  -1  22   1      58024.49      58358.76      1607.28 o                         
   0  22   1      21810.68      21689.25       777.65 o                         
   1  22   1          8.69        365.47       268.75 o                         
   2  22   1      37024.96      36028.39      1703.57 o                         
   3  22   1      69102.12      67267.02      4729.39 o                         
 -15  23   1       2100.80       1360.16       474.34 o                         
 -14  23   1       8823.96       8519.05       658.82 o                         
 -13  23   1       4688.94       4680.52       359.45 o                         
 -12  23   1       2823.05       2834.70       310.33 o                         
 -11  23   1      18459.69      17199.22       711.97 o                         
 -10  23   1       3800.76       3621.64       322.22 o                         
  -9  23   1       6002.31       5231.37       320.47 o                         
  -8  23   1      15837.48      15498.54       645.40 o                         
  -7  23   1       1991.03       1986.85       223.74 o                         
  -6  23   1       5544.42       6380.23       349.40 o                         
  -5  23   1       6642.82       7004.06       305.52 o                         
  -4  23   1       3513.79       3592.26       203.77 o                         
  -3  23   1       1695.69       1610.49       114.83 o                         
  -2  23   1       5359.10       5662.14       432.68 o                         
  -1  23   1       3126.37       3442.19       346.16 o                         
   0  23   1       1003.72       1633.67       354.36 o                         
   1  23   1       4394.99       4314.64       646.49 o                         
   2  23   1        716.62        794.20       439.01 o                         
 -15  24   1        248.22        258.15       401.75 o                         
 -14  24   1       2412.16       2531.63       450.77 o                         
 -13  24   1       1250.08       1383.29       302.49 o                         
 -12  24   1       1781.63       1646.05       295.30 o                         
 -11  24   1         91.95        155.74       232.64 o                         
 -10  24   1       1459.51       1192.18       232.19 o                         
  -9  24   1       2513.87       2814.82       261.89 o                         
  -8  24   1        141.21        341.22       189.12 o                         
  -7  24   1       7011.25       6718.02       373.76 o                         
  -6  24   1        973.96        718.32       213.30 o                         
  -5  24   1       2455.63       2919.41       195.33 o                         
  -4  24   1      20472.17      20431.25       519.03 o                         
  -3  24   1       1373.44       1726.04       166.19 o                         
  -2  24   1       1664.49       1343.97       279.75 o                         
  -1  24   1       6105.96       6174.92       671.96 o                         
   0  24   1        257.92        552.95       286.77 o                         
   1  24   1       6952.74       6185.58       517.81 o                         
   2  24   1        197.06        289.78       635.17 o                         
 -15  25   1        975.08        996.71       462.31 o                         
 -14  25   1       2737.98       2794.24       529.02 o                         
 -13  25   1      11845.72      11874.39       871.90 o                         
 -12  25   1       2117.36       1706.11       276.67 o                         
 -11  25   1       2412.35       2356.18       272.16 o                         
 -10  25   1      16410.52      14474.64       751.61 o                         
  -9  25   1       3262.10       3830.68       294.67 o                         
  -8  25   1       2480.99       2716.83       261.09 o                         
  -7  25   1      20684.16      21122.70       975.29 o                         
  -6  25   1       1664.97       1380.51       211.65 o                         
  -5  25   1       2786.30       3050.39       206.52 o                         
  -4  25   1      10639.22      11006.83       333.86 o                         
  -3  25   1        883.08        898.17       139.39 o                         
  -2  25   1       1434.21       1565.62       318.40 o                         
  -1  25   1       3090.90       3512.10       394.28 o                         
   0  25   1        860.20       1271.17       346.01 o                         
   1  25   1        243.79        286.85       619.07 o                         
 -14  26   1      15605.74      17676.99      1046.94 o                         
 -13  26   1        950.14        564.31       321.78 o                         
 -12  26   1       5076.02       5584.15       448.76 o                         
 -11  26   1      34410.95      35262.76       908.89 o                         
 -10  26   1      16906.76      17211.99       586.45 o                         
  -9  26   1         21.56        572.48       217.89 o                         
  -8  26   1        121.49        511.15       234.98 o                         
  -7  26   1       9255.16       8763.98       421.67 o                         
  -6  26   1      61902.05      63702.44      1289.29 o                         
  -5  26   1         13.74        269.41       140.69 o                         
  -4  26   1        498.65        596.95       122.85 o                         
  -3  26   1      34880.97      36921.17      1215.02 o                         
  -2  26   1      34647.64      36503.80       996.03 o                         
  -1  26   1       1347.21       1345.68       305.02 o                         
   0  26   1        267.92        432.40       450.85 o                         
 -14  27   1       1182.34        310.50       399.06 o                         
 -13  27   1       3443.45       2986.50       415.23 o                         
 -12  27   1      14897.70      13870.85       576.87 o                         
 -11  27   1        892.51        963.60       260.95 o                         
 -10  27   1       2052.69       2170.36       268.96 o                         
  -9  27   1      10881.36       9872.62       440.50 o                         
  -8  27   1       1925.38       1811.34       248.41 o                         
  -7  27   1        949.34       1365.73       211.20 o                         
  -6  27   1      12197.94      12325.26       468.69 o                         
  -5  27   1       1471.34       1375.92       173.93 o                         
  -4  27   1       1267.75       1573.42       181.69 o                         
  -3  27   1       9295.52       9758.50       589.37 o                         
  -2  27   1        117.68         62.00       287.43 o                         
  -1  27   1       1092.71       1479.30       502.33 o                         
 -14  28   1      14570.12      14023.53      2161.63 o                         
 -13  28   1      19518.01      19032.03       838.51 o                         
 -12  28   1        216.64        343.48       297.12 o                         
 -11  28   1      67487.48      67511.42      1433.62 o                         
 -10  28   1        370.54        768.13       239.31 o                         
  -9  28   1       5678.94       5921.66       380.67 o                         
  -8  28   1       2781.13       3264.86       274.18 o                         
  -7  28   1      48160.79      48458.41      1005.95 o                         
  -6  28   1      11084.83      10255.41       473.80 o                         
  -5  28   1      59788.72      59476.31      1027.41 o                         
  -4  28   1         48.01         86.08       139.85 o                         
  -3  28   1      14105.73      13996.82       711.39 o                         
  -2  28   1       1216.59       1613.31       459.71 o                         
  -1  28   1      18260.51      15803.18      1560.12 o                         
 -13  29   1       3192.36       2965.14       402.08 o                         
 -12  29   1       2729.88       2246.13       344.51 o                         
 -11  29   1      14579.11      13709.51       703.82 o                         
 -10  29   1       2089.09       1856.31       293.87 o                         
  -9  29   1       5429.56       4782.31       321.33 o                         
  -8  29   1       9088.37       8823.15       397.15 o                         
  -7  29   1        754.40        619.46       202.16 o                         
  -6  29   1       2587.97       2764.91       315.19 o                         
  -5  29   1       3850.51       3983.01       218.30 o                         
  -4  29   1       1892.20       2088.03       388.51 o                         
  -3  29   1        320.63        850.19       389.31 o                         
  -2  29   1       3642.81       3348.55       829.82 o                         
 -12  30   1       1155.46        931.46       310.97 o                         
 -11  30   1        684.86        925.03       290.98 o                         
 -10  30   1      25005.19      24692.07       900.19 o                         
  -9  30   1      47451.56      47968.36      1050.64 o                         
  -8  30   1        798.69        938.59       228.55 o                         
  -7  30   1       1882.08       2136.29       242.59 o                         
  -6  30   1      24497.69      24143.70       684.27 o                         
  -5  30   1      30528.33      29929.41       816.91 o                         
  -4  30   1        155.41        446.58       384.88 o                         
  -3  30   1        468.38        582.48       712.74 o                         
 -11  31   1       1591.04       1590.47       348.47 o                         
 -10  31   1       8076.11       7554.03       443.19 o                         
  -9  31   1       3309.81       2810.23       282.74 o                         
  -8  31   1       1529.69       1508.72       242.72 o                         
  -7  31   1       8703.15       8369.47       445.73 o                         
  -6  31   1       2489.54       2350.34       252.86 o                         
  -5  31   1       2683.84       1690.73       440.28 o                         
  -4  31   1       4265.04       4917.45      1020.08 o                         
 -10  32   1      13403.75      12859.71       866.59 o                         
  -9  32   1         16.21        153.92       239.16 o                         
  -8  32   1        521.71        455.96       231.14 o                         
  -7  32   1       2438.18       3430.65       372.52 o                         
  -6  32   1        197.93        725.60       369.01 o                         
   0   0   2     375501.44     322151.81     13825.95 o                         
   1   0   2     162312.55     161321.58      4089.27 o                         
   2   0   2      27483.67      26676.17       729.04 o                         
   3   0   2      50309.31      54397.16      1196.39 o                         
   4   0   2     677657.56     638560.50     12134.11 o                         
   5   0   2     381638.25     366801.22      6457.26 o                         
   6   0   2     375350.69     360474.81      5981.66 o                         
   7   0   2     121210.42     118588.47      2177.40 o                         
   8   0   2     452226.50     439641.97      7302.33 o                         
   9   0   2      37218.64      35326.15       879.85 o                         
  10   0   2       1853.08       1898.37       245.24 o                         
  11   0   2      11233.39      11130.81       561.26 o                         
  12   0   2      15012.36      15463.03       688.34 o                         
  13   0   2      23990.27      24157.17       895.74 o                         
 -14   1   2        457.19        531.65       312.40 o                         
 -13   1   2        996.10        684.29       260.33 o                         
 -12   1   2       2490.32       2272.30       323.29 o                         
 -11   1   2        139.10         68.48       231.42 o                         
 -10   1   2       1280.56       1225.20       217.25 o                         
  -9   1   2       3061.14       2609.90       241.66 o                         
  -8   1   2       4936.43       4987.61       281.67 o                         
  -7   1   2        217.87        114.93       142.37 o                         
  -6   1   2       1553.97       1415.99       210.97 o                         
  -5   1   2       2680.29       2273.09       192.86 o                         
  -4   1   2       8123.38       7761.78       474.40 o                         
  -3   1   2        274.51        365.32       117.47 o                         
  -2   1   2       6798.10       6819.20       419.71 o                         
  -1   1   2       2956.33       2627.05       210.76 o                         
   0   1   2      16992.38      16623.21      1623.78 o                         
   1   1   2        445.41        650.29       108.97 o                         
   2   1   2       6055.77       6371.02       449.41 o                         
   3   1   2       2317.42       2369.76       152.03 o                         
   4   1   2      12801.29      11954.62       401.64 o                         
   5   1   2        112.31        147.82       100.22 o                         
   6   1   2       3828.05       3965.51       197.80 o                         
   7   1   2        131.25         70.79       128.43 o                         
   8   1   2       4353.69       4396.02       398.70 o                         
   9   1   2          1.90        110.18       176.12 o                         
  10   1   2       1323.52       1051.02       235.98 o                         
  11   1   2        148.22        363.48       212.70 o                         
  12   1   2       1440.44       1335.09       267.69 o                         
  13   1   2         60.25       -172.96       294.50 o                         
 -14   2   2      28738.66      27528.82      1006.92 o                         
 -13   2   2      26506.98      26285.43       945.44 o                         
 -12   2   2      59217.99      60784.47      2051.45 o                         
 -11   2   2     152737.31     152363.80      2859.32 o                         
 -10   2   2       2954.09       2878.29       326.37 o                         
  -9   2   2      95222.93      95588.37      1886.40 o                         
  -8   2   2      59418.81      60971.29      1286.79 o                         
  -7   2   2       4357.81       4883.74       269.65 o                         
  -6   2   2      17000.19      17288.84       582.88 o                         
  -5   2   2      70529.98      70881.21      1778.73 o                         
  -4   2   2     145742.53     144561.72      2892.12 o                         
  -3   2   2        500.26        619.60        86.97 o                         
  -2   2   2     938052.00     812694.88     16795.47 o                         
  -1   2   2     162912.14     159859.75      5868.01 o                         
   0   2   2     159503.02     154237.38      3405.04 o                         
   1   2   2     947299.62     780962.44     22408.66 o                         
   2   2   2      11340.71      13271.36       784.11 o                         
   3   2   2     103423.21     106234.49      1988.10 o                         
   4   2   2      65838.41      65904.12      1448.26 o                         
   5   2   2        333.42        589.20       118.10 o                         
   6   2   2      25529.27      25554.16       624.21 o                         
   7   2   2       8268.05       8616.67       310.30 o                         
   8   2   2      26193.06      27245.34       651.64 o                         
   9   2   2        636.57        811.75       179.66 o                         
  10   2   2      84227.41      85211.02      1696.28 o                         
  11   2   2       8582.10       8774.49       405.98 o                         
  12   2   2      45303.36      45011.29      1217.29 o                         
  13   2   2      52636.68      50964.14      2100.47 o                         
 -14   3   2        230.85         13.48       306.27 o                         
 -13   3   2         16.13       -173.73       300.74 o                         
 -12   3   2          3.84        -10.65       253.86 o                         
 -11   3   2        434.83        454.50       223.00 o                         
 -10   3   2       1265.38       1395.83       221.46 o                         
  -9   3   2          1.65         54.57       181.09 o                         
  -8   3   2        321.69        405.71       163.61 o                         
  -7   3   2       2772.14       2731.32       300.13 o                         
  -6   3   2       2252.01       2518.05       253.90 o                         
  -5   3   2        108.87        297.68       127.84 o                         
  -4   3   2        160.89        340.66        78.27 o                         
  -3   3   2       2920.87       2579.02       138.76 o                         
  -2   3   2       5265.99       5709.40       384.61 o                         
  -1   3   2         88.26        222.83        96.76 o                         
   0   3   2        114.61        226.53       127.71 o                         
   1   3   2       3601.14       2900.31       207.23 o                         
   2   3   2       3213.40       2820.29       204.75 o                         
   3   3   2         79.76        159.38        73.64 o                         
   4   3   2        170.75        288.51        96.68 o                         
   5   3   2        684.89        630.91       149.33 o                         
   6   3   2       1619.32       1965.98       174.20 o                         
   7   3   2        177.93        192.35       130.04 o                         
   8   3   2        108.32        254.85       153.96 o                         
   9   3   2        471.33        397.19       178.52 o                         
  10   3   2       1071.46        567.67       204.97 o                         
  11   3   2         83.89        356.42       205.04 o                         
  12   3   2          4.42         37.63       284.77 o                         
  13   3   2         61.84        -89.33       340.86 o                         
 -14   4   2       1189.26       1341.62       350.64 o                         
 -13   4   2      30919.32      29207.71      1456.38 o                         
 -12   4   2       4324.10       4841.32       407.65 o                         
 -11   4   2       7846.73       7403.41       408.21 o                         
 -10   4   2      52360.61      54452.41      1244.14 o                         
  -9   4   2         21.82        196.13       186.91 o                         
  -8   4   2       1980.39       1649.04       203.75 o                         
  -7   4   2     197529.94     191138.88      3631.10 o                         
  -6   4   2      25604.41      25920.25       850.83 o                         
  -5   4   2      61140.82      57240.82      1341.76 o                         
  -4   4   2     706088.94     654500.88     12528.46 o                         
  -3   4   2      13814.33      16396.59       550.72 o                         
  -2   4   2      27900.59      27916.14       826.99 o                         
  -1   4   2     938147.62     834036.25     20355.50 o                         
   0   4   2      23071.02      24219.53       775.43 o                         
   1   4   2        525.86        596.34       112.79 o                         
   2   4   2     685484.56     627239.12     13294.12 o                         
   3   4   2         55.85        271.42       129.26 o                         
   4   4   2      32582.89      33742.22       756.38 o                         
   5   4   2     321884.53     313996.50      6831.28 o                         
   6   4   2       6987.24       6996.11       315.18 o                         
   7   4   2      12848.90      13925.76       706.56 o                         
   8   4   2     193585.42     192661.92      3975.90 o                         
   9   4   2       4158.34       4338.74       479.56 o                         
  10   4   2       2001.28       2574.77       308.31 o                         
  11   4   2     101299.26     101091.60      2518.37 o                         
  12   4   2       3671.40       3978.89       384.18 o                         
 -14   5   2       1002.56        735.78       343.14 o                         
 -13   5   2        140.67        -69.39       276.57 o                         
 -12   5   2          0.74        -32.03       257.03 o                         
 -11   5   2        293.87        345.51       215.58 o                         
 -10   5   2       2554.20       2777.97       273.52 o                         
  -9   5   2        623.42        653.17       197.45 o                         
  -8   5   2        137.80         74.93       178.66 o                         
  -7   5   2          2.02        123.58       172.27 o                         
  -6   5   2       4977.84       4710.78       421.22 o                         
  -5   5   2       2046.71       1866.57       198.32 o                         
  -4   5   2        897.06       1075.55       114.03 o                         
  -3   5   2        661.42        882.44       121.21 o                         
  -2   5   2      13812.04      13977.16      1231.61 o                         
  -1   5   2       3488.74       2914.33       212.56 o                         
   0   5   2        380.49        475.46        96.70 o                         
   1   5   2          0.89         72.54        72.73 o                         
   2   5   2       6026.08       5474.26       310.55 o                         
   3   5   2       3400.02       3470.87       169.40 o                         
   4   5   2        121.89        129.14        95.58 o                         
   5   5   2        125.52        131.66       157.31 o                         
   6   5   2       2241.00       2571.28       254.45 o                         
   7   5   2       2027.02       1956.13       237.15 o                         
   8   5   2         63.74         70.84       209.46 o                         
   9   5   2        175.86        324.99       215.82 o                         
  10   5   2       1186.38       1370.18       272.93 o                         
  11   5   2        683.31        721.81       264.75 o                         
  12   5   2         48.87        -81.64       327.57 o                         
 -15   6   2      17721.89      16978.61      1151.66 o                         
 -14   6   2       3819.32       3170.70       383.24 o                         
 -13   6   2       7341.80       6902.16       469.94 o                         
 -12   6   2      37143.02      37286.02      1011.89 o                         
 -11   6   2      12947.36      13060.13       617.60 o                         
 -10   6   2       4023.21       4430.35       316.60 o                         
  -9   6   2     330517.59     311151.94      5759.92 o                         
  -8   6   2      93315.39      96900.44      2217.92 o                         
  -7   6   2      44009.04      42000.32      1865.69 o                         
  -6   6   2     425359.06     407509.16      7990.02 o                         
  -5   6   2          7.93        429.08       222.44 o                         
  -4   6   2      99676.73     104741.12      2871.17 o                         
  -3   6   2      49363.39      53271.61      1571.59 o                         
  -2   6   2        313.14        320.14        89.49 o                         
  -1   6   2      10373.06      12831.99       362.56 o                         
   0   6   2      51379.02      56934.39      1226.62 o                         
   1   6   2     140325.95     142357.88      2828.15 o                         
   2   6   2      60542.25      59718.21      1452.09 o                         
   3   6   2     439261.94     419898.72      9034.33 o                         
   4   6   2     211766.28     206772.08      4596.42 o                         
   5   6   2     293269.12     289387.97      5667.99 o                         
   6   6   2     238282.39     230400.61      4604.63 o                         
   7   6   2       9617.76       9077.42       426.70 o                         
   8   6   2      62752.93      64112.38      1551.91 o                         
   9   6   2        105.37        264.23       217.34 o                         
  10   6   2       7725.51       6931.37       498.76 o                         
  11   6   2       4938.53       4719.56       642.25 o                         
  12   6   2        822.44        265.86       408.04 o                         
 -15   7   2         49.51        212.72       504.98 o                         
 -14   7   2        813.06        846.60       330.34 o                         
 -13   7   2        264.82        241.24       288.40 o                         
 -12   7   2       3167.76       3322.06       345.42 o                         
 -11   7   2          1.64         61.07       217.60 o                         
 -10   7   2       1598.55       1869.36       266.46 o                         
  -9   7   2        394.50        112.33       210.02 o                         
  -8   7   2       3517.29       3209.97       295.78 o                         
  -7   7   2         42.70         14.32       198.94 o                         
  -6   7   2       1609.76       1698.46       234.47 o                         
  -5   7   2         67.85        203.37       166.14 o                         
  -4   7   2      14676.22      15575.88       568.53 o                         
  -3   7   2       3397.94       3035.92       251.51 o                         
  -2   7   2       1980.32       2205.75       144.10 o                         
  -1   7   2        122.39        143.99        70.19 o                         
   0   7   2      14878.48      15104.79       465.20 o                         
   1   7   2        669.58        479.91        80.05 o                         
   2   7   2       5785.79       5887.81       279.97 o                         
   3   7   2        122.18        230.56       119.11 o                         
   4   7   2       6295.36       6064.91       283.68 o                         
   5   7   2        610.19        371.17       137.26 o                         
   6   7   2       1134.93       1466.65       197.49 o                         
   7   7   2          9.76       -132.93       162.96 o                         
   8   7   2       3541.65       3286.45       269.38 o                         
   9   7   2        494.13        516.44       190.74 o                         
  10   7   2        359.97        302.92       225.46 o                         
  11   7   2         57.31        110.87       257.85 o                         
 -15   8   2      39290.11      36740.70      2145.22 o                         
 -14   8   2      68887.95      66965.30      1692.85 o                         
 -13   8   2      33999.04      32140.88      1023.30 o                         
 -12   8   2     259217.31     253863.00      4676.62 o                         
 -11   8   2      30362.11      29051.29       846.77 o                         
 -10   8   2        783.71        733.40       238.36 o                         
  -9   8   2      65775.77      68409.88      1711.76 o                         
  -8   8   2       9776.81       9780.10       436.71 o                         
  -7   8   2     209650.05     206878.53      4289.55 o                         
  -6   8   2      31764.73      31278.78      1156.59 o                         
  -5   8   2      59609.43      60202.49      1836.20 o                         
  -4   8   2     663071.88     631036.19     15566.99 o                         
  -3   8   2     148172.62     149577.55      2997.11 o                         
  -2   8   2     685471.00     655240.25      9290.52 o                         
  -1   8   2     100474.62     104039.70      1696.04 o                         
   0   8   2     679679.75     641065.75     10257.62 o                         
   1   8   2      74249.65      73245.08      1390.89 o                         
   2   8   2      26147.95      26430.35       844.35 o                         
   3   8   2      44285.02      47981.76      1230.84 o                         
   4   8   2       9430.10      10468.85       377.69 o                         
   5   8   2      60463.88      64291.43      1448.50 o                         
   6   8   2       4074.60       3512.98       262.69 o                         
   7   8   2      26853.59      27709.73       739.62 o                         
   8   8   2     136082.97     135377.77      2442.01 o                         
   9   8   2      54616.18      53762.50      1250.11 o                         
  10   8   2      90064.61      86988.88      1837.34 o                         
  11   8   2       9363.61       7592.84      1451.09 o                         
 -15   9   2         80.81        181.84       449.34 o                         
 -14   9   2        123.36         23.25       311.03 o                         
 -13   9   2        368.43         24.97       273.91 o                         
 -12   9   2       2271.80       2021.03       305.58 o                         
 -11   9   2         67.51        -64.89       243.32 o                         
 -10   9   2       1602.44       1606.18       284.15 o                         
  -9   9   2       1036.41       1008.99       211.44 o                         
  -8   9   2       6529.52       6410.39       363.61 o                         
  -7   9   2         62.57         74.58       215.62 o                         
  -6   9   2       3454.71       3416.76       318.56 o                         
  -5   9   2        857.85        729.41       177.73 o                         
  -4   9   2       6853.45       7106.21       332.03 o                         
  -3   9   2        196.07        463.68        82.26 o                         
  -2   9   2       2180.57       2532.70       185.24 o                         
  -1   9   2       2734.97       2616.60       130.68 o                         
   0   9   2       8692.72       8296.43       375.12 o                         
   1   9   2       1354.58       1226.48        96.08 o                         
   2   9   2       1081.94       1452.04       164.96 o                         
   3   9   2        744.71        701.39       118.31 o                         
   4   9   2       4636.95       4788.82       330.38 o                         
   5   9   2         66.67        190.46       135.73 o                         
   6   9   2       1502.76       1458.22       215.34 o                         
   7   9   2         73.55        -29.06       148.22 o                         
   8   9   2       1799.05       1483.08       201.01 o                         
   9   9   2        175.63        176.94       190.79 o                         
  10   9   2        280.35        437.62       243.85 o                         
 -15  10   2          0.28        353.76       474.89 o                         
 -14  10   2       3754.60       3699.23       414.41 o                         
 -13  10   2       1521.54       1912.09       315.56 o                         
 -12  10   2      58801.03      55599.11      1488.52 o                         
 -11  10   2        145.56        372.10       247.84 o                         
 -10  10   2     101739.34      99144.30      2148.61 o                         
  -9  10   2      68190.44      68108.00      1464.17 o                         
  -8  10   2     300426.66     289425.34      4963.06 o                         
  -7  10   2     321913.69     314613.81      7080.23 o                         
  -6  10   2        288.24        485.94       256.24 o                         
  -5  10   2     391582.19     374762.56      6791.28 o                         
  -4  10   2      70934.79      71664.22      1480.05 o                         
  -3  10   2      50294.50      50640.41       923.70 o                         
  -2  10   2         36.43        100.55        73.59 o                         
  -1  10   2      57336.62      57794.34      1077.80 o                         
   0  10   2     365859.78     353536.38      5746.89 o                         
   1  10   2      18793.35      18259.51       428.17 o                         
   2  10   2     187461.33     180180.42      4568.98 o                         
   3  10   2      93013.16      93811.16      1939.29 o                         
   4  10   2      64969.12      65151.95      1712.33 o                         
   5  10   2     107780.66     106779.41      2031.76 o                         
   6  10   2      17051.69      17676.86       512.06 o                         
   7  10   2      35069.77      35780.07       807.07 o                         
   8  10   2      13761.90      13168.26       471.44 o                         
   9  10   2       3464.69       3601.35       286.77 o                         
 -15  11   2        696.00        541.33       494.61 o                         
 -14  11   2       1206.79       1282.16       367.55 o                         
 -13  11   2        282.17         75.55       290.58 o                         
 -12  11   2        190.57         49.09       270.34 o                         
 -11  11   2        831.43        683.55       251.03 o                         
 -10  11   2       1240.35       1273.65       248.50 o                         
  -9  11   2         38.64         19.62       193.49 o                         
  -8  11   2        459.82        496.11       212.46 o                         
  -7  11   2        389.14        475.17       230.67 o                         
  -6  11   2       6277.71       5453.49       268.30 o                         
  -5  11   2         44.02        200.10        88.87 o                         
  -4  11   2        915.03       1086.72       113.33 o                         
  -3  11   2       3800.07       3419.14       169.68 o                         
  -2  11   2       6156.20       6419.70       205.87 o                         
  -1  11   2        515.21        541.51        97.15 o                         
   0  11   2         16.54         47.55        70.59 o                         
   1  11   2        566.53        587.25        87.37 o                         
   2  11   2       3799.10       3660.56       204.35 o                         
   3  11   2        185.65        319.27       103.79 o                         
   4  11   2        363.61        356.65       124.57 o                         
   5  11   2        185.74        283.12       138.44 o                         
   6  11   2       1567.53       1199.86       187.32 o                         
   7  11   2        416.31        602.48       173.75 o                         
   8  11   2         83.93        135.94       197.63 o                         
   9  11   2        277.15        137.92       297.24 o                         
 -15  12   2      70675.89      71094.70      2554.46 o                         
 -14  12   2       2665.42       3022.33       493.61 o                         
 -13  12   2       1433.48       1622.70       340.16 o                         
 -12  12   2     107641.67     107197.09      2581.87 o                         
 -11  12   2      19817.18      19996.03       743.89 o                         
 -10  12   2       4074.04       4653.78       390.23 o                         
  -9  12   2     223633.77     221047.14      4255.39 o                         
  -8  12   2       9393.24      10132.18       528.08 o                         
  -7  12   2      29779.12      30458.24       913.46 o                         
  -6  12   2     362772.59     350816.84      7020.21 o                         
  -5  12   2      17275.43      17870.29       480.22 o                         
  -4  12   2      25458.70      25791.88       576.38 o                         
  -3  12   2     441128.28     426863.09      6126.09 o                         
  -2  12   2      35928.88      36237.28       665.66 o                         
  -1  12   2          6.17        337.14        90.78 o                         
   0  12   2     374936.25     371794.94      6017.22 o                         
   1  12   2       6433.86       6815.17       263.69 o                         
   2  12   2       2753.02       3103.93       227.96 o                         
   3  12   2     326831.34     312537.12      5975.46 o                         
   4  12   2        533.41        692.33       124.28 o                         
   5  12   2        273.40        425.12       143.17 o                         
   6  12   2     104278.39     104880.84      2039.93 o                         
   7  12   2       2545.56       2790.40       377.06 o                         
   8  12   2       7093.59       7195.18       366.71 o                         
 -15  13   2        258.96        196.61       504.07 o                         
 -14  13   2       1288.24       1730.86       364.92 o                         
 -13  13   2        194.01        423.06       316.25 o                         
 -12  13   2         38.91        216.90       272.62 o                         
 -11  13   2       1317.21       1487.90       259.15 o                         
 -10  13   2       2555.50       2155.61       302.65 o                         
  -9  13   2         87.12        -34.33       238.07 o                         
  -8  13   2         59.84        159.87       144.56 o                         
  -7  13   2        360.89        254.89       119.15 o                         
  -6  13   2       1126.33       1167.85       138.93 o                         
  -5  13   2        792.29        811.38       167.23 o                         
  -4  13   2        581.58        562.10       110.15 o                         
  -3  13   2        199.95        231.14        85.90 o                         
  -2  13   2       4899.26       5034.59       186.76 o                         
  -1  13   2       1957.59       1727.60       131.40 o                         
   0  13   2        304.28        356.73        68.90 o                         
   1  13   2        551.95        640.53       105.83 o                         
   2  13   2       3201.27       3057.27       207.92 o                         
   3  13   2        405.96        508.47       164.60 o                         
   4  13   2         83.77         31.54        89.37 o                         
   5  13   2         17.17         36.99       128.53 o                         
   6  13   2        611.49        710.18       160.45 o                         
   7  13   2        329.60        334.41       174.84 o                         
   8  13   2         44.41       -108.47       350.82 o                         
 -15  14   2      44266.23      42718.49      1951.87 o                         
 -14  14   2      94328.40      91514.38      2162.90 o                         
 -13  14   2       2945.60       3130.46       414.95 o                         
 -12  14   2      31721.47      32461.91      1019.06 o                         
 -11  14   2      26762.49      27401.49       911.66 o                         
 -10  14   2       9380.92       9206.37       585.48 o                         
  -9  14   2      12082.00      12685.00       511.44 o                         
  -8  14   2       7904.54       8300.84       474.59 o                         
  -7  14   2     106689.09     108319.01      1911.84 o                         
  -6  14   2       3143.32       3676.13       253.76 o                         
  -5  14   2     179482.23     181353.67      3442.73 o                         
  -4  14   2      36493.74      39623.88       761.03 o                         
  -3  14   2     207797.14     208410.55      3109.29 o                         
  -2  14   2     308089.25     302466.47      4672.51 o                         
  -1  14   2      26939.72      25792.06       563.64 o                         
   0  14   2     114222.71     112556.34      2336.83 o                         
   1  14   2      58992.47      59627.63      1341.31 o                         
   2  14   2         65.14        111.69       131.00 o                         
   3  14   2       4527.77       5244.65       267.28 o                         
   4  14   2      29439.13      30543.22       994.24 o                         
   5  14   2      51551.94      56009.00      1638.04 o                         
   6  14   2       1465.56       1451.93       149.14 o                         
   7  14   2      98784.37      94313.84      2282.32 o                         
 -15  15   2         38.33         70.33       479.23 o                         
 -14  15   2         97.97        157.57       369.52 o                         
 -13  15   2          0.65         73.93       314.29 o                         
 -12  15   2       1819.34       1809.96       342.96 o                         
 -11  15   2        702.44        843.06       320.61 o                         
 -10  15   2       2635.02       1890.41       295.71 o                         
  -9  15   2         48.13         80.54       164.40 o                         
  -8  15   2       2860.05       2568.33       201.04 o                         
  -7  15   2         26.47         25.00       118.32 o                         
  -6  15   2       3107.81       2895.82       202.20 o                         
  -5  15   2        186.00        136.33       122.69 o                         
  -4  15   2       4246.33       3772.10       224.24 o                         
  -3  15   2       1187.90       1042.56       116.78 o                         
  -2  15   2        162.94        372.45       100.15 o                         
  -1  15   2          4.08        206.66        84.42 o                         
   0  15   2       2471.25       2486.70       191.37 o                         
   1  15   2       1563.49       1381.16       205.59 o                         
   2  15   2       2006.80       1995.07       163.13 o                         
   3  15   2        198.69        369.42       146.87 o                         
   4  15   2       1367.20       1617.00       225.57 o                         
   5  15   2        548.56        171.15       300.76 o                         
   6  15   2        280.30        100.38       220.27 o                         
   7  15   2         39.01       -142.68       454.28 o                         
 -15  16   2      11221.34      12433.01      1287.11 o                         
 -14  16   2       6092.03       5690.00       536.76 o                         
 -13  16   2      10047.88       9433.06       630.19 o                         
 -12  16   2     138909.50     139218.86      3258.71 o                         
 -11  16   2      63927.65      65864.41      1585.98 o                         
 -10  16   2     175804.88     172385.02      3197.24 o                         
  -9  16   2      29108.93      30180.72       798.58 o                         
  -8  16   2     448436.16     429950.88      6386.29 o                         
  -7  16   2      54264.20      53916.00      1042.37 o                         
  -6  16   2       2067.01       2227.76       202.00 o                         
  -5  16   2      98957.94     100007.70      1649.44 o                         
  -4  16   2      12166.14      11941.93       365.80 o                         
  -3  16   2     275285.88     271709.28      3799.98 o                         
  -2  16   2       6448.73       6462.34       338.95 o                         
  -1  16   2       5532.85       5900.62       258.86 o                         
   0  16   2     424210.97     419697.38      8085.43 o                         
   1  16   2      91995.36      91958.34      2209.06 o                         
   2  16   2      52619.47      53229.56      1355.93 o                         
   3  16   2      11862.95      12487.80       492.72 o                         
   4  16   2     254021.84     252913.22      6468.95 o                         
   5  16   2        475.53        627.90       221.57 o                         
   6  16   2       3304.26       3093.31       270.88 o                         
 -15  17   2         97.01       -323.97       653.04 o                         
 -14  17   2        736.85        744.64       372.88 o                         
 -13  17   2       1307.16       1322.90       423.71 o                         
 -12  17   2       2809.93       2164.04       305.85 o                         
 -11  17   2         63.08        -19.61       217.64 o                         
 -10  17   2        343.11        525.10       197.13 o                         
  -9  17   2        697.43        586.71       156.73 o                         
  -8  17   2       6494.97       6041.08       280.09 o                         
  -7  17   2        344.36        282.06       137.11 o                         
  -6  17   2       2901.81       3498.93       367.29 o                         
  -5  17   2        140.16        143.58       126.65 o                         
  -4  17   2       6363.42       6206.12       237.99 o                         
  -3  17   2          3.43        132.92       102.13 o                         
  -2  17   2       1654.23       1937.82       227.22 o                         
  -1  17   2        408.53        120.06       146.28 o                         
   0  17   2       6676.32       5678.90       281.62 o                         
   1  17   2        668.67        636.35       169.19 o                         
   2  17   2        629.06        869.37       143.54 o                         
   3  17   2        114.28        -29.39       249.11 o                         
   4  17   2       2375.03       2002.54       220.31 o                         
   5  17   2        119.26         99.08       183.38 o                         
   6  17   2        973.02       -143.43       629.32 o                         
 -15  18   2      15054.00      14797.73      1731.35 o                         
 -14  18   2       4287.85       4280.71       569.27 o                         
 -13  18   2      56036.21      57698.21      1625.75 o                         
 -12  18   2          3.23         57.93       255.06 o                         
 -11  18   2       7005.48       7300.30       370.48 o                         
 -10  18   2        429.86        391.17       165.88 o                         
  -9  18   2      30064.59      33815.29       909.17 o                         
  -8  18   2      85438.76      88631.18      1574.48 o                         
  -7  18   2         84.55        360.32       199.17 o                         
  -6  18   2     324356.56     318023.88      5057.61 o                         
  -5  18   2      59998.64      61449.25      1069.80 o                         
  -4  18   2      64966.77      66615.50      1164.52 o                         
  -3  18   2     239537.23     235501.75      3517.85 o                         
  -2  18   2      17174.14      17709.14       562.75 o                         
  -1  18   2      30160.11      31163.34       838.12 o                         
   0  18   2      35281.21      33912.18       992.05 o                         
   1  18   2       4639.44       4962.03       289.95 o                         
   2  18   2       7399.46       7175.19       528.01 o                         
   3  18   2      32917.21      29826.33      1119.75 o                         
   4  18   2      31653.99      33383.92      2362.13 o                         
   5  18   2       4898.18       5009.66       917.63 o                         
 -14  19   2       1224.15       1282.91       340.27 o                         
 -13  19   2         11.33       -172.02       258.58 o                         
 -12  19   2        496.20        440.90       237.22 o                         
 -11  19   2       1492.67       1874.14       236.44 o                         
 -10  19   2       2392.74       2111.78       212.15 o                         
  -9  19   2        528.74        437.27       164.74 o                         
  -8  19   2        184.95        197.79       149.24 o                         
  -7  19   2       1217.26       1457.91       200.67 o                         
  -6  19   2       1255.77       1007.42       190.20 o                         
  -5  19   2         20.20        128.41       130.16 o                         
  -4  19   2        462.81        264.08       143.03 o                         
  -3  19   2        813.66        775.63       141.68 o                         
  -2  19   2       4284.85       3788.46       201.54 o                         
  -1  19   2         35.54         36.09       149.92 o                         
   0  19   2        317.13        418.50       154.13 o                         
   1  19   2        920.91        914.57       204.52 o                         
   2  19   2       1561.45       1149.59       364.79 o                         
   3  19   2        104.13        458.25       304.64 o                         
   4  19   2        180.28        205.02       286.67 o                         
 -15  20   2       1665.34       1966.98       575.17 o                         
 -14  20   2      80500.64      81000.92      1934.34 o                         
 -13  20   2       8827.72       9115.68       574.73 o                         
 -12  20   2       2536.96       2602.22       270.22 o                         
 -11  20   2      83767.09      84050.86      1749.62 o                         
 -10  20   2        968.43       1125.90       187.45 o                         
  -9  20   2       1782.07       1743.74       197.97 o                         
  -8  20   2      49382.25      50396.75      1023.08 o                         
  -7  20   2       9363.93       9254.14       377.18 o                         
  -6  20   2        861.73       1341.67       180.15 o                         
  -5  20   2      90405.99      92707.86      1602.63 o                         
  -4  20   2       6036.43       6296.30       281.78 o                         
  -3  20   2       6980.33       7329.41       329.90 o                         
  -2  20   2     179113.95     176493.30      2820.42 o                         
  -1  20   2        457.49        646.28       174.71 o                         
   0  20   2       1156.36       1205.46       176.11 o                         
   1  20   2     146372.81     147974.83      3451.58 o                         
   2  20   2       2880.94       2584.52       368.22 o                         
   3  20   2       6784.92       7062.22       514.97 o                         
   4  20   2      66907.89      68659.43      2820.22 o                         
 -15  21   2        148.24        660.05       453.69 o                         
 -14  21   2        337.57        282.47       280.27 o                         
 -13  21   2        467.52        449.86       245.71 o                         
 -12  21   2          6.46       -100.35       213.94 o                         
 -11  21   2        105.06        -39.28       190.96 o                         
 -10  21   2       2768.44       2453.79       240.65 o                         
  -9  21   2        325.57        394.77       180.99 o                         
  -8  21   2         94.74        248.19       205.77 o                         
  -7  21   2        579.97        766.70       191.10 o                         
  -6  21   2       1437.42       1339.09       194.91 o                         
  -5  21   2         73.62        133.29       151.68 o                         
  -4  21   2         54.76        126.93       138.35 o                         
  -3  21   2        244.31        100.29       134.09 o                         
  -2  21   2        690.24        568.71       146.13 o                         
  -1  21   2       1320.19       1471.14       232.90 o                         
   0  21   2         76.21        152.60       286.42 o                         
   1  21   2         55.04        126.81       181.03 o                         
   2  21   2       1281.83       1106.35       316.40 o                         
   3  21   2        611.03        321.61       283.94 o                         
 -15  22   2       7341.60       8069.89       788.84 o                         
 -14  22   2       4747.10       5050.99       451.09 o                         
 -13  22   2      89118.10      89706.41      2047.48 o                         
 -12  22   2       6476.68       7490.87       392.19 o                         
 -11  22   2       8240.06       8175.65       434.68 o                         
 -10  22   2     131755.61     136809.23      2460.37 o                         
  -9  22   2       7447.34       8106.83       425.60 o                         
  -8  22   2      11350.06      11620.86       478.84 o                         
  -7  22   2      27779.17      30097.33       795.59 o                         
  -6  22   2        364.41        404.54       171.33 o                         
  -5  22   2      13782.43      14773.74       481.11 o                         
  -4  22   2      23714.40      24656.21       550.32 o                         
  -3  22   2      51618.82      54132.77      1383.25 o                         
  -2  22   2       3761.97       4495.29       323.45 o                         
  -1  22   2      72588.73      72762.53      1595.41 o                         
   0  22   2       7832.98       7634.14       559.43 o                         
   1  22   2      55146.39      60149.71      2654.48 o                         
   2  22   2      30197.99      30247.90      1178.26 o                         
   3  22   2       4461.79       5252.60       964.47 o                         
 -15  23   2          7.77        211.12       335.11 o                         
 -14  23   2        338.65        -40.77       287.82 o                         
 -13  23   2        181.31        431.86       238.21 o                         
 -12  23   2       1315.79       1130.10       239.98 o                         
 -11  23   2        218.57        223.35       209.79 o                         
 -10  23   2        407.30         76.76       192.91 o                         
  -9  23   2        133.92         76.14       226.76 o                         
  -8  23   2       1484.13       1084.25       227.08 o                         
  -7  23   2        607.08        615.10       191.60 o                         
  -6  23   2       1218.45       1276.87       195.78 o                         
  -5  23   2        122.45        131.58       152.80 o                         
  -4  23   2       3991.63       3919.26       221.52 o                         
  -3  23   2        822.12        631.71       121.78 o                         
  -2  23   2        414.82        449.28       175.59 o                         
  -1  23   2         14.65        362.76       334.53 o                         
   0  23   2       1678.94       2054.99       239.62 o                         
   1  23   2        493.58        547.44       323.21 o                         
   2  23   2        249.24       -217.11       450.51 o                         
 -15  24   2       1806.97       2817.29       948.37 o                         
 -14  24   2       4177.40       3954.60       457.47 o                         
 -13  24   2      47398.78      48624.05      1292.62 o                         
 -12  24   2      18270.11      17868.18       578.25 o                         
 -11  24   2      51752.37      54989.60      1228.06 o                         
 -10  24   2       4693.69       4624.86       297.88 o                         
  -9  24   2      28646.07      30279.64       837.70 o                         
  -8  24   2     239665.36     245012.75      3833.58 o                         
  -7  24   2      53357.91      55115.45      1112.71 o                         
  -6  24   2      96810.07     100310.77      1836.91 o                         
  -5  24   2      29464.52      31549.92       714.34 o                         
  -4  24   2     134035.80     139574.53      2222.89 o                         
  -3  24   2         38.49        170.80       161.60 o                         
  -2  24   2       3503.44       3584.42       240.66 o                         
  -1  24   2       8571.95       8855.04       630.40 o                         
   0  24   2      15751.49      15669.06       825.89 o                         
   1  24   2      20340.72      20695.44      1566.87 o                         
   2  24   2       1586.29       2294.81       752.25 o                         
 -14  25   2        907.81        779.42       512.23 o                         
 -13  25   2        192.88        154.36       245.91 o                         
 -12  25   2       3356.93       3305.36       396.89 o                         
 -11  25   2         19.15        115.21       215.00 o                         
 -10  25   2        823.46        860.14       266.36 o                         
  -9  25   2       1500.00       1060.87       228.96 o                         
  -8  25   2       2017.00       1689.71       238.48 o                         
  -7  25   2         63.95        158.08       196.36 o                         
  -6  25   2        789.03        584.15       197.34 o                         
  -5  25   2         13.13        125.76       168.12 o                         
  -4  25   2       2246.78       2116.98       198.00 o                         
  -3  25   2         50.19        126.99       169.84 o                         
  -2  25   2       1223.25       1652.37       385.81 o                         
  -1  25   2        246.10        422.91       339.51 o                         
   0  25   2       2575.75       1952.63       394.57 o                         
   1  25   2        151.77       -422.96       639.56 o                         
 -14  26   2      45013.93      46378.89      2857.54 o                         
 -13  26   2      23413.62      22015.42       812.78 o                         
 -12  26   2      25603.72      28820.31      1289.25 o                         
 -11  26   2      29079.47      28327.94       852.89 o                         
 -10  26   2       9645.41       9765.45       556.79 o                         
  -9  26   2      36436.04      36745.17       893.02 o                         
  -8  26   2       2118.13       2200.76       261.06 o                         
  -7  26   2       3515.88       3699.94       278.73 o                         
  -6  26   2       2474.27       2661.58       254.68 o                         
  -5  26   2       8377.40       7948.16       336.47 o                         
  -4  26   2      48458.33      49171.69       873.14 o                         
  -3  26   2       6458.79       6808.05       329.72 o                         
  -2  26   2      93128.28      95726.27      2880.88 o                         
  -1  26   2      41086.03      43158.30      1572.13 o                         
   0  26   2      22857.48      21657.29      1778.19 o                         
 -14  27   2        231.63       -563.46       891.29 o                         
 -13  27   2          0.15        184.24       279.89 o                         
 -12  27   2        216.80        139.58       348.88 o                         
 -11  27   2        212.39       -108.92       279.92 o                         
 -10  27   2       1376.71       1294.76       274.35 o                         
  -9  27   2         28.65         31.41       228.72 o                         
  -8  27   2        500.03        373.06       209.69 o                         
  -7  27   2        577.87        566.06       221.66 o                         
  -6  27   2        748.38        709.33       204.37 o                         
  -5  27   2        103.08         39.38       192.69 o                         
  -4  27   2         63.41        -96.91       201.32 o                         
  -3  27   2        445.01        573.37       152.94 o                         
  -2  27   2        554.28        294.85       374.46 o                         
  -1  27   2        211.79       -188.32       434.23 o                         
 -13  28   2      20661.41      19800.38      1299.18 o                         
 -12  28   2       2870.34       2799.87       482.58 o                         
 -11  28   2       7441.40       6769.45       435.18 o                         
 -10  28   2      62429.41      66201.72      1411.95 o                         
  -9  28   2       4972.94       4875.13       339.25 o                         
  -8  28   2       3429.18       4241.97       311.49 o                         
  -7  28   2      99175.27      99478.07      1860.81 o                         
  -6  28   2       9974.23      10079.15       396.87 o                         
  -5  28   2       2501.62       2670.92       213.87 o                         
  -4  28   2      79911.43      80350.95      1695.24 o                         
  -3  28   2       8408.44       7681.56       780.87 o                         
  -2  28   2       3754.07       3620.53       572.60 o                         
  -1  28   2      43298.14      44947.88      2874.37 o                         
 -13  29   2         37.71        101.30       537.78 o                         
 -12  29   2         21.56       -282.64       342.09 o                         
 -11  29   2        328.84        226.36       303.20 o                         
 -10  29   2        497.14        395.58       246.30 o                         
  -9  29   2        432.03        621.06       237.84 o                         
  -8  29   2         10.36         74.56       234.68 o                         
  -7  29   2          2.80        210.14       224.99 o                         
  -6  29   2       1285.00       1051.40       193.33 o                         
  -5  29   2        307.75        272.36       145.18 o                         
  -4  29   2        158.62        179.87       176.32 o                         
  -3  29   2        144.91        273.33       405.63 o                         
  -2  29   2        530.27        699.57       624.93 o                         
 -12  30   2      13841.58      11867.57       727.50 o                         
 -11  30   2      32090.96      30450.03      1069.20 o                         
 -10  30   2         23.47         -3.99       283.77 o                         
  -9  30   2      53002.38      52470.99      1252.98 o                         
  -8  30   2      37780.36      38972.92      1200.22 o                         
  -7  30   2       9025.46       9215.99       430.79 o                         
  -6  30   2      11413.88      10935.65       420.84 o                         
  -5  30   2       1412.76       1572.41       242.84 o                         
  -4  30   2       8150.83       8005.44       784.27 o                         
  -3  30   2        832.72       2356.28       784.45 o                         
 -11  31   2          0.23        227.66       332.51 o                         
 -10  31   2        384.84        462.68       291.51 o                         
  -9  31   2         19.93        -28.36       252.46 o                         
  -8  31   2        280.16        244.56       256.56 o                         
  -7  31   2        103.30        492.98       253.70 o                         
  -6  31   2        293.14       -121.29       292.99 o                         
  -5  31   2         33.81         -3.26       373.55 o                         
  -8  32   2       8064.26       7664.30       547.89 o                         
   1   0   3       1895.05       2010.80       203.70 o                         
   2   0   3       4901.75       5395.68       331.75 o                         
   3   0   3       8586.66       9489.30       311.40 o                         
   4   0   3      12590.53      13326.47       498.81 o                         
   5   0   3       2597.76       2899.00       226.61 o                         
   6   0   3      30693.05      31773.40       852.64 o                         
   7   0   3      12739.75      13446.44       866.36 o                         
   8   0   3        158.68        320.02       197.12 o                         
   9   0   3      21199.30      20773.13       670.67 o                         
  10   0   3       4903.30       5567.86       373.58 o                         
  11   0   3      15628.02      14724.01       608.35 o                         
  12   0   3        421.98        389.13       275.33 o                         
  13   0   3        898.64        685.19       295.83 o                         
 -13   1   3       4808.87       5136.96       466.28 o                         
 -12   1   3       1388.60       1792.21       312.88 o                         
 -11   1   3       3863.66       4089.42       341.81 o                         
 -10   1   3       2602.74       3081.72       260.85 o                         
  -9   1   3        172.19        -18.77       162.67 o                         
  -8   1   3       1756.05       1879.34       214.56 o                         
  -7   1   3        197.41        874.98       174.52 o                         
  -6   1   3       6680.55       6599.56       324.70 o                         
  -5   1   3         76.80        273.48       123.93 o                         
  -4   1   3        191.20       1507.00       276.12 o                         
  -3   1   3      14002.01      13027.10       495.54 o                         
  -2   1   3       3316.66       2321.50       197.58 o                         
  -1   1   3       7453.43       9434.31       861.29 o                         
   0   1   3        256.48        428.12       180.06 o                         
   1   1   3       8970.52       8831.75       374.61 o                         
   2   1   3       8802.86       8344.32       340.88 o                         
   3   1   3        573.30        932.14       140.61 o                         
   4   1   3        427.29        838.89       129.63 o                         
   5   1   3      20508.70      19807.68       557.03 o                         
   6   1   3       3315.51       3591.74       249.84 o                         
   7   1   3       1185.94       1652.74       229.08 o                         
   8   1   3       2756.59       2726.60       258.20 o                         
   9   1   3        824.50       1178.35       236.76 o                         
  10   1   3        554.70        831.01       236.17 o                         
  11   1   3       1217.29       1307.71       266.65 o                         
  12   1   3        562.01        669.73       272.82 o                         
  13   1   3        212.86        285.31       298.98 o                         
 -14   2   3      16845.59      17039.72      1413.67 o                         
 -13   2   3      10970.21      10911.06       530.37 o                         
 -12   2   3        895.45       1100.70       266.42 o                         
 -11   2   3      87026.09      87062.30      1668.06 o                         
 -10   2   3      88888.84      85633.18      1623.36 o                         
  -9   2   3       1738.93       2070.27       253.64 o                         
  -8   2   3      17502.89      17140.51       557.39 o                         
  -7   2   3      51285.68      51256.07      1092.92 o                         
  -6   2   3     153578.56     152605.34      2932.34 o                         
  -5   2   3        464.12        511.87       183.71 o                         
  -4   2   3       9757.01      10738.00       383.81 o                         
  -3   2   3     318234.16     305809.00      5920.10 o                         
  -2   2   3     106027.71     112263.48      2967.44 o                         
  -1   2   3       4016.66       4674.48       664.44 o                         
   0   2   3       2941.89       2627.74       205.93 o                         
   1   2   3     100743.54     103606.55      2790.79 o                         
   2   2   3     380772.84     366547.38      7060.59 o                         
   3   2   3      59424.47      59253.72      1152.88 o                         
   4   2   3       9579.04      10008.17       548.44 o                         
   5   2   3     103506.53     104277.93      2044.53 o                         
   6   2   3      41843.76      41576.94      1190.23 o                         
   7   2   3        167.74        415.69       157.34 o                         
   8   2   3       9745.41      10795.42       616.58 o                         
   9   2   3      33784.11      32521.65       833.14 o                         
  10   2   3      47894.64      48341.29      1322.68 o                         
  11   2   3       2086.30       2025.49       299.02 o                         
  12   2   3       2532.59       2690.50       414.30 o                         
  13   2   3      14974.37      14773.15       764.29 o                         
 -14   3   3       1095.49       1042.80       360.38 o                         
 -13   3   3        126.27        231.36       238.35 o                         
 -12   3   3       2764.90       3603.59       303.91 o                         
 -11   3   3       9890.72       9551.31       414.66 o                         
 -10   3   3       2283.17       2094.14       224.23 o                         
  -9   3   3      18429.91      19306.16       896.70 o                         
  -8   3   3       2180.17       2194.90       206.86 o                         
  -7   3   3      21962.90      21030.29       617.52 o                         
  -6   3   3       3352.37       4757.76       289.18 o                         
  -5   3   3       1103.44       1565.42       161.77 o                         
  -4   3   3       2889.93       3002.96       189.78 o                         
  -3   3   3       6531.67       5896.27       502.67 o                         
  -2   3   3       8849.36       8403.70       529.48 o                         
  -1   3   3       2173.09       3244.91       318.79 o                         
   0   3   3        593.23        738.69       192.58 o                         
   1   3   3      22911.93      21982.29      1362.06 o                         
   2   3   3       3239.46       2873.85       190.52 o                         
   3   3   3       3338.93       3370.48       177.61 o                         
   4   3   3       1411.96       2041.24       162.06 o                         
   5   3   3      12632.74      12475.33       463.84 o                         
   6   3   3       9558.48       9392.76       446.61 o                         
   7   3   3       3338.62       4261.93       390.27 o                         
   8   3   3        199.16        782.55       189.40 o                         
   9   3   3      16473.82      16025.55       544.76 o                         
  10   3   3       1204.51       1229.19       255.89 o                         
  11   3   3       1847.87       2022.06       297.81 o                         
  12   3   3        692.02        587.14       277.34 o                         
 -14   4   3       1088.96       1160.22       293.56 o                         
 -13   4   3      30938.71      30136.85       825.18 o                         
 -12   4   3       2590.66       2995.78       284.56 o                         
 -11   4   3      46802.43      46997.59      1046.95 o                         
 -10   4   3         68.84        422.63       203.16 o                         
  -9   4   3      38739.23      39423.64      1375.52 o                         
  -8   4   3       2034.64       2302.38       209.99 o                         
  -7   4   3     169661.16     167581.27      3492.89 o                         
  -6   4   3      29784.17      29797.34       749.84 o                         
  -5   4   3     205845.97     204746.70      4134.35 o                         
  -4   4   3       6761.88       6609.55       298.09 o                         
  -3   4   3     372835.91     355447.81      8918.29 o                         
  -2   4   3       4621.36       5619.43      1056.67 o                         
  -1   4   3     100758.32     107249.70      2926.31 o                         
   0   4   3       5042.37       5728.36       347.81 o                         
   1   4   3     316845.16     306239.75      6662.81 o                         
   2   4   3       5881.25       6386.61       262.25 o                         
   3   4   3     108017.31     107158.59      1899.38 o                         
   4   4   3      21670.72      22387.82       586.60 o                         
   5   4   3      66369.84      69553.12      1587.40 o                         
   6   4   3      19800.58      21066.51       904.27 o                         
   7   4   3      92009.60      92017.16      1759.52 o                         
   8   4   3      15642.98      16604.46       529.71 o                         
   9   4   3     109641.44     109699.51      2264.54 o                         
  10   4   3       8484.68       7715.93       425.46 o                         
  11   4   3      30906.03      31477.55       916.83 o                         
  12   4   3        129.76        370.09       275.15 o                         
 -14   5   3       8281.02       8107.52       440.03 o                         
 -13   5   3        696.46        629.49       234.50 o                         
 -12   5   3       2317.67       2212.68       268.57 o                         
 -11   5   3        969.16       1482.55       227.57 o                         
 -10   5   3        206.46        448.66       225.43 o                         
  -9   5   3       2742.62       2850.01       231.09 o                         
  -8   5   3       9562.52       8799.90       465.03 o                         
  -7   5   3      10932.28      10858.06       736.90 o                         
  -6   5   3        267.16        493.83       134.81 o                         
  -5   5   3      52777.82      51199.51      1385.91 o                         
  -4   5   3        882.72       1381.76       268.68 o                         
  -3   5   3      16459.11      15825.56       553.10 o                         
  -2   5   3      12491.32      11863.35       998.13 o                         
  -1   5   3      19630.41      18933.31       932.50 o                         
   0   5   3          4.87         28.02       107.27 o                         
   1   5   3       4982.24       5634.75       267.37 o                         
   2   5   3       1138.66       1103.16       129.74 o                         
   3   5   3      20469.57      19678.95       481.69 o                         
   4   5   3        106.33        679.27       137.44 o                         
   5   5   3       3257.55       3419.78       320.61 o                         
   6   5   3       2298.66       1755.37       186.16 o                         
   7   5   3       4755.82       4844.81       292.13 o                         
   8   5   3       1021.83       1169.12       214.49 o                         
   9   5   3        266.76        462.03       236.32 o                         
  10   5   3        655.33        821.58       236.29 o                         
  11   5   3       5226.11       4344.57       357.28 o                         
  12   5   3        678.23        893.58       301.29 o                         
 -14   6   3      49637.61      51486.79      1192.11 o                         
 -13   6   3      21633.38      21621.97       674.86 o                         
 -12   6   3       2379.25       2468.41       269.66 o                         
 -11   6   3       2337.60       2432.96       291.09 o                         
 -10   6   3      97725.27      99139.44      1999.95 o                         
  -9   6   3     191159.06     189017.50      3366.63 o                         
  -8   6   3      14892.24      16934.21       613.48 o                         
  -7   6   3      48114.31      47230.97      1089.18 o                         
  -6   6   3     186856.69     189434.69      3297.52 o                         
  -5   6   3     108607.77     108044.70      2289.47 o                         
  -4   6   3      62127.01      66816.38      2816.46 o                         
  -3   6   3       6028.19       6237.46       481.09 o                         
  -2   6   3     335131.91     318218.50      9103.95 o                         
  -1   6   3     370426.78     360134.28      7815.36 o                         
   0   6   3       6113.66       6224.48       308.81 o                         
   1   6   3      10954.39      10815.21       391.42 o                         
   2   6   3     219399.34     210144.56      4177.04 o                         
   3   6   3     176078.41     177751.39      3250.13 o                         
   4   6   3        800.97        943.19       205.40 o                         
   5   6   3       1784.25       2072.66       172.09 o                         
   6   6   3      65761.43      66393.11      1559.24 o                         
   7   6   3      39392.71      39844.17      1073.31 o                         
   8   6   3        470.26        526.33       206.30 o                         
   9   6   3        706.64        615.32       236.06 o                         
  10   6   3      23929.52      23094.44      1031.72 o                         
  11   6   3      16045.66      16599.24       631.13 o                         
 -15   7   3        677.54        724.47       350.53 o                         
 -14   7   3        149.48        332.69       249.53 o                         
 -13   7   3      18681.09      18314.16       825.69 o                         
 -12   7   3       2032.61       2578.93       273.66 o                         
 -11   7   3       2310.00       2678.66       301.42 o                         
 -10   7   3      21398.88      22123.69       760.14 o                         
  -9   7   3        704.30       1104.30       207.16 o                         
  -8   7   3       2566.24       3272.52       245.96 o                         
  -7   7   3       5495.63       5146.80       370.83 o                         
  -6   7   3       1274.80       1271.77       128.57 o                         
  -5   7   3       5633.03       7126.28       410.02 o                         
  -4   7   3       8429.44       9472.02       529.05 o                         
  -3   7   3       2037.81       2482.24       606.63 o                         
  -2   7   3       1043.45        828.43       131.44 o                         
  -1   7   3      28933.52      28890.51       843.23 o                         
   0   7   3       1318.73       1411.29       196.80 o                         
   1   7   3       3734.61       3978.67       225.89 o                         
   2   7   3       4462.79       4920.52       296.35 o                         
   3   7   3       3443.64       3434.77       194.70 o                         
   4   7   3         63.52         71.02       150.84 o                         
   5   7   3       1244.20       2542.47       244.45 o                         
   6   7   3        495.69        482.17       182.50 o                         
   7   7   3       3792.35       4172.24       312.30 o                         
   8   7   3        187.98        889.76       232.45 o                         
   9   7   3        165.00        201.42       219.39 o                         
  10   7   3        441.90        332.78       253.96 o                         
  11   7   3         63.17        288.27       319.03 o                         
 -15   8   3       1530.35       1656.90       390.21 o                         
 -14   8   3        251.89         82.85       245.28 o                         
 -13   8   3       1481.68       1563.94       255.81 o                         
 -12   8   3        302.37        474.74       251.99 o                         
 -11   8   3       5032.76       5050.78       364.93 o                         
 -10   8   3       2209.55       2852.49       323.87 o                         
  -9   8   3        144.65        298.14       232.64 o                         
  -8   8   3      14280.64      14077.22       477.80 o                         
  -7   8   3       1454.57       1605.67       234.21 o                         
  -6   8   3      19548.40      20371.97       767.81 o                         
  -5   8   3       8192.04       8772.07       452.34 o                         
  -4   8   3      14255.08      14038.05       743.70 o                         
  -3   8   3       7472.31       7582.49       363.97 o                         
  -2   8   3       7621.23       7247.37       266.74 o                         
  -1   8   3      67612.66      68308.73      1307.09 o                         
   0   8   3      11676.07      12148.91       569.77 o                         
   1   8   3         11.18        247.68       117.55 o                         
   2   8   3      27371.06      25443.51       795.91 o                         
   3   8   3      42191.20      42668.08      1061.87 o                         
   4   8   3      13524.06      14753.47       521.25 o                         
   5   8   3       4669.71       5215.26       296.60 o                         
   6   8   3        406.36        603.37       191.30 o                         
   7   8   3       1634.76       1470.62       233.75 o                         
   8   8   3       6608.34       5869.44       357.28 o                         
   9   8   3        132.54        116.90       221.02 o                         
  10   8   3          7.97       -140.33       213.92 o                         
  11   8   3        289.80        908.18       483.22 o                         
 -15   9   3       1744.42       2105.40       380.16 o                         
 -14   9   3       1752.09       1925.62       290.24 o                         
 -13   9   3        457.45        483.86       267.08 o                         
 -12   9   3       7316.32       8749.29       545.15 o                         
 -11   9   3       7580.60       6499.32       441.99 o                         
 -10   9   3       2426.26       2341.39       323.38 o                         
  -9   9   3      19033.82      19778.16       747.34 o                         
  -8   9   3       3663.61       3409.13       212.82 o                         
  -7   9   3      15564.92      15121.54       598.77 o                         
  -6   9   3       7843.66       8874.24       645.94 o                         
  -5   9   3       2181.00       2320.51       769.08 o                         
  -4   9   3       3601.49       3959.19       304.82 o                         
  -3   9   3        457.85        747.19       126.27 o                         
  -2   9   3       6798.55       6469.86       341.78 o                         
  -1   9   3         33.48        462.13       106.54 o                         
   0   9   3       5857.20       5840.10       240.53 o                         
   1   9   3       8529.13       8323.44       314.49 o                         
   2   9   3       3463.91       3366.12       211.27 o                         
   3   9   3        984.74       1483.44       201.44 o                         
   4   9   3         39.51        338.05       172.56 o                         
   5   9   3       5185.80       5966.94       300.36 o                         
   6   9   3       2142.10       1939.55       240.84 o                         
   7   9   3         15.38        315.28       205.73 o                         
   8   9   3         33.64        246.93       195.28 o                         
   9   9   3       2406.57       2300.04       262.27 o                         
  10   9   3        986.36       1386.67       316.28 o                         
 -15  10   3      22857.43      21930.53      1118.44 o                         
 -14  10   3       1374.96       1211.08       258.63 o                         
 -13  10   3        604.85       1106.47       294.26 o                         
 -12  10   3       1116.45       1575.08       321.01 o                         
 -11  10   3      23843.35      22334.16       866.64 o                         
 -10  10   3      66135.64      68119.77      1675.98 o                         
  -9  10   3       2483.65       2862.16       274.38 o                         
  -8  10   3        719.58       1298.16       225.08 o                         
  -7  10   3      65761.39      68905.21      2632.86 o                         
  -6  10   3     109345.13     109979.73      3161.65 o                         
  -5  10   3        608.85        713.81       286.85 o                         
  -4  10   3          2.25         77.99       153.73 o                         
  -3  10   3     204855.41     203590.77      3235.29 o                         
  -2  10   3     110057.52     108069.20      1842.36 o                         
  -1  10   3      12341.92      13185.12       533.40 o                         
   0  10   3       1678.47       1848.93       170.99 o                         
   1  10   3     149353.09     148537.47      2753.95 o                         
   2  10   3     167160.92     163140.89      3252.53 o                         
   3  10   3      15321.25      15714.92       580.38 o                         
   4  10   3         28.19         39.69       168.90 o                         
   5  10   3      63794.95      63398.33      1471.38 o                         
   6  10   3     150455.78     153008.30      3177.60 o                         
   7  10   3          6.30         57.18       194.00 o                         
   8  10   3        144.43        359.75       178.37 o                         
   9  10   3      56953.86      58130.73      1257.15 o                         
  10  10   3      18230.59      13664.96      1324.49 o                         
 -15  11   3       7625.09       7615.78       556.04 o                         
 -14  11   3       4701.42       4909.04       424.23 o                         
 -13  11   3         20.67       -264.41       295.50 o                         
 -12  11   3       5262.33       5213.45       439.70 o                         
 -11  11   3        740.95       1444.39       295.25 o                         
 -10  11   3       7100.19       6563.15       391.38 o                         
  -9  11   3        243.53        151.67       198.29 o                         
  -8  11   3      13663.80      13764.00       448.47 o                         
  -7  11   3      29120.50      29883.73      1190.17 o                         
  -6  11   3      11695.87      11342.79       667.25 o                         
  -5  11   3      36866.14      39210.13      1367.16 o                         
  -4  11   3       4768.56       5066.62       313.00 o                         
  -3  11   3      33131.00      30427.69       792.69 o                         
  -2  11   3          6.55         76.70       100.36 o                         
  -1  11   3        484.15        642.03       115.23 o                         
   0  11   3       2273.40       2629.58       169.30 o                         
   1  11   3       5393.52       5365.88       216.57 o                         
   2  11   3       6015.31       5783.49       325.99 o                         
   3  11   3       1469.18       2050.95       237.17 o                         
   4  11   3        561.64        576.01       145.95 o                         
   5  11   3       6863.55       7207.34       484.96 o                         
   6  11   3       2607.09       2398.65       246.83 o                         
   7  11   3        653.86        713.34       170.58 o                         
   8  11   3         34.25        321.34       177.20 o                         
   9  11   3       2267.79       2133.70       328.71 o                         
 -15  12   3      35342.81      32656.38      1938.82 o                         
 -14  12   3       4735.83       4573.37       417.80 o                         
 -13  12   3      11063.15      11578.76      1320.81 o                         
 -12  12   3       1945.89       3202.30       495.26 o                         
 -11  12   3     151928.69     149997.56      3092.73 o                         
 -10  12   3        550.27        643.90       228.57 o                         
  -9  12   3      61830.44      60498.82      1762.08 o                         
  -8  12   3      19423.03      20712.70      1307.38 o                         
  -7  12   3      37587.48      38816.48      1229.81 o                         
  -6  12   3      29296.09      29265.79      1174.67 o                         
  -5  12   3     152688.03     153624.02      3622.79 o                         
  -4  12   3      28134.79      28223.15       701.24 o                         
  -3  12   3     174835.47     174899.09      3226.82 o                         
  -2  12   3      22590.98      22763.78       622.35 o                         
  -1  12   3     103730.66     105601.60      1784.24 o                         
   0  12   3      29643.72      28509.04       602.10 o                         
   1  12   3      51853.89      52605.15      1005.81 o                         
   2  12   3       1272.23       1297.48       207.46 o                         
   3  12   3     185678.61     183863.80      3654.33 o                         
   4  12   3       1590.89       1601.10       176.26 o                         
   5  12   3      24131.60      23245.94       587.42 o                         
   6  12   3       2201.30       1971.10       191.29 o                         
   7  12   3      42110.69      42112.31       905.90 o                         
   8  12   3      15765.77      14869.13       521.96 o                         
 -15  13   3       4554.38       4860.42       494.35 o                         
 -14  13   3        105.88         34.90       340.68 o                         
 -13  13   3      31151.75      29603.23      1083.63 o                         
 -12  13   3       2779.58       2799.80       354.19 o                         
 -11  13   3       9886.75       9739.72       495.90 o                         
 -10  13   3      28482.09      27806.27      1109.94 o                         
  -9  13   3       2919.53       2857.95       198.31 o                         
  -8  13   3       3472.51       3758.12       341.82 o                         
  -7  13   3       3195.58       3046.74       325.79 o                         
  -6  13   3         48.59        275.70       216.40 o                         
  -5  13   3       3600.61       3996.28       338.33 o                         
  -4  13   3      15592.45      15679.74       877.88 o                         
  -3  13   3      12133.30      11685.06       392.04 o                         
  -2  13   3          1.50         84.02       109.97 o                         
  -1  13   3      44210.33      41417.78       874.24 o                         
   0  13   3        301.60        337.91       103.63 o                         
   1  13   3       8339.71       8553.10       431.21 o                         
   2  13   3       4567.97       4652.85       424.37 o                         
   3  13   3       3671.36       3724.97       219.56 o                         
   4  13   3        128.55        131.60       127.38 o                         
   5  13   3       1809.82       1740.15       195.91 o                         
   6  13   3         24.34          7.17       162.75 o                         
   7  13   3       4024.49       3883.28       277.37 o                         
   8  13   3        197.29        645.66       324.42 o                         
 -15  14   3        417.32        236.57       572.83 o                         
 -14  14   3      39086.08      38420.57      1566.68 o                         
 -13  14   3      41682.86      40940.61      1220.62 o                         
 -12  14   3        141.86        683.90       274.93 o                         
 -11  14   3       1449.74       1496.74       294.77 o                         
 -10  14   3      42936.52      42569.00      1374.25 o                         
  -9  14   3      89513.48      90421.85      2203.13 o                         
  -8  14   3         48.74        160.88       257.88 o                         
  -7  14   3      11088.96      11154.87       472.85 o                         
  -6  14   3      57791.09      59019.38      1286.11 o                         
  -5  14   3     168193.50     172393.30      3262.76 o                         
  -4  14   3      47795.94      48463.48      1070.71 o                         
  -3  14   3        559.17        789.31       138.65 o                         
  -2  14   3      70852.32      71881.84      1368.06 o                         
  -1  14   3      40676.39      41623.38       820.16 o                         
   0  14   3      10396.46      11147.96       320.86 o                         
   1  14   3      17098.77      18051.75       512.93 o                         
   2  14   3      43971.64      44550.57      1316.09 o                         
   3  14   3      91442.07      89428.85      1871.42 o                         
   4  14   3       5976.92       6217.48       403.89 o                         
   5  14   3       1626.17       1805.12       317.79 o                         
   6  14   3      11555.82      11786.61       630.70 o                         
   7  14   3      37112.76      35449.64      1139.59 o                         
 -15  15   3       6541.20       7158.10      1518.41 o                         
 -14  15   3          2.93        234.32       338.98 o                         
 -13  15   3         34.09        -34.52       308.30 o                         
 -12  15   3      11336.71      11046.20       602.58 o                         
 -11  15   3       4653.38       4388.91       314.49 o                         
 -10  15   3          7.18        350.98       120.82 o                         
  -9  15   3      37221.78      37440.56      1501.81 o                         
  -8  15   3       3049.30       3847.60       342.43 o                         
  -7  15   3       6445.43       7300.10       430.78 o                         
  -6  15   3      36062.21      36445.30      1800.15 o                         
  -5  15   3        932.84        961.32       206.83 o                         
  -4  15   3       1659.19       1678.86       171.35 o                         
  -3  15   3       7054.54       6491.74       382.22 o                         
  -2  15   3          4.40         15.60       115.49 o                         
  -1  15   3       2176.32       2183.29       159.66 o                         
   0  15   3       5760.89       6436.00       285.57 o                         
   1  15   3       2098.66       2506.60       200.23 o                         
   2  15   3        305.70        341.45       193.88 o                         
   3  15   3      10277.40      11032.67       488.23 o                         
   4  15   3         14.61       -116.51       255.83 o                         
   5  15   3        462.66        175.97       245.04 o                         
   6  15   3       1188.55       1254.95       265.85 o                         
 -15  16   3        480.35       1204.39       615.65 o                         
 -14  16   3      19865.47      19364.89       822.08 o                         
 -13  16   3        164.90        625.90       326.10 o                         
 -12  16   3       6226.89       7117.10       606.74 o                         
 -11  16   3       1064.22       1025.05       180.98 o                         
 -10  16   3      18204.36      19191.57       800.10 o                         
  -9  16   3       8391.09       9160.48       532.42 o                         
  -8  16   3          3.85         83.29       215.61 o                         
  -7  16   3      18791.31      19891.14       718.53 o                         
  -6  16   3       2738.34       2517.28       309.26 o                         
  -5  16   3      11866.53      12598.29       424.38 o                         
  -4  16   3       9770.14      10399.06       382.45 o                         
  -3  16   3        706.67       1023.22       163.15 o                         
  -2  16   3      21833.87      22136.10       575.19 o                         
  -1  16   3        451.20        666.18       123.68 o                         
   0  16   3        256.84        471.05       108.73 o                         
   1  16   3       2127.14       2783.34       340.39 o                         
   2  16   3         28.50        237.51       159.73 o                         
   3  16   3       3076.62       3125.50       269.50 o                         
   4  16   3        310.56        256.69       207.43 o                         
   5  16   3        239.07        475.57       229.83 o                         
   6  16   3       3954.50       3458.00       366.86 o                         
 -14  17   3       9353.22       9111.10       725.34 o                         
 -13  17   3        727.86        957.36       267.76 o                         
 -12  17   3       5284.69       5488.96       407.36 o                         
 -11  17   3       8365.21       8263.20       507.18 o                         
 -10  17   3       5194.48       5213.80       412.37 o                         
  -9  17   3       1116.77       1469.51       245.21 o                         
  -8  17   3      15605.32      16168.54       543.58 o                         
  -7  17   3      15243.23      15492.18       625.86 o                         
  -6  17   3       7448.74       7603.93       468.74 o                         
  -5  17   3      18545.68      20118.27       932.46 o                         
  -4  17   3       4628.34       4739.23       258.09 o                         
  -3  17   3      12178.35      11836.03       410.31 o                         
  -2  17   3       2555.19       2290.16       182.24 o                         
  -1  17   3        266.88        255.91       116.67 o                         
   0  17   3       2230.01       2325.53       151.02 o                         
   1  17   3         28.06        221.26       175.09 o                         
   2  17   3       3755.43       3626.55       246.76 o                         
   3  17   3        423.10        453.15       183.81 o                         
   4  17   3        624.22        810.87       283.54 o                         
   5  17   3       2779.17       3008.86       350.24 o                         
 -15  18   3      16044.09      15927.58      1143.02 o                         
 -14  18   3      58489.60      60630.75      1653.62 o                         
 -13  18   3        713.27        856.22       223.10 o                         
 -12  18   3       1544.45       1260.92       178.91 o                         
 -11  18   3     103751.85     109046.09      2420.71 o                         
 -10  18   3      34260.45      31243.15      1072.92 o                         
  -9  18   3      25903.42      25716.22      1005.02 o                         
  -8  18   3       2372.31       1910.83       240.59 o                         
  -7  18   3      38733.16      40423.42      1004.70 o                         
  -6  18   3     185687.06     188996.12      3663.87 o                         
  -5  18   3         36.49        287.64       163.82 o                         
  -4  18   3       4764.99       5643.64       333.21 o                         
  -3  18   3      59687.90      60836.46      1304.77 o                         
  -2  18   3      88299.15      89177.52      1657.67 o                         
  -1  18   3      10202.63      10256.20       588.42 o                         
   0  18   3      20411.26      21083.41       616.66 o                         
   1  18   3      82054.61      83516.24      2105.95 o                         
   2  18   3      42581.51      44166.92      1003.15 o                         
   3  18   3       1919.54       2346.15       288.33 o                         
   4  18   3       1190.67       1657.70       233.49 o                         
   5  18   3       1076.20       1224.21      1428.40 o                         
 -15  19   3       8622.97       7764.02       665.91 o                         
 -14  19   3       4060.75       4058.33       648.94 o                         
 -13  19   3      20929.79      21340.89       664.25 o                         
 -12  19   3       4338.85       4921.91       409.61 o                         
 -11  19   3      18970.95      20862.93      1042.94 o                         
 -10  19   3       9976.80      11726.28       535.57 o                         
  -9  19   3        326.81        457.90       207.16 o                         
  -8  19   3       5432.55       5492.29       334.94 o                         
  -7  19   3       1854.69       2055.50       239.49 o                         
  -6  19   3       6367.85       5868.98       547.14 o                         
  -5  19   3        295.13        702.55       173.77 o                         
  -4  19   3      13862.33      14222.32       511.80 o                         
  -3  19   3      18057.72      17394.63       800.75 o                         
  -2  19   3       7440.28       6971.79       286.92 o                         
  -1  19   3      12566.36      12241.84       400.61 o                         
   0  19   3       1118.60       1339.07       194.13 o                         
   1  19   3       8810.63       9059.41       613.02 o                         
   2  19   3          0.49        193.86       190.47 o                         
   3  19   3         42.51        304.97       221.68 o                         
   4  19   3          0.42        502.73       247.51 o                         
 -14  20   3          2.17        128.03       204.16 o                         
 -13  20   3      20787.75      18212.45       744.53 o                         
 -12  20   3       6500.29       6536.66       528.82 o                         
 -11  20   3      47498.71      49279.99      1348.29 o                         
 -10  20   3       5072.67       5511.87       378.81 o                         
  -9  20   3      83170.27      84738.27      1683.85 o                         
  -8  20   3         12.63         71.30       205.93 o                         
  -7  20   3      91047.38      95067.80      1791.39 o                         
  -6  20   3       1426.82       1608.04       217.77 o                         
  -5  20   3      61315.02      64264.90      1335.32 o                         
  -4  20   3        459.65        833.29       189.49 o                         
  -3  20   3      39206.86      41120.18      1218.90 o                         
  -2  20   3      16028.06      16238.92       514.92 o                         
  -1  20   3      34799.31      35319.08       960.13 o                         
   0  20   3       4119.83       4378.72       539.05 o                         
   1  20   3      87762.24      89505.49      2229.48 o                         
   2  20   3       1849.07       1861.49       213.91 o                         
   3  20   3      20374.47      20634.00       719.23 o                         
   4  20   3        144.55        141.96       630.78 o                         
 -13  21   3         91.97        316.58       285.18 o                         
 -12  21   3      12312.21      12926.15       652.31 o                         
 -11  21   3       7709.51       7060.65       459.06 o                         
 -10  21   3       1314.33       1257.32       246.00 o                         
  -9  21   3      42278.73      41149.28      1055.57 o                         
  -8  21   3       2601.01       3041.95       299.74 o                         
  -7  21   3      14293.91      14413.65       547.56 o                         
  -6  21   3      18164.41      19003.43       661.12 o                         
  -5  21   3       1052.94       1062.16       193.25 o                         
  -4  21   3       1813.21       1509.06       190.63 o                         
  -3  21   3       1757.92       1533.29       211.44 o                         
  -2  21   3        449.69        609.28       158.24 o                         
  -1  21   3       2808.67       2018.32       248.83 o                         
   0  21   3       5357.63       5149.13       365.86 o                         
   1  21   3       3990.25       3831.19       347.26 o                         
   2  21   3        126.98        242.75       134.37 o                         
   3  21   3       8960.52       8350.28       597.53 o                         
 -14  22   3      19298.91      15612.92      1757.70 o                         
 -13  22   3      32003.33      33864.23      1723.54 o                         
 -12  22   3       2067.24       2319.21       374.82 o                         
 -11  22   3      12863.68      13841.84       580.65 o                         
 -10  22   3      94425.18      92893.41      2058.31 o                         
  -9  22   3      47907.98      48340.63      1074.16 o                         
  -8  22   3       2129.79       2390.44       247.78 o                         
  -7  22   3       5676.62       5448.31       335.77 o                         
  -6  22   3      29679.11      30681.78       805.72 o                         
  -5  22   3     152443.28     154581.91      2782.26 o                         
  -4  22   3       1096.09       1164.53       202.93 o                         
  -3  22   3        341.79        879.55       197.73 o                         
  -2  22   3     112945.87     112716.29      2272.76 o                         
  -1  22   3      48001.53      50251.78      1506.55 o                         
   0  22   3      12890.05      12709.08       558.35 o                         
   1  22   3        797.14        655.36       149.36 o                         
   2  22   3      33307.18      34511.42      1909.69 o                         
   3  22   3      46516.11      44987.39      2862.66 o                         
 -15  23   3       3362.35       3237.32       914.71 o                         
 -14  23   3      21740.60      23409.13      2215.78 o                         
 -13  23   3         36.59        278.35       379.75 o                         
 -12  23   3       3145.39       2572.25       466.21 o                         
 -11  23   3      11458.20      10652.24       486.54 o                         
 -10  23   3        111.75        170.20       245.61 o                         
  -9  23   3        187.02        149.60       211.51 o                         
  -8  23   3      16073.47      16449.72       557.51 o                         
  -7  23   3       4392.61       5248.46       337.73 o                         
  -6  23   3          8.01        132.17       179.48 o                         
  -5  23   3      27515.37      27333.73       882.99 o                         
  -4  23   3        983.70       1586.09       209.15 o                         
  -3  23   3       4289.33       4275.14       298.02 o                         
  -2  23   3      11812.07      12194.11       640.29 o                         
  -1  23   3        300.47        557.16       199.34 o                         
   0  23   3        717.04        740.77       165.39 o                         
   1  23   3       1415.99       1903.64       380.56 o                         
   2  23   3          0.03       -139.04       630.78 o                         
 -14  24   3        461.69       1008.37       973.25 o                         
 -13  24   3       1618.19       1648.98       472.35 o                         
 -12  24   3       1093.45        940.24       330.76 o                         
 -11  24   3        558.69        677.15       277.99 o                         
 -10  24   3       2745.10       3159.60       356.01 o                         
  -9  24   3       3092.07       2952.56       303.48 o                         
  -8  24   3       1036.58       1176.75       263.17 o                         
  -7  24   3       1441.14       1053.84       271.01 o                         
  -6  24   3       1391.03       1312.22       244.92 o                         
  -5  24   3          5.61        334.72       196.79 o                         
  -4  24   3       9143.83       8132.83       382.42 o                         
  -3  24   3       1003.66       1061.84       170.16 o                         
  -2  24   3       5976.23       6809.75       404.92 o                         
  -1  24   3       2291.43       2356.31       233.09 o                         
   0  24   3        167.16        134.68       350.40 o                         
   1  24   3       8570.06       7554.36       984.22 o                         
 -14  25   3       2906.06       3891.52      1102.04 o                         
 -13  25   3      15278.95      11693.66       908.69 o                         
 -12  25   3       3969.53       3006.10       498.41 o                         
 -11  25   3       7982.33       7818.37       479.70 o                         
 -10  25   3      12087.67      12497.48       548.16 o                         
  -9  25   3       1248.28       1045.44       249.92 o                         
  -8  25   3       4474.03       4818.13       403.34 o                         
  -7  25   3       4968.86       4742.30       348.82 o                         
  -6  25   3       3662.26       2964.84       284.50 o                         
  -5  25   3       1170.36       1064.63       232.63 o                         
  -4  25   3       7467.54       7066.84       355.90 o                         
  -3  25   3       4864.44       5086.30       318.77 o                         
  -2  25   3       2323.61       2471.96       268.85 o                         
  -1  25   3       5481.15       4878.28       276.28 o                         
   0  25   3        852.81       1190.39       439.38 o                         
   1  25   3       2236.87       1258.63       720.06 o                         
 -14  26   3      14907.05      18693.65      1971.37 o                         
 -13  26   3       1667.82       2097.03       682.33 o                         
 -12  26   3       8597.92       8314.65       561.66 o                         
 -11  26   3      30707.10      31702.90       933.95 o                         
 -10  26   3      18871.74      17384.37       688.88 o                         
  -9  26   3        662.78        604.91       265.43 o                         
  -8  26   3         54.83        299.39       241.27 o                         
  -7  26   3       9946.69      10182.37       473.00 o                         
  -6  26   3      39756.68      41253.81      1160.32 o                         
  -5  26   3         13.44        217.69       194.45 o                         
  -4  26   3         83.90        300.05       184.92 o                         
  -3  26   3      21974.32      22782.56       652.76 o                         
  -2  26   3      30145.90      32219.63       893.65 o                         
  -1  26   3       2472.87       2414.85       893.48 o                         
   0  26   3        577.09       -272.22       655.66 o                         
 -13  27   3        925.36        292.50       558.04 o                         
 -12  27   3       8702.80       8676.49       612.10 o                         
 -11  27   3       9614.54       8706.59       594.50 o                         
 -10  27   3       8112.80       7968.31       631.86 o                         
  -9  27   3      17045.44      16662.96       658.36 o                         
  -8  27   3       2919.20       3293.97       329.17 o                         
  -7  27   3      12641.54      11901.39       472.06 o                         
  -6  27   3       3824.70       4333.77       359.18 o                         
  -5  27   3        411.40        361.18       220.21 o                         
  -4  27   3       1893.14       2104.00       235.36 o                         
  -3  27   3        226.56        577.83       290.93 o                         
  -2  27   3       4570.04       3395.85       554.51 o                         
  -1  27   3        122.32        124.73       443.73 o                         
 -13  28   3      15064.98      14835.00      3449.54 o                         
 -12  28   3       1370.09       1040.66       366.95 o                         
 -11  28   3      46943.10      45579.84      1317.11 o                         
 -10  28   3        133.43        430.64       272.12 o                         
  -9  28   3       1309.78       1357.06       293.30 o                         
  -8  28   3       4193.19       3252.75       337.67 o                         
  -7  28   3      35404.68      35627.98       874.60 o                         
  -6  28   3      13894.94      13935.61       590.43 o                         
  -5  28   3      57306.64      56713.04      1237.05 o                         
  -4  28   3          1.14        274.99       214.21 o                         
  -3  28   3      14651.61      13734.34       848.91 o                         
  -2  28   3         55.65        198.09       432.01 o                         
  -1  28   3      15223.48      17546.24      1614.27 o                         
 -12  29   3       1769.81       1883.99       449.11 o                         
 -11  29   3       4603.43       4702.82       472.68 o                         
 -10  29   3        371.14        156.97       303.36 o                         
  -9  29   3        200.58         30.92       283.31 o                         
  -8  29   3      10595.59       9945.90       499.56 o                         
  -7  29   3       5726.02       5304.47       360.81 o                         
  -6  29   3        724.09        673.53       268.14 o                         
  -5  29   3      17389.44      16027.36       592.63 o                         
  -4  29   3        343.05        256.95       230.18 o                         
  -3  29   3       4167.06       4197.62       612.21 o                         
  -2  29   3       5075.10       4437.42       876.65 o                         
 -11  30   3       1119.76        675.67       346.55 o                         
 -10  30   3      24368.75      24467.52       887.46 o                         
  -9  30   3      33904.21      31545.19       997.72 o                         
  -8  30   3        140.34        192.68       252.09 o                         
  -7  30   3        343.33        803.06       245.86 o                         
  -6  30   3      16386.65      16328.46       609.63 o                         
  -5  30   3      19066.29      18520.53       967.49 o                         
  -4  30   3         44.86        470.20       357.43 o                         
 -10  31   3      13835.34      12571.89       873.74 o                         
  -9  31   3         43.11       -168.10       306.85 o                         
  -8  31   3       1422.01       1264.45       352.85 o                         
  -7  31   3       5226.85       5368.95       526.89 o                         
  -6  31   3         17.89        133.05       334.79 o                         
   0   0   4    2187298.50    1463381.88     61861.88 o                         
   1   0   4       5143.96       5965.35       395.13 o                         
   2   0   4      53152.61      52845.88      1491.16 o                         
   3   0   4     570790.06     535235.31     11460.82 o                         
   4   0   4      88882.91      88662.22      1783.84 o                         
   5   0   4      39088.82      38989.92       944.20 o                         
   6   0   4      33021.70      33831.99       866.34 o                         
   7   0   4       2288.27       2469.45       326.86 o                         
   8   0   4     109203.81     110392.02      2275.82 o                         
   9   0   4      89455.30      87708.83      1769.88 o                         
  10   0   4      13760.59      14425.56       572.82 o                         
  11   0   4       2504.02       2279.19       297.35 o                         
  12   0   4     160584.34     161664.23      3025.03 o                         
  13   0   4        722.24        681.83       288.36 o                         
 -13   1   4       2817.49       2230.62       314.22 o                         
 -12   1   4       4830.59       4868.33       524.63 o                         
 -11   1   4         74.44        223.27       224.71 o                         
 -10   1   4       1551.29       1087.50       236.34 o                         
  -9   1   4       3979.73       3986.12       291.85 o                         
  -8   1   4      18626.50      17706.47       696.59 o                         
  -7   1   4        610.05        604.37       175.65 o                         
  -6   1   4       5949.85       5819.13       304.07 o                         
  -5   1   4       6615.90       5776.69       322.90 o                         
  -4   1   4      35459.12      33657.14      1083.87 o                         
  -3   1   4         47.74        832.10       260.63 o                         
  -2   1   4      12342.18      12631.21       573.15 o                         
  -1   1   4       9299.27       9933.71       663.11 o                         
   0   1   4      34809.57      32829.21      2147.73 o                         
   1   1   4       1266.23       1587.76       203.74 o                         
   2   1   4       6657.79       6688.50       488.85 o                         
   3   1   4       6008.67       5982.56       292.07 o                         
   4   1   4      24844.07      23631.12       801.31 o                         
   5   1   4        294.69        438.71       186.10 o                         
   6   1   4       3733.83       3778.10       295.56 o                         
   7   1   4         12.96         24.87       268.49 o                         
   8   1   4      11918.39      11396.25       791.45 o                         
   9   1   4        828.84        857.14       213.59 o                         
  10   1   4       3855.09       3788.17       315.09 o                         
  11   1   4        308.40        362.15       242.29 o                         
  12   1   4       5524.46       4659.04       395.07 o                         
 -13   2   4        231.68        418.95       265.01 o                         
 -12   2   4       4496.15       4529.47       356.45 o                         
 -11   2   4       3184.47       3273.70       305.61 o                         
 -10   2   4      49085.53      50261.20      1171.85 o                         
  -9   2   4       2520.02       2765.62       324.16 o                         
  -8   2   4     144778.62     141104.08      3128.96 o                         
  -7   2   4      98336.23      97719.66      2032.12 o                         
  -6   2   4     153092.92     154228.81      3261.15 o                         
  -5   2   4     329431.44     327002.28      6466.67 o                         
  -4   2   4       3840.56       3807.41       262.56 o                         
  -3   2   4     161899.39     161853.92      4243.29 o                         
  -2   2   4      40765.41      41512.80      1328.66 o                         
  -1   2   4       4361.36       4404.31       447.58 o                         
   0   2   4       8066.53       8019.61       474.59 o                         
   1   2   4      34236.93      37809.14      1471.16 o                         
   2   2   4     139890.41     140856.69      2923.50 o                         
   3   2   4      10443.20      10699.88       480.92 o                         
   4   2   4     324067.16     317988.62      5317.09 o                         
   5   2   4      78499.89      77895.28      1630.76 o                         
   6   2   4     149764.61     146631.08      3719.43 o                         
   7   2   4     247509.20     244210.61      4910.63 o                         
   8   2   4       5856.70       5973.20       359.65 o                         
   9   2   4      25960.78      27653.72       857.28 o                         
  10   2   4      20008.77      20667.76       663.00 o                         
  11   2   4       3538.51       3427.02       311.68 o                         
  12   2   4       4458.60       4707.94       401.95 o                         
 -13   3   4        525.95        101.53       271.11 o                         
 -12   3   4        465.18        156.80       240.99 o                         
 -11   3   4       3341.40       2962.84       301.24 o                         
 -10   3   4       3611.77       3860.68       304.94 o                         
  -9   3   4        319.03        990.71       277.73 o                         
  -8   3   4        993.27       1076.35       185.25 o                         
  -7   3   4       5615.48       5956.22       354.24 o                         
  -6   3   4       5899.34       6536.32       348.15 o                         
  -5   3   4         12.33        225.67       148.47 o                         
  -4   3   4       4512.04       4745.29       276.38 o                         
  -3   3   4       3295.26       2762.64       259.87 o                         
  -2   3   4      12348.07      11615.04       540.82 o                         
  -1   3   4         31.36        271.33       220.00 o                         
   0   3   4       3190.62       3720.36       327.87 o                         
   1   3   4       5291.96       5230.75       325.10 o                         
   2   3   4      14134.25      13056.45       568.26 o                         
   3   3   4        321.78        838.09       158.50 o                         
   4   3   4       2528.81       3079.46       204.25 o                         
   5   3   4       1270.79       1173.38       261.72 o                         
   6   3   4       5005.65       5373.57       397.29 o                         
   7   3   4        121.42        324.05       183.00 o                         
   8   3   4       1138.50       1058.25       191.00 o                         
   9   3   4        428.95        296.28       214.58 o                         
  10   3   4       3328.67       2935.39       326.63 o                         
  11   3   4        506.10        365.85       257.49 o                         
  12   3   4        163.75        350.86       282.63 o                         
 -14   4   4      16974.88      17803.21       983.20 o                         
 -13   4   4      21752.99      22150.69       744.86 o                         
 -12   4   4       8089.21       8143.04       451.36 o                         
 -11   4   4      60369.56      58753.04      1335.24 o                         
 -10   4   4      76162.30      75525.41      1763.91 o                         
  -9   4   4      45517.22      45058.46      1136.36 o                         
  -8   4   4      44015.41      43480.07      1084.92 o                         
  -7   4   4      87343.13      85366.70      2691.93 o                         
  -6   4   4     148913.84     151285.84      3183.15 o                         
  -5   4   4       9938.46      10529.47       455.15 o                         
  -4   4   4      32614.76      32828.66       945.85 o                         
  -3   4   4     152142.55     156072.69      4047.54 o                         
  -2   4   4      53008.66      53644.68      4674.51 o                         
  -1   4   4      35937.06      37251.29      1292.08 o                         
   0   4   4      66538.40      67076.71      1743.30 o                         
   1   4   4     162739.67     157096.12      3356.79 o                         
   2   4   4      45403.40      46202.12      1045.63 o                         
   3   4   4     112482.88     110681.66      2164.76 o                         
   4   4   4     197496.30     200692.03      4074.17 o                         
   5   4   4      43807.70      44917.72      1529.30 o                         
   6   4   4      96173.98      95932.10      1949.61 o                         
   7   4   4      85928.79      87563.57      1983.64 o                         
   8   4   4       8276.40       8182.22       413.99 o                         
   9   4   4      49091.73      48784.04      1241.93 o                         
  10   4   4      31078.96      32741.48       946.39 o                         
  11   4   4        698.84        496.98       275.40 o                         
  12   4   4      25923.62      25586.81       849.11 o                         
 -14   5   4       1366.82       1243.66       484.40 o                         
 -13   5   4        409.81        607.74       265.65 o                         
 -12   5   4        240.90        480.89       253.16 o                         
 -11   5   4        503.87        881.27       233.95 o                         
 -10   5   4       7591.94       8356.73       516.05 o                         
  -9   5   4        260.88        521.41       171.88 o                         
  -8   5   4        154.81        486.26       178.15 o                         
  -7   5   4       1505.85       1661.41       231.50 o                         
  -6   5   4       7436.20       7645.54       544.99 o                         
  -5   5   4       3484.01       3645.22       356.80 o                         
  -4   5   4        138.60        307.92       105.40 o                         
  -3   5   4        231.51        407.14       137.80 o                         
  -2   5   4      16892.98      17107.56       924.43 o                         
  -1   5   4       4236.68       3876.02       360.17 o                         
   0   5   4        753.45       1446.34       201.16 o                         
   1   5   4        164.49        554.68       135.97 o                         
   2   5   4      15516.84      14861.09       496.29 o                         
   3   5   4       3233.60       3137.09       281.26 o                         
   4   5   4        699.71        767.11       165.04 o                         
   5   5   4        239.24        449.65       186.43 o                         
   6   5   4       5970.58       6073.71       383.97 o                         
   7   5   4       2491.01       2363.71       256.06 o                         
   8   5   4        168.51        310.69       190.01 o                         
   9   5   4        143.66        695.30       254.17 o                         
  10   5   4       1555.31       1847.03       292.02 o                         
  11   5   4        695.01        677.15       273.38 o                         
 -14   6   4      24097.06      25835.58      1187.36 o                         
 -13   6   4      42431.27      39700.52      1051.27 o                         
 -12   6   4      34983.92      34992.64       904.35 o                         
 -11   6   4       3766.18       3757.19       358.00 o                         
 -10   6   4      59022.98      58568.31      1336.84 o                         
  -9   6   4       2233.38       1992.62       237.34 o                         
  -8   6   4         39.77        867.77       304.82 o                         
  -7   6   4      13182.60      14052.80       485.96 o                         
  -6   6   4      44608.45      44702.90      1551.25 o                         
  -5   6   4     113770.72     116841.90      3291.13 o                         
  -4   6   4      13895.35      13648.60       611.20 o                         
  -3   6   4     567517.25     534807.81     13126.87 o                         
  -2   6   4     142744.12     138924.06      4632.30 o                         
  -1   6   4     150275.88     148302.36      3462.76 o                         
   0   6   4     546074.62     501767.03      9696.47 o                         
   1   6   4       2194.21       2039.06       190.28 o                         
   2   6   4       7460.59       8016.60       376.29 o                         
   3   6   4      40672.45      39861.09      1317.43 o                         
   4   6   4       9252.19       9931.94       376.94 o                         
   5   6   4      37924.23      39550.80       951.66 o                         
   6   6   4      18897.79      19633.87       663.25 o                         
   7   6   4       8603.82       9082.82       481.85 o                         
   8   6   4        796.74        579.32       239.15 o                         
   9   6   4     128763.62     129300.13      2630.27 o                         
  10   6   4       1091.44       1194.44       264.57 o                         
  11   6   4      28767.29      30704.29       928.42 o                         
 -14   7   4        902.61        919.49       397.38 o                         
 -13   7   4        595.78        364.04       242.28 o                         
 -12   7   4       5754.62       5188.89       335.79 o                         
 -11   7   4       2562.77       2352.05       285.65 o                         
 -10   7   4       2078.16       1948.81       219.20 o                         
  -9   7   4         16.37         80.35       178.85 o                         
  -8   7   4      23183.78      22035.77      1117.16 o                         
  -7   7   4       2675.14       2658.10       306.70 o                         
  -6   7   4       9057.50       9634.92       598.03 o                         
  -5   7   4        685.27       1311.68       407.59 o                         
  -4   7   4      34682.45      31862.49      1437.61 o                         
  -3   7   4       3237.04       3350.15       510.91 o                         
  -2   7   4       3564.99       4009.15       364.91 o                         
  -1   7   4        429.43        550.25       179.58 o                         
   0   7   4      28547.01      26698.70       779.79 o                         
   1   7   4       7594.40       7588.99       362.37 o                         
   2   7   4       2945.61       3595.64       249.88 o                         
   3   7   4         42.90         56.45       177.32 o                         
   4   7   4      17068.50      16193.87       500.04 o                         
   5   7   4       6584.54       5734.71       291.26 o                         
   6   7   4       1633.85       1855.95       194.51 o                         
   7   7   4        767.85        757.87       238.62 o                         
   8   7   4       9773.96       9634.10       464.09 o                         
   9   7   4       2601.38       2676.84       300.84 o                         
  10   7   4       1377.99       1363.60       272.10 o                         
  11   7   4        197.85        425.26       406.69 o                         
 -14   8   4       2378.61       2400.00       611.91 o                         
 -13   8   4        257.96        428.43       233.05 o                         
 -12   8   4      78419.30      80932.69      1667.64 o                         
 -11   8   4      80005.88      82175.46      1617.98 o                         
 -10   8   4      27093.20      29295.85      1004.67 o                         
  -9   8   4         66.40        233.52       175.75 o                         
  -8   8   4     482249.78     471290.81      7914.42 o                         
  -7   8   4      11109.30      12855.54       555.01 o                         
  -6   8   4     182580.55     177739.80      4826.37 o                         
  -5   8   4     334140.00     329398.75     10369.37 o                         
  -4   8   4      89045.70      88569.80      4450.59 o                         
  -3   8   4       3221.23       3242.41       335.77 o                         
  -2   8   4      42115.13      41511.25      1007.24 o                         
  -1   8   4       9028.04       9196.97       425.29 o                         
   0   8   4      84769.73      86828.81      1935.68 o                         
   1   8   4     324084.56     308524.16      6085.43 o                         
   2   8   4     147414.05     147627.94      2805.64 o                         
   3   8   4      13021.15      12844.24       494.32 o                         
   4   8   4     489319.81     472942.56      8323.67 o                         
   5   8   4         33.32        262.08       205.01 o                         
   6   8   4      64249.15      66583.23      1623.05 o                         
   7   8   4      86254.52      89989.66      2067.84 o                         
   8   8   4      22615.92      25152.63       901.74 o                         
   9   8   4       3597.07       3944.64       357.89 o                         
  10   8   4        453.93        682.05       305.87 o                         
 -14   9   4       2705.30       2233.98       365.35 o                         
 -13   9   4       2863.30       2427.63       331.52 o                         
 -12   9   4       8971.38       8639.45       388.04 o                         
 -11   9   4        501.75        680.35       197.54 o                         
 -10   9   4       3473.96       3031.34       262.37 o                         
  -9   9   4       6777.76       6043.68       304.08 o                         
  -8   9   4      17215.46      15304.40       636.62 o                         
  -7   9   4        435.46        419.40       216.34 o                         
  -6   9   4       2713.63       2394.95       435.16 o                         
  -5   9   4       2792.79       2824.61       583.95 o                         
  -4   9   4      35323.35      36084.97      1566.11 o                         
  -3   9   4        500.03        492.89       151.64 o                         
  -2   9   4      14846.63      14938.35       509.30 o                         
  -1   9   4       4591.64       4633.97       319.73 o                         
   0   9   4      28840.18      28906.89       825.53 o                         
   1   9   4       1223.37       1367.40       214.60 o                         
   2   9   4       5579.83       5633.65       289.29 o                         
   3   9   4       3133.30       3167.16       208.56 o                         
   4   9   4      20661.34      19392.34       482.48 o                         
   5   9   4       1475.52       1732.16       279.89 o                         
   6   9   4       3059.18       3651.17       307.83 o                         
   7   9   4        778.89        959.34       246.09 o                         
   8   9   4       8599.22       7684.32       477.46 o                         
   9   9   4        725.62        700.39       245.13 o                         
  10   9   4       1415.48       1343.68       414.18 o                         
 -15  10   4       9077.19       7713.99       620.15 o                         
 -14  10   4      30018.63      31245.43      1202.71 o                         
 -13  10   4     129141.98     129219.02      2424.47 o                         
 -12  10   4       1704.02       2058.05       260.08 o                         
 -11  10   4      39066.80      40531.25      1157.90 o                         
 -10  10   4      52929.41      53623.00      1197.36 o                         
  -9  10   4          1.82        169.57       121.64 o                         
  -8  10   4      37274.42      38429.28      1184.92 o                         
  -7  10   4      42821.42      41029.07      1212.38 o                         
  -6  10   4      66880.51      72940.56      2843.01 o                         
  -5  10   4      42049.35      42366.21      2512.88 o                         
  -4  10   4     312465.81     306972.16      7940.96 o                         
  -3  10   4       9592.30       9668.71       439.76 o                         
  -2  10   4     108889.79     107799.16      1895.71 o                         
  -1  10   4     339006.19     332671.84      5560.64 o                         
   0  10   4      38713.08      38118.01      1035.48 o                         
   1  10   4     167404.42     167644.59      3166.44 o                         
   2  10   4      91007.61      90500.09      1693.08 o                         
   3  10   4        403.47        534.33       110.56 o                         
   4  10   4        210.64        600.66       193.12 o                         
   5  10   4      46969.23      46246.97      1216.58 o                         
   6  10   4      74036.88      78322.62      1821.36 o                         
   7  10   4        236.96        344.84       230.40 o                         
   8  10   4      52483.56      49227.97      1555.01 o                         
   9  10   4      27024.21      28145.36       914.15 o                         
  10  10   4      15739.23      14746.51      1579.15 o                         
 -15  11   4        617.36        773.30       344.49 o                         
 -14  11   4       1116.61       1352.44       521.20 o                         
 -13  11   4        227.96        329.58       247.24 o                         
 -12  11   4       1628.59       1722.44       261.05 o                         
 -11  11   4       1757.07       1541.62       206.16 o                         
 -10  11   4       7916.00       7812.21       381.68 o                         
  -9  11   4        977.57       1330.61       264.01 o                         
  -8  11   4        757.07       1152.26       223.45 o                         
  -7  11   4       6397.74       6448.61       592.64 o                         
  -6  11   4       7254.71       7360.11       886.54 o                         
  -5  11   4        400.58        800.03       286.65 o                         
  -4  11   4       2469.00       2774.35       184.85 o                         
  -3  11   4       2035.18       2112.20       273.50 o                         
  -2  11   4       7630.74       7326.73       350.53 o                         
  -1  11   4         24.08        181.65       137.01 o                         
   0  11   4       1432.23       1424.53       167.57 o                         
   1  11   4       3606.48       3856.00       248.06 o                         
   2  11   4      13972.90      14073.72       532.68 o                         
   3  11   4         69.94        -46.98       170.24 o                         
   4  11   4        295.63        305.40       188.82 o                         
   5  11   4       2090.18       2244.03       235.31 o                         
   6  11   4       2840.50       3163.14       297.87 o                         
   7  11   4        170.25        291.22       223.71 o                         
   8  11   4        400.48        153.17       230.03 o                         
   9  11   4        551.12        264.21       322.81 o                         
 -15  12   4        690.94        508.02       338.71 o                         
 -14  12   4      22244.61      22015.02      1224.84 o                         
 -13  12   4      32044.16      31190.67       880.51 o                         
 -12  12   4       9639.87      10016.36       430.48 o                         
 -11  12   4      83001.00      83501.18      1548.21 o                         
 -10  12   4      64668.18      65615.69      1617.45 o                         
  -9  12   4      14686.62      16520.66       663.62 o                         
  -8  12   4     110960.52     114043.84      2835.28 o                         
  -7  12   4     162094.25     165501.80      4610.80 o                         
  -6  12   4      30058.28      31825.30      1245.93 o                         
  -5  12   4     148465.09     149596.19      3641.13 o                         
  -4  12   4     170093.16     160241.20      3359.08 o                         
  -3  12   4      34996.74      35328.32      1178.23 o                         
  -2  12   4     166157.67     166279.97      2762.05 o                         
  -1  12   4      71731.53      73926.12      1542.77 o                         
   0  12   4      23889.11      23649.20       614.42 o                         
   1  12   4      95258.24      95152.77      1758.09 o                         
   2  12   4      33680.04      34220.04       960.79 o                         
   3  12   4       3072.97       2640.76       254.35 o                         
   4  12   4      30809.81      32048.83       914.94 o                         
   5  12   4      40517.05      42025.34      1010.36 o                         
   6  12   4      15161.80      14994.60       564.43 o                         
   7  12   4       6905.39       6829.71       398.35 o                         
   8  12   4      39818.56      37729.52      2353.91 o                         
   9  12   4      22802.07      23410.60      1924.54 o                         
 -15  13   4       1612.47       1478.28      1024.47 o                         
 -14  13   4       1163.71        994.12       289.89 o                         
 -13  13   4        396.82        557.68       204.53 o                         
 -12  13   4          1.34        160.98       173.03 o                         
 -11  13   4         16.31        223.66       247.12 o                         
 -10  13   4       4938.96       5024.52       495.79 o                         
  -9  13   4       1904.46       1830.83       344.52 o                         
  -8  13   4       2095.44       2475.04       337.90 o                         
  -7  13   4        798.18        273.39       266.67 o                         
  -6  13   4      10036.07       9658.42       453.07 o                         
  -5  13   4       2057.95       1830.45       304.02 o                         
  -4  13   4        789.43        914.00       202.57 o                         
  -3  13   4       1872.14       1704.12       169.13 o                         
  -2  13   4       4119.82       4001.35       234.71 o                         
  -1  13   4       1457.87       1516.93       156.79 o                         
   0  13   4        389.94        587.03       154.90 o                         
   1  13   4        479.41        597.14       139.86 o                         
   2  13   4       2161.62       1964.36       171.96 o                         
   3  13   4       3038.71       3387.04       329.76 o                         
   4  13   4        257.63        345.83       195.78 o                         
   5  13   4         85.10        201.19       181.79 o                         
   6  13   4       3102.95       3514.69       297.49 o                         
   7  13   4       2131.78       1694.09       379.71 o                         
   8  13   4        170.26       1044.96       622.00 o                         
 -15  14   4       6671.73       6471.14       505.17 o                         
 -14  14   4        362.42        349.02       340.73 o                         
 -13  14   4       7406.56       6680.20       354.14 o                         
 -12  14   4         17.60        392.63       210.38 o                         
 -11  14   4      80465.50      80650.48      1788.71 o                         
 -10  14   4       6562.23       7539.12       521.34 o                         
  -9  14   4      88334.91      85966.70      1960.36 o                         
  -8  14   4     223083.66     218963.19      5159.82 o                         
  -7  14   4       2175.69       2651.64       537.53 o                         
  -6  14   4      92986.18      95740.05      2055.36 o                         
  -5  14   4      83929.71      84100.95      1900.89 o                         
  -4  14   4      14662.78      16137.07       591.70 o                         
  -3  14   4       8840.34       9323.61       369.13 o                         
  -2  14   4      47225.04      47451.85      1043.33 o                         
  -1  14   4     144287.36     144688.31      2278.68 o                         
   0  14   4       1022.18       1181.47       168.05 o                         
   1  14   4     145907.48     148443.98      2573.40 o                         
   2  14   4      37948.32      37060.78      1700.92 o                         
   3  14   4      60819.77      61768.72      1370.65 o                         
   4  14   4      77031.48      79593.67      1639.01 o                         
   5  14   4       2212.61       1886.43       223.23 o                         
   6  14   4      28778.62      28681.33       814.84 o                         
   7  14   4        361.10        465.08       334.98 o                         
   8  14   4        223.34        128.79       544.43 o                         
 -15  15   4         53.55       -357.10       715.67 o                         
 -14  15   4       3316.05       2786.63       305.24 o                         
 -13  15   4        564.61        556.13       104.73 o                         
 -12  15   4       7872.10       6597.57       612.76 o                         
 -11  15   4         69.35         38.06       284.92 o                         
 -10  15   4       2308.92       2364.99       337.95 o                         
  -9  15   4        895.67       1610.14       339.65 o                         
  -8  15   4       5964.58       6628.94       500.49 o                         
  -7  15   4       4732.17       4760.44       421.63 o                         
  -6  15   4       4115.09       4216.53       322.63 o                         
  -5  15   4        628.15        671.43       198.42 o                         
  -4  15   4      21442.18      21053.19       987.77 o                         
  -3  15   4       3203.45       2878.72       287.00 o                         
  -2  15   4       8385.36       8809.40       328.20 o                         
  -1  15   4          6.23        186.87       128.96 o                         
   0  15   4      11242.32      11555.12       366.99 o                         
   1  15   4       3673.41       3250.12       272.77 o                         
   2  15   4       3295.37       3518.54       319.34 o                         
   3  15   4         19.17        -70.44       187.36 o                         
   4  15   4       8038.79       8129.96       520.99 o                         
   5  15   4       3537.28       2885.68       231.62 o                         
   6  15   4        746.15        884.82       315.36 o                         
   7  15   4        106.34        228.31       519.55 o                         
 -14  16   4      35070.77      31666.44      1848.63 o                         
 -13  16   4      51392.66      52307.08      2126.49 o                         
 -12  16   4      23824.78      23926.72       832.34 o                         
 -11  16   4       1643.21       1214.02       307.24 o                         
 -10  16   4       9958.48       9950.42       603.22 o                         
  -9  16   4       2680.57       2874.76       343.41 o                         
  -8  16   4     112450.13     112435.13      2235.38 o                         
  -7  16   4     144376.86     148391.31      2784.87 o                         
  -6  16   4      28725.12      29723.08       818.99 o                         
  -5  16   4        198.01        406.36       155.77 o                         
  -4  16   4     478353.00     473997.59      9168.88 o                         
  -3  16   4      43108.80      42833.14      1094.93 o                         
  -2  16   4      99018.93     101629.96      1784.84 o                         
  -1  16   4     240821.94     241104.50      3854.47 o                         
   0  16   4     114886.23     117481.25      1985.76 o                         
   1  16   4       2008.99       2115.00       192.21 o                         
   2  16   4      71509.81      71792.66      1809.68 o                         
   3  16   4       2481.97       2160.01       182.70 o                         
   4  16   4      77831.10      77658.11      1853.08 o                         
   5  16   4     122500.69     106346.11      5741.68 o                         
   6  16   4      21306.13      22638.08      1233.13 o                         
   7  16   4       7065.47       8075.75       986.42 o                         
 -14  17   4        849.25        517.69       588.50 o                         
 -13  17   4        903.18        384.69       313.50 o                         
 -12  17   4      12219.81      12181.80       650.46 o                         
 -11  17   4        130.89        190.19       296.33 o                         
 -10  17   4       5130.93       5323.45       537.65 o                         
  -9  17   4       5899.40       5388.50       412.45 o                         
  -8  17   4      20600.61      20427.84       712.38 o                         
  -7  17   4        100.18        226.09       206.25 o                         
  -6  17   4       1267.90       1292.91       217.75 o                         
  -5  17   4       4670.40       4125.20       290.93 o                         
  -4  17   4      19055.56      17544.96       615.26 o                         
  -3  17   4        874.59       1406.73       200.09 o                         
  -2  17   4       2361.95       2636.45       218.29 o                         
  -1  17   4        686.41        413.75       137.39 o                         
   0  17   4      16998.30      17056.65       449.12 o                         
   1  17   4        638.90        824.71       139.52 o                         
   2  17   4       3550.34       3682.11       546.03 o                         
   3  17   4       1072.92        646.34       245.95 o                         
   4  17   4       7661.54       7222.87       608.13 o                         
   5  17   4        302.97        494.27       256.26 o                         
   6  17   4        821.92        679.08       504.92 o                         
 -14  18   4      25535.04      25696.09      1630.81 o                         
 -13  18   4       4300.73       4381.70       443.32 o                         
 -12  18   4     116317.66     115503.37      2580.77 o                         
 -11  18   4      49557.77      50097.46      1387.58 o                         
 -10  18   4      24150.75      24065.92      1246.67 o                         
  -9  18   4      83925.09      85803.64      1715.21 o                         
  -8  18   4       2473.09       2461.21       293.51 o                         
  -7  18   4      49119.57      48934.52      1178.50 o                         
  -6  18   4       2114.10       2511.78       311.87 o                         
  -5  18   4        160.54        466.18       167.58 o                         
  -4  18   4        230.96        382.00       183.50 o                         
  -3  18   4      12256.77      12186.28       476.95 o                         
  -2  18   4      76132.58      76191.27      1547.99 o                         
  -1  18   4       3337.40       3305.23       289.77 o                         
   0  18   4      79680.00      81576.12      1455.14 o                         
   1  18   4      48567.86      45433.31      1400.76 o                         
   2  18   4      54986.05      58120.09      1578.88 o                         
   3  18   4      37405.18      35603.49      1084.38 o                         
   4  18   4        471.41        198.85       238.17 o                         
   5  18   4      32969.45      33456.86      1473.33 o                         
 -13  19   4        338.96        413.12       325.25 o                         
 -12  19   4        468.32        288.44       272.32 o                         
 -11  19   4        826.81        818.33       300.17 o                         
 -10  19   4       5330.85       4872.37       380.51 o                         
  -9  19   4         22.91        129.70       240.04 o                         
  -8  19   4       1279.60       1492.23       257.20 o                         
  -7  19   4       2823.01       2939.53       291.10 o                         
  -6  19   4       9403.44       8671.53       412.44 o                         
  -5  19   4        282.82        762.48       191.89 o                         
  -4  19   4       2670.75       2713.76       272.52 o                         
  -3  19   4       2632.47       2735.81       244.08 o                         
  -2  19   4       2126.04       2372.93       218.40 o                         
  -1  19   4         77.72        124.07       134.85 o                         
   0  19   4        240.45        455.76       138.26 o                         
   1  19   4        136.94        322.96       203.89 o                         
   2  19   4       4016.85       3998.55       307.45 o                         
   3  19   4        268.55        386.31       201.54 o                         
   4  19   4        609.25       1052.07       312.64 o                         
   5  19   4        223.18         77.57       406.86 o                         
 -13  20   4        740.38        479.63       291.75 o                         
 -12  20   4      35048.54      34644.13      1094.96 o                         
 -11  20   4      14324.06      14306.45       623.92 o                         
 -10  20   4      11629.93      11822.78       739.06 o                         
  -9  20   4      47452.93      49450.12      1239.38 o                         
  -8  20   4      60202.98      60189.54      1397.35 o                         
  -7  20   4      62904.08      63102.52      1420.53 o                         
  -6  20   4      26449.63      27952.65       749.48 o                         
  -5  20   4      47322.78      48597.71      1184.97 o                         
  -4  20   4      64771.42      65800.23      1478.57 o                         
  -3  20   4      10615.93      11020.09       660.14 o                         
  -2  20   4       9277.77      10155.07       585.57 o                         
  -1  20   4      18513.51      19517.48       594.01 o                         
   0  20   4      16812.52      16748.12       899.15 o                         
   1  20   4       2211.23       2545.85       320.81 o                         
   2  20   4       4352.92       4205.88       367.75 o                         
   3  20   4      38459.95      39206.89      1173.82 o                         
   4  20   4       1716.94        818.11       421.50 o                         
 -13  21   4          0.35        117.80       339.10 o                         
 -12  21   4        207.92        568.16       307.98 o                         
 -11  21   4       1808.53       1945.76       309.20 o                         
 -10  21   4       1505.67       1330.40       260.61 o                         
  -9  21   4        193.59        358.80       249.10 o                         
  -8  21   4         58.86        293.92       243.18 o                         
  -7  21   4         21.20         68.69       227.01 o                         
  -6  21   4       6101.48       5751.83       519.65 o                         
  -5  21   4       3830.64       3472.74       449.54 o                         
  -4  21   4        346.11        542.54       211.01 o                         
  -3  21   4        880.96       1002.32       185.59 o                         
  -2  21   4       6003.60       6035.80       453.61 o                         
  -1  21   4       1094.51        532.75       222.83 o                         
   0  21   4        303.38        486.80       194.89 o                         
   1  21   4         88.44       -173.88       248.58 o                         
   2  21   4       1873.86       1971.07       334.53 o                         
   3  21   4        526.45        395.94       261.57 o                         
 -14  22   4      26650.38      21342.63      2037.23 o                         
 -13  22   4         88.79        116.32       414.14 o                         
 -12  22   4       3686.27       4053.36       453.20 o                         
 -11  22   4       2975.37       3495.69       332.08 o                         
 -10  22   4       2790.98       2677.62       319.35 o                         
  -9  22   4      49985.84      51685.11      1281.63 o                         
  -8  22   4       4953.38       4650.85       361.67 o                         
  -7  22   4      70946.28      73961.88      1606.50 o                         
  -6  22   4      28736.02      30711.92      1245.51 o                         
  -5  22   4      76030.57      77148.13      1708.82 o                         
  -4  22   4      73704.20      75615.68      1660.89 o                         
  -3  22   4       1996.66       1955.35       208.50 o                         
  -2  22   4      44661.64      45488.43      1056.43 o                         
  -1  22   4      18792.74      19624.81       699.82 o                         
   0  22   4       2201.69       2619.40       679.57 o                         
   1  22   4       4948.53       4823.17       537.19 o                         
   2  22   4      21908.54      20373.44      1034.45 o                         
   3  22   4      21021.46      17811.14      1115.21 o                         
 -14  23   4        777.34        197.58       810.79 o                         
 -13  23   4        146.69        299.39       553.75 o                         
 -12  23   4       7226.59       7447.73       475.46 o                         
 -11  23   4        835.13        666.62       262.41 o                         
 -10  23   4       3856.64       4157.34       409.41 o                         
  -9  23   4        541.40        254.41       249.75 o                         
  -8  23   4       8463.29       7456.50       445.36 o                         
  -7  23   4        506.80        247.89       265.59 o                         
  -6  23   4        338.78        333.63       209.74 o                         
  -5  23   4        213.40        227.05       209.53 o                         
  -4  23   4       5892.76       5965.35       331.01 o                         
  -3  23   4       3005.46       3402.44       240.16 o                         
  -2  23   4        718.03        873.49       209.10 o                         
  -1  23   4        400.91        207.97       202.85 o                         
   0  23   4       5605.00       5737.26       432.32 o                         
   1  23   4       1725.04       1094.56       297.18 o                         
   2  23   4        896.53        784.56       376.86 o                         
 -14  24   4      20973.06      20549.40      2094.31 o                         
 -13  24   4       6250.03       6944.08      1020.81 o                         
 -12  24   4     145145.84     144866.95      2887.19 o                         
 -11  24   4       6349.50       6120.37       429.58 o                         
 -10  24   4       5405.71       5522.15       401.00 o                         
  -9  24   4      33983.13      34138.68       923.58 o                         
  -8  24   4      83256.05      85883.89      1720.58 o                         
  -7  24   4       1756.20       1929.82       306.18 o                         
  -6  24   4      11987.99      11941.32       475.04 o                         
  -5  24   4        700.43       1108.42       284.79 o                         
  -4  24   4      21602.20      21447.32       773.70 o                         
  -3  24   4     115580.36     117168.26      2205.71 o                         
  -2  24   4      26503.94      28116.46       925.70 o                         
  -1  24   4       3171.42       2589.77       291.78 o                         
   0  24   4     146601.94     146138.81      5299.15 o                         
   1  24   4        547.39        887.91       251.22 o                         
 -13  25   4       1194.50        216.60      1014.23 o                         
 -12  25   4       4368.42       4254.84       455.21 o                         
 -11  25   4        408.61        387.02       332.17 o                         
 -10  25   4       1819.74       1712.40       296.42 o                         
  -9  25   4        425.55        474.98       270.35 o                         
  -8  25   4      10338.24      10423.55       572.69 o                         
  -7  25   4        851.53       1107.87       280.33 o                         
  -6  25   4       4151.41       4251.86       312.34 o                         
  -5  25   4       1924.49       1489.00       298.16 o                         
  -4  25   4       9145.00       7975.40       427.92 o                         
  -3  25   4        149.41        143.51       192.82 o                         
  -2  25   4        610.50        701.73       324.96 o                         
  -1  25   4        368.78        552.35       300.27 o                         
   0  25   4       4790.84       4213.08       395.61 o                         
   1  25   4       1226.79        832.75       687.86 o                         
 -13  26   4       1824.85       3117.31      1050.81 o                         
 -12  26   4        412.17        639.28       337.68 o                         
 -11  26   4      16550.11      16447.27       700.62 o                         
 -10  26   4      34339.51      35046.93       963.59 o                         
  -9  26   4        831.45       1043.30       278.18 o                         
  -8  26   4     113999.67     114188.13      2300.57 o                         
  -7  26   4      27617.29      27491.50       781.95 o                         
  -6  26   4       6487.57       6494.75       427.48 o                         
  -5  26   4      50388.77      49308.34      1388.44 o                         
  -4  26   4       5694.11       6135.66       383.68 o                         
  -3  26   4       1672.85       1626.18       273.90 o                         
  -2  26   4        292.99        166.92       314.69 o                         
  -1  26   4       7799.88       7818.95       533.59 o                         
   0  26   4        714.38        807.87       658.59 o                         
 -12  27   4       1433.87       1831.76       566.77 o                         
 -11  27   4       1773.12       1881.32       386.03 o                         
 -10  27   4       1176.10        720.66       330.95 o                         
  -9  27   4         76.12         84.70       287.05 o                         
  -8  27   4        287.10         11.71       343.51 o                         
  -7  27   4        404.42        399.28       234.81 o                         
  -6  27   4       3313.89       3181.75       309.02 o                         
  -5  27   4         41.03        124.05       221.52 o                         
  -4  27   4       1873.70       1842.44       249.67 o                         
  -3  27   4        540.60        676.12       299.89 o                         
  -2  27   4       2909.12       2482.60       321.96 o                         
  -1  27   4         19.65         11.71       444.15 o                         
 -12  28   4      17652.56      17685.27      1852.83 o                         
 -11  28   4      28912.66      26146.67      1229.73 o                         
 -10  28   4       1239.49        989.49       337.32 o                         
  -9  28   4      25389.79      25558.48      1015.36 o                         
  -8  28   4      26423.04      24415.52       920.13 o                         
  -7  28   4         36.34        437.93       248.41 o                         
  -6  28   4      31568.91      32966.41      1216.50 o                         
  -5  28   4      24211.30      23560.18      1042.57 o                         
  -4  28   4         24.63        235.72       199.10 o                         
  -3  28   4      27222.73      23911.92      1283.08 o                         
  -2  28   4      21612.03      20528.25      1235.98 o                         
 -11  29   4        453.47        925.85       430.50 o                         
 -10  29   4       3754.21       3321.65       444.99 o                         
  -9  29   4         20.52        523.43       321.74 o                         
  -8  29   4         77.36        363.46       357.04 o                         
  -7  29   4        897.57       1192.52       319.39 o                         
  -6  29   4       1023.45        507.10       358.90 o                         
  -5  29   4        516.80        212.92       242.09 o                         
  -4  29   4        194.72        198.86       271.46 o                         
 -10  30   4       6796.91       5748.20       569.30 o                         
  -9  30   4        748.64        361.81       347.79 o                         
  -8  30   4       7150.71       7339.87       590.30 o                         
  -7  30   4        243.96        572.15       324.33 o                         
  -6  30   4      21362.23      19416.16      1149.79 o                         
  -5  30   4      12145.70      11850.71       676.23 o                         
   1   0   5       6010.83       6224.31       451.30 o                         
   2   0   5      16621.14      17530.39       945.93 o                         
   3   0   5       4176.71       4350.92       362.92 o                         
   4   0   5        577.50        661.32       157.67 o                         
   5   0   5       8097.63       8489.37       389.67 o                         
   6   0   5      12614.73      13918.34       516.36 o                         
   7   0   5        195.43        359.42       213.38 o                         
   8   0   5       4570.80       4501.71       347.28 o                         
   9   0   5       9950.16       9820.55       496.31 o                         
  10   0   5         61.03        128.10       226.02 o                         
  11   0   5      25367.51      24790.24       923.31 o                         
  12   0   5        685.34        690.61       286.45 o                         
 -13   1   5        961.48        952.76       330.77 o                         
 -12   1   5          1.40        384.59       270.07 o                         
 -11   1   5       1794.28       1903.48       290.46 o                         
 -10   1   5       6463.05       6006.89       390.62 o                         
  -9   1   5       2108.48       2726.37       297.04 o                         
  -8   1   5         91.52        278.94       255.92 o                         
  -7   1   5      23332.15      24372.98       865.32 o                         
  -6   1   5       1377.53       2031.32       231.32 o                         
  -5   1   5       2331.27       2517.98       327.32 o                         
  -4   1   5       8843.03       9171.78       385.23 o                         
  -3   1   5      11579.42      12332.40       974.68 o                         
  -2   1   5      11253.72      10995.60      1030.76 o                         
  -1   1   5        106.02        282.53       254.11 o                         
   0   1   5        112.08         56.54       280.65 o                         
   1   1   5      19087.44      20203.56      1131.91 o                         
   2   1   5       6737.08       6334.33       467.46 o                         
   3   1   5        471.84        432.39       197.42 o                         
   4   1   5        251.54        388.87       151.89 o                         
   5   1   5       3620.42       4225.79       288.68 o                         
   6   1   5      10818.54      10927.53       524.03 o                         
   7   1   5         40.89         18.41       187.92 o                         
   8   1   5       3240.13       3435.53       322.56 o                         
   9   1   5       7050.12       6640.80       409.45 o                         
  10   1   5       7480.86       7100.15       408.15 o                         
  11   1   5       3626.21       3195.23       336.05 o                         
  12   1   5         53.51         51.40       264.48 o                         
 -13   2   5       2570.62       2931.64       395.91 o                         
 -12   2   5         77.48         -9.17       255.00 o                         
 -11   2   5      49238.57      48580.57      1188.12 o                         
 -10   2   5      28717.79      28294.45      1027.57 o                         
  -9   2   5       1096.23       1124.47       286.59 o                         
  -8   2   5      12793.22      12634.89       724.13 o                         
  -7   2   5       8254.54       8487.54       407.35 o                         
  -6   2   5     174442.22     174796.08      3700.70 o                         
  -5   2   5        912.17       2012.18       345.81 o                         
  -4   2   5      16963.87      17232.00       648.73 o                         
  -3   2   5     275657.44     263517.75      6812.99 o                         
  -2   2   5      21386.47      23060.33      1507.00 o                         
  -1   2   5        983.11       1728.73       360.63 o                         
   0   2   5       2643.12       3228.11       515.47 o                         
   1   2   5      15992.36      16829.86       936.30 o                         
   2   2   5     119755.42     121676.89      3385.83 o                         
   3   2   5       6192.23       7290.95       667.21 o                         
   4   2   5       2523.32       2818.56       279.78 o                         
   5   2   5      23804.25      24049.49      1077.38 o                         
   6   2   5      54688.96      57099.45      1479.75 o                         
   7   2   5        973.45       1244.99       255.73 o                         
   8   2   5      21030.62      23203.38       787.80 o                         
   9   2   5      35918.59      38728.08      1147.36 o                         
  10   2   5      29408.74      27742.56       980.30 o                         
  11   2   5       7588.19       8060.20       444.95 o                         
  12   2   5         21.80         30.68       307.20 o                         
 -13   3   5       4950.14       5026.17       446.59 o                         
 -12   3   5       7903.76       6639.31       415.74 o                         
 -11   3   5       6747.94       6123.85       569.80 o                         
 -10   3   5         76.82        340.27       232.78 o                         
  -9   3   5         31.44        301.24       304.97 o                         
  -8   3   5         16.97        650.78       206.01 o                         
  -7   3   5      17323.40      16853.94       627.02 o                         
  -6   3   5      10119.53      10857.22       477.29 o                         
  -5   3   5      18344.82      19030.48       937.85 o                         
  -4   3   5        608.96       1002.25       205.19 o                         
  -3   3   5      54918.93      51535.91      2339.32 o                         
  -2   3   5       4512.46       4840.29       388.00 o                         
  -1   3   5      18473.90      18022.12      1033.57 o                         
   0   3   5       2273.81       2400.26       400.39 o                         
   1   3   5      47576.50      45581.68      1531.71 o                         
   2   3   5       6438.91       5621.56       422.77 o                         
   3   3   5       8466.54       9925.24       441.32 o                         
   4   3   5        493.63        553.69       156.35 o                         
   5   3   5      30079.07      31364.62      1097.82 o                         
   6   3   5       1456.40       1569.27       226.76 o                         
   7   3   5       4818.14       4926.08       376.80 o                         
   8   3   5         20.45        118.96       229.88 o                         
   9   3   5       4495.89       4620.66       376.23 o                         
  10   3   5       5328.81       4668.48       352.27 o                         
  11   3   5        744.41        565.86       264.23 o                         
 -13   4   5      16533.33      16332.62       741.34 o                         
 -12   4   5          5.41        130.63       265.89 o                         
 -11   4   5      45456.05      48685.11      1513.81 o                         
 -10   4   5         50.40        -20.63       293.42 o                         
  -9   4   5      46563.34      49130.32      1236.80 o                         
  -8   4   5       6069.98       5779.91       415.83 o                         
  -7   4   5      81090.07      83952.09      1975.50 o                         
  -6   4   5       1320.55       1473.16       228.10 o                         
  -5   4   5      47547.92      46687.65      1372.31 o                         
  -4   4   5       7585.64       6249.90       567.58 o                         
  -3   4   5     105655.45     111157.25      3092.66 o                         
  -2   4   5      17626.41      18723.82      1059.17 o                         
  -1   4   5      16455.01      18676.84      1125.45 o                         
   0   4   5      16449.30      16619.45      1140.68 o                         
   1   4   5     280795.28     268896.25      6990.82 o                         
   2   4   5       7058.63       7451.11       434.70 o                         
   3   4   5     160849.56     159625.53      3769.12 o                         
   4   4   5      39653.80      37947.64       960.14 o                         
   5   4   5      33322.07      33177.80       923.89 o                         
   6   4   5        784.27        827.33       191.33 o                         
   7   4   5      20685.82      22650.73       956.83 o                         
   8   4   5       9429.41       9141.27       551.33 o                         
   9   4   5      49890.08      50699.73      1177.81 o                         
  10   4   5        447.85        692.20       250.01 o                         
  11   4   5      18130.72      18371.83       719.85 o                         
 -13   5   5      10918.19      10242.19       583.75 o                         
 -12   5   5         47.54         52.65       244.04 o                         
 -11   5   5      20276.16      20728.96       920.50 o                         
 -10   5   5      10022.32       8681.54       549.11 o                         
  -9   5   5      20706.60      21002.73       700.09 o                         
  -8   5   5      10017.92      10740.69       497.22 o                         
  -7   5   5       4601.04       4636.24       453.54 o                         
  -6   5   5       9797.13      10074.84       508.95 o                         
  -5   5   5       6667.20       7815.70       498.13 o                         
  -4   5   5        332.42        555.95       161.31 o                         
  -3   5   5       5742.83       6838.16       621.74 o                         
  -2   5   5       1899.05       2454.92       410.52 o                         
  -1   5   5      56052.42      58563.54      2209.42 o                         
   0   5   5       1431.88       1638.30       409.26 o                         
   1   5   5      10011.01      10220.84       521.52 o                         
   2   5   5       5552.44       5870.34       618.77 o                         
   3   5   5      27565.30      26101.80       993.26 o                         
   4   5   5       1289.53       1384.79       184.88 o                         
   5   5   5       7991.76       9386.00       410.41 o                         
   6   5   5       1355.98       1746.30       232.20 o                         
   7   5   5      25605.49      25683.68       762.20 o                         
   8   5   5        529.91        764.76       267.21 o                         
   9   5   5       2367.52       2622.72       277.24 o                         
  10   5   5       3094.03       3629.95       407.82 o                         
  11   5   5       7583.79       6901.89       457.76 o                         
 -13   6   5       4733.33       6143.06       628.87 o                         
 -12   6   5       2116.34       2459.87       300.48 o                         
 -11   6   5        414.47        132.41       289.95 o                         
 -10   6   5      24168.06      24722.21       785.47 o                         
  -9   6   5     117700.49     118440.99      2707.36 o                         
  -8   6   5         11.49        193.65       199.35 o                         
  -7   6   5       5464.04       5936.92       557.11 o                         
  -6   6   5     121857.15     122368.52      2749.12 o                         
  -5   6   5     160292.78     160006.30      3445.65 o                         
  -4   6   5       9286.52       9760.29       469.31 o                         
  -3   6   5        435.83       1330.40       433.28 o                         
  -2   6   5     303051.88     298719.28      7772.45 o                         
  -1   6   5     106687.94     104016.16      3343.74 o                         
   0   6   5       1660.96       2170.49       389.34 o                         
   1   6   5      19641.13      20499.16       926.72 o                         
   2   6   5      57210.79      58858.94      1630.97 o                         
   3   6   5     105285.60     105837.32      2348.17 o                         
   4   6   5       6005.90       5974.65       297.85 o                         
   5   6   5        480.46        322.49       180.26 o                         
   6   6   5      51432.21      53373.41      1247.21 o                         
   7   6   5      47010.26      48274.69      1165.76 o                         
   8   6   5       1276.03       1109.20       228.02 o                         
   9   6   5        200.14        131.35       271.98 o                         
  10   6   5      26697.84      26443.22       853.44 o                         
 -14   7   5       5859.69       6341.52       659.53 o                         
 -13   7   5          9.20        451.02       285.12 o                         
 -12   7   5        363.11        628.42       326.24 o                         
 -11   7   5        669.57        238.69       237.91 o                         
 -10   7   5        356.27       1448.24       263.60 o                         
  -9   7   5      16714.13      16861.02       641.78 o                         
  -8   7   5       1930.18       2024.37       224.83 o                         
  -7   7   5      15720.88      16676.39       754.43 o                         
  -6   7   5      14862.67      14987.88       787.51 o                         
  -5   7   5      24849.42      25354.49      1376.11 o                         
  -4   7   5       7117.55       6911.31       720.05 o                         
  -3   7   5          8.76         -7.78       273.20 o                         
  -2   7   5       5640.96       4931.25       583.12 o                         
  -1   7   5       6565.56       6683.50       431.80 o                         
   0   7   5        731.78       1051.32       229.65 o                         
   1   7   5        571.71       1219.26       232.39 o                         
   2   7   5       2390.96       1688.34       230.94 o                         
   3   7   5      12325.45      12683.71       522.05 o                         
   4   7   5       1035.07       1772.30       260.94 o                         
   5   7   5        571.87        504.13       165.86 o                         
   6   7   5        803.05       1177.46       212.89 o                         
   7   7   5       3966.96       4451.42       413.74 o                         
   8   7   5        846.33        734.34       277.67 o                         
   9   7   5        700.59       1461.05       284.16 o                         
  10   7   5         14.49          1.89       280.70 o                         
 -14   8   5        240.99        467.43       402.94 o                         
 -13   8   5        198.64        142.20       362.59 o                         
 -12   8   5        883.55       1381.85       257.80 o                         
 -11   8   5       2083.07       2316.18       299.09 o                         
 -10   8   5      10643.93      11672.54       534.45 o                         
  -9   8   5       9154.96      10312.56       527.40 o                         
  -8   8   5      13026.12      13009.25       632.08 o                         
  -7   8   5      10427.41      11301.56       566.70 o                         
  -6   8   5      36290.11      35241.88      1223.96 o                         
  -5   8   5        947.29       1244.01       365.55 o                         
  -4   8   5        623.34        695.61       144.59 o                         
  -3   8   5      10435.67      13729.94       815.27 o                         
  -2   8   5       7903.76       6960.71       894.43 o                         
  -1   8   5      14111.30      15430.50       677.49 o                         
   0   8   5        357.10        236.21       202.10 o                         
   1   8   5         42.14        175.06       164.86 o                         
   2   8   5        891.29       1221.02       225.72 o                         
   3   8   5       1729.58       2582.06       290.11 o                         
   4   8   5      14764.86      14791.89       514.74 o                         
   5   8   5      19870.71      20207.65       783.01 o                         
   6   8   5       3724.09       3749.90       272.02 o                         
   7   8   5       2493.05       2569.51       345.04 o                         
   8   8   5      16354.21      16179.71       673.33 o                         
   9   8   5       2191.52       2150.87       295.49 o                         
  10   8   5        119.35        170.87       348.10 o                         
 -14   9   5        259.62        262.74       355.65 o                         
 -13   9   5       2752.09       2655.29       442.99 o                         
 -12   9   5      12091.12      11453.61       502.72 o                         
 -11   9   5       1129.89       1243.45       317.64 o                         
 -10   9   5        676.58       1160.24       220.46 o                         
  -9   9   5       4189.67       4657.18       416.69 o                         
  -8   9   5       1110.47       1159.04       271.85 o                         
  -7   9   5       3111.18       3722.77       492.83 o                         
  -6   9   5      17544.92      17445.49       881.35 o                         
  -5   9   5       5922.18       7015.59       909.58 o                         
  -4   9   5        831.54        751.87       145.08 o                         
  -3   9   5      42528.08      40039.32      1740.85 o                         
  -2   9   5        513.90        428.93       227.70 o                         
  -1   9   5       5798.11       5003.23       385.08 o                         
   0   9   5       3237.13       3981.34       307.73 o                         
   1   9   5       5709.80       6205.47       340.65 o                         
   2   9   5       2222.24       2183.05       218.68 o                         
   3   9   5         79.28        536.11       202.49 o                         
   4   9   5        771.75        831.73       171.57 o                         
   5   9   5       7511.05       7990.10       415.83 o                         
   6   9   5       1595.48       1798.84       290.38 o                         
   7   9   5        417.90        241.54       254.85 o                         
   8   9   5          2.22        -72.19       269.70 o                         
   9   9   5        884.29       1314.55       273.46 o                         
 -14  10   5       4692.69       4735.98      1137.16 o                         
 -13  10   5       1047.21       1182.34       288.31 o                         
 -12  10   5       8898.35       8838.75       868.14 o                         
 -11  10   5      23143.96      24582.25       831.74 o                         
 -10  10   5      41618.71      39490.69      2349.29 o                         
  -9  10   5      13361.04      12313.13       645.55 o                         
  -8  10   5       1147.35       1441.08       330.72 o                         
  -7  10   5      31788.19      31905.75      1388.31 o                         
  -6  10   5      29494.26      30338.94      2130.90 o                         
  -5  10   5      16202.48      17380.00       891.92 o                         
  -4  10   5        194.37        440.67       202.49 o                         
  -3  10   5      46955.15      47220.48      1284.80 o                         
  -2  10   5     175785.67     170793.42      4062.20 o                         
  -1  10   5       4619.24       4512.56       340.61 o                         
   0  10   5      10203.47      10425.67       474.04 o                         
   1  10   5     161170.38     161348.09      3107.10 o                         
   2  10   5      84516.41      85774.86      2495.97 o                         
   3  10   5        453.21        726.30       210.92 o                         
   4  10   5       7072.57       7409.37       336.73 o                         
   5  10   5      34523.09      34343.27      1123.12 o                         
   6  10   5      74917.53      76702.71      1863.66 o                         
   7  10   5       4201.30       4161.89       363.64 o                         
   8  10   5        311.79        167.09       264.50 o                         
   9  10   5      26299.74      25952.44      1338.22 o                         
 -14  11   5      11019.93      11386.92       735.60 o                         
 -13  11   5       6958.59       6852.21       449.21 o                         
 -12  11   5          6.94        540.50       229.26 o                         
 -11  11   5      46661.66      46476.41      1453.66 o                         
 -10  11   5         62.45        213.38       306.71 o                         
  -9  11   5       7492.52       8239.55       597.97 o                         
  -8  11   5      19195.58      19112.98      1231.32 o                         
  -7  11   5      13217.51      13012.90       949.27 o                         
  -6  11   5        187.57        715.48       364.90 o                         
  -5  11   5        357.10        426.70       256.65 o                         
  -4  11   5        133.18        481.72       181.88 o                         
  -3  11   5      13595.08      12962.50       677.03 o                         
  -2  11   5      28817.97      26482.17      1323.22 o                         
  -1  11   5       9304.39      10162.42       487.24 o                         
   0  11   5         12.18         94.68       188.83 o                         
   1  11   5      39146.39      39166.19       985.72 o                         
   2  11   5       4269.38       4005.00       274.21 o                         
   3  11   5       5656.30       5504.32       278.46 o                         
   4  11   5         43.82       1235.27       156.03 o                         
   5  11   5       8940.16       8861.20       688.10 o                         
   6  11   5       3012.45       2857.51       326.99 o                         
   7  11   5       2550.40       3242.09       424.10 o                         
   8  11   5        224.82        157.71       285.11 o                         
   9  11   5       4606.55       5941.92      1085.94 o                         
 -14  12   5        853.44        624.05       298.78 o                         
 -13  12   5        663.03        803.78       228.50 o                         
 -12  12   5       2034.47       1606.96       360.52 o                         
 -11  12   5      72417.05      74569.41      1848.28 o                         
 -10  12   5       3632.42       4231.05       512.00 o                         
  -9  12   5      45855.18      50059.32      2964.57 o                         
  -8  12   5        912.72        804.97       688.59 o                         
  -7  12   5      46638.44      48939.96      2120.32 o                         
  -6  12   5      11740.49      12517.28       777.31 o                         
  -5  12   5     160756.97     167590.16      3092.13 o                         
  -4  12   5       1487.09       1762.58       284.49 o                         
  -3  12   5     104321.14     105293.74      2413.94 o                         
  -2  12   5      38755.39      39159.14      1119.45 o                         
  -1  12   5      24567.16      26877.83       806.06 o                         
   0  12   5      12618.00      12148.24       499.33 o                         
   1  12   5       9186.06      10038.80       404.24 o                         
   2  12   5       5663.44       5678.40       331.34 o                         
   3  12   5     114300.42     116569.00      2107.95 o                         
   4  12   5       9497.16       9527.04       485.04 o                         
   5  12   5      24254.74      24906.31       830.85 o                         
   6  12   5       1915.18       1689.82       256.89 o                         
   7  12   5      44055.55      45834.85      1425.62 o                         
   8  12   5       3906.92       3654.41       481.90 o                         
 -14  13   5       6249.38       5034.75      1598.90 o                         
 -13  13   5         14.98        183.54       356.20 o                         
 -12  13   5       1129.88       1389.84       345.69 o                         
 -11  13   5         87.93        123.61       350.51 o                         
 -10  13   5       3207.07       3553.06       443.20 o                         
  -9  13   5      33151.46      35214.19      1314.25 o                         
  -8  13   5       3463.87       3915.96       591.15 o                         
  -7  13   5      44052.39      44543.96      1979.70 o                         
  -6  13   5      10895.19      10837.72       553.55 o                         
  -5  13   5      37421.58      39350.23      1058.54 o                         
  -4  13   5       5539.64       5631.58       452.42 o                         
  -3  13   5       2106.84       2743.21       303.48 o                         
  -2  13   5       7711.55       7558.44       676.67 o                         
  -1  13   5      11435.18      11097.58       486.71 o                         
   0  13   5       3647.76       3396.29       260.53 o                         
   1  13   5       3143.14       3554.36       239.45 o                         
   2  13   5         18.00        287.64       180.82 o                         
   3  13   5      16299.51      15203.10       688.33 o                         
   4  13   5       1596.22       2234.22       290.49 o                         
   5  13   5       7188.42       6733.07       430.32 o                         
   6  13   5        782.51        935.43       286.68 o                         
   7  13   5       7440.76       6719.51       683.94 o                         
   8  13   5        833.78       1287.90       630.78 o                         
 -14  14   5      28362.47      23135.45      2310.91 o                         
 -13  14   5      43553.46      42433.21      1618.38 o                         
 -12  14   5       3102.26       2631.56       420.17 o                         
 -11  14   5        752.80        946.39       370.28 o                         
 -10  14   5      52716.76      53831.98      1603.59 o                         
  -9  14   5      20468.30      21617.61      1083.49 o                         
  -8  14   5        506.13        531.65       380.52 o                         
  -7  14   5        198.32        509.82       287.96 o                         
  -6  14   5      12132.44      13530.71       825.03 o                         
  -5  14   5      79170.15      80008.34      1694.16 o                         
  -4  14   5       4245.50       4262.08       240.58 o                         
  -3  14   5       4792.81       6230.86       606.11 o                         
  -2  14   5      40856.29      42770.89      1194.83 o                         
  -1  14   5      48108.57      48321.01      1031.51 o                         
   0  14   5         57.78         83.90       168.31 o                         
   1  14   5      11261.70      11708.36       425.84 o                         
   2  14   5      52159.16      55947.38      1675.15 o                         
   3  14   5      20515.50      20823.36       647.06 o                         
   4  14   5       4373.83       4796.40       323.93 o                         
   5  14   5       9377.83       9279.72       620.80 o                         
   6  14   5       1229.29       1765.32       345.38 o                         
   7  14   5      25109.79      26807.45      2028.45 o                         
 -14  15   5       8110.24       9397.31      1545.49 o                         
 -13  15   5      13704.67      14104.51      1729.15 o                         
 -12  15   5      13761.63      13228.22       708.50 o                         
 -11  15   5        158.37        395.93       359.85 o                         
 -10  15   5      14441.09      13850.36       718.20 o                         
  -9  15   5        476.96        495.80       352.44 o                         
  -8  15   5       2500.03       2160.80       410.77 o                         
  -7  15   5        130.99        432.03       250.95 o                         
  -6  15   5        950.57       1496.00       284.54 o                         
  -5  15   5      27578.38      26105.03       721.80 o                         
  -4  15   5       2384.08       2857.54       237.07 o                         
  -3  15   5      16328.64      16257.52       678.84 o                         
  -2  15   5      10881.11      10505.24       507.76 o                         
  -1  15   5      20706.74      20711.96       580.52 o                         
   0  15   5       1797.34       2081.10       208.52 o                         
   1  15   5         50.31        531.45       157.72 o                         
   2  15   5       5051.76       4644.95       286.69 o                         
   3  15   5       5137.30       4152.14       294.95 o                         
   4  15   5       1368.22       1606.62       264.81 o                         
   5  15   5        147.63        677.24       203.46 o                         
   6  15   5        622.27        521.63       350.49 o                         
   7  15   5       3911.77       4939.41       897.14 o                         
 -13  16   5        482.76       1621.75       747.48 o                         
 -12  16   5      19096.30      17684.91       901.04 o                         
 -11  16   5        191.12        352.50       347.64 o                         
 -10  16   5      11924.91      10876.33       701.78 o                         
  -9  16   5      18621.15      21945.63      1100.27 o                         
  -8  16   5       4041.01       4123.52       535.87 o                         
  -7  16   5      19797.71      22026.86       842.49 o                         
  -6  16   5       6587.38       6559.35       521.47 o                         
  -5  16   5        118.54        391.03       150.23 o                         
  -4  16   5      12504.49      12144.69       442.13 o                         
  -3  16   5       1882.23       1895.07       235.59 o                         
  -2  16   5       1286.62       1375.05       260.90 o                         
  -1  16   5         16.53        279.67       164.14 o                         
   0  16   5       2755.14       2851.18       220.46 o                         
   1  16   5        114.95        191.84       153.34 o                         
   2  16   5         47.55        245.49       106.43 o                         
   3  16   5         63.80        377.56       212.80 o                         
   4  16   5       1323.83       1483.54       236.50 o                         
   5  16   5        191.86        323.24       350.61 o                         
   6  16   5        665.97       -120.01       569.31 o                         
 -13  17   5       4193.97       4535.47      1208.87 o                         
 -12  17   5        344.06        292.23       373.32 o                         
 -11  17   5      25573.71      24563.54      1007.67 o                         
 -10  17   5        643.83        792.58       312.02 o                         
  -9  17   5       6975.57       6356.32       499.78 o                         
  -8  17   5      18886.54      18212.68       901.26 o                         
  -7  17   5       1278.53       1087.91       274.73 o                         
  -6  17   5        435.87        500.77       250.74 o                         
  -5  17   5       9111.02       8259.53       386.27 o                         
  -4  17   5        205.22        459.92       182.16 o                         
  -3  17   5       1322.49       1431.55       218.25 o                         
  -2  17   5      19195.20      19709.78       801.53 o                         
  -1  17   5       2886.31       3141.49       238.91 o                         
   0  17   5         91.82        308.35       163.67 o                         
   1  17   5      14196.67      15209.25       727.71 o                         
   2  17   5        503.53        683.00       212.00 o                         
   3  17   5        330.01        573.80       215.00 o                         
   4  17   5        755.67        670.63       283.98 o                         
   5  17   5       1282.80       1353.76       582.48 o                         
   6  17   5        917.55       1279.12       614.68 o                         
 -13  18   5       4334.79       7134.70      1352.30 o                         
 -12  18   5        552.17        378.93       369.48 o                         
 -11  18   5      49443.45      50396.66      1532.21 o                         
 -10  18   5      38963.42      41389.73      1314.88 o                         
  -9  18   5      15812.11      14674.81       789.07 o                         
  -8  18   5        387.82        664.65       277.14 o                         
  -7  18   5      43249.12      46086.12      1476.47 o                         
  -6  18   5     119254.76     121751.14      2797.92 o                         
  -5  18   5       4519.31       4822.66       300.49 o                         
  -4  18   5      16548.86      16294.54       619.44 o                         
  -3  18   5      41245.94      42350.05      1074.18 o                         
  -2  18   5      23217.71      22197.19       743.48 o                         
  -1  18   5      25353.54      27363.39       685.34 o                         
   0  18   5      11783.99      11669.11       449.93 o                         
   1  18   5      24554.49      26189.41       860.31 o                         
   2  18   5      45904.77      44428.74      1256.59 o                         
   3  18   5       1137.92       1053.49       161.81 o                         
   4  18   5        370.37        541.95       255.38 o                         
   5  18   5       3259.13       2801.19       645.42 o                         
 -12  19   5        727.04       1331.43       359.95 o                         
 -11  19   5       2954.21       2461.70       479.59 o                         
 -10  19   5      27372.13      25887.82       928.07 o                         
  -9  19   5       9155.83       8354.66       562.01 o                         
  -8  19   5       2047.36       2645.04       339.95 o                         
  -7  19   5      52435.73      52853.95      1468.88 o                         
  -6  19   5          5.17        276.67       158.69 o                         
  -5  19   5      10580.20      10687.90       444.14 o                         
  -4  19   5       6303.78       6456.57       360.56 o                         
  -3  19   5       6378.57       5799.56       522.67 o                         
  -2  19   5        803.76        742.71       184.41 o                         
  -1  19   5        483.80       1284.91       181.15 o                         
   0  19   5        822.57        748.93       170.77 o                         
   1  19   5       5043.99       4590.40       251.76 o                         
   2  19   5      10037.73       9112.08       878.56 o                         
   3  19   5       2972.55       3440.44       520.17 o                         
   4  19   5       1050.89        565.55       350.91 o                         
 -12  20   5        406.04        776.66       348.72 o                         
 -11  20   5      26453.45      25632.79      1446.47 o                         
 -10  20   5          4.22         68.79       310.29 o                         
  -9  20   5      23875.48      23165.32      1027.25 o                         
  -8  20   5         10.25         53.59       273.86 o                         
  -7  20   5      22031.22      21824.88       790.49 o                         
  -6  20   5      10285.37      10671.53       428.16 o                         
  -5  20   5      35612.48      38292.23      1002.68 o                         
  -4  20   5       2923.79       2793.05       301.63 o                         
  -3  20   5      46135.72      46566.04      1246.87 o                         
  -2  20   5       9534.84       8899.48       498.57 o                         
  -1  20   5      34823.80      36412.77       816.67 o                         
   0  20   5         55.33        269.29       171.15 o                         
   1  20   5      50030.83      48628.50      1691.82 o                         
   2  20   5          8.52         23.76       238.18 o                         
   3  20   5       4536.40       4580.89      1253.51 o                         
   4  20   5        146.98        380.52       471.26 o                         
 -13  21   5      19063.76      16912.53      1823.56 o                         
 -12  21   5      14602.24      15968.00       756.09 o                         
 -11  21   5        319.59        382.90       308.39 o                         
 -10  21   5       6832.63       6291.09       517.90 o                         
  -9  21   5         25.89        213.13       300.24 o                         
  -8  21   5       1907.46       1564.67       313.58 o                         
  -7  21   5       1585.65       1791.49       310.66 o                         
  -6  21   5       5934.92       5225.33       452.09 o                         
  -5  21   5      24439.36      24017.37      1140.68 o                         
  -4  21   5       2589.86       2321.56       421.31 o                         
  -3  21   5      21458.23      21776.97       905.52 o                         
  -2  21   5       3483.42       3338.64       265.57 o                         
  -1  21   5      23215.96      22376.95       678.73 o                         
   0  21   5       1184.50       1162.58       178.87 o                         
   1  21   5        996.48       1032.88       367.98 o                         
   2  21   5        863.16        807.12       291.44 o                         
   3  21   5       2779.55       2088.23       378.45 o                         
 -13  22   5      20350.59      21682.17      2075.28 o                         
 -12  22   5       8663.37       9145.16       591.76 o                         
 -11  22   5      16872.89      16661.00       713.65 o                         
 -10  22   5      59818.65      61090.05      1488.73 o                         
  -9  22   5      44449.66      46867.14      1326.31 o                         
  -8  22   5         14.41        105.18       292.23 o                         
  -7  22   5       5339.55       5293.95       424.42 o                         
  -6  22   5      28317.97      29656.82       811.00 o                         
  -5  22   5      73434.62      71380.07      1500.71 o                         
  -4  22   5       1217.45       1490.58       257.36 o                         
  -3  22   5       1345.64       1565.54       276.68 o                         
  -2  22   5      55432.20      57461.35      1307.64 o                         
  -1  22   5      27411.54      27030.64       646.94 o                         
   0  22   5      18713.95      19175.60       629.60 o                         
   1  22   5         57.63         39.38       304.02 o                         
   2  22   5      19831.25      19358.12       905.19 o                         
 -12  23   5       2124.65       2497.66       481.45 o                         
 -11  23   5      15098.29      15358.38       688.89 o                         
 -10  23   5      10803.06      10230.47       602.16 o                         
  -9  23   5      19872.15      19789.27      1211.72 o                         
  -8  23   5      10891.29      10757.51       577.12 o                         
  -7  23   5        490.78        571.65       302.08 o                         
  -6  23   5      13268.65      11465.92       562.53 o                         
  -5  23   5        306.05        353.41       206.91 o                         
  -4  23   5       2697.49       2563.60       301.12 o                         
  -3  23   5         44.05        539.79       233.44 o                         
  -2  23   5        639.32        648.87       190.95 o                         
  -1  23   5      11040.97      11165.54       728.75 o                         
   0  23   5        845.66       1231.12       365.80 o                         
   1  23   5       3112.01       3622.68       439.31 o                         
 -12  24   5        882.10       1000.35       499.92 o                         
 -11  24   5        458.11        554.16       337.42 o                         
 -10  24   5          7.86         40.19       325.28 o                         
  -9  24   5       2840.02       3358.65       520.88 o                         
  -8  24   5        607.63        375.08       301.65 o                         
  -7  24   5       6480.57       6958.13       476.33 o                         
  -6  24   5       1009.96        931.22       225.21 o                         
  -5  24   5       1670.71       1564.95       280.36 o                         
  -4  24   5      20037.04      18973.92       788.14 o                         
  -3  24   5       1283.89       1292.69       235.98 o                         
  -2  24   5        374.82        450.79       257.58 o                         
  -1  24   5       9997.24       9038.95       521.71 o                         
   0  24   5        332.66        268.33       334.52 o                         
   1  24   5       1644.10       1838.79       380.12 o                         
 -12  25   5        540.30        476.65       580.30 o                         
 -11  25   5          5.80        255.13       343.72 o                         
 -10  25   5      13805.82      13692.27       691.34 o                         
  -9  25   5       4037.97       4000.44       691.82 o                         
  -8  25   5       1447.43       1466.57       335.36 o                         
  -7  25   5      22843.48      22712.46       980.68 o                         
  -6  25   5        237.81        187.31       227.79 o                         
  -5  25   5       2956.33       3165.25       291.31 o                         
  -4  25   5       7241.11       7872.04       519.68 o                         
  -3  25   5        285.42        588.00       256.31 o                         
  -2  25   5          9.81        627.76       346.13 o                         
  -1  25   5       1797.03       1894.18       295.19 o                         
   0  25   5        434.05        110.24       321.20 o                         
 -12  26   5       2083.40       1159.11       919.10 o                         
 -11  26   5      15213.73      14435.90       870.87 o                         
 -10  26   5       5895.65       5930.31       492.82 o                         
  -9  26   5       1121.00       1338.78       378.00 o                         
  -8  26   5        437.58        276.50       301.89 o                         
  -7  26   5        839.33        726.20       296.72 o                         
  -6  26   5      43872.54      42888.01      1058.72 o                         
  -5  26   5         36.86        254.47       217.03 o                         
  -4  26   5       2093.41       1831.36       281.44 o                         
  -3  26   5      21300.92      20119.17       718.41 o                         
  -2  26   5      19263.63      19614.53      1215.71 o                         
  -1  26   5        261.38        164.06       336.44 o                         
 -11  27   5       1581.33        521.27       494.08 o                         
 -10  27   5         24.31         -5.37       387.46 o                         
  -9  27   5       4268.79       3877.21       461.36 o                         
  -8  27   5        638.77       1015.32       369.41 o                         
  -7  27   5       1943.49       1408.34       345.55 o                         
  -6  27   5      15865.25      15104.68       689.62 o                         
  -5  27   5       3902.62       4649.37       461.59 o                         
  -4  27   5       1075.55       1087.09       285.29 o                         
  -3  27   5      20911.72      20602.98       917.42 o                         
  -2  27   5        865.75        929.93       356.64 o                         
 -10  28   5        129.40        330.44       372.12 o                         
  -9  28   5       3202.70       3071.07       427.74 o                         
  -8  28   5        979.69        898.64       354.91 o                         
  -7  28   5      24177.41      21073.96      1122.23 o                         
  -6  28   5       3953.92       3492.01       451.76 o                         
  -5  28   5      26592.82      23939.20      1219.99 o                         
  -4  28   5         82.69         75.30       396.69 o                         
  -9  29   5      14782.65      15153.25       920.17 o                         
  -8  29   5       6193.54       5845.42       578.91 o                         
  -7  29   5        285.31        604.87       370.92 o                         
  -6  29   5       3089.18       3249.21       449.50 o                         
   0   0   6      92822.59      95215.69      4993.56 o                         
   1   0   6      64497.64      64079.92      2080.68 o                         
   2   0   6      17712.34      18604.67      1477.13 o                         
   3   0   6      17271.92      18433.08      1076.90 o                         
   4   0   6     208977.56     203315.53      4261.67 o                         
   5   0   6     151932.95     148211.48      2924.08 o                         
   6   0   6     177288.84     176026.69      3812.61 o                         
   7   0   6      55036.67      57425.51      1557.27 o                         
   8   0   6     186516.08     188858.97      3708.63 o                         
   9   0   6      30287.12      32147.74       956.24 o                         
  10   0   6       3096.66       3858.13       373.76 o                         
  11   0   6       9024.68       9185.56       483.60 o                         
  12   0   6       2668.28       2542.00       412.41 o                         
 -12   1   6       9766.50       9681.41       586.15 o                         
 -11   1   6        375.80        121.77       271.86 o                         
 -10   1   6       5071.11       4840.91       403.61 o                         
  -9   1   6       7668.12       7491.12       555.90 o                         
  -8   1   6      16555.48      17159.04       925.74 o                         
  -7   1   6         16.08        -10.87       264.81 o                         
  -6   1   6       3740.96       3932.42       316.12 o                         
  -5   1   6       7299.48       7065.21       461.67 o                         
  -4   1   6      33970.41      34046.00      1212.25 o                         
  -3   1   6        100.15        146.16       202.82 o                         
  -2   1   6      11499.70      12887.21       609.54 o                         
  -1   1   6       3671.68       3555.16       393.30 o                         
   0   1   6      29472.91      29986.17      1517.73 o                         
   1   1   6       1034.68        954.51       248.08 o                         
   2   1   6      21200.00      22301.13       847.31 o                         
   3   1   6       1648.57       2419.82       295.83 o                         
   4   1   6      33977.20      32801.80       992.02 o                         
   5   1   6         15.97        311.70       202.66 o                         
   6   1   6       8598.21       8260.65       492.33 o                         
   7   1   6        817.73       1144.71       241.48 o                         
   8   1   6      15437.44      15273.86       606.37 o                         
   9   1   6        153.97        494.83       270.40 o                         
  10   1   6       3807.47       3618.55       364.18 o                         
  11   1   6        207.22        354.11       268.22 o                         
 -12   2   6      26049.37      23497.94      1011.54 o                         
 -11   2   6      78157.53      76673.99      1811.92 o                         
 -10   2   6        115.18        708.38       259.01 o                         
  -9   2   6      50934.68      52705.89      1660.47 o                         
  -8   2   6      40761.73      41569.24      1686.34 o                         
  -7   2   6        895.93       1141.24       227.82 o                         
  -6   2   6        468.04        423.86       274.31 o                         
  -5   2   6      52407.95      53244.75      1389.48 o                         
  -4   2   6      34640.68      33699.93      1005.72 o                         
  -3   2   6        229.52        507.87       222.87 o                         
  -2   2   6     361855.78     345616.66      7706.11 o                         
  -1   2   6      66938.49      62783.89      2560.77 o                         
   0   2   6      53504.97      55132.55      1868.91 o                         
   1   2   6     399753.47     375001.25      8360.74 o                         
   2   2   6       3752.66       4178.06       359.76 o                         
   3   2   6      48969.67      52032.96      1521.57 o                         
   4   2   6      56661.66      57379.62      1362.84 o                         
   5   2   6        164.62        372.54       225.76 o                         
   6   2   6       2984.54       2858.64       288.89 o                         
   7   2   6       9255.06       9970.92       478.24 o                         
   8   2   6       8037.70       7940.39       448.99 o                         
   9   2   6        466.71        370.28       264.88 o                         
  10   2   6      40365.58      38943.28      1026.42 o                         
  11   2   6       5464.52       5221.91       387.60 o                         
 -12   3   6        137.91         82.21       326.30 o                         
 -11   3   6       1613.91       2103.01       323.91 o                         
 -10   3   6       7810.20       8010.62       467.92 o                         
  -9   3   6         26.68        170.44       299.96 o                         
  -8   3   6       1910.32       1799.58       264.19 o                         
  -7   3   6      12475.29      12748.64       572.70 o                         
  -6   3   6      15304.51      15077.15       738.22 o                         
  -5   3   6         13.51        474.97       179.36 o                         
  -4   3   6       2295.64       2560.72       261.94 o                         
  -3   3   6       7278.16       8247.76       471.70 o                         
  -2   3   6      13707.28      13852.81       633.11 o                         
  -1   3   6         59.49        400.97       253.82 o                         
   0   3   6       2724.50       2905.33       339.90 o                         
   1   3   6       5189.71       6146.27       633.09 o                         
   2   3   6      18702.69      17820.69       744.39 o                         
   3   3   6       1277.87       1063.61       228.97 o                         
   4   3   6       1049.87       1379.73       227.53 o                         
   5   3   6       3715.61       3773.42       294.02 o                         
   6   3   6      11042.85      11332.14       496.00 o                         
   7   3   6        897.36       1292.17       238.60 o                         
   8   3   6       1208.34       1513.17       276.12 o                         
   9   3   6       1330.21       1338.41       294.03 o                         
  10   3   6       4801.06       4472.28       421.89 o                         
  11   3   6        224.18        551.88       284.27 o                         
 -13   4   6      19774.89      19110.93      1129.35 o                         
 -12   4   6       2407.22       2224.10       338.03 o                         
 -11   4   6       1899.99       2694.12       334.91 o                         
 -10   4   6      23991.23      22480.66       922.32 o                         
  -9   4   6         68.35        532.67       304.45 o                         
  -8   4   6        914.97       1780.58       298.21 o                         
  -7   4   6      83159.93      85984.96      2377.02 o                         
  -6   4   6        101.94        263.16       313.19 o                         
  -5   4   6      34493.80      36776.83       961.45 o                         
  -4   4   6     301104.22     290840.12      5880.11 o                         
  -3   4   6       1416.94       1665.93       435.58 o                         
  -2   4   6      18888.46      21152.75      1875.96 o                         
  -1   4   6     389744.62     379666.69      8482.91 o                         
   0   4   6       6571.50       6952.62       673.44 o                         
   1   4   6        385.75        694.37       242.28 o                         
   2   4   6     244578.38     243590.06      5009.14 o                         
   3   4   6        207.94        631.50       206.05 o                         
   4   4   6      12150.37      12324.72       502.66 o                         
   5   4   6     125599.64     130306.41      2632.83 o                         
   6   4   6        278.74        485.61       222.33 o                         
   7   4   6       2403.45       1912.19       292.27 o                         
   8   4   6     106488.91     107630.65      2770.77 o                         
   9   4   6       1376.69       1298.35       291.07 o                         
  10   4   6        235.17        526.72       252.56 o                         
  11   4   6      55881.43      53248.61      1504.38 o                         
 -13   5   6        224.49        128.04       393.29 o                         
 -12   5   6         16.56         75.15       275.26 o                         
 -11   5   6       1086.20       1373.73       361.96 o                         
 -10   5   6       6568.39       6244.38       403.79 o                         
  -9   5   6       1799.84       1857.75       268.55 o                         
  -8   5   6        114.65        210.53       283.22 o                         
  -7   5   6        462.69        585.18       382.49 o                         
  -6   5   6      18609.46      19919.93      1049.80 o                         
  -5   5   6       7953.70       7715.91       367.27 o                         
  -4   5   6        571.85        759.59       193.21 o                         
  -3   5   6       6681.48       6515.01       629.29 o                         
  -2   5   6      27913.63      29394.63      1225.46 o                         
  -1   5   6       4875.15       4902.24       496.80 o                         
   0   5   6        192.82        926.02       250.97 o                         
   1   5   6          9.39        312.93       239.55 o                         
   2   5   6      14435.84      15195.83       688.00 o                         
   3   5   6       5602.65       5561.95       345.60 o                         
   4   5   6        296.67        382.20       204.55 o                         
   5   5   6        165.68        449.19       199.19 o                         
   6   5   6       8070.47       8694.02       439.16 o                         
   7   5   6       7384.65       6337.77       393.00 o                         
   8   5   6         10.43        -63.26       251.47 o                         
   9   5   6        206.14        370.37       259.63 o                         
  10   5   6       4594.89       4220.40       380.27 o                         
 -13   6   6       2934.52       3359.02       515.41 o                         
 -12   6   6      27203.08      25596.29       945.45 o                         
 -11   6   6       9180.27       9616.13       630.87 o                         
 -10   6   6        406.23        377.84       239.53 o                         
  -9   6   6     176393.30     177088.91      3886.72 o                         
  -8   6   6      34217.86      34148.34      1157.86 o                         
  -7   6   6      19496.16      20311.61       808.17 o                         
  -6   6   6     190196.38     188231.48      4056.17 o                         
  -5   6   6         33.20        513.61       166.58 o                         
  -4   6   6      37691.05      38850.47      1070.02 o                         
  -3   6   6      16360.08      16839.06       692.36 o                         
  -2   6   6         38.15        799.69       292.36 o                         
  -1   6   6       1731.97       2154.44       325.71 o                         
   0   6   6      24457.91      25164.72       965.57 o                         
   1   6   6      42187.02      43814.23      1233.82 o                         
   2   6   6      46257.45      46295.90      1269.37 o                         
   3   6   6     211576.56     214684.33      4071.97 o                         
   4   6   6      75384.73      81417.56      1640.04 o                         
   5   6   6     131993.70     132299.30      2660.79 o                         
   6   6   6     122667.62     124879.40      2544.59 o                         
   7   6   6      12339.69      12482.10       529.44 o                         
   8   6   6      32587.45      33634.64      1018.02 o                         
   9   6   6       1005.53        683.41       256.85 o                         
  10   6   6       9704.96       9019.45       531.06 o                         
 -13   7   6        294.12        586.87       720.06 o                         
 -12   7   6      11931.90      12310.07      1227.21 o                         
 -11   7   6        189.20        -86.04       241.14 o                         
 -10   7   6       5709.52       6119.22       417.01 o                         
  -9   7   6       1324.31       1144.03       364.09 o                         
  -8   7   6      16443.16      17944.86       821.42 o                         
  -7   7   6       1810.63       1972.50       299.93 o                         
  -6   7   6       3147.26       2577.82       358.45 o                         
  -5   7   6          1.56        373.01       179.92 o                         
  -4   7   6      31888.29      30702.70       989.39 o                         
  -3   7   6       9865.84      10527.58       655.70 o                         
  -2   7   6       9169.71       9826.44       571.95 o                         
  -1   7   6        936.47       1124.33       247.78 o                         
   0   7   6      35399.74      34655.14      1052.11 o                         
   1   7   6       5782.92       6887.50       581.15 o                         
   2   7   6      13301.48      12731.21       565.58 o                         
   3   7   6         21.50        368.37       206.37 o                         
   4   7   6      22732.37      22094.47       658.66 o                         
   5   7   6       4777.85       4193.18       509.97 o                         
   6   7   6       2331.84       1875.46       253.33 o                         
   7   7   6        303.89        262.11       234.97 o                         
   8   7   6      11238.90      11320.16       543.77 o                         
   9   7   6       2280.29       2126.35       356.86 o                         
  10   7   6       1645.45       1436.06       412.92 o                         
 -13   8   6      16289.06      15504.62      1757.70 o                         
 -12   8   6     120599.51     120894.37      2619.35 o                         
 -11   8   6      23448.49      23308.73      1403.70 o                         
 -10   8   6       4494.07       5883.04       648.09 o                         
  -9   8   6      32430.65      33195.62      1134.91 o                         
  -8   8   6        246.93        455.96       281.27 o                         
  -7   8   6      88041.41      87937.81      2053.96 o                         
  -6   8   6       4611.98       5346.28       536.51 o                         
  -5   8   6      45216.03      44410.59      1271.50 o                         
  -4   8   6     204540.89     202154.12      4181.38 o                         
  -3   8   6      44439.91      45854.23      1305.37 o                         
  -2   8   6     251351.47     245545.08      6864.31 o                         
  -1   8   6      44815.50      44858.18      1265.42 o                         
   0   8   6     207758.69     197439.53      4159.52 o                         
   1   8   6      52684.27      55064.40      1454.82 o                         
   2   8   6        356.90        719.08       217.89 o                         
   3   8   6      18706.16      19215.57       769.49 o                         
   4   8   6        231.45        745.24       193.77 o                         
   5   8   6      25220.91      24340.12       743.83 o                         
   6   8   6        662.98        875.20       214.10 o                         
   7   8   6      19123.60      19294.50       649.50 o                         
   8   8   6      50148.07      52139.71      1612.22 o                         
   9   8   6      23581.70      22192.18       851.11 o                         
 -13   9   6       1238.51        913.49       350.09 o                         
 -12   9   6       9804.59      10004.50       649.46 o                         
 -11   9   6        180.46        208.40       386.24 o                         
 -10   9   6      11502.53       9765.47       788.61 o                         
  -9   9   6       3532.08       3157.50       578.61 o                         
  -8   9   6      29541.71      30526.58      1378.17 o                         
  -7   9   6        495.98        700.13       292.07 o                         
  -6   9   6      10798.90      10500.67      1380.55 o                         
  -5   9   6       6581.66       8090.17       629.21 o                         
  -4   9   6      33547.45      32589.35      1604.66 o                         
  -3   9   6          2.14        787.31       252.98 o                         
  -2   9   6       9501.13       8948.91       510.93 o                         
  -1   9   6       4323.06       3963.61       349.21 o                         
   0   9   6      28810.77      28538.31       924.34 o                         
   1   9   6       1895.46       2213.28       284.46 o                         
   2   9   6      10820.86      11688.83       496.25 o                         
   3   9   6       1611.79       1703.99       250.95 o                         
   4   9   6      21630.12      21948.96       642.26 o                         
   5   9   6        560.37        630.38       206.90 o                         
   6   9   6       5322.18       5269.76       343.40 o                         
   7   9   6        587.44        890.47       301.91 o                         
   8   9   6      10888.27      10516.41       569.06 o                         
   9   9   6        994.75       1083.62       398.23 o                         
 -13  10   6         30.52        411.79       598.58 o                         
 -12  10   6      22405.94      22720.48      1121.89 o                         
 -11  10   6        212.49        193.32       410.09 o                         
 -10  10   6      39543.36      41389.48      1521.39 o                         
  -9  10   6      27689.91      26774.24      1003.04 o                         
  -8  10   6     121298.09     124635.15      3701.39 o                         
  -7  10   6     120329.23     122899.54      3650.45 o                         
  -6  10   6       1423.25       1207.11       346.63 o                         
  -5  10   6     155212.27     152943.23      4387.91 o                         
  -4  10   6      59027.97      60886.54      1621.79 o                         
  -3  10   6      31820.84      30774.16       845.75 o                         
  -2  10   6       1464.39       1357.43       246.39 o                         
  -1  10   6      41782.32      42112.95      1209.44 o                         
   0  10   6     130572.55     130384.66      2901.36 o                         
   1  10   6       2258.32       2748.98       313.12 o                         
   2  10   6      73497.82      76564.58      1700.97 o                         
   3  10   6      40528.34      40872.75      1166.90 o                         
   4  10   6      28237.68      27089.01       996.73 o                         
   5  10   6      51625.86      54147.20      1279.26 o                         
   6  10   6       5023.94       3783.37       437.11 o                         
   7  10   6      20874.35      21646.44       828.62 o                         
   8  10   6      14828.75      15726.52       781.31 o                         
 -13  11   6       1866.89       1680.13       955.68 o                         
 -12  11   6        490.33        473.50       397.24 o                         
 -11  11   6       3877.80       4114.02       477.31 o                         
 -10  11   6       4205.63       4553.12       507.41 o                         
  -9  11   6         72.25        135.76       408.12 o                         
  -8  11   6        386.79        928.76       333.93 o                         
  -7  11   6       3689.08       4283.11       508.31 o                         
  -6  11   6      19917.84      21029.79      1046.36 o                         
  -5  11   6         42.22        238.06       253.88 o                         
  -4  11   6       3235.67       2945.62       266.33 o                         
  -3  11   6      11341.85      12468.49       501.22 o                         
  -2  11   6      13840.63      14184.17       580.10 o                         
  -1  11   6          7.12        224.73       199.62 o                         
   0  11   6        207.94        246.96       211.11 o                         
   1  11   6       4412.45       4547.45       362.43 o                         
   2  11   6      14203.40      14160.26       614.53 o                         
   3  11   6        594.80        974.87       260.87 o                         
   4  11   6         93.88        278.57       189.36 o                         
   5  11   6       2432.90       1849.69       273.99 o                         
   6  11   6       6352.30       5802.77       465.54 o                         
   7  11   6       1428.03       1378.88       307.86 o                         
   8  11   6        368.03        737.58       448.33 o                         
 -13  12   6        626.03       -213.68       892.75 o                         
 -12  12   6      60806.87      63410.32      2193.54 o                         
 -11  12   6       6791.60       7402.14       583.00 o                         
 -10  12   6        432.65        576.32       378.71 o                         
  -9  12   6     130620.88     131803.48      3906.29 o                         
  -8  12   6       3931.60       4507.52       472.85 o                         
  -7  12   6       4719.20       5824.21       921.53 o                         
  -6  12   6     170278.50     160346.45      4067.04 o                         
  -5  12   6       2508.94       2019.44       273.12 o                         
  -4  12   6       2805.55       2988.72       290.11 o                         
  -3  12   6     211702.62     207152.89      3501.62 o                         
  -2  12   6       5468.28       5958.59       366.53 o                         
  -1  12   6        824.72       1762.25       335.27 o                         
   0  12   6     210105.39     205502.03      4329.95 o                         
   1  12   6       1572.80       1947.41       287.71 o                         
   2  12   6       5006.66       5144.78       363.09 o                         
   3  12   6     168566.19     171847.06      3344.68 o                         
   4  12   6       1436.05       1707.55       209.23 o                         
   5  12   6         26.76        233.75       273.20 o                         
   6  12   6      48326.19      49560.36      1384.94 o                         
   7  12   6       4361.63       4141.97       521.74 o                         
 -13  13   6       1373.40       1305.47      1018.62 o                         
 -12  13   6        494.96        528.54       383.17 o                         
 -11  13   6       2928.51       2759.64       485.52 o                         
 -10  13   6       9193.12       9243.61       687.42 o                         
  -9  13   6        272.02       1067.69       455.44 o                         
  -8  13   6         10.20         94.82       351.46 o                         
  -7  13   6       1307.58       1269.48       416.46 o                         
  -6  13   6       4194.77       4633.46       401.31 o                         
  -5  13   6       8619.48       8286.80       444.69 o                         
  -4  13   6        229.04        253.08       221.86 o                         
  -3  13   6         46.08         96.23       185.55 o                         
  -2  13   6      15900.69      15729.84       597.08 o                         
  -1  13   6       6581.64       5537.28       402.09 o                         
   0  13   6       1873.92       1862.91       325.51 o                         
   1  13   6        337.30       1039.53       234.92 o                         
   2  13   6       7242.62       7136.23       411.35 o                         
   3  13   6       1731.15       1793.39       213.75 o                         
   4  13   6         45.26        647.44       273.38 o                         
   5  13   6          6.41        -67.47       283.75 o                         
   6  13   6       2807.19       3001.89       350.39 o                         
   7  13   6       2940.51       2766.45       582.99 o                         
 -13  14   6       3270.16       3313.43      1027.40 o                         
 -12  14   6      15449.13      15783.06      1096.14 o                         
 -11  14   6      17863.92      17806.94      1534.25 o                         
 -10  14   6      14808.00      17041.48      1091.66 o                         
  -9  14   6       3570.47       2956.44       486.10 o                         
  -8  14   6      12832.37      12065.87       815.58 o                         
  -7  14   6      51220.43      52957.39      1710.61 o                         
  -6  14   6        134.04        319.82       248.05 o                         
  -5  14   6      82439.48      83042.84      1879.02 o                         
  -4  14   6      10640.18      10509.10       606.76 o                         
  -3  14   6      87167.73      88800.81      1731.89 o                         
  -2  14   6     105814.52     105018.98      1963.86 o                         
  -1  14   6       6002.60       5791.71       411.17 o                         
   0  14   6      43959.03      49070.82      1506.00 o                         
   1  14   6      32919.23      34750.44       977.86 o                         
   2  14   6        384.14        383.41       221.63 o                         
   3  14   6       1023.10       1031.77       169.08 o                         
   4  14   6      27589.94      27913.80       924.06 o                         
   5  14   6      21803.43      22097.44       811.08 o                         
   6  14   6         58.26        418.90       333.49 o                         
   7  14   6      50936.05      48354.97      3069.02 o                         
 -13  15   6        119.34       -225.38       936.66 o                         
 -12  15   6       8445.18       7181.31       679.78 o                         
 -11  15   6       2593.25       2372.24       449.14 o                         
 -10  15   6      12110.05      12647.07       887.63 o                         
  -9  15   6          1.38        359.23       388.04 o                         
  -8  15   6      16653.61      16629.11       869.52 o                         
  -7  15   6        424.06        622.78       326.58 o                         
  -6  15   6      10801.91      10749.76       625.27 o                         
  -5  15   6        281.54        328.57       123.84 o                         
  -4  15   6      16085.99      16030.15       527.37 o                         
  -3  15   6       2070.72       2162.76       257.77 o                         
  -2  15   6       3824.94       3475.12       285.07 o                         
  -1  15   6        551.78        608.27       229.29 o                         
   0  15   6      10307.82       9387.26       519.28 o                         
   1  15   6       6256.30       5769.25       379.48 o                         
   2  15   6       7650.72       6926.75       362.52 o                         
   3  15   6        331.33        275.33        98.25 o                         
   4  15   6       9443.66       9758.48       466.93 o                         
   5  15   6       3344.34       3298.37       367.02 o                         
   6  15   6       1479.49       1720.70       430.25 o                         
 -12  16   6      50637.11      49156.08      1758.26 o                         
 -11  16   6      37947.83      41255.17      1540.12 o                         
 -10  16   6      82120.23      81613.13      2841.29 o                         
  -9  16   6      10033.48       9417.25       612.22 o                         
  -8  16   6     185363.98     193293.59      4776.15 o                         
  -7  16   6      29705.97      30006.21      1524.21 o                         
  -6  16   6       3830.37       4120.91       415.53 o                         
  -5  16   6      42635.10      42283.36      1260.47 o                         
  -4  16   6         56.02        380.55       170.45 o                         
  -3  16   6     123948.20     123914.09      2423.74 o                         
  -2  16   6        279.78       1018.03       216.94 o                         
  -1  16   6       8355.22       9633.19       524.77 o                         
   0  16   6     173025.16     175667.88      4939.06 o                         
   1  16   6      50474.31      49732.67      1143.38 o                         
   2  16   6      24240.23      23986.26       955.09 o                         
   3  16   6       7176.85       6624.98       394.68 o                         
   4  16   6     119088.30     114201.65      2880.48 o                         
   5  16   6        211.98        592.12       252.38 o                         
 -12  17   6       9191.72       7602.29       999.59 o                         
 -11  17   6          5.35        249.73       526.28 o                         
 -10  17   6       1143.94       1513.84       404.40 o                         
  -9  17   6       2409.56       1771.29       367.57 o                         
  -8  17   6      20512.86      22911.79      1028.68 o                         
  -7  17   6       1908.07       2612.43       367.01 o                         
  -6  17   6       7859.09       8609.91       545.68 o                         
  -5  17   6       2103.97       1976.27       236.18 o                         
  -4  17   6      29888.43      28957.43       857.51 o                         
  -3  17   6          5.60        353.75       193.70 o                         
  -2  17   6       5765.23       5735.32       362.44 o                         
  -1  17   6       2432.37       2876.21       411.95 o                         
   0  17   6      17854.70      17836.87       801.57 o                         
   1  17   6        575.47        626.73       200.63 o                         
   2  17   6       2961.37       3338.64       248.19 o                         
   3  17   6        399.60        384.37       223.60 o                         
   4  17   6       8584.35       8503.90       660.17 o                         
   5  17   6        694.71       1217.66       635.17 o                         
 -12  18   6       1078.09       1066.73       645.13 o                         
 -11  18   6       1532.39       1772.01       425.98 o                         
 -10  18   6       1686.89       1658.26       341.33 o                         
  -9  18   6      25767.31      27556.21      1061.08 o                         
  -8  18   6      39286.12      39780.37      1180.70 o                         
  -7  18   6         57.35        372.65       305.00 o                         
  -6  18   6     156268.02     159841.38      3741.44 o                         
  -5  18   6      29726.80      29957.25       850.54 o                         
  -4  18   6      22408.32      22897.63       686.51 o                         
  -3  18   6     131426.42     133740.12      2514.70 o                         
  -2  18   6       2750.42       2534.73       330.89 o                         
  -1  18   6      12566.65      12293.64       595.77 o                         
   0  18   6      32071.75      32383.02       944.74 o                         
   1  18   6       1354.12       1366.24       224.68 o                         
   2  18   6       1568.50       1525.29       286.83 o                         
   3  18   6      21192.19      21957.55       832.02 o                         
   4  18   6      13872.49      12157.29      1274.67 o                         
 -12  19   6       2685.59       1819.17       876.65 o                         
 -11  19   6       5616.17       5119.99       752.47 o                         
 -10  19   6       9533.37       9995.09       710.90 o                         
  -9  19   6       1106.72        942.81       348.40 o                         
  -8  19   6         22.15        -29.65       289.98 o                         
  -7  19   6       4296.65       5046.56       458.37 o                         
  -6  19   6       4897.47       4566.72       435.88 o                         
  -5  19   6        865.06        776.03       198.10 o                         
  -4  19   6       2022.75       2081.45       282.63 o                         
  -3  19   6       1230.21       1563.02       259.99 o                         
  -2  19   6      12075.09      10530.80       662.65 o                         
  -1  19   6         52.31         19.30       253.17 o                         
   0  19   6       1388.92       1142.27       240.07 o                         
   1  19   6       2702.89       3061.46       265.43 o                         
   2  19   6       6300.82       6501.63       629.90 o                         
   3  19   6          0.92        185.05       311.81 o                         
   4  19   6        190.60        156.52       545.90 o                         
 -11  20   6      39008.88      39116.63      1224.10 o                         
 -10  20   6       2843.36       2699.22       405.97 o                         
  -9  20   6        489.54        655.60       321.85 o                         
  -8  20   6      30540.60      29650.47       999.28 o                         
  -7  20   6       2332.85       2430.22       353.98 o                         
  -6  20   6       5696.85       5668.98       402.52 o                         
  -5  20   6      43018.00      43472.66      1113.80 o                         
  -4  20   6       4501.77       4025.67       386.63 o                         
  -3  20   6      10563.57      10273.84       451.15 o                         
  -2  20   6      81959.62      82214.73      1824.81 o                         
  -1  20   6        455.13        766.60       249.03 o                         
   0  20   6        793.40        884.42       208.07 o                         
   1  20   6      78381.78      76632.22      2131.52 o                         
   2  20   6       3992.62       3883.01       413.75 o                         
   3  20   6       1723.31       2076.08       522.07 o                         
 -11  21   6        150.82        525.63       377.94 o                         
 -10  21   6      11220.17      10938.90       699.48 o                         
  -9  21   6       1341.61       1831.79       349.28 o                         
  -8  21   6        859.67        911.66       307.56 o                         
  -7  21   6       2492.46       2589.37       362.42 o                         
  -6  21   6       9944.72       8860.07       521.21 o                         
  -5  21   6        773.33        784.05       212.43 o                         
  -4  21   6        247.04        607.68       218.40 o                         
  -3  21   6       1761.25       1862.59       257.65 o                         
  -2  21   6       3239.11       2472.36       292.36 o                         
  -1  21   6       5008.88       5220.10       384.04 o                         
   0  21   6         11.86        325.11       249.46 o                         
   1  21   6          1.23        168.16       307.30 o                         
   2  21   6       5428.71       4086.45       613.45 o                         
 -11  22   6       7804.11       8371.40      1138.62 o                         
 -10  22   6      65920.89      70805.08      1981.17 o                         
  -9  22   6       3677.42       2511.21       378.40 o                         
  -8  22   6       5524.21       7163.53       503.40 o                         
  -7  22   6      20669.66      20452.39      1084.74 o                         
  -6  22   6        249.48        704.48       209.62 o                         
  -5  22   6       5975.51       5320.25       389.06 o                         
  -4  22   6      20832.52      19207.58       695.53 o                         
  -3  22   6      31969.77      32319.80       958.14 o                         
  -2  22   6        271.25        390.11       240.10 o                         
  -1  22   6      38887.88      36488.37      1093.87 o                         
   0  22   6       4435.91       5172.11       414.77 o                         
   1  22   6      28437.10      27405.76      1715.19 o                         
   2  22   6      14810.69      13076.65       822.37 o                         
 -11  23   6        736.14       1444.42       600.66 o                         
 -10  23   6        812.38        432.57       372.47 o                         
  -9  23   6        304.31        372.65       328.65 o                         
  -8  23   6       7034.21       6622.35       625.49 o                         
  -7  23   6       3864.37       4004.14       418.23 o                         
  -6  23   6       4492.12       3783.75       382.33 o                         
  -5  23   6        172.87        149.01       221.58 o                         
  -4  23   6      14820.65      14747.70       846.94 o                         
  -3  23   6       1329.88       1231.40       250.58 o                         
  -2  23   6       2087.06       2251.50       372.28 o                         
  -1  23   6         33.06        319.46       276.15 o                         
   0  23   6       5104.51       5292.22       399.20 o                         
   1  23   6       2025.94       3114.83       468.26 o                         
 -11  24   6      27029.41      28435.38      4433.76 o                         
 -10  24   6       4702.86       4349.07       553.99 o                         
  -9  24   6      20218.19      18404.86       872.20 o                         
  -8  24   6     109835.93     112422.03      3001.74 o                         
  -7  24   6      24163.00      24495.76       894.52 o                         
  -6  24   6      45383.68      43960.72      1092.62 o                         
  -5  24   6      15886.83      15610.23       601.38 o                         
  -4  24   6      50223.80      49802.42      1243.35 o                         
  -3  24   6        568.03        679.43       322.14 o                         
  -2  24   6        940.07       1227.09       284.21 o                         
  -1  24   6       4737.50       4868.11       429.04 o                         
   0  24   6       3090.37       3656.00       527.81 o                         
 -11  25   6        112.14        578.16       589.25 o                         
 -10  25   6       3915.98       4010.31       863.71 o                         
  -9  25   6       4362.17       4575.74       558.26 o                         
  -8  25   6       7080.56       5654.91       702.37 o                         
  -7  25   6        660.45        520.72       324.51 o                         
  -6  25   6       2067.46       1580.01       338.56 o                         
  -5  25   6         78.35        311.61       295.93 o                         
  -4  25   6      10431.20       9526.58      1057.21 o                         
  -3  25   6        724.50        481.66       306.45 o                         
  -2  25   6       4287.93       4219.87       363.30 o                         
  -1  25   6        290.25         43.94       383.81 o                         
 -11  26   6      14820.74      12855.62      1127.45 o                         
 -10  26   6       1988.79       1492.07       621.59 o                         
  -9  26   6      18570.24      19879.50       995.23 o                         
  -8  26   6         57.59        576.42       382.00 o                         
  -7  26   6       1149.96       1349.55       383.04 o                         
  -6  26   6       5517.60       4465.94       481.52 o                         
  -5  26   6       9179.71       9912.50       873.06 o                         
  -4  26   6      18550.93      18846.45       891.34 o                         
  -3  26   6       6461.95       6167.38       486.19 o                         
  -2  26   6      48525.90      49537.55      1875.86 o                         
  -9  27   6         13.23       -238.55       404.10 o                         
  -8  27   6       2632.17       2754.08       471.43 o                         
  -7  27   6       3380.39       2911.68       519.49 o                         
  -6  27   6       4832.35       5254.45       619.53 o                         
  -5  27   6        570.36        701.38       391.35 o                         
  -4  27   6        348.82        921.41       548.77 o                         
  -7  28   6      48629.11      50244.51      1990.14 o                         
   1   0   7       4136.86       4541.35       746.74 o                         
   2   0   7       4038.41       3801.95       389.21 o                         
   3   0   7       3938.95       4678.35       422.74 o                         
   4   0   7      16492.19      16594.06       745.17 o                         
   5   0   7       5666.84       6196.82       384.07 o                         
   6   0   7      10650.21      10957.86       594.53 o                         
   7   0   7      13150.33      12994.97       577.20 o                         
   8   0   7       1083.65       1305.40       289.96 o                         
   9   0   7       7115.89       8104.27       506.07 o                         
  10   0   7       3528.39       3308.71       372.28 o                         
  11   0   7       4738.55       5498.35       507.79 o                         
 -11   1   7       6814.45       6993.13       564.63 o                         
 -10   1   7       1008.00       1552.67       311.26 o                         
  -9   1   7         13.46        -18.37       283.79 o                         
  -8   1   7       1377.44       1532.88       286.79 o                         
  -7   1   7       2640.43       3001.84       390.97 o                         
  -6   1   7       6296.07       7018.46       577.42 o                         
  -5   1   7        395.10        441.33       214.74 o                         
  -4   1   7        124.82       1193.55       245.21 o                         
  -3   1   7      18062.17      17485.89       770.05 o                         
  -2   1   7       9367.87       9213.48       841.80 o                         
  -1   1   7       2469.09       2521.11       551.11 o                         
   0   1   7        439.11        497.93       249.32 o                         
   1   1   7      18486.87      16821.62       772.64 o                         
   2   1   7      10680.21      11092.35      1115.49 o                         
   3   1   7        981.04       1518.36       300.98 o                         
   4   1   7         43.56        735.97       271.67 o                         
   5   1   7      21580.04      21099.18       806.57 o                         
   6   1   7       5876.93       6551.39       484.45 o                         
   7   1   7       1627.36       1873.00       294.31 o                         
   8   1   7       1571.54       1263.15       277.64 o                         
   9   1   7       3766.36       3420.12       388.11 o                         
  10   1   7       2364.40       2983.83       370.17 o                         
  11   1   7        381.98        574.94       330.08 o                         
 -11   2   7      24796.59      23882.97      1017.35 o                         
 -10   2   7      45288.41      46131.71      2168.15 o                         
  -9   2   7       2116.27       2245.12       315.69 o                         
  -8   2   7       8773.58       9154.67       590.10 o                         
  -7   2   7      19316.47      19104.69       805.70 o                         
  -6   2   7      32256.58      31156.89      1188.40 o                         
  -5   2   7       2164.72       2519.51       297.56 o                         
  -4   2   7         62.44        512.64       208.72 o                         
  -3   2   7      39143.10      38106.58      1248.24 o                         
  -2   2   7      10822.37      12847.55       736.39 o                         
  -1   2   7      15891.68      17394.01       941.31 o                         
   0   2   7      10327.22      10993.87       628.71 o                         
   1   2   7       5372.32       5507.11       412.30 o                         
   2   2   7     140103.84     133797.67      4390.53 o                         
   3   2   7      33036.26      35558.46      1207.39 o                         
   4   2   7       1456.00       1499.53       336.52 o                         
   5   2   7      41563.36      43933.30      1152.17 o                         
   6   2   7       1021.53       1297.39       262.38 o                         
   7   2   7        301.46        935.54       305.33 o                         
   8   2   7        424.76        685.47       273.10 o                         
   9   2   7       2054.62       2250.96       346.44 o                         
  10   2   7      12380.10      12476.09       607.76 o                         
 -12   3   7        707.01        959.85       412.88 o                         
 -11   3   7      15470.21      16583.30       817.00 o                         
 -10   3   7       2948.55       2819.39       354.16 o                         
  -9   3   7      15198.21      15832.09       897.69 o                         
  -8   3   7       1784.22       1743.99       342.62 o                         
  -7   3   7      31529.63      32085.64      1290.69 o                         
  -6   3   7        262.26         89.93       294.84 o                         
  -5   3   7       5162.85       4521.59       444.52 o                         
  -4   3   7        747.11        873.78       237.45 o                         
  -3   3   7      17632.22      17595.99       760.86 o                         
  -2   3   7      10038.18      10144.17      1017.55 o                         
  -1   3   7      10805.82      11497.65       702.59 o                         
   0   3   7          0.65         64.10       235.04 o                         
   1   3   7      40945.08      46444.62      1676.35 o                         
   2   3   7       4632.49       5523.37       562.96 o                         
   3   3   7       4221.03       4609.30       389.77 o                         
   4   3   7        542.50        913.58       252.17 o                         
   5   3   7      22135.79      23167.45       762.00 o                         
   6   3   7      10847.31      11397.82       567.02 o                         
   7   3   7       5824.11       6009.92       431.87 o                         
   8   3   7        308.80        952.29       279.61 o                         
   9   3   7      19521.78      19714.74       796.60 o                         
  10   3   7       3358.76       3984.07       427.94 o                         
 -12   4   7       1869.68       1096.87       437.91 o                         
 -11   4   7       6086.05       5451.36       584.51 o                         
 -10   4   7        538.54       1310.78       363.07 o                         
  -9   4   7       3558.99       3986.50       455.81 o                         
  -8   4   7       1536.95       2064.63       413.01 o                         
  -7   4   7      42981.27      41908.40      1467.15 o                         
  -6   4   7      22897.73      22240.79       874.14 o                         
  -5   4   7      61312.84      60849.64      1448.84 o                         
  -4   4   7       3596.97       3110.68       406.20 o                         
  -3   4   7     122659.03     122484.70      3078.31 o                         
  -2   4   7       3224.55       2627.67       351.48 o                         
  -1   4   7       5438.19       6568.14       476.51 o                         
   0   4   7       3553.95       3344.81       387.65 o                         
   1   4   7      39663.12      40106.41      1336.87 o                         
   2   4   7       3010.53       3182.33       398.87 o                         
   3   4   7      14163.40      15902.08       700.68 o                         
   4   4   7       1256.90       1577.61       292.36 o                         
   5   4   7      13440.13      13592.29       521.55 o                         
   6   4   7      15030.17      15683.27      1253.60 o                         
   7   4   7      29694.04      33444.54      1222.73 o                         
   8   4   7       5268.38       4864.57       395.21 o                         
   9   4   7      47065.62      49144.87      1389.85 o                         
  10   4   7       7774.31       8297.51       759.79 o                         
 -12   5   7       1773.57       1903.31       958.61 o                         
 -11   5   7        143.47         10.42       404.47 o                         
 -10   5   7       1612.62       2010.99       402.40 o                         
  -9   5   7       9256.19       9434.36       618.75 o                         
  -8   5   7       3962.43       4326.22       505.37 o                         
  -7   5   7      16460.48      16344.30      1129.93 o                         
  -6   5   7       1595.89       1321.85       321.37 o                         
  -5   5   7      53119.36      52917.28      1288.70 o                         
  -4   5   7        997.11       1194.70       341.58 o                         
  -3   5   7      16349.74      16291.96       717.14 o                         
  -2   5   7      13494.45      14100.58       717.69 o                         
  -1   5   7      33968.51      33848.82      1205.21 o                         
   0   5   7        272.51        392.74       281.66 o                         
   1   5   7       5836.74       6621.35       456.80 o                         
   2   5   7       3108.09       3809.34       405.81 o                         
   3   5   7      30599.62      30217.13       985.27 o                         
   4   5   7        750.85       1106.72       273.98 o                         
   5   5   7       6648.96       6082.99       365.65 o                         
   6   5   7       2608.09       2945.34       324.33 o                         
   7   5   7      13189.21      14311.36       604.93 o                         
   8   5   7       1842.20       1795.64       310.49 o                         
   9   5   7       1117.85       1047.78       312.47 o                         
 -12   6   7       1907.88       2808.51       957.15 o                         
 -11   6   7       2627.20       2889.46       490.27 o                         
 -10   6   7      37345.58      37415.93      1280.73 o                         
  -9   6   7      66475.83      62485.41      2354.70 o                         
  -8   6   7      13102.77      12199.65       746.69 o                         
  -7   6   7      34769.83      32928.57      1124.30 o                         
  -6   6   7      60904.82      64232.97      1742.47 o                         
  -5   6   7      12911.51      13401.44       601.56 o                         
  -4   6   7      42674.63      42652.76      1317.06 o                         
  -3   6   7         43.84        974.39       222.42 o                         
  -2   6   7      53058.78      53491.57      1660.86 o                         
  -1   6   7     119330.88     119973.20      3089.66 o                         
   0   6   7        782.88        622.20       251.27 o                         
   1   6   7        136.33        866.81       271.70 o                         
   2   6   7      77675.63      77374.73      1936.17 o                         
   3   6   7      50358.66      52025.28      1438.07 o                         
   4   6   7        997.22       1510.95       345.63 o                         
   5   6   7       7058.47       6289.91       372.82 o                         
   6   6   7      26628.70      27515.78       859.28 o                         
   7   6   7       5236.73       5334.62       557.97 o                         
   8   6   7        969.18       1231.01       289.65 o                         
   9   6   7         49.53        210.02       298.83 o                         
 -12   7   7       2087.43        958.61       755.18 o                         
 -11   7   7       1415.36       1409.27       427.35 o                         
 -10   7   7      21163.83      23121.00      1554.42 o                         
  -9   7   7       3942.43       4472.40       521.32 o                         
  -8   7   7        643.61        807.98       295.91 o                         
  -7   7   7       1580.60       1389.41       328.82 o                         
  -6   7   7       4241.32       4837.64       559.58 o                         
  -5   7   7      10410.58      10753.93       563.19 o                         
  -4   7   7       3620.76       3424.58       294.81 o                         
  -3   7   7       2559.68       2772.68       281.80 o                         
  -2   7   7       1308.41       1224.96       316.26 o                         
  -1   7   7      29725.92      29030.59      1472.78 o                         
   0   7   7        444.72        850.31       265.57 o                         
   1   7   7       3979.78       3743.60       370.81 o                         
   2   7   7       6631.28       7085.86       466.57 o                         
   3   7   7       8097.44       7850.74       488.78 o                         
   4   7   7        421.87        563.19       243.10 o                         
   5   7   7       1773.11       2308.90       296.27 o                         
   6   7   7       1017.37       1048.80       255.57 o                         
   7   7   7       6963.35       6822.51       424.27 o                         
   8   7   7        160.30        759.57       269.28 o                         
   9   7   7        615.15       1015.92       403.55 o                         
 -12   8   7       1525.67        585.41       815.19 o                         
 -11   8   7       1438.42       1090.80       441.52 o                         
 -10   8   7        239.85        409.00       389.53 o                         
  -9   8   7         18.34        -29.24       342.55 o                         
  -8   8   7       6883.71       6472.41       553.73 o                         
  -7   8   7          7.06        141.02       339.41 o                         
  -6   8   7       1318.06        710.64       344.95 o                         
  -5   8   7        129.93        326.55       272.50 o                         
  -4   8   7      15112.63      14800.15       605.28 o                         
  -3   8   7       1965.66       2236.57       417.87 o                         
  -2   8   7       3371.13       3454.11       407.01 o                         
  -1   8   7      56590.78      55667.06      1792.12 o                         
   0   8   7      15003.91      14610.93       985.93 o                         
   1   8   7         26.97        152.65       253.41 o                         
   2   8   7      18622.56      18268.43      1289.30 o                         
   3   8   7      18802.30      19623.94       782.06 o                         
   4   8   7       9433.30       9278.11       443.65 o                         
   5   8   7        929.37       1150.42       292.67 o                         
   6   8   7       3686.55       3560.18       335.55 o                         
   7   8   7       2364.02       2095.76       281.58 o                         
   8   8   7       1219.26       1093.57       268.08 o                         
 -12   9   7       3029.47       2190.90       850.31 o                         
 -11   9   7      10060.72      10147.20       781.06 o                         
 -10   9   7       2963.08       4005.47       467.17 o                         
  -9   9   7      12849.25      12556.25       808.24 o                         
  -8   9   7       2247.81       3051.96       425.33 o                         
  -7   9   7      17732.10      18987.70      1916.95 o                         
  -6   9   7       1971.96        877.43       443.99 o                         
  -5   9   7         13.42        105.35       154.68 o                         
  -4   9   7       1253.51       1254.98       224.39 o                         
  -3   9   7       1599.92       1738.35       309.96 o                         
  -2   9   7       6185.87       6188.29       498.14 o                         
  -1   9   7        877.46        904.28       281.76 o                         
   0   9   7        987.91        906.51       303.62 o                         
   1   9   7      11222.40      11440.70       586.94 o                         
   2   9   7       4912.72       4883.55       405.84 o                         
   3   9   7        538.40        604.88       237.14 o                         
   4   9   7         21.05        329.81       227.41 o                         
   5   9   7       7475.49       8868.91       466.22 o                         
   6   9   7       3331.53       3419.14       331.15 o                         
   7   9   7        109.78        210.95       235.28 o                         
   8   9   7        131.08         92.70       375.86 o                         
 -12  10   7        643.23        812.26       936.66 o                         
 -11  10   7       1113.01       1441.12       421.05 o                         
 -10  10   7      24868.21      25774.34      1147.86 o                         
  -9  10   7        287.19        632.88       398.77 o                         
  -8  10   7       4211.70       4531.29       548.81 o                         
  -7  10   7      14091.80      14129.91       898.32 o                         
  -6  10   7      56147.36      56208.28      1598.33 o                         
  -5  10   7        433.09       1279.95       237.20 o                         
  -4  10   7        410.95       1034.38       216.75 o                         
  -3  10   7      58997.84      58260.80      1473.92 o                         
  -2  10   7      20261.36      21732.74      1225.01 o                         
  -1  10   7       4389.77       4487.96       402.10 o                         
   0  10   7       1921.77       1983.37       316.04 o                         
   1  10   7      22247.65      21363.61       828.26 o                         
   2  10   7      49302.19      50996.59      1426.91 o                         
   3  10   7      18993.29      18921.80       692.17 o                         
   4  10   7        423.10        718.32       221.08 o                         
   5  10   7      15691.17      16064.27       959.95 o                         
   6  10   7      75646.32      75771.32      1703.95 o                         
   7  10   7         92.44        312.73       316.39 o                         
 -13  11   7        571.91        430.28       913.24 o                         
 -12  11   7       4732.10       3732.00      1102.04 o                         
 -11  11   7       1459.74       1674.53       410.00 o                         
 -10  11   7       7582.14       8527.06       618.86 o                         
  -9  11   7        132.97        292.40       363.94 o                         
  -8  11   7       4360.50       4778.68       602.01 o                         
  -7  11   7      43169.37      46382.01      1415.54 o                         
  -6  11   7      11729.25      13305.50       703.77 o                         
  -5  11   7      24638.21      23543.18       910.23 o                         
  -4  11   7       4192.75       4139.86       344.28 o                         
  -3  11   7      37916.27      38164.21      1019.73 o                         
  -2  11   7       1641.17       1498.76       285.23 o                         
  -1  11   7       2285.23       2067.36       315.36 o                         
   0  11   7        891.96       1089.39       278.01 o                         
   1  11   7      14482.82      15375.84       678.67 o                         
   2  11   7      10122.04      10697.83       568.97 o                         
   3  11   7       3086.30       4132.87       535.35 o                         
   4  11   7        580.42        491.21       224.62 o                         
   5  11   7      15035.75      14952.29       585.17 o                         
   6  11   7       5126.02       5720.77       674.82 o                         
   7  11   7       2044.06       1923.65       413.40 o                         
 -13  12   7       4549.04       4589.62      1179.60 o                         
 -12  12   7       1428.89       1479.63       883.97 o                         
 -11  12   7      69588.83      71407.98      2008.55 o                         
 -10  12   7       2727.24       2163.98       476.81 o                         
  -9  12   7      18673.92      17873.77       956.86 o                         
  -8  12   7      14673.79      14434.88       944.28 o                         
  -7  12   7        373.15        379.12       345.95 o                         
  -6  12   7      12547.41      11556.83       754.30 o                         
  -5  12   7      23382.88      24903.17      1149.63 o                         
  -4  12   7      20265.45      20146.51       662.72 o                         
  -3  12   7      51672.25      48269.65      1372.77 o                         
  -2  12   7       1275.84       1459.96       292.82 o                         
  -1  12   7      43662.28      44546.12      1206.82 o                         
   0  12   7      11590.23      11787.58       604.56 o                         
   1  12   7      19031.00      19097.95       764.59 o                         
   2  12   7       2093.09       1671.74       361.09 o                         
   3  12   7      68006.62      72197.02      1839.11 o                         
   4  12   7        101.09        105.23       218.75 o                         
   5  12   7       1103.08       1377.68       239.45 o                         
   6  12   7       1412.99       2192.09       535.09 o                         
   7  12   7       7566.24       7553.08       722.99 o                         
 -12  13   7       1967.15       2796.80      1042.03 o                         
 -11  13   7       9546.93       8700.33       739.94 o                         
 -10  13   7      22501.40      24848.09      1425.76 o                         
  -9  13   7      11769.58      12359.46       957.14 o                         
  -8  13   7        890.39       1353.97       440.90 o                         
  -7  13   7          0.26         62.61       314.19 o                         
  -6  13   7       1061.16       1409.30       318.21 o                         
  -5  13   7      13019.64      13373.18       783.88 o                         
  -4  13   7       9579.38       9219.82       454.69 o                         
  -3  13   7      16077.43      15225.79       574.70 o                         
  -2  13   7        302.90        340.85       240.87 o                         
  -1  13   7      53119.16      53542.93      1419.43 o                         
   0  13   7         38.56        -93.03       218.42 o                         
   1  13   7       9511.64      10394.75       568.38 o                         
   2  13   7       4877.69       5701.00       401.11 o                         
   3  13   7      10957.07      10363.00       518.64 o                         
   4  13   7        740.25        533.15       215.16 o                         
   5  13   7       4685.47       4864.95       447.01 o                         
   6  13   7        297.34        268.88       373.68 o                         
 -12  14   7        497.62        655.66       823.97 o                         
 -11  14   7        261.44        460.01       487.53 o                         
 -10  14   7       7058.06       7402.14       653.53 o                         
  -9  14   7      27205.52      27456.40      1329.82 o                         
  -8  14   7          0.19         92.11       390.43 o                         
  -7  14   7       4903.08       6505.26       528.03 o                         
  -6  14   7      26043.98      26592.20       935.17 o                         
  -5  14   7      39098.19      38966.32      1083.45 o                         
  -4  14   7      27322.45      28622.93       899.08 o                         
  -3  14   7       2440.98       2829.97       296.59 o                         
  -2  14   7      18769.71      18654.66       920.53 o                         
  -1  14   7        342.23        316.07       241.71 o                         
   0  14   7       6791.31       7327.94       425.29 o                         
   1  14   7       7044.69       7027.49       562.66 o                         
   2  14   7       7956.43       7962.86       430.44 o                         
   3  14   7      30875.81      28835.71      1204.94 o                         
   4  14   7       3783.33       3364.70       253.67 o                         
   5  14   7       1407.16       1627.75       594.14 o                         
   6  14   7       7401.80       8307.91       946.09 o                         
 -11  15   7       5270.75       5094.57       713.20 o                         
 -10  15   7        712.02       1777.07       503.59 o                         
  -9  15   7      34793.74      34158.30      1714.02 o                         
  -8  15   7       1460.79       1591.22       378.04 o                         
  -7  15   7       5618.92       5706.60       551.49 o                         
  -6  15   7      30976.75      30249.54       932.17 o                         
  -5  15   7       6931.04       6353.48       360.98 o                         
  -4  15   7        497.00        295.37       259.27 o                         
  -3  15   7       2049.47       2297.45       309.61 o                         
  -2  15   7       1418.48       1215.22       248.90 o                         
  -1  15   7       6467.72       6236.09       475.60 o                         
   0  15   7       3320.42       4121.14       376.64 o                         
   1  15   7       1496.28       1324.30       282.78 o                         
   2  15   7       1051.63        952.31       242.26 o                         
   3  15   7      13823.33      14221.95       772.82 o                         
   4  15   7        187.92        301.85       291.95 o                         
   5  15   7        449.78        377.12       397.79 o                         
 -11  16   7       3153.27       2615.46      1698.42 o                         
 -10  16   7       4964.30       5576.69       686.29 o                         
  -9  16   7         34.21        357.98       367.89 o                         
  -8  16   7       1551.25       1658.08       435.90 o                         
  -7  16   7      14758.94      13723.72       729.14 o                         
  -6  16   7       1149.55       1607.93       314.84 o                         
  -5  16   7       8103.39       8244.84       495.08 o                         
  -4  16   7       7264.68       6759.72       437.90 o                         
  -3  16   7       1105.03       1267.14       247.29 o                         
  -2  16   7      15830.12      15554.46       578.90 o                         
  -1  16   7        681.64       1041.97       262.74 o                         
   0  16   7       1615.24       1745.26       270.40 o                         
   1  16   7       6772.24       7328.72       442.50 o                         
   2  16   7        126.49        105.54       257.08 o                         
   3  16   7       7713.52       6894.64       472.95 o                         
   4  16   7        935.22        991.47       331.45 o                         
 -11  17   7       1718.59       1017.15       816.65 o                         
 -10  17   7       4545.11       5364.41       619.86 o                         
  -9  17   7        225.35        680.82       369.08 o                         
  -8  17   7       6019.81       6198.99       580.67 o                         
  -7  17   7      18552.44      19712.05       935.07 o                         
  -6  17   7       6423.35       6025.34       473.01 o                         
  -5  17   7       9830.85       8066.31       375.12 o                         
  -4  17   7       3285.92       3478.95       276.43 o                         
  -3  17   7      12475.24      11821.72       598.72 o                         
  -2  17   7         30.38         20.26       231.36 o                         
  -1  17   7          2.09        104.25       236.58 o                         
   0  17   7       1289.29       1728.82       300.00 o                         
   1  17   7       1176.90       1073.41       265.26 o                         
   2  17   7       6071.82       5859.06       503.32 o                         
   3  17   7        169.97        321.10       338.16 o                         
   4  17   7        240.87        331.28       391.41 o                         
 -10  18   7       5582.84       5191.37       470.62 o                         
  -9  18   7      15559.37      19304.20      1003.32 o                         
  -8  18   7       3479.12       3308.60       501.49 o                         
  -7  18   7       4255.13       4245.19       525.94 o                         
  -6  18   7      78561.91      81393.66      1961.25 o                         
  -5  18   7       1602.56       1789.13       222.05 o                         
  -4  18   7         63.79        698.36       380.39 o                         
  -3  18   7      18147.23      18620.86       712.05 o                         
  -2  18   7      33289.18      33900.44       900.94 o                         
  -1  18   7       1446.99       1858.33       258.75 o                         
   0  18   7       9989.88      10225.51       491.80 o                         
   1  18   7      32978.39      34093.77      1119.21 o                         
   2  18   7       7113.06       6444.79       469.90 o                         
   3  18   7        556.06        799.07       326.97 o                         
 -10  19   7       2740.16       2263.03       443.99 o                         
  -9  19   7        181.80        133.54       359.23 o                         
  -8  19   7       2787.28       3067.55       553.07 o                         
  -7  19   7        793.41        842.92       357.30 o                         
  -6  19   7       7851.79       7705.61       518.99 o                         
  -5  19   7        185.52        797.11       208.26 o                         
  -4  19   7       7299.68       7001.51       392.58 o                         
  -3  19   7      26138.61      24076.67       744.05 o                         
  -2  19   7       8410.40       8779.09       509.80 o                         
  -1  19   7      11826.31      12589.50       863.52 o                         
   0  19   7        527.41       1062.70       277.41 o                         
   1  19   7      11980.01      10729.52       641.27 o                         
   2  19   7        625.65         58.70       423.94 o                         
   3  19   7        705.46       2339.06       599.17 o                         
 -10  20   7       4419.20       4105.30       629.78 o                         
  -9  20   7      34785.80      36911.61      1290.75 o                         
  -8  20   7        132.09        662.57       365.90 o                         
  -7  20   7      31330.61      31553.69      1147.22 o                         
  -6  20   7         56.12         94.71       315.18 o                         
  -5  20   7      14781.71      15173.90       556.70 o                         
  -4  20   7       3040.07       2641.26       290.95 o                         
  -3  20   7       5299.50       4669.62       470.87 o                         
  -2  20   7       6148.05       5978.22       379.95 o                         
  -1  20   7       3039.88       3335.51       325.40 o                         
   0  20   7       3439.84       3522.99       454.38 o                         
   1  20   7      23849.76      22455.25      1174.08 o                         
   2  20   7       1284.23        832.30       518.24 o                         
 -10  21   7        180.32       -288.24       572.29 o                         
  -9  21   7      42440.79      44329.12      1620.00 o                         
  -8  21   7       1092.78        734.81       332.99 o                         
  -7  21   7      16259.57      15512.52       784.21 o                         
  -6  21   7      14277.22      14805.51       950.52 o                         
  -5  21   7       6350.22       5982.14       656.16 o                         
  -4  21   7        757.21        519.49       245.40 o                         
  -3  21   7          1.24        116.87       240.92 o                         
  -2  21   7        123.37         56.76       239.58 o                         
  -1  21   7       7767.27       7490.47       497.64 o                         
   0  21   7       4329.89       5182.36       762.70 o                         
   1  21   7       5609.50       7105.32       860.70 o                         
 -10  22   7      28909.83      29985.14      1767.34 o                         
  -9  22   7       6054.31       6080.59       702.17 o                         
  -8  22   7       4508.61       4725.35       556.49 o                         
  -7  22   7       5246.32       5500.85       621.80 o                         
  -6  22   7       3421.23       2976.90       421.45 o                         
  -5  22   7      67458.85      66634.19      1825.63 o                         
  -4  22   7        837.62        500.42       262.13 o                         
  -3  22   7        264.24        788.94       253.45 o                         
  -2  22   7      53366.21      50471.35      1437.19 o                         
  -1  22   7       9965.80       9750.21       795.56 o                         
   0  22   7       2541.38       2619.36       368.22 o                         
 -10  23   7        218.38        747.47       580.92 o                         
  -9  23   7       2593.60       2436.86       513.64 o                         
  -8  23   7       9440.05       9403.01       714.70 o                         
  -7  23   7       3898.07       3784.49       504.97 o                         
  -6  23   7       1134.31       1142.52       438.96 o                         
  -5  23   7      27018.65      26396.09       997.36 o                         
  -4  23   7         67.52        299.36       311.35 o                         
  -3  23   7       3272.26       2827.46       390.77 o                         
  -2  23   7      10047.67      10162.24       855.92 o                         
  -1  23   7       2982.84       2950.64       406.28 o                         
 -10  24   7       1507.66       1560.29       902.27 o                         
  -9  24   7       3589.67       3760.71       621.88 o                         
  -8  24   7       1135.19       1907.23       575.21 o                         
  -7  24   7         78.21         90.75       401.14 o                         
  -6  24   7       1289.49       1253.27       404.56 o                         
  -5  24   7       1370.39       2062.95       410.02 o                         
  -4  24   7       2084.01       1039.75       441.52 o                         
  -3  24   7       1104.66        876.30       528.90 o                         
  -2  24   7       5538.60       4488.93       558.50 o                         
  -9  25   7        284.87        123.12       569.30 o                         
  -8  25   7       3049.42       3280.42       515.88 o                         
  -7  25   7        357.98        146.97       406.47 o                         
  -6  25   7       3734.25       2809.59       522.01 o                         
  -5  25   7        425.78        713.94       476.74 o                         
  -4  25   7       3495.55       2080.44       572.46 o                         
  -3  25   7       5900.16       4979.00       600.68 o                         
  -7  26   7       3778.21       3431.84       657.39 o                         
  -6  26   7       9768.49       8123.48       786.44 o                         
   0   0   8     515867.12     484738.25     15224.15 o                         
   1   0   8       4663.03       5669.90       928.83 o                         
   2   0   8      11292.73      11931.24       829.00 o                         
   3   0   8     191395.27     192812.53      4592.67 o                         
   4   0   8       7187.16       7174.52       556.11 o                         
   5   0   8       7821.40       6891.25       475.17 o                         
   6   0   8      26572.65      29039.62      1059.03 o                         
   7   0   8        145.15        480.51       318.53 o                         
   8   0   8      16964.86      17319.16       815.30 o                         
   9   0   8      33973.34      34418.07      1206.85 o                         
  10   0   8       4249.86       4619.88       640.35 o                         
 -10   1   8       1771.84       2051.24       587.96 o                         
  -9   1   8       5460.82       5282.81       516.72 o                         
  -8   1   8      23741.00      26490.09      1031.73 o                         
  -7   1   8        230.57        686.97       316.51 o                         
  -6   1   8       7048.37       7206.12       466.23 o                         
  -5   1   8       7816.52       8475.33       506.73 o                         
  -4   1   8      35239.61      37059.55      1191.60 o                         
  -3   1   8        228.11        312.44       254.62 o                         
  -2   1   8       9295.75       9537.34       701.11 o                         
  -1   1   8      10359.66      11152.02      1138.37 o                         
   0   1   8      33390.00      37620.48      1333.64 o                         
   1   1   8        951.88       1098.30       303.77 o                         
   2   1   8       6949.50       6762.97       524.47 o                         
   3   1   8       6421.53       6515.16       615.56 o                         
   4   1   8      25486.30      25161.12      1204.71 o                         
   5   1   8        170.28        159.09       246.88 o                         
   6   1   8       4965.17       5495.93       480.49 o                         
   7   1   8         16.86         39.33       331.45 o                         
   8   1   8      15808.45      17153.24       814.48 o                         
   9   1   8        556.50        455.44       378.72 o                         
  10   1   8       6349.21       5316.44       580.43 o                         
 -10   2   8      13552.59      14708.27      3258.55 o                         
  -9   2   8          1.77        269.85       349.48 o                         
  -8   2   8      41900.14      46263.30      1449.87 o                         
  -7   2   8      32245.35      32002.22      1131.18 o                         
  -6   2   8      40906.36      40553.01      1459.00 o                         
  -5   2   8      94891.61      96779.49      2321.05 o                         
  -4   2   8       8742.71       9100.06       482.61 o                         
  -3   2   8      51541.90      48538.34      1538.18 o                         
  -2   2   8      32459.35      30607.63      2724.96 o                         
  -1   2   8       4136.70       5387.53       498.95 o                         
   0   2   8      10618.74      10723.96       758.35 o                         
   1   2   8      20627.23      22115.96       861.75 o                         
   2   2   8      31304.66      32495.93      1786.90 o                         
   3   2   8       9158.35       9230.88       597.21 o                         
   4   2   8     101495.12     101130.77      2425.97 o                         
   5   2   8      35253.02      34977.03      1025.03 o                         
   6   2   8      42336.16      39214.70      1306.15 o                         
   7   2   8     105855.73     106969.71      2613.64 o                         
   8   2   8       7564.21       8734.90       584.32 o                         
   9   2   8      10492.35      10339.71       607.35 o                         
 -11   3   8       3911.33       3477.34       946.90 o                         
 -10   3   8       3529.15       3924.19       683.76 o                         
  -9   3   8        539.34        533.46       372.54 o                         
  -8   3   8        744.76        121.45       326.55 o                         
  -7   3   8       4373.96       4747.82       526.46 o                         
  -6   3   8       4133.91       3705.96       461.48 o                         
  -5   3   8         21.78        334.47       213.31 o                         
  -4   3   8       2707.36       2616.30       328.54 o                         
  -3   3   8       2872.69       2766.35       405.93 o                         
  -2   3   8      13896.91      12457.18       738.71 o                         
  -1   3   8         16.67        408.57       317.36 o                         
   0   3   8       2117.58       1840.44       332.87 o                         
   1   3   8       4422.96       4622.11       583.05 o                         
   2   3   8       9749.03       9968.02       629.55 o                         
   3   3   8          1.97        405.29       264.96 o                         
   4   3   8       2087.68       1367.65       352.79 o                         
   5   3   8       1191.05       1878.20       423.36 o                         
   6   3   8       4368.13       5430.94       473.33 o                         
   7   3   8        106.13        284.09       314.38 o                         
   8   3   8        731.89        632.43       296.23 o                         
   9   3   8        779.78        813.26       385.24 o                         
 -11   4   8      19599.72      20176.20      1952.35 o                         
 -10   4   8      51727.96      53953.39      2499.04 o                         
  -9   4   8      20850.04      18251.90       812.17 o                         
  -8   4   8      18297.18      16953.34       920.84 o                         
  -7   4   8      56999.01      56738.89      1852.24 o                         
  -6   4   8      41249.85      40770.48      1426.50 o                         
  -5   4   8       3508.89       3498.97       314.96 o                         
  -4   4   8      17751.85      18453.54      1212.54 o                         
  -3   4   8      42507.67      40914.93      2043.99 o                         
  -2   4   8      10297.26      11702.50       654.74 o                         
  -1   4   8      21030.60      23592.88       904.99 o                         
   0   4   8      28502.88      29494.53      1142.05 o                         
   1   4   8      51515.07      48353.27      1827.64 o                         
   2   4   8      39595.62      41051.95      1257.42 o                         
   3   4   8      29011.33      29435.00      1060.27 o                         
   4   4   8      79652.34      81763.48      2051.94 o                         
   5   4   8      25892.59      27594.69      1084.74 o                         
   6   4   8      24517.07      25818.21       985.37 o                         
   7   4   8      31389.49      33824.08      1151.82 o                         
   8   4   8       3397.25       4434.34       408.11 o                         
   9   4   8      19839.94      19062.03      1241.40 o                         
 -11   5   8        422.76       1276.20       829.82 o                         
 -10   5   8      12394.47      13508.75      1150.33 o                         
  -9   5   8        418.52        331.44       344.42 o                         
  -8   5   8        329.17        104.50       374.52 o                         
  -7   5   8       1814.18       1855.33       390.59 o                         
  -6   5   8       6846.15       6301.56       391.52 o                         
  -5   5   8       4096.83       4144.75       467.21 o                         
  -4   5   8        568.16        564.49       276.00 o                         
  -3   5   8         79.04        226.21       265.22 o                         
  -2   5   8      14744.16      13750.03       596.69 o                         
  -1   5   8       6359.05       7179.06       568.79 o                         
   0   5   8        247.88        274.93       293.50 o                         
   1   5   8        132.74        763.47       282.07 o                         
   2   5   8      17491.71      18893.21       793.14 o                         
   3   5   8       6107.27       6804.98       494.97 o                         
   4   5   8       1226.98        614.48       295.02 o                         
   5   5   8         27.68        649.96       263.56 o                         
   6   5   8       6667.38       7282.67       528.41 o                         
   7   5   8       3142.86       3423.52       366.46 o                         
   8   5   8        569.88        991.02       310.53 o                         
 -11   6   8       2907.95       3919.33      1028.86 o                         
 -10   6   8      17565.89      14757.74      1222.81 o                         
  -9   6   8       2866.22       3981.46       512.27 o                         
  -8   6   8       1583.09       2226.70       443.11 o                         
  -7   6   8       6916.78       6203.24       531.06 o                         
  -6   6   8      32644.13      31502.71      1013.12 o                         
  -5   6   8      32612.97      32469.21      1320.69 o                         
  -4   6   8      16979.84      15970.46       944.34 o                         
  -3   6   8     195178.19     191504.61      4074.10 o                         
  -2   6   8      35167.54      37346.61      1815.08 o                         
  -1   6   8      45016.86      46832.78      1551.39 o                         
   0   6   8     164314.02     165058.00      3676.43 o                         
   1   6   8       3474.99       3455.07       397.14 o                         
   2   6   8        891.48        719.26       308.46 o                         
   3   6   8      24878.61      26590.75       959.35 o                         
   4   6   8        189.85        426.86       283.92 o                         
   5   6   8       8960.96      10236.85       533.18 o                         
   6   6   8      17155.79      17056.49       781.16 o                         
   7   6   8       2010.48       1875.25       370.52 o                         
   8   6   8         69.89        553.87       298.69 o                         
 -11   7   8       3024.76       1904.05       881.04 o                         
 -10   7   8       2695.02       2979.57       735.19 o                         
  -9   7   8         30.24        115.32       389.96 o                         
  -8   7   8      25761.93      25823.24      1025.23 o                         
  -7   7   8       2704.34       3804.15       461.33 o                         
  -6   7   8       9756.54       9730.04       670.69 o                         
  -5   7   8       1331.23       1514.00       254.55 o                         
  -4   7   8      37380.14      36666.71      1446.98 o                         
  -3   7   8       3280.03       3613.12       337.94 o                         
  -2   7   8       2887.67       3171.73       425.37 o                         
  -1   7   8       1357.41       1377.99       349.74 o                         
   0   7   8      28698.21      28903.23      1018.45 o                         
   1   7   8       8415.89      10076.71       690.61 o                         
   2   7   8       4224.42       4798.97       484.86 o                         
   3   7   8          9.65        300.44       297.63 o                         
   4   7   8      19171.62      18450.56      1321.32 o                         
   5   7   8       6085.03       6568.36       549.57 o                         
   6   7   8       2745.75       2606.90       341.79 o                         
   7   7   8        466.60        400.00       293.86 o                         
   8   7   8      13567.44      15091.59       770.07 o                         
 -11   8   8      33078.30      28888.58      2441.17 o                         
 -10   8   8       5612.21       6282.73      1259.37 o                         
  -9   8   8       3262.66       4308.74       503.29 o                         
  -8   8   8     136469.12     133080.44      3173.66 o                         
  -7   8   8       1450.36       1713.08       634.21 o                         
  -6   8   8      53908.35      54405.66      2034.93 o                         
  -5   8   8     115815.75     113156.20      2383.69 o                         
  -4   8   8       6976.53       6953.13       448.53 o                         
  -3   8   8       4363.52       5365.14       464.46 o                         
  -2   8   8      36569.66      38857.44      1381.37 o                         
  -1   8   8       9159.42       8893.64       559.63 o                         
   0   8   8       6373.26       5936.60       482.91 o                         
   1   8   8      94744.48      95589.26      2338.23 o                         
   2   8   8      43055.85      45288.06      1477.37 o                         
   3   8   8       7605.40       7369.79       743.86 o                         
   4   8   8     138152.67     138329.28      3179.42 o                         
   5   8   8       2011.87       2286.16       347.65 o                         
   6   8   8      19852.31      19939.42       750.07 o                         
   7   8   8      38959.06      41758.01      1163.96 o                         
 -11   9   8        405.84       1583.54       813.72 o                         
 -10   9   8       2796.09       1912.83       831.28 o                         
  -9   9   8       7807.12       8067.03       611.66 o                         
  -8   9   8      14834.62      17517.55       963.02 o                         
  -7   9   8        647.85       1375.13       411.49 o                         
  -6   9   8       2833.85       2691.91       429.92 o                         
  -5   9   8       1014.18       1286.83       279.42 o                         
  -4   9   8      35017.01      35077.06      1366.41 o                         
  -3   9   8        514.28        724.82       285.94 o                         
  -2   9   8      12254.17      12548.98       662.04 o                         
  -1   9   8       6751.23       7098.68       521.01 o                         
   0   9   8      28802.81      30326.30      1267.66 o                         
   1   9   8       1698.91       2065.47       347.91 o                         
   2   9   8       3761.76       4564.31       442.88 o                         
   3   9   8       3628.62       3799.97       402.56 o                         
   4   9   8      21578.19      21944.82       782.92 o                         
   5   9   8       1278.97       1572.87       322.99 o                         
   6   9   8       2804.32       2480.83       333.54 o                         
   7   9   8        852.62       1499.29       380.90 o                         
 -11  10   8      10513.89      13537.64      1694.77 o                         
 -10  10   8      39054.09      38878.62      2878.76 o                         
  -9  10   8       1516.97       1814.44       472.79 o                         
  -8  10   8       6060.78       5731.89       661.18 o                         
  -7  10   8      26788.54      27291.85      1456.09 o                         
  -6  10   8      20958.23      22097.16       922.97 o                         
  -5  10   8       8166.40       8026.86       402.12 o                         
  -4  10   8      76711.32      73895.12      1844.75 o                         
  -3  10   8       2692.49       2624.52       345.20 o                         
  -2  10   8      22397.04      24045.63       853.24 o                         
  -1  10   8     119899.70     116548.00      2759.51 o                         
   0  10   8       4972.17       5545.26       540.19 o                         
   1  10   8      54530.25      56959.30      1593.66 o                         
   2  10   8      64091.22      65224.77      2234.40 o                         
   3  10   8         66.15        320.64       328.51 o                         
   4  10   8       5110.14       6261.26       433.71 o                         
   5  10   8      27584.21      28436.50       948.41 o                         
   6  10   8      24573.89      23728.60       805.84 o                         
 -11  11   8       1750.74        823.97       889.83 o                         
 -10  11   8      10356.02      11346.73      1555.73 o                         
  -9  11   8       1621.28       1925.49       466.74 o                         
  -8  11   8       1863.34       1953.76       451.45 o                         
  -7  11   8       5494.27       5696.40       482.42 o                         
  -6  11   8       6637.26       6132.06       539.84 o                         
  -5  11   8        135.78        307.50       272.23 o                         
  -4  11   8       1610.90       1204.81       234.13 o                         
  -3  11   8       2715.75       2933.08       350.59 o                         
  -2  11   8       9552.16       9590.10       542.46 o                         
  -1  11   8        927.16        883.68       375.22 o                         
   0  11   8       1372.21       1015.31       324.73 o                         
   1  11   8       1915.61       2208.28       348.71 o                         
   2  11   8      16524.62      16812.25       840.28 o                         
   3  11   8         63.15        -98.99       322.24 o                         
   4  11   8        915.63       1020.07       292.96 o                         
   5  11   8       2096.25       2113.81       314.06 o                         
   6  11   8       3905.26       4641.24       468.90 o                         
 -11  12   8      28898.57      29516.44      2552.39 o                         
 -10  12   8      19323.90      18469.72      1909.90 o                         
  -9  12   8       9192.41       9306.38       924.87 o                         
  -8  12   8      43567.77      44569.98      1438.48 o                         
  -7  12   8      49647.72      49337.92      1560.03 o                         
  -6  12   8      28074.59      28484.69      1117.25 o                         
  -5  12   8      49766.48      48942.38      1589.27 o                         
  -4  12   8      70148.57      66948.33      1391.81 o                         
  -3  12   8      23425.04      23679.86       792.83 o                         
  -2  12   8      47730.49      47429.78      1314.20 o                         
  -1  12   8      31657.99      33516.90      1037.97 o                         
   0  12   8      11701.62      12429.41       664.11 o                         
   1  12   8      32195.35      32730.13      1110.00 o                         
   2  12   8       7138.90       6951.89       838.03 o                         
   3  12   8       4799.96       4579.99       511.51 o                         
   4  12   8      11420.56      11591.83       557.02 o                         
   5  12   8      13367.51      12375.05       516.33 o                         
 -10  13   8       6572.96       6408.79      1203.02 o                         
  -9  13   8       3235.31       3756.77       525.37 o                         
  -8  13   8       2658.88       2647.98       496.52 o                         
  -7  13   8        569.18       1007.33       342.26 o                         
  -6  13   8      11464.59      12395.73       720.78 o                         
  -5  13   8        735.05       1017.82       194.48 o                         
  -4  13   8       2063.56       2221.11       309.10 o                         
  -3  13   8       1745.18       1949.41       310.03 o                         
  -2  13   8       4184.69       3865.78       403.95 o                         
  -1  13   8       1462.99       2002.58       328.08 o                         
   0  13   8        153.70        493.21       295.75 o                         
   1  13   8        168.20        286.64       310.34 o                         
   2  13   8       4047.08       4160.96       430.70 o                         
   3  13   8       3197.84       3256.40       457.55 o                         
   4  13   8        577.38        485.00       252.67 o                         
   5  13   8         80.11        449.67       471.97 o                         
 -10  14   8        860.33       1050.81       737.62 o                         
  -9  14   8      37319.79      34101.95      1391.60 o                         
  -8  14   8      81666.75      78848.78      2402.61 o                         
  -7  14   8        194.02        881.57       313.58 o                         
  -6  14   8      25718.35      26937.69      1053.32 o                         
  -5  14   8      47606.25      47928.71      1195.28 o                         
  -4  14   8      11552.96      11342.86       541.82 o                         
  -3  14   8       1342.47       1069.08       271.27 o                         
  -2  14   8      34975.56      35097.72       948.97 o                         
  -1  14   8      46771.19      42554.48      1230.48 o                         
   0  14   8        502.83        695.28       277.21 o                         
   1  14   8      50158.55      51197.45      1624.20 o                         
   2  14   8      11856.36      11201.04       666.17 o                         
   3  14   8      21926.75      19244.76       922.29 o                         
   4  14   8      25209.09      23598.22       779.52 o                         
  -9  15   8        525.09        214.35       420.24 o                         
  -8  15   8       4698.81       5168.86       479.78 o                         
  -7  15   8       5675.57       5861.60       588.06 o                         
  -6  15   8       4516.30       4404.78       446.48 o                         
  -5  15   8       1374.28       1185.92       180.16 o                         
  -4  15   8      24589.01      25987.61       869.27 o                         
  -3  15   8       4138.73       4549.31       377.59 o                         
  -2  15   8       6613.73       5745.03       400.73 o                         
  -1  15   8        115.06        282.64       268.17 o                         
   0  15   8      13281.59      13959.08       835.70 o                         
   1  15   8       4318.25       4915.21       401.38 o                         
   2  15   8       3294.73       3353.35       361.08 o                         
   3  15   8          1.57        -26.85       245.03 o                         
   4  15   8       7293.09       7277.72       782.65 o                         
  -9  16   8       3615.66       4037.12       504.75 o                         
  -8  16   8      17050.80      15569.71       864.17 o                         
  -7  16   8      50555.91      52363.32      1616.45 o                         
  -6  16   8       5710.33       5836.59       493.53 o                         
  -5  16   8        502.37        638.16       144.46 o                         
  -4  16   8     135399.03     135756.81      2723.56 o                         
  -3  16   8      11704.36      11695.64       536.91 o                         
  -2  16   8      27499.41      27156.28       826.97 o                         
  -1  16   8      98875.29      98353.33      2206.35 o                         
   0  16   8      19288.54      19843.44       723.00 o                         
   1  16   8          2.97        199.15       265.69 o                         
   2  16   8      48046.98      47756.52      2344.37 o                         
   3  16   8       2828.13       2836.14       305.92 o                         
  -9  17   8       7781.45       7073.11       794.00 o                         
  -8  17   8      26274.26      25432.85      1053.46 o                         
  -7  17   8         73.63        634.54       360.87 o                         
  -6  17   8       1688.27       1579.56       362.00 o                         
  -5  17   8       4134.76       4273.05       526.31 o                         
  -4  17   8      17960.26      18413.62       731.57 o                         
  -3  17   8       1947.70       1441.11       284.05 o                         
  -2  17   8       2726.43       2406.92       315.23 o                         
  -1  17   8        354.65        574.97       270.72 o                         
   0  17   8      24705.60      25778.87      1055.31 o                         
   1  17   8       1832.42       1554.00       322.53 o                         
   2  17   8       4832.99       5014.61       597.18 o                         
   3  17   8       1703.69       2151.50       582.82 o                         
  -9  18   8      32865.47      32223.96      1585.17 o                         
  -8  18   8        212.97        333.49       420.86 o                         
  -7  18   8      18849.63      18130.27       798.34 o                         
  -6  18   8       6093.30       5117.02       461.63 o                         
  -5  18   8       1717.33       2378.56       247.07 o                         
  -4  18   8       4319.92       3829.00       318.65 o                         
  -3  18   8       9116.77       8151.43       506.75 o                         
  -2  18   8      24083.20      24395.15       809.52 o                         
  -1  18   8       3770.24       3844.75       349.80 o                         
   0  18   8      26748.13      24374.31      1024.38 o                         
   1  18   8      17745.95      19395.78       841.96 o                         
   2  18   8      17120.44      17018.81      1479.31 o                         
  -9  19   8         55.74        292.82       562.82 o                         
  -8  19   8       3011.10       2676.00       767.23 o                         
  -7  19   8       2532.61       2123.20       480.25 o                         
  -6  19   8      11600.23      10048.11       613.55 o                         
  -5  19   8        593.15        389.74       330.43 o                         
  -4  19   8       3088.47       2318.02       293.49 o                         
  -3  19   8       5159.37       5519.98       599.39 o                         
  -2  19   8       3420.81       2851.38       334.16 o                         
  -1  19   8         25.52        430.67       274.04 o                         
   0  19   8        182.93       -213.45       304.58 o                         
   1  19   8        273.80         49.15       454.37 o                         
  -9  20   8      19357.44      17258.95      1324.56 o                         
  -8  20   8      30019.73      29936.99      1507.70 o                         
  -7  20   8      18722.14      17964.79       991.00 o                         
  -6  20   8       4483.19       4952.03       564.01 o                         
  -5  20   8      28055.62      27667.87      1202.45 o                         
  -4  20   8      28589.96      28236.55      1072.83 o                         
  -3  20   8       2934.32       2711.24       422.06 o                         
  -2  20   8       8829.79       9619.51       630.90 o                         
  -1  20   8       6531.08       6614.92       753.50 o                         
   0  20   8      10311.42      10462.76       855.53 o                         
  -9  21   8        537.43        285.60       568.59 o                         
  -8  21   8        485.42       1368.55       517.06 o                         
  -7  21   8        144.81         71.66       416.08 o                         
  -6  21   8       5664.00       5336.02       597.19 o                         
  -5  21   8       4732.78       3560.55       517.31 o                         
  -4  21   8        799.63       1058.55       416.36 o                         
  -3  21   8        494.84        289.74       366.88 o                         
  -2  21   8       6864.54       5650.89       510.55 o                         
  -1  21   8       1626.97       1616.85       531.78 o                         
  -9  22   8      20704.98      18474.12      1953.81 o                         
  -8  22   8       6808.08       6643.04       753.94 o                         
  -7  22   8      30155.78      29415.58      1278.30 o                         
  -6  22   8       6489.05       5464.62       590.61 o                         
  -5  22   8      32216.04      26884.39      1883.66 o                         
  -4  22   8      28502.62      27820.26      1433.07 o                         
  -3  22   8        498.27        703.47       460.21 o                         
  -2  22   8      12881.68      11806.76       987.50 o                         
  -8  23   8      10251.78       8849.04       957.86 o                         
  -7  23   8        422.58        948.30       630.25 o                         
  -6  23   8        393.14        502.47       412.18 o                         
  -5  23   8         57.94         90.80       393.22 o                         
  -4  23   8       7181.33       7597.98       765.92 o                         
  -3  23   8       6175.40       4728.05       641.79 o                         
   1   0   9      13774.29      13713.74       923.83 o                         
   2   0   9       8954.54       9156.25       638.29 o                         
   3   0   9       3312.14       4057.79       457.11 o                         
   4   0   9        647.94        567.80       300.32 o                         
   5   0   9       2615.26       2837.44       369.84 o                         
   6   0   9       5194.65       4938.36       411.27 o                         
   7   0   9         24.04        730.21       411.89 o                         
   8   0   9       5828.18       4993.13      1252.05 o                         
   9   0   9       2705.58       2054.79       755.18 o                         
  -9   1   9        791.11       1143.02       788.84 o                         
  -8   1   9         11.25       -278.76       537.88 o                         
  -7   1   9      19032.95      19913.14       903.87 o                         
  -6   1   9       1713.61       1763.84       316.40 o                         
  -5   1   9       1792.53       1337.66       312.22 o                         
  -4   1   9       5542.75       5922.22       484.61 o                         
  -3   1   9       7976.33       7598.58       528.25 o                         
  -2   1   9       3647.36       5357.59       770.61 o                         
  -1   1   9        501.40        879.88       396.29 o                         
   0   1   9         93.32         40.72       290.42 o                         
   1   1   9      14441.02      15102.70       728.94 o                         
   2   1   9       4039.10       4792.07       598.05 o                         
   3   1   9        128.10         11.55       314.72 o                         
   4   1   9       1074.55       1100.42       319.18 o                         
   5   1   9       5994.98       6058.93       444.12 o
[truncated: 41,151 more chars]
