# Supplementary material for: Role of lone-pair electron localization in temperature-induced phase transitions in mimetite
Source: Acta Crystallogr B Struct Sci Cryst Eng Mater. 2022 Jul 9;78(Pt 4):618–26. doi: 10.1107/S2052520622006254 (PMC9370212; doi:10.1107/S2052520622006254)
Supplement: Supplementary file 6 [file b-78-00618-Mim288Ksup6.hkl]

data_Mim288K                                                                    
_shelx_title ' Mim4_long_auto in P2(1)/n'                                       
_shelx_refln_list_code          4                                               
_shelx_F_calc_maximum     1473.99                                               
_exptl_crystal_F_000      2488.00                                               
_reflns_d_resolution_high  0.6300                                               
                                                                                
loop_                                                                           
 _space_group_symop_operation_xyz                                               
 'x, y, z'                                                                      
 '-x, -y+1/2, z+1/2'                                                            
 '-x, -y, -z'                                                                   
 'x, y-1/2, -z-1/2'                                                             
                                                                                
_cell_length_a    10.2552                                                       
_cell_length_b    20.4913                                                       
_cell_length_c     7.4576                                                       
_cell_angle_alpha  90.000                                                       
_cell_angle_beta   90.000                                                       
_cell_angle_gamma 119.993                                                       
                                                                                
_shelx_F_squared_multiplier     1.000                                           
                                                                                
loop_                                                                           
 _refln_index_h                                                                 
 _refln_index_k                                                                 
 _refln_index_l                                                                 
 _refln_F_squared_calc                                                          
 _refln_F_squared_meas                                                          
 _refln_F_squared_sigma                                                         
 _refln_observed_status                                                         
   1   0   0       4013.64       3986.51       275.09 o                         
   2   0   0     126242.73     122441.28      3532.05 o                         
   3   0   0    1059750.75     879081.50     30089.82 o                         
   4   0   0     191537.23     196676.77      6988.26 o                         
   5   0   0      50045.15      48531.89      1992.74 o                         
   6   0   0      23204.75      24111.95      1197.59 o                         
   7   0   0       2070.28       2252.05       332.85 o                         
   8   0   0     204833.97     204363.89      6211.15 o                         
   9   0   0     127831.31     130342.10      4198.11 o                         
  10   0   0      23012.33      22938.90      1147.93 o                         
  11   0   0       1565.42       2630.98       501.39 o                         
  12   0   0     237801.55     234931.34      7284.01 o                         
  13   0   0       1933.83       2598.95       564.05 o                         
 -13   2   0       1149.13       1092.65       503.49 o                         
 -12   2   0       9565.83       8962.91       884.64 o                         
 -11   2   0       1252.17        309.18       469.42 o                         
 -10   2   0      69830.02      66027.79      3359.53 o                         
  -9   2   0      13572.58      14213.49       977.14 o                         
  -8   2   0     230164.75     223114.30      6730.76 o                         
  -7   2   0     156898.03     163676.31      6039.23 o                         
  -6   2   0     228113.30     220967.27      7954.27 o                         
  -5   2   0     577433.44     556692.31     19321.10 o                         
  -4   2   0       8520.35       9964.14       579.95 o                         
  -3   2   0     322660.28     313371.81     10918.76 o                         
  -2   2   0      22069.68      25638.87      1476.90 o                         
   1   2   0      22405.78      23316.06       889.86 o                         
   2   2   0     194363.77     187498.50      6538.79 o                         
   3   2   0       1036.40       2776.34       813.25 o                         
   4   2   0     498812.34     471878.75     16309.91 o                         
   5   2   0     103609.25     100502.99      3119.91 o                         
   6   2   0     223478.03     216385.31      6413.33 o                         
   7   2   0     327442.06     319982.28     11937.62 o                         
   8   2   0       6918.66       7240.01      1158.66 o                         
   9   2   0      42079.28      41283.91      1678.46 o                         
  10   2   0      17809.01      17718.07      1003.56 o                         
  11   2   0       3561.06       4386.62       604.82 o                         
  12   2   0       7113.52       8506.20       865.94 o                         
  13   2   0       1126.84        585.92       847.10 o                         
 -14   4   0      22916.93      24519.71      1336.63 o                         
 -13   4   0      25001.20      22515.62      1242.42 o                         
 -12   4   0      10874.63      11721.26       847.37 o                         
 -11   4   0      91188.87      91920.24      3189.73 o                         
 -10   4   0      85274.85      84388.01      2931.76 o                         
  -9   4   0      61509.12      64891.61      2760.95 o                         
  -8   4   0      69794.25      68703.80      2838.50 o                         
  -7   4   0     128577.11     124174.86      4697.98 o                         
  -6   4   0     192934.50     188491.27      7110.18 o                         
  -5   4   0      21523.22      23275.45       934.77 o                         
  -4   4   0      51417.20      48092.30      2802.08 o                         
  -3   4   0     203709.67     190970.05      9524.45 o                         
  -2   4   0     130427.65     126372.94      6366.05 o                         
  -1   4   0      24599.80      25521.11       975.18 o                         
   0   4   0     124949.86     127985.34      6269.70 o                         
   1   4   0     321427.69     300582.34      8438.78 o                         
   2   4   0      51761.44      52195.77      1973.98 o                         
   3   4   0     221193.78     211663.81      7450.48 o                         
   4   4   0     311165.56     300298.78      8612.39 o                         
   5   4   0      82231.27      82943.27      3028.06 o                         
   6   4   0     132490.41     134822.58      4383.76 o                         
   7   4   0     134223.08     134047.80      4190.73 o                         
   8   4   0      12454.97      12276.17      1210.86 o                         
   9   4   0      61767.23      63854.80      2337.70 o                         
  10   4   0      45974.84      45661.20      1867.58 o                         
  11   4   0          5.67          3.32       504.43 o                         
  12   4   0      34894.25      33719.38      2050.03 o                         
 -14   6   0      32381.07      31590.38      1536.44 o                         
 -13   6   0      53637.82      52566.44      2118.28 o                         
 -12   6   0      53825.60      53471.31      2102.58 o                         
 -11   6   0       5421.88       5490.81       582.95 o                         
 -10   6   0     100102.95     101739.24      4044.22 o                         
  -9   6   0       1036.77       1876.22       768.89 o                         
  -8   6   0         80.44        169.50       284.45 o                         
  -7   6   0      18426.89      18378.33      1450.40 o                         
  -6   6   0      39734.32      38489.75      1740.26 o                         
  -5   6   0     212242.83     216148.72     11011.11 o                         
  -4   6   0       1151.99       3194.51       431.63 o                         
  -3   6   0    1040284.50     872291.06     42334.89 o                         
  -2   6   0     305496.97     297897.16     10303.87 o                         
  -1   6   0     189881.55     190875.14      6679.17 o                         
   0   6   0    1046787.00     924020.50     22318.36 o                         
   1   6   0       8252.59       9727.14       499.31 o                         
   2   6   0      23563.23      24556.54       755.23 o                         
   3   6   0      37802.66      38979.36      1329.31 o                         
   4   6   0      20210.30      18950.77      1204.55 o                         
   5   6   0      66873.62      66568.10      2204.82 o                         
   6   6   0      14024.22      14560.38       647.63 o                         
   7   6   0      12924.31      14851.98      1196.50 o                         
   8   6   0       6125.38       6006.51       564.47 o                         
   9   6   0     183752.53     189371.08      6584.98 o                         
  10   6   0       2216.06       1793.67       632.96 o                         
  11   6   0      37344.43      42180.03      1827.68 o                         
  12   6   0      84141.86      76463.19      7670.57 o                         
 -15   8   0       6801.13       6862.85      1174.76 o                         
 -14   8   0       1288.90       1062.22       536.45 o                         
 -13   8   0       1734.70       2784.90       524.44 o                         
 -12   8   0     131813.78     131991.52      4321.22 o                         
 -11   8   0     108301.82     108993.27      4322.99 o                         
 -10   8   0      37749.16      40432.44      1904.92 o                         
  -9   8   0       1854.98       2029.91       406.37 o                         
  -8   8   0     724023.88     674688.88     23639.23 o                         
  -7   8   0      18103.04      18425.07      1580.75 o                         
  -6   8   0     318116.41     291181.56     14715.23 o                         
  -5   8   0     495200.88     455114.28     22401.53 o                         
  -4   8   0     191410.81     199145.70     10134.10 o                         
  -3   8   0      10246.47      11302.19       912.09 o                         
  -2   8   0      50584.40      51523.92      1587.40 o                         
  -1   8   0       2271.52       3459.16       189.43 o                         
   0   8   0     182004.75     184916.83      5313.30 o                         
   1   8   0     568740.19     534847.12     15046.73 o                         
   2   8   0     188200.47     184893.14      6573.97 o                         
   3   8   0      17628.11      18528.31       950.97 o                         
   4   8   0     739501.56     683783.19     19260.78 o                         
   5   8   0          9.04          8.25       190.42 o                         
   6   8   0     107533.96     112193.20      3077.73 o                         
   7   8   0     110174.51     108961.59      3120.50 o                         
   8   8   0      41167.06      40662.26      1619.55 o                         
   9   8   0       6315.40       6231.61       798.88 o                         
  10   8   0        173.52        973.25       451.58 o                         
  11   8   0         12.02         58.80       624.94 o                         
 -15  10   0      13097.48      13236.68      1487.49 o                         
 -14  10   0      42875.88      42667.62      2261.86 o                         
 -13  10   0     169338.66     170400.61      9071.45 o                         
 -12  10   0       4055.10       3544.83       779.43 o                         
 -11  10   0      55294.20      61113.61      3700.04 o                         
 -10  10   0      63349.24      65388.04      3867.09 o                         
  -9  10   0        330.94       2042.67      1866.24 o                         
  -8  10   0      74463.00      77294.34      4617.62 o                         
  -7  10   0      75188.98      75032.39      4375.23 o                         
  -6  10   0     103338.66      96116.66      5244.00 o                         
  -5  10   0      52333.96      50009.80      3071.53 o                         
  -4  10   0     576119.06     543218.56     18875.50 o                         
  -3  10   0      24024.14      27074.28       950.56 o                         
  -2  10   0     231039.16     225785.14      6493.45 o                         
  -1  10   0     500102.22     472260.53     11598.13 o                         
   0  10   0      53534.76      53666.01      1701.96 o                         
   1  10   0     227070.58     223364.30      5595.34 o                         
   2  10   0     131940.62     129608.89      3850.72 o                         
   3  10   0        385.22        656.26       260.63 o                         
   4  10   0       1885.25       2075.33       429.75 o                         
   5  10   0      64542.64      61808.01      2119.31 o                         
   6  10   0     111097.20     106300.57      2961.96 o                         
   7  10   0        192.66        739.93       297.99 o                         
   8  10   0      65968.23      68719.10      2260.98 o                         
   9  10   0      37983.88      36747.56      2202.62 o                         
  10  10   0      23543.86      22133.67      2244.37 o                         
 -15  12   0         86.59        149.09       704.29 o                         
 -14  12   0      35009.63      37136.82      2617.59 o                         
 -13  12   0      36430.59      39633.11      2705.12 o                         
 -12  12   0      12295.98      11588.10      1210.86 o                         
 -11  12   0     125978.84     116786.09      4709.87 o                         
 -10  12   0     107617.28     104898.29      4231.80 o                         
  -9  12   0      15034.64      14587.83      1484.32 o                         
  -8  12   0     135158.67     130282.68      7145.94 o                         
  -7  12   0     244023.53     227158.67      6753.61 o                         
  -6  12   0      20666.44      21410.27       907.48 o                         
  -5  12   0     198798.59     193781.59      7012.18 o                         
  -4  12   0     193459.81     185027.00      6645.48 o                         
  -3  12   0      30061.51      33180.15      1204.11 o                         
  -2  12   0     300487.84     297897.91      8558.77 o                         
  -1  12   0      95778.00      97051.56      2913.18 o                         
   0  12   0      22567.42      23053.27       759.29 o                         
   1  12   0     149757.16     154168.05      3951.93 o                         
   2  12   0      67577.45      70276.18      2239.34 o                         
   3  12   0        839.90       1521.18       434.03 o                         
   4  12   0      33116.84      32618.43      1339.60 o                         
   5  12   0      51143.81      53238.86      2331.16 o                         
   6  12   0      14290.10      14712.80       934.84 o                         
   7  12   0       7517.81       7437.51       626.23 o                         
   8  12   0      47757.36      44174.27      2245.24 o                         
   9  12   0      28136.53      29991.14      1746.51 o                         
  10  12   0       8240.12       8560.72       961.10 o                         
 -16  14   0        528.79        148.72       683.81 o                         
 -15  14   0       8212.26       7309.76      1113.67 o                         
 -14  14   0        131.71          7.11       462.03 o                         
 -13  14   0       6275.85       6469.57       778.56 o                         
 -12  14   0         22.70        178.35       396.88 o                         
 -11  14   0      99609.48      97705.84      4015.54 o                         
 -10  14   0      10234.17      12645.35      1468.30 o                         
  -9  14   0     126631.06     131750.56      5066.16 o                         
  -8  14   0     311106.72     307587.31      9027.61 o                         
  -7  14   0       1885.50       1997.56       300.09 o                         
  -6  14   0     151063.88     146880.91      5510.11 o                         
  -5  14   0     136792.33     135114.67      5031.68 o                         
  -4  14   0      16343.99      15312.20       687.44 o                         
  -3  14   0      15294.14      14875.86       724.27 o                         
  -2  14   0      78352.78      74501.02      2808.89 o                         
  -1  14   0     207070.94     203818.25      5125.43 o                         
   0  14   0       1619.87       1718.21       210.97 o                         
   1  14   0     216307.06     218240.62      5535.70 o                         
   2  14   0      62047.87      63598.06      1831.35 o                         
   3  14   0      98056.94      97658.30      3073.59 o                         
   4  14   0     109551.67     113153.34      3533.35 o                         
   5  14   0       3213.16       3163.26       407.45 o                         
   6  14   0      40070.56      38861.89      3026.80 o                         
   7  14   0        201.96        274.57       341.85 o                         
   8  14   0          4.43        172.50       711.90 o                         
   9  14   0       3613.23       3671.53      1019.98 o                         
 -16  16   0     102229.66     100976.59      5761.11 o                         
 -15  16   0         52.88        286.05       639.22 o                         
 -14  16   0      50074.20      56103.82      2685.72 o                         
 -13  16   0      66031.89      62923.95      2880.57 o                         
 -12  16   0      44851.83      41931.05      1679.92 o                         
 -11  16   0       6027.01       6533.88      1402.87 o                         
 -10  16   0      11838.63      12331.88       775.03 o                         
  -9  16   0       4778.16       4687.96       478.48 o                         
  -8  16   0     210777.67     203062.47      6138.40 o                         
  -7  16   0     215931.53     210020.36      7683.45 o                         
  -6  16   0      59261.94      60138.70      2557.33 o                         
  -5  16   0        362.20        617.12       287.76 o                         
  -4  16   0     723066.12     680457.69     19324.46 o                         
  -3  16   0      74929.23      70378.34      2309.19 o                         
  -2  16   0     134173.48     134884.56      4043.41 o                         
  -1  16   0     325067.25     322264.81      9249.00 o                         
   0  16   0     215053.42     204728.94      5226.04 o                         
   1  16   0      11162.74      11849.39       543.99 o                         
   2  16   0      80236.30      83150.14      2332.97 o                         
   3  16   0       3201.86       2901.55       321.47 o                         
   4  16   0     126131.24     126480.91      3446.25 o                         
   5  16   0     156235.44     156869.64      4822.79 o                         
   6  16   0      32285.71      30384.02      1312.70 o                         
   7  16   0       8043.00       7754.66      1592.26 o                         
   8  16   0     101513.59      97192.41      6362.91 o                         
 -16  18   0       4431.59       4288.18       893.46 o                         
 -15  18   0      23199.01      25772.67      2064.65 o                         
 -14  18   0      41288.46      35978.64      1992.28 o                         
 -13  18   0       8694.54       8116.98       684.16 o                         
 -12  18   0     172045.45     172108.47      5443.35 o                         
 -11  18   0      70598.85      66022.49      2417.72 o                         
 -10  18   0      45855.79      47408.98      1842.97 o                         
  -9  18   0     123032.48     122562.82      3932.70 o                         
  -8  18   0      15481.10      16828.95       867.57 o                         
  -7  18   0      74249.99      74908.56      3761.88 o                         
  -6  18   0         68.99        445.75       269.99 o                         
  -5  18   0       3759.38       4094.63       412.24 o                         
  -4  18   0         20.41        586.87       280.36 o                         
  -3  18   0      10036.17      10902.57       565.84 o                         
  -2  18   0     126704.68     122599.41      3229.29 o                         
  -1  18   0       5766.03       5448.67       402.44 o                         
   0  18   0     122434.32     121300.80      3239.20 o                         
   1  18   0      61497.56      64484.00      1883.84 o                         
   2  18   0      85674.78      93217.53      2611.58 o                         
   3  18   0      55628.14      57583.14      1762.96 o                         
   4  18   0       2868.90       3789.88       397.75 o                         
   5  18   0      42157.25      42156.84      1644.94 o                         
   6  18   0        692.79       1170.69       407.00 o                         
   7  18   0        243.87        345.39       794.19 o                         
 -16  20   0       8555.66      10069.68      1260.65 o                         
 -15  20   0      27826.41      26199.85      2040.31 o                         
 -14  20   0         60.08        250.11       375.93 o                         
 -13  20   0        472.69        687.14       369.08 o                         
 -12  20   0      45197.56      44795.18      1856.45 o                         
 -11  20   0      12166.46      14961.61      1495.62 o                         
 -10  20   0      19825.34      20726.65      1075.15 o                         
  -9  20   0      58367.76      60514.11      2196.18 o                         
  -8  20   0      78349.48      82228.87     10284.96 o                         
  -7  20   0     105547.82     108278.43      4315.29 o                         
  -6  20   0      37461.83      37783.36      1524.63 o                         
  -5  20   0      67065.09      64577.24      2168.83 o                         
  -4  20   0      96073.16      91950.45      2913.17 o                         
  -3  20   0      16263.94      16423.93       749.22 o                         
  -2  20   0       9458.07       9644.61       727.67 o                         
  -1  20   0      33043.22      32852.74      1297.52 o                         
   0  20   0      21657.25      22076.87       833.93 o                         
   1  20   0        978.60        976.07       259.82 o                         
   2  20   0      10136.73      11340.11       648.23 o                         
   3  20   0      49479.66      48880.71      1787.40 o                         
   4  20   0       1836.66       1652.47       396.27 o                         
   5  20   0      11470.05      11769.19       923.01 o                         
   6  20   0      20292.89      21848.66      1996.83 o                         
 -15  22   0        129.57       -411.89       698.17 o                         
 -14  22   0      33897.92      35926.88      1565.06 o                         
 -13  22   0         37.68        701.37       421.61 o                         
 -12  22   0       3534.76       3215.08       525.93 o                         
 -11  22   0       2569.30       3019.61       486.09 o                         
 -10  22   0       1081.98        579.41       422.97 o                         
  -9  22   0      71150.09      74747.74      3159.14 o                         
  -8  22   0       4335.25       4166.66       611.89 o                         
  -7  22   0      94916.05      96738.55      3994.71 o                         
  -6  22   0      40847.12      44913.56      2113.81 o                         
  -5  22   0     104842.81     102346.78      3269.92 o                         
  -4  22   0     104335.76     100599.57      3202.24 o                         
  -3  22   0       6705.88       6598.45       405.59 o                         
  -2  22   0      63126.84      65116.71      2178.88 o                         
  -1  22   0      19136.25      19184.97       768.83 o                         
   0  22   0       1061.98       1002.61       201.81 o                         
   1  22   0       8411.79       9088.41       535.35 o                         
   2  22   0      21181.16      21191.21       876.56 o                         
   3  22   0      28841.83      30192.82      1630.36 o                         
   4  22   0       7449.15       8124.77      1206.99 o                         
 -15  24   0      74753.63      81685.86      4766.65 o                         
 -14  24   0      30868.75      30364.07      2459.85 o                         
 -13  24   0       9745.87       9013.84      1071.96 o                         
 -12  24   0     219906.83     214587.34      6676.54 o                         
 -11  24   0      11025.47      10995.00       841.33 o                         
 -10  24   0      11063.89       9092.85       730.43 o                         
  -9  24   0      51775.68      52308.98      3266.28 o                         
  -8  24   0     133605.89     133990.86      9682.86 o                         
  -7  24   0       2269.49       2609.60       517.32 o                         
  -6  24   0      11644.99      10334.19       868.27 o                         
  -5  24   0        667.68       1181.93       406.80 o                         
  -4  24   0      41035.16      41116.24      1314.14 o                         
  -3  24   0     163426.14     163236.77      4243.72 o                         
  -2  24   0      40143.43      39205.94      1963.55 o                         
  -1  24   0       2472.69       2487.73       316.99 o                         
   0  24   0     219013.14     224078.11      5781.55 o                         
   1  24   0       1560.04       1373.94       350.45 o                         
   2  24   0      23361.43      23451.58      1402.99 o                         
   3  24   0      14109.45      13962.79      1535.52 o                         
 -13  26   0       3772.72       4571.60       958.98 o                         
 -12  26   0       1682.79       1765.39       487.19 o                         
 -11  26   0      17759.23      18707.73      1090.59 o                         
 -10  26   0      50921.54      45909.94      2564.47 o                         
  -9  26   0       3297.30       4452.61       712.26 o                         
  -8  26   0     157294.53     139387.22      7700.61 o                         
  -7  26   0      37258.67      35930.23      1908.01 o                         
  -6  26   0       8394.09      10096.66       882.97 o                         
  -5  26   0      60267.78      59240.06      2640.69 o                         
  -4  26   0      10548.07      11586.84       583.79 o                         
  -3  26   0       2369.67       2824.18       372.11 o                         
  -2  26   0        216.06        637.70       269.72 o                         
  -1  26   0      10855.14      10824.35       649.88 o                         
   0  26   0       2170.19       3101.19       572.24 o                         
   1  26   0       6126.73       6718.08       752.28 o                         
 -13  28   0       6422.16       7655.46      1225.09 o                         
 -12  28   0      20842.69      19306.69      3250.96 o                         
 -11  28   0      39379.42      38459.32      2727.21 o                         
 -10  28   0        278.95        529.92       419.65 o                         
  -9  28   0      31300.62      31797.68      2513.27 o                         
  -8  28   0      33248.11      30214.57      2432.97 o                         
  -7  28   0        260.21        277.81       456.16 o                         
  -6  28   0      44270.59      42969.16      2132.74 o                         
  -5  28   0      34581.00      36697.25      1488.66 o                         
  -4  28   0        155.59        371.52       297.21 o                         
  -3  28   0      35765.75      35453.14      1219.32 o                         
  -2  28   0      34575.99      37296.71      4815.77 o                         
  -1  28   0       1304.52        724.58       470.37 o                         
   0  28   0      30126.46      26130.96      2115.58 o                         
 -12  30   0      11091.62       7772.71      1263.17 o                         
 -11  30   0       6972.95       6279.98      1103.67 o                         
 -10  30   0      10834.37      11719.65      1279.72 o                         
  -9  30   0        807.94        192.04       735.84 o                         
  -8  30   0       9978.19       9146.97      1266.86 o                         
  -7  30   0        203.41        170.05       677.17 o                         
  -6  30   0      25024.35      23830.39      1351.33 o                         
  -5  30   0      17061.14      18066.07      1902.15 o                         
  -4  30   0         10.03       -683.61       683.61 o                         
  -3  30   0      69958.62      67499.30      5627.24 o                         
 -10  32   0      17455.04      18497.95      1959.73 o                         
  -9  32   0         90.77        202.27       727.09 o                         
  -8  32   0      92574.29      81030.45      4985.73 o                         
  -7  32   0       4834.39       5108.84      1027.65 o                         
  -6  32   0       7908.47       8846.73       944.99 o                         
   1   0   1        541.43       1142.58       442.23 o                         
   2   0   1      12200.98      12811.01       413.98 o                         
   3   0   1      10031.11      11464.74       648.86 o                         
   4   0   1       6322.49       7044.66       395.97 o                         
   5   0   1       8457.27       9182.00       392.05 o                         
   6   0   1      29735.23      29242.88       897.70 o                         
   7   0   1       1390.76       1883.46       288.12 o                         
   8   0   1        527.50        586.91       209.81 o                         
   9   0   1      22174.20      22940.91       804.97 o                         
  10   0   1       1839.23       1723.37       285.42 o                         
  11   0   1      25345.44      26803.72       949.92 o                         
  12   0   1        334.17        339.81       331.76 o                         
  13   0   1        585.45        697.16       397.87 o                         
 -13   1   1       2069.51       1801.68       363.81 o                         
 -12   1   1        109.67        367.68       315.64 o                         
 -11   1   1          5.29        255.45       280.73 o                         
 -10   1   1       4136.75       4600.16       506.43 o                         
  -9   1   1       1013.78       1026.66       228.73 o                         
  -8   1   1        130.62        417.83       182.65 o                         
  -7   1   1       9227.42       8300.39       432.17 o                         
  -6   1   1        519.17        811.21       151.71 o                         
  -5   1   1        891.54       1022.52       131.19 o                         
  -4   1   1       8192.01       7987.03       357.17 o                         
  -3   1   1         41.01         94.50        95.36 o                         
  -2   1   1        228.58        236.44        62.18 o                         
  -1   1   1        307.56        277.47        66.14 o                         
   0   1   1          0.13          1.86        47.93 o                         
   1   1   1       2749.26       2599.02       292.69 o                         
   2   1   1        260.44        334.90        76.58 o                         
   3   1   1        257.02        448.00       145.41 o                         
   4   1   1        355.94        341.22       114.99 o                         
   5   1   1         17.26        669.26       156.53 o                         
   6   1   1       1143.80       1621.31       230.19 o                         
   7   1   1         10.19         14.43       154.73 o                         
   8   1   1       2685.45       3357.75       286.48 o                         
   9   1   1       1454.51       1269.25       285.27 o                         
  10   1   1       1046.06       1414.61       264.77 o                         
  11   1   1       3113.06       4001.31       364.31 o                         
  12   1   1        251.33        507.34       337.06 o                         
  13   1   1        807.29       1075.02      1054.17 o                         
 -14   2   1      18276.40      16171.67      1737.27 o                         
 -13   2   1       6768.45       6883.75       511.10 o                         
 -12   2   1         25.06        304.54       298.77 o                         
 -11   2   1      96929.19      97728.51      2387.55 o                         
 -10   2   1      72718.38      71617.64      1822.23 o                         
  -9   2   1          7.10       -114.12       210.41 o                         
  -8   2   1      21703.73      22898.26       937.50 o                         
  -7   2   1      54938.80      54337.44      1490.41 o                         
  -6   2   1     264791.88     260212.41      5386.21 o                         
  -5   2   1        926.90       1440.16       277.24 o                         
  -4   2   1       4538.89       3935.06       290.13 o                         
  -3   2   1     568700.94     527647.06     14792.58 o                         
  -2   2   1      78294.80      80690.27      2333.60 o                         
  -1   2   1        825.64       1153.17        89.04 o                         
   0   2   1        623.48        851.21        99.25 o                         
   1   2   1      80597.81      81855.66      2053.11 o                         
   2   2   1     398209.62     359569.44      7844.52 o                         
   3   2   1      45289.31      43647.02      1001.95 o                         
   4   2   1       6613.34       7894.60       369.97 o                         
   5   2   1     117057.31     113598.20      2694.00 o                         
   6   2   1      93721.99      93566.95      2303.07 o                         
   7   2   1        112.86        437.07       156.36 o                         
   8   2   1      18248.37      18611.55       612.94 o                         
   9   2   1      56824.01      57901.38      1397.85 o                         
  10   2   1      56088.64      58681.48      1445.77 o                         
  11   2   1       7322.70       6849.55       436.65 o                         
  12   2   1       2009.27       2130.06       371.90 o                         
  13   2   1      18288.89      15374.02      1595.91 o                         
 -14   3   1        427.24        928.87       497.47 o                         
 -13   3   1        947.28        894.30       339.20 o                         
 -12   3   1       5298.38       6125.27       460.82 o                         
 -11   3   1         63.27         66.29       266.15 o                         
 -10   3   1        195.48        799.73       260.73 o                         
  -9   3   1       5581.86       5055.02       482.92 o                         
  -8   3   1        905.67       1400.94       327.40 o                         
  -7   3   1        122.35        265.43       183.69 o                         
  -6   3   1      11581.58      11178.13       608.51 o                         
  -5   3   1       3002.32       3098.88       208.06 o                         
  -4   3   1       1618.47       1698.33       143.79 o                         
  -3   3   1      13873.65      14087.03       520.88 o                         
  -2   3   1          3.66         56.67       164.33 o                         
  -1   3   1       4385.72       4174.83       293.14 o                         
   0   3   1       1312.46       1537.01        79.50 o                         
   1   3   1       2971.43       3062.45       185.56 o                         
   2   3   1         63.33        180.25        59.89 o                         
   3   3   1        660.20       1413.94       120.57 o                         
   4   3   1        113.10        100.48       114.28 o                         
   5   3   1       2397.67       2205.78       209.49 o                         
   6   3   1        514.57        817.06       188.64 o                         
   7   3   1          5.76        154.26       163.65 o                         
   8   3   1        165.12        316.06       172.89 o                         
   9   3   1        600.23       1491.90       245.10 o                         
  10   3   1        771.63       1185.17       268.32 o                         
  11   3   1         55.46        564.21       283.24 o                         
  12   3   1       2047.99       3014.71       450.18 o                         
  13   3   1        625.92        357.93       738.73 o                         
 -14   4   1         23.94       -264.13       441.77 o                         
 -13   4   1      34832.07      33820.44      1121.30 o                         
 -12   4   1        716.03       1134.65       312.30 o                         
 -11   4   1      71602.18      69064.42      1942.32 o                         
 -10   4   1         78.99        143.02       235.67 o                         
  -9   4   1      77414.50      78773.26      2090.12 o                         
  -8   4   1       4225.28       4069.03       318.14 o                         
  -7   4   1     207274.95     202008.95      4853.42 o                         
  -6   4   1      18396.42      18907.20       710.51 o                         
  -5   4   1     210446.77     216596.20      6304.54 o                         
  -4   4   1      16244.41      16991.68       650.03 o                         
  -3   4   1     396868.44     378997.22     10622.39 o                         
  -2   4   1      11511.80      12938.35       485.23 o                         
  -1   4   1      79806.34      80411.44      2034.59 o                         
   0   4   1      11877.49      11921.80       424.40 o                         
   1   4   1     575429.12     519702.66      8931.21 o                         
   2   4   1      15373.24      15043.28       432.82 o                         
   3   4   1     293021.75     276679.88      5572.28 o                         
   4   4   1      37136.82      36846.01       998.09 o                         
   5   4   1      84232.07      87102.77      2644.19 o                         
   6   4   1      10450.57       9839.55       447.32 o                         
   7   4   1      84329.13      83078.20      2009.00 o                         
   8   4   1      17583.81      18133.02       646.57 o                         
   9   4   1     115075.09     115401.17      2734.96 o                         
  10   4   1       2791.89       2790.93       316.14 o                         
  11   4   1      36543.23      38784.62      1166.77 o                         
  12   4   1       1444.58       1117.04       449.38 o                         
 -14   5   1       3235.15       3564.21       452.30 o                         
 -13   5   1       2594.39       2474.47       370.61 o                         
 -12   5   1        817.45        391.03       289.56 o                         
 -11   5   1      10650.04       9941.71       586.52 o                         
 -10   5   1       2658.40       2496.02       322.61 o                         
  -9   5   1       6608.53       6279.56       416.46 o                         
  -8   5   1       9164.10       9251.07       436.80 o                         
  -7   5   1         34.13        131.81       169.34 o                         
  -6   5   1       3472.94       3651.50       301.93 o                         
  -5   5   1       2821.37       3520.02       329.19 o                         
  -4   5   1        211.45        170.92       100.44 o                         
  -3   5   1        130.22        199.09       107.11 o                         
  -2   5   1       3349.66       3535.00       180.38 o                         
  -1   5   1       8042.11       7540.64       268.66 o                         
   0   5   1       2104.40       2077.67       196.98 o                         
   1   5   1       1132.51       1157.76        80.48 o                         
   2   5   1        604.81        691.35        91.69 o                         
   3   5   1       3547.18       3444.91       179.71 o                         
   4   5   1       1438.10       1288.63       146.22 o                         
   5   5   1        754.48        939.32       164.64 o                         
   6   5   1         56.75        381.53       155.93 o                         
   7   5   1       4255.81       4480.60       414.19 o                         
   8   5   1         29.12        299.40       205.41 o                         
   9   5   1        745.36        868.71       233.96 o                         
  10   5   1       1123.06       1677.76       300.69 o                         
  11   5   1        404.43        463.71       288.65 o                         
  12   5   1         13.96        463.23       507.07 o                         
 -14   6   1      72332.62      75310.62      1988.20 o                         
 -13   6   1      20494.09      20020.88      1175.88 o                         
 -12   6   1       1880.51       2499.55       362.28 o                         
 -11   6   1       1902.58       2173.48       327.22 o                         
 -10   6   1      83736.80      83603.20      2218.17 o                         
  -9   6   1     254883.20     247274.38      5267.26 o                         
  -8   6   1       5010.17       5732.11       401.92 o                         
  -7   6   1      22609.16      24638.95      1026.63 o                         
  -6   6   1     289648.50     286414.50     10165.92 o                         
  -5   6   1     299994.81     296841.59      8520.88 o                         
  -4   6   1      41086.62      43115.51      2139.05 o                         
  -3   6   1      10134.84      11203.33       409.17 o                         
  -2   6   1     584675.62     539583.81     15143.93 o                         
  -1   6   1     399497.12     385173.84      9446.48 o                         
   0   6   1       8850.00      10157.90       408.24 o                         
   1   6   1       4457.94       3906.32       171.51 o                         
   2   6   1     213795.06     213957.38      5315.57 o                         
   3   6   1     277975.69     264145.00      5738.79 o                         
   4   6   1       4458.27       5113.50       224.11 o                         
   5   6   1          4.07        107.91       119.49 o                         
   6   6   1      96924.06      95732.60      1857.66 o                         
   7   6   1      74814.16      75303.52      1538.25 o                         
   8   6   1          7.43        301.89       213.42 o                         
   9   6   1       1222.73       1346.09       239.63 o                         
  10   6   1      34963.98      35464.59       932.30 o                         
  11   6   1      12745.94      11755.02       532.86 o                         
  12   6   1        228.66        171.87       348.69 o                         
 -15   7   1        470.58       1326.26       717.03 o                         
 -14   7   1       1876.96       2174.79       408.83 o                         
 -13   7   1       4004.14       4193.46       568.33 o                         
 -12   7   1        394.26        662.83       284.63 o                         
 -11   7   1       1026.84        919.27       275.16 o                         
 -10   7   1       5861.69       6765.25       439.15 o                         
  -9   7   1       4567.99       5074.54       714.56 o                         
  -8   7   1       1601.14       1358.30       426.55 o                         
  -7   7   1      11761.78      11431.62       736.27 o                         
  -6   7   1       8585.89       9107.08       715.24 o                         
  -5   7   1       7042.50       8028.85       829.22 o                         
  -4   7   1      10614.12      10231.46       561.21 o                         
  -3   7   1        805.74        561.11       123.07 o                         
  -2   7   1       1000.91        847.08       102.88 o                         
  -1   7   1       1032.18       1271.94        89.95 o                         
   0   7   1         30.21        368.91        65.45 o                         
   1   7   1        413.63        736.82        76.77 o                         
   2   7   1          0.55        100.90        95.90 o                         
   3   7   1       3129.46       3026.72       212.59 o                         
   4   7   1         91.84        242.03       142.56 o                         
   5   7   1          0.39        224.04       114.57 o                         
   6   7   1        562.02        502.16       159.50 o                         
   7   7   1        397.03        573.18       148.29 o                         
   8   7   1        428.64        521.08       181.42 o                         
   9   7   1        126.42        234.85       198.99 o                         
  10   7   1         11.62        162.06       205.07 o                         
  11   7   1       1111.83       1207.62       300.16 o                         
 -15   8   1        580.09        718.98       714.95 o                         
 -14   8   1       1380.47        817.76       364.50 o                         
 -13   8   1         62.96        853.91       369.29 o                         
 -12   8   1        243.20        614.68       321.40 o                         
 -11   8   1       5049.15       5203.05       807.83 o                         
 -10   8   1      11386.65      12308.98       778.30 o                         
  -9   8   1       3368.99       4030.47       375.12 o                         
  -8   8   1      32748.68      33138.18      1585.28 o                         
  -7   8   1       4898.22       5709.04       609.82 o                         
  -6   8   1      31147.63      31251.25      1005.71 o                         
  -5   8   1       6480.91       6521.33       483.62 o                         
  -4   8   1       8432.61       7457.09       403.88 o                         
  -3   8   1       4456.10       4027.97       335.83 o                         
  -2   8   1      18380.98      19120.99       600.21 o                         
  -1   8   1      44278.36      43163.51       946.18 o                         
   0   8   1       5917.65       6491.46       347.77 o                         
   1   8   1        728.82        988.52        77.82 o                         
   2   8   1      16741.67      16146.95       572.07 o                         
   3   8   1      21726.46      21536.18       870.41 o                         
   4   8   1      29000.17      29191.21       872.49 o                         
   5   8   1      14544.32      15144.04       528.16 o                         
   6   8   1        720.78        840.94       186.56 o                         
   7   8   1       2119.78       2098.86       212.70 o                         
   8   8   1      17544.07      17289.45       581.71 o                         
   9   8   1       1198.78       1375.77       221.19 o                         
  10   8   1          7.94        -31.53       298.06 o                         
  11   8   1         20.27        303.00       416.01 o                         
 -15   9   1       5685.60       6451.49      1043.73 o                         
 -14   9   1        877.52       1475.41       370.57 o                         
 -13   9   1       1202.10        842.72       342.35 o                         
 -12   9   1       9655.01      10315.65       661.31 o                         
 -11   9   1        592.66        707.89       285.20 o                         
 -10   9   1        782.89       1140.26       278.86 o                         
  -9   9   1      13919.04      14794.47       703.27 o                         
  -8   9   1       1802.14       1661.08       269.74 o                         
  -7   9   1        396.45        458.13       179.37 o                         
  -6   9   1      18164.46      19720.44      1430.18 o                         
  -5   9   1       3646.55       3767.30       397.22 o                         
  -4   9   1       4317.45       4350.57       297.93 o                         
  -3   9   1      15231.93      15545.18       536.44 o                         
  -2   9   1       2419.03       2439.12       167.26 o                         
  -1   9   1       3053.48       3398.35       258.13 o                         
   0   9   1       5985.54       5914.10       232.75 o                         
   1   9   1          5.16        124.29        60.09 o                         
   2   9   1          8.62        176.41       113.82 o                         
   3   9   1       1587.80       1441.63       176.64 o                         
   4   9   1         35.49         42.03       138.08 o                         
   5   9   1        172.33        227.52       171.17 o                         
   6   9   1         58.11        283.40       196.02 o                         
   7   9   1         13.27        400.67       258.59 o                         
   8   9   1         26.97        540.80       294.44 o                         
   9   9   1        156.33        382.15       295.86 o                         
  10   9   1        157.03        462.41       371.56 o                         
  11   9   1         23.89       -197.46       570.75 o                         
 -15  10   1      20445.04      21355.27      1336.96 o                         
 -14  10   1       4545.29       5183.34       468.56 o                         
 -13  10   1        940.76        717.02       317.77 o                         
 -12  10   1       5964.90       5992.49       423.73 o                         
 -11  10   1      38853.00      41529.44      1277.78 o                         
 -10  10   1      81413.47      79478.98      2121.24 o                         
  -9  10   1      13061.09      13583.73       888.36 o                         
  -8  10   1        125.10        237.07       345.39 o                         
  -7  10   1      82039.88      78470.57      6600.64 o                         
  -6  10   1     114403.12     113412.01      3785.08 o                         
  -5  10   1      10782.62      11343.98       708.57 o                         
  -4  10   1        210.15        597.93       128.78 o                         
  -3  10   1     208416.89     207882.64      4662.94 o                         
  -2  10   1     288420.97     284177.22      6275.24 o                         
  -1  10   1       6745.48       7524.70       240.56 o                         
   0  10   1       7513.78       7662.58       285.63 o                         
   1  10   1     270697.31     264661.81      4678.61 o                         
   2  10   1     194915.06     191515.20      3941.85 o                         
   3  10   1       4584.98       5343.40       268.56 o                         
   4  10   1       3092.98       3222.49       246.81 o                         
   5  10   1      81771.29      82571.55      1907.43 o                         
   6  10   1     171648.78     170789.19      3692.48 o                         
   7  10   1       1967.76       2442.95       295.47 o                         
   8  10   1         63.63        611.72       286.10 o                         
   9  10   1      58324.66      60651.12      1775.43 o                         
  10  10   1      29533.24      30841.18      1297.10 o                         
 -15  11   1        118.97        776.39       491.49 o                         
 -14  11   1       8915.39       9452.07       583.33 o                         
 -13  11   1       3524.58       3441.55       356.09 o                         
 -12  11   1       1714.18       1931.14       300.68 o                         
 -11  11   1      21329.98      20473.95       791.49 o                         
 -10  11   1       1406.44       1512.16       262.99 o                         
  -9  11   1       5519.63       5206.72       431.88 o                         
  -8  11   1      22021.98      20253.13       966.66 o                         
  -7  11   1         17.45        167.46       220.33 o                         
  -6  11   1        726.60        384.79       222.49 o                         
  -5  11   1      14902.08      14702.67       612.65 o                         
  -4  11   1       1531.41       1683.00       190.78 o                         
  -3  11   1         15.40         49.97        97.22 o                         
  -2  11   1      16705.32      15639.31       548.05 o                         
  -1  11   1       5012.58       5061.07       193.93 o                         
   0  11   1       2860.54       2766.59       170.54 o                         
   1  11   1       6802.30       7323.16       330.77 o                         
   2  11   1         37.29         89.55       100.04 o                         
   3  11   1       1487.86       1793.69       191.61 o                         
   4  11   1         95.04        339.13       169.69 o                         
   5  11   1        718.72        754.53       204.25 o                         
   6  11   1        541.63        381.13       216.03 o                         
   7  11   1        209.94        334.87       240.63 o                         
   8  11   1         52.54        216.42       264.68 o                         
   9  11   1        478.55        229.01       312.31 o                         
  10  11   1          0.40       -288.97       382.24 o                         
 -16  12   1      10631.56       9174.01      1180.76 o                         
 -15  12   1      45106.94      44915.91      2147.06 o                         
 -14  12   1       3244.44       3067.80       408.55 o                         
 -13  12   1       9147.67      10720.05       596.97 o                         
 -12  12   1       2254.40       1618.05       418.90 o                         
 -11  12   1     172015.16     169657.48      5145.94 o                         
 -10  12   1        407.18        697.20       292.87 o                         
  -9  12   1     101058.62      97599.02      3191.90 o                         
  -8  12   1      11056.81      11001.11       850.93 o                         
  -7  12   1      89038.53      88925.05      2898.04 o                         
  -6  12   1      24797.98      24865.24      1272.53 o                         
  -5  12   1     272682.75     268548.97      5988.15 o                         
  -4  12   1      17849.95      17648.68       631.27 o                         
  -3  12   1     272356.66     264249.81      5901.03 o                         
  -2  12   1      37367.94      37298.78       886.35 o                         
  -1  12   1     118215.63     118521.95      2471.92 o                         
   0  12   1      26921.85      26290.50       672.07 o                         
   1  12   1      57599.51      59311.29      1154.12 o                         
   2  12   1       3101.47       3582.05       207.54 o                         
   3  12   1     242252.75     236416.17      4866.53 o                         
   4  12   1       8641.92      10085.51       420.77 o                         
   5  12   1      40316.63      39705.23      1067.81 o                         
   6  12   1       2336.98       2154.34       284.82 o                         
   7  12   1      66994.27      65616.27      1661.56 o                         
   8  12   1      11623.09      11293.18       554.61 o                         
   9  12   1      20836.28      19928.07       973.35 o                         
  10  12   1          0.29        419.32       517.38 o                         
 -16  13   1       7375.23       5496.07       972.37 o                         
 -15  13   1        317.60        589.62       529.41 o                         
 -14  13   1       2570.32       2928.20       399.48 o                         
 -13  13   1       6869.77       8071.62       572.00 o                         
 -12  13   1       1291.43       1253.16       300.68 o                         
 -11  13   1       1502.95       1155.53       295.95 o                         
 -10  13   1       9969.62      10580.78       687.94 o                         
  -9  13   1       9292.18       8784.07       854.50 o                         
  -8  13   1       4313.08       4931.23       481.64 o                         
  -7  13   1      22342.36      21243.28      1273.51 o                         
  -6  13   1       5064.56       4897.75       332.42 o                         
  -5  13   1       9422.27       9326.65       436.74 o                         
  -4  13   1      15411.87      15688.69       535.15 o                         
  -3  13   1         93.37        221.31       123.99 o                         
  -2  13   1       2651.12       2500.39       149.01 o                         
  -1  13   1       1277.64       1379.43       122.82 o                         
   0  13   1        926.98        736.88       111.80 o                         
   1  13   1         13.11        179.80        82.78 o                         
   2  13   1        409.89        588.54       133.91 o                         
   3  13   1       4024.51       4072.41       264.07 o                         
   4  13   1        552.76        607.96       178.24 o                         
   5  13   1        957.59       1412.86       259.05 o                         
   6  13   1        433.15        601.05       234.12 o                         
   7  13   1        606.04        596.40       265.16 o                         
   8  13   1          5.44        287.09       356.57 o                         
   9  13   1         81.58        -84.33       587.25 o                         
 -16  14   1          3.21        394.94       622.16 o                         
 -15  14   1       1959.92       1737.47       548.30 o                         
 -14  14   1      52240.11      52529.30      1608.35 o                         
 -13  14   1      68276.32      70214.50      2433.30 o                         
 -12  14   1       3161.96       3685.04       473.88 o                         
 -11  14   1       2900.41       2375.46       485.12 o                         
 -10  14   1      79780.24      81236.25      2777.08 o                         
  -9  14   1      86689.94      83518.74      3633.84 o                         
  -8  14   1        490.82        753.07       223.62 o                         
  -7  14   1       1818.31       1980.56       357.20 o                         
  -6  14   1      62258.95      63996.45      1837.47 o                         
  -5  14   1     206717.02     197703.45      5031.93 o                         
  -4  14   1      25972.65      26292.60       789.89 o                         
  -3  14   1       4960.05       5071.63       285.30 o                         
  -2  14   1      87169.69      88367.48      1774.97 o                         
  -1  14   1      92850.47      94822.02      2234.70 o                         
   0  14   1       1024.81       1439.09       145.27 o                         
   1  14   1      22753.80      23681.11       699.65 o                         
   2  14   1      80197.27      81443.91      1598.43 o                         
   3  14   1      77998.39      78321.17      1663.81 o                         
   4  14   1       5528.86       5684.23       381.58 o                         
   5  14   1       6263.47       6684.94       527.79 o                         
   6  14   1       8881.23       9913.67       630.74 o                         
   7  14   1      47508.52      46653.33      1394.72 o                         
   8  14   1       1190.79       1287.61       433.29 o                         
   9  14   1       2417.91       2623.97       515.47 o                         
 -16  15   1       1269.36       1291.84       730.09 o                         
 -15  15   1       7915.22       7704.79      1802.28 o                         
 -14  15   1       2433.66       2285.16       379.94 o                         
 -13  15   1       3497.33       3513.64       495.13 o                         
 -12  15   1      14830.16      14159.76       831.56 o                         
 -11  15   1       1056.31       1375.59       416.16 o                         
 -10  15   1       4569.79       3958.84       432.36 o                         
  -9  15   1      13254.99      12892.96       577.88 o                         
  -8  15   1       3103.69       3076.01       276.15 o                         
  -7  15   1       3823.46       3839.88       334.23 o                         
  -6  15   1       9959.33      10989.08       630.88 o                         
  -5  15   1      10314.67       9590.82       461.02 o                         
  -4  15   1       4153.53       4232.34       286.15 o                         
  -3  15   1      12791.62      13110.44       488.98 o                         
  -2  15   1       4961.74       4938.61       231.44 o                         
  -1  15   1       2618.62       2484.16       230.08 o                         
   0  15   1       6938.74       7135.70       263.43 o                         
   1  15   1        583.77        756.57       114.79 o                         
   2  15   1        819.11        824.36       151.99 o                         
   3  15   1        344.42        463.37       165.11 o                         
   4  15   1        672.06        878.06       270.51 o                         
   5  15   1        205.37        638.27       219.78 o                         
   6  15   1          2.33        161.91       230.59 o                         
   7  15   1        655.96        582.68       268.11 o                         
   8  15   1        102.53        234.55       343.48 o                         
 -16  16   1       1755.30       1767.23       560.90 o                         
 -15  16   1       2093.14       2094.75       556.05 o                         
 -14  16   1      16236.50      15975.46      1431.11 o                         
 -13  16   1         43.23        701.01       373.76 o                         
 -12  16   1      14956.65      12494.70      1507.98 o                         
 -11  16   1          5.62        330.92       260.46 o                         
 -10  16   1      23357.96      23659.80       804.72 o                         
  -9  16   1      17758.53      18626.04       797.97 o                         
  -8  16   1       1986.89       2153.92       370.14 o                         
  -7  16   1      20873.79      23750.52      1269.94 o                         
  -6  16   1       6090.24       6303.68       465.29 o                         
  -5  16   1       4846.91       5461.56       322.15 o                         
  -4  16   1      22998.42      24912.56       782.26 o                         
  -3  16   1          4.98        426.02       197.84 o                         
  -2  16   1      12504.92      13033.28       388.32 o                         
  -1  16   1        192.06        375.43       143.11 o                         
   0  16   1        329.21        861.50       190.93 o                         
   1  16   1          0.13        213.31       115.50 o                         
   2  16   1          8.02        105.18       150.34 o                         
   3  16   1       2117.74       2593.63       221.82 o                         
   4  16   1         68.71        519.56       204.29 o                         
   5  16   1        673.07       1031.12       215.38 o                         
   6  16   1       3304.24       3839.21       327.89 o                         
   7  16   1       1186.83       1554.43       348.20 o                         
   8  16   1       1311.11       2209.45       506.79 o                         
 -16  17   1       1049.17        869.47       516.91 o                         
 -15  17   1        881.41       1334.50       495.83 o                         
 -14  17   1      10311.83      10540.65       664.99 o                         
 -13  17   1       3692.24       3736.98       573.21 o                         
 -12  17   1       2184.62       1977.26       471.04 o                         
 -11  17   1      20350.34      20560.52       684.98 o                         
 -10  17   1       2265.21       2642.63       302.05 o                         
  -9  17   1       3510.72       3626.23       334.52 o                         
  -8  17   1      23780.66      23495.31       906.97 o                         
  -7  17   1        762.74        542.22       203.25 o                         
  -6  17   1       1367.85       1661.90       248.80 o                         
  -5  17   1      15309.02      14673.67       517.72 o                         
  -4  17   1       3009.56       3397.48       338.61 o                         
  -3  17   1       1579.97       1859.72       208.39 o                         
  -2  17   1      10821.69      10692.99       346.02 o                         
  -1  17   1       2915.71       3099.41       231.84 o                         
   0  17   1       1922.22       2061.01       175.67 o                         
   1  17   1       6286.18       6896.08       250.74 o                         
   2  17   1          7.48        195.36       163.94 o                         
   3  17   1        311.27        635.47       182.93 o                         
   4  17   1       1090.62       1476.25       216.45 o                         
   5  17   1         37.74         42.53       208.72 o                         
   6  17   1         18.81        340.54       234.74 o                         
   7  17   1         35.67        315.28       321.05 o                         
 -16  18   1       3607.00       3657.46       607.13 o                         
 -15  18   1      20260.40      19918.57      1507.86 o                         
 -14  18   1      58168.27      57172.26      1679.24 o                         
 -13  18   1       1827.23       1641.03       305.32 o                         
 -12  18   1       2364.56       2109.04       283.98 o                         
 -11  18   1     111601.43     113302.77      2662.68 o                         
 -10  18   1      51475.06      52812.73      1821.88 o                         
  -9  18   1      25131.95      26217.00       901.89 o                         
  -8  18   1        261.68        225.09       260.77 o                         
  -7  18   1      73940.10      78836.93      2498.31 o                         
  -6  18   1     233834.97     225048.14      5746.78 o                         
  -5  18   1       2637.37       3661.82       474.64 o                         
  -4  18   1      17822.25      17682.91       586.23 o                         
  -3  18   1      92449.27      93674.33      1703.99 o                         
  -2  18   1      76535.92      77831.80      1617.92 o                         
  -1  18   1      17135.07      17141.56       503.94 o                         
   0  18   1      20538.28      21832.63       700.46 o                         
   1  18   1      71510.91      73962.33      1362.84 o                         
   2  18   1      64398.34      68334.68      1411.03 o                         
   3  18   1       2213.56       1909.48       218.39 o                         
   4  18   1         18.05        180.83       194.10 o                         
   5  18   1       5290.74       5812.86       407.48 o                         
   6  18   1      42646.18      43443.89      1314.71 o                         
   7  18   1        121.48        709.05       408.98 o                         
 -16  19   1       9569.07       9561.40      1323.63 o                         
 -15  19   1        354.85        971.25       484.33 o                         
 -14  19   1       1739.33       1938.72       291.85 o                         
 -13  19   1      10901.12      10281.06       538.36 o                         
 -12  19   1       2022.38       1590.03       278.15 o                         
 -11  19   1       1363.44       2015.76       303.78 o                         
 -10  19   1      18471.79      17783.63       807.32 o                         
  -9  19   1       4804.63       4656.03       372.64 o                         
  -8  19   1       4096.80       3665.08       375.72 o                         
  -7  19   1      28987.13      27753.92      1138.68 o                         
  -6  19   1        936.04       1504.61       327.16 o                         
  -5  19   1       4969.61       4874.28       305.34 o                         
  -4  19   1      15554.12      15235.08       674.12 o                         
  -3  19   1          7.03        -49.88       113.15 o                         
  -2  19   1       1017.77       1233.29       168.01 o                         
  -1  19   1       3960.11       4126.88       229.42 o                         
   0  19   1       1308.69       1408.72       174.05 o                         
   1  19   1         88.21        377.92       162.21 o                         
   2  19   1       2644.33       2998.66       251.90 o                         
   3  19   1       1244.80       1574.05       221.01 o                         
   4  19   1        291.27        656.86       212.83 o                         
   5  19   1       1675.21       1932.70       263.91 o                         
   6  19   1          0.58          5.40       417.68 o                         
 -16  20   1          1.40        754.69       502.64 o                         
 -15  20   1      29269.79      28868.54      1546.62 o                         
 -14  20   1         29.41         -6.82       259.25 o                         
 -13  20   1      34702.88      34025.15      1000.62 o                         
 -12  20   1       2382.40       2051.10       291.92 o                         
 -11  20   1      55644.32      55981.44      1510.06 o                         
 -10  20   1       1079.21       1746.03       287.33 o                         
  -9  20   1      70986.55      69364.24      2100.49 o                         
  -8  20   1         13.23         95.04       238.75 o                         
  -7  20   1      79387.17      80871.55      2707.97 o                         
  -6  20   1       8603.53      10039.92       452.60 o                         
  -5  20   1      81959.30      82262.36      1922.27 o                         
  -4  20   1        319.33        336.29       164.14 o                         
  -3  20   1      73649.45      75517.70      1495.28 o                         
  -2  20   1      17419.72      17920.22       564.66 o                         
  -1  20   1      54985.01      54624.35      1152.79 o                         
   0  20   1       1067.50       1178.87       145.39 o                         
   1  20   1      98453.31     101166.45      1971.60 o                         
   2  20   1        371.90        276.53       186.45 o                         
   3  20   1      17943.97      18765.13       575.40 o                         
   4  20   1        714.74        698.44       228.98 o                         
   5  20   1      21034.58      20780.52       929.55 o                         
   6  20   1       9801.38       9766.23      1532.86 o                         
 -15  21   1      13068.24      11825.41       915.25 o                         
 -14  21   1       1850.53       1730.44       304.56 o                         
 -13  21   1       5046.11       5748.24       493.58 o                         
 -12  21   1      16410.91      14807.63       671.83 o                         
 -11  21   1        964.97       1007.05       306.88 o                         
 -10  21   1       4798.25       4911.90       535.43 o                         
  -9  21   1       9784.77       9898.29       589.57 o                         
  -8  21   1       3423.09       2861.31       341.69 o                         
  -7  21   1       1864.74       1420.78       345.26 o                         
  -6  21   1      11111.64      10736.75       474.42 o                         
  -5  21   1       6335.82       6574.54       489.79 o                         
  -4  21   1       1934.95       1863.01       197.31 o                         
  -3  21   1      12435.12      12768.06       419.06 o                         
  -2  21   1       1417.03       1699.27       193.74 o                         
  -1  21   1       2815.34       2807.69       212.80 o                         
   0  21   1       3656.83       3824.96       202.51 o                         
   1  21   1        185.56        600.01       185.56 o                         
   2  21   1        625.17        581.65       199.88 o                         
   3  21   1        116.10        244.47       210.32 o                         
   4  21   1        695.17        516.11       297.85 o                         
   5  21   1         53.01        554.88       420.25 o                         
 -15  22   1         21.77        258.93       467.04 o                         
 -14  22   1      16247.75      15448.68       727.42 o                         
 -13  22   1      42008.59      39195.86      1097.70 o                         
 -12  22   1       6134.18       5967.74       463.33 o                         
 -11  22   1      24725.59      23456.92       993.78 o                         
 -10  22   1     111657.30     112370.51      2852.15 o                         
  -9  22   1      74969.32      76691.76      2292.95 o                         
  -8  22   1       1773.74       2221.36       340.82 o                         
  -7  22   1       5111.09       5291.76       621.10 o                         
  -6  22   1      45154.16      45252.35      1217.73 o                         
  -5  22   1     177897.41     171623.53      3462.69 o                         
  -4  22   1       1710.51       1665.32       201.51 o                         
  -3  22   1          9.06         95.65       138.01 o                         
  -2  22   1     115147.89     115816.18      2546.24 o                         
  -1  22   1      57031.65      56444.29      1197.88 o                         
   0  22   1      21558.17      21963.11       597.48 o                         
   1  22   1          4.74         87.07       175.58 o                         
   2  22   1      35350.61      36652.95       890.55 o                         
   3  22   1      64903.02      66024.01      1424.57 o                         
   4  22   1        457.83        313.08       390.10 o                         
 -15  23   1       1735.67        883.00       758.26 o                         
 -14  23   1       7311.22       6748.33       783.39 o                         
 -13  23   1       4072.92       3747.75       356.10 o                         
 -12  23   1       2221.02       2144.94       347.01 o                         
 -11  23   1      16275.51      16723.46       757.27 o                         
 -10  23   1       3315.81       2946.07       374.47 o                         
  -9  23   1       5274.11       5481.59       525.32 o                         
  -8  23   1      14403.11      17470.82       798.41 o                         
  -7  23   1       1767.00       1432.32       312.01 o                         
  -6  23   1       5249.88       5197.82       342.62 o                         
  -5  23   1       6142.70       5805.03       347.69 o                         
  -4  23   1       3052.39       2747.13       234.47 o                         
  -3  23   1       1635.31       1268.40       261.18 o                         
  -2  23   1       4985.48       4379.65       265.91 o                         
  -1  23   1       2751.85       3053.86       233.52 o                         
   0  23   1        908.26       1072.74       152.31 o                         
   1  23   1       4014.60       5227.78       305.36 o                         
   2  23   1        647.85        971.72       219.39 o                         
   3  23   1        843.11       1194.74       346.33 o                         
   4  23   1        590.97        904.39       535.00 o                         
 -14  24   1       2369.62       3050.93       580.56 o                         
 -13  24   1       1400.77       1728.13       376.18 o                         
 -12  24   1       2012.00       2029.77       390.20 o                         
 -11  24   1        117.69         39.89       302.71 o                         
 -10  24   1       1469.57       1045.86       316.40 o                         
  -9  24   1       2458.90       2948.97       635.14 o                         
  -8  24   1        223.42        458.84       468.36 o                         
  -7  24   1       7379.98       7491.55       640.79 o                         
  -6  24   1       1068.45       1661.70       250.74 o                         
  -5  24   1       2439.74       2599.05       239.04 o                         
  -4  24   1      20988.79      19579.29       628.03 o                         
  -3  24   1       1353.76       1865.21       254.49 o                         
  -2  24   1       2080.51       2483.75       212.13 o                         
  -1  24   1       5848.37       5806.95       294.11 o                         
   0  24   1        271.08        452.05       179.43 o                         
   1  24   1       6932.50       7054.27       339.16 o                         
   2  24   1        140.86        421.70       265.31 o                         
   3  24   1       1688.77       1726.74       589.56 o                         
 -14  25   1       2292.92       2534.71       625.54 o                         
 -13  25   1      10245.48      10479.14       804.83 o                         
 -12  25   1       1965.35       1847.90       373.39 o                         
 -11  25   1       2115.43       1864.38       358.98 o                         
 -10  25   1      14884.33      14297.48       766.42 o                         
  -9  25   1       2849.30       2453.75       376.12 o                         
  -8  25   1       2226.16       1615.57       534.70 o                         
  -7  25   1      18943.84      18633.66       813.31 o                         
  -6  25   1       1377.11       1161.33       233.23 o                         
  -5  25   1       2503.53       2505.58       241.65 o                         
  -4  25   1       9463.99       9376.68       451.09 o                         
  -3  25   1        745.70        771.33       261.57 o                         
  -2  25   1       1271.98       1291.38       186.86 o                         
  -1  25   1       2860.29       3107.51       207.54 o                         
   0  25   1        726.29        797.15       193.83 o                         
   1  25   1        246.95        520.44       274.33 o                         
   2  25   1       1897.14       2016.68       461.62 o                         
 -14  26   1      15225.26      12225.72      1473.06 o                         
 -13  26   1        935.72        995.41       444.28 o                         
 -12  26   1       4994.08       5731.32       509.33 o                         
 -11  26   1      32970.54      31141.12      1111.13 o                         
 -10  26   1      16107.49      16933.12       853.12 o                         
  -9  26   1         31.03        191.78       316.45 o                         
  -8  26   1        170.73        612.08       381.99 o                         
  -7  26   1       9047.69       8244.48       544.62 o                         
  -6  26   1      59653.14      60422.25      1567.59 o                         
  -5  26   1         10.48        441.08       211.66 o                         
  -4  26   1        460.46        469.07       201.22 o                         
  -3  26   1      33186.80      32486.57      1041.50 o                         
  -2  26   1      34048.28      34518.60       832.59 o                         
  -1  26   1       1411.50       1623.31       222.74 o                         
   0  26   1        279.90        521.16       252.85 o                         
   1  26   1      17853.24      17974.64       964.27 o                         
 -14  27   1        991.11        534.98       831.61 o                         
 -13  27   1       2965.67       3769.98       693.04 o                         
 -12  27   1      13106.94      12911.34       781.00 o                         
 -11  27   1        720.09        559.84       323.07 o                         
 -10  27   1       1803.10       2599.59       434.53 o                         
  -9  27   1       9379.56       9143.56       638.21 o                         
  -8  27   1       1644.13       2281.87       425.64 o                         
  -7  27   1        818.42        961.74       297.87 o                         
  -6  27   1      11080.69      10847.84       447.80 o                         
  -5  27   1       1243.87       1308.94       236.27 o                         
  -4  27   1       1201.76       1404.11       260.51 o                         
  -3  27   1       8770.71       7964.55       404.29 o                         
  -2  27   1         83.18        170.16       226.83 o                         
  -1  27   1       1096.28       1653.04       276.71 o                         
   0  27   1       2186.95       2356.38       452.34 o                         
   1  27   1         83.28       -305.12       560.68 o                         
 -13  28   1      18594.37      17502.28      1850.71 o                         
 -12  28   1        106.21        171.53       398.90 o                         
 -11  28   1      64381.26      61970.36      4038.77 o                         
 -10  28   1        442.32        520.15       370.47 o                         
  -9  28   1       5309.60       5376.10       494.49 o                         
  -8  28   1       3429.28       2951.21       653.36 o                         
  -7  28   1      46702.39      45891.22      1350.12 o                         
  -6  28   1      10246.98      10339.19       443.22 o                         
  -5  28   1      58677.48      57986.77      1460.13 o                         
  -4  28   1         25.45        354.55       234.75 o                         
  -3  28   1      12217.33      12688.83       505.34 o                         
  -2  28   1       1153.94       1315.30       289.21 o                         
  -1  28   1      17810.43      17916.05      1240.80 o                         
   0  28   1      14473.20      12405.28       820.58 o                         
 -13  29   1       2695.37       1611.18       803.64 o                         
 -12  29   1       2314.73       1789.10       515.60 o                         
 -11  29   1      12939.47      13066.19       895.80 o                         
 -10  29   1       1794.96       1376.75       450.33 o                         
  -9  29   1       4884.51       4940.26       803.39 o                         
  -8  29   1       8210.89       8169.83       666.55 o                         
  -7  29   1        668.89        842.38       264.05 o                         
  -6  29   1       2378.88       2175.84       319.21 o                         
  -5  29   1       3523.47       4000.98       302.60 o                         
  -4  29   1       1687.49       1315.95       334.16 o                         
  -3  29   1        287.14        245.35       257.96 o                         
  -2  29   1       3294.83       3620.51       424.99 o                         
  -1  29   1       1665.29       2577.82       480.62 o                         
 -12  30   1       1117.00       1503.03       702.65 o                         
 -11  30   1        642.67       1335.70       436.48 o                         
 -10  30   1      22704.81      21065.53      1137.71 o                         
  -9  30   1      46476.75      46319.84      1864.69 o                         
  -8  30   1       1042.74        830.45       542.59 o                         
  -7  30   1       2077.35       2198.35       406.53 o                         
  -6  30   1      22605.54      21986.19      1468.80 o                         
  -5  30   1      29518.74      30925.71      1101.95 o                         
  -4  30   1        127.82        188.07       299.22 o                         
  -3  30   1        363.42        297.56       318.14 o                         
 -11  31   1       1307.15       1179.54       576.77 o                         
 -10  31   1       7226.01       6116.28      1052.31 o                         
  -9  31   1       2935.26       2699.45       601.02 o                         
  -8  31   1       1360.93        771.13       593.44 o                         
  -7  31   1       7761.32       8187.91       647.63 o                         
  -6  31   1       2100.40       2597.30       568.70 o                         
  -5  31   1       2499.73       2240.68       550.01 o                         
  -4  31   1       3764.62       3579.63       483.58 o                         
 -10  32   1      12895.45      10928.56      1060.08 o                         
  -9  32   1         34.29       -148.65       458.77 o                         
  -8  32   1        604.90        894.10       711.82 o                         
  -7  32   1       1866.94       1691.59       563.33 o                         
  -6  32   1        173.08        546.76       379.19 o                         
   0   0   2     375906.28     313348.59     11640.18 o                         
   1   0   2     159724.84     156113.20      4467.51 o                         
   2   0   2      27328.54      28597.25       944.12 o                         
   3   0   2      48958.00      51359.50      1391.56 o                         
   4   0   2     669654.56     612284.12     11319.38 o                         
   5   0   2     377370.97     360379.84      7294.20 o                         
   6   0   2     372073.59     357644.59      8030.98 o                         
   7   0   2     119950.38     118520.62      2663.37 o                         
   8   0   2     440319.34     428165.78      8755.18 o                         
   9   0   2      37781.38      37109.48      1069.57 o                         
  10   0   2       1362.13       1514.27       259.36 o                         
  11   0   2      11305.05      12043.93       735.27 o                         
  12   0   2      14096.15      14622.33       692.30 o                         
  13   0   2      21939.02      22210.42      1240.99 o                         
 -14   1   2        424.53        314.91       703.72 o                         
 -13   1   2        915.19        727.15       414.63 o                         
 -12   1   2       2298.37       2195.17       362.69 o                         
 -11   1   2        138.75        425.99       265.50 o                         
 -10   1   2       1147.15        690.34       245.90 o                         
  -9   1   2       2990.33       2655.01       288.27 o                         
  -8   1   2       4647.59       4515.92       447.26 o                         
  -7   1   2        220.82         85.63       160.78 o                         
  -6   1   2       1580.82       1531.24       177.83 o                         
  -5   1   2       2595.68       2465.85       163.16 o                         
  -4   1   2       7684.84       6904.67       280.90 o                         
  -3   1   2        284.32        470.43        92.50 o                         
  -2   1   2       6695.25       7878.39       881.44 o                         
  -1   1   2       2795.54       2555.47       197.09 o                         
   0   1   2      16735.86      16198.68       457.45 o                         
   1   1   2        380.64        556.18       101.40 o                         
   2   1   2       6065.59       6097.37       249.71 o                         
   3   1   2       2320.57       2026.48       160.22 o                         
   4   1   2      12178.26      10706.28       385.93 o                         
   5   1   2        112.43         81.57       113.10 o                         
   6   1   2       3614.86       3706.82       327.96 o                         
   7   1   2         94.86        -19.57       159.76 o                         
   8   1   2       4094.04       3396.30       289.13 o                         
   9   1   2          1.82        -35.89       213.13 o                         
  10   1   2       1305.91       1072.28       250.48 o                         
  11   1   2        129.64       -265.04       265.04 o                         
  12   1   2       1382.69        935.61       300.01 o                         
  13   1   2         66.90        607.88       585.18 o                         
 -14   2   2      27156.33      26169.08      2184.96 o                         
 -13   2   2      25700.69      26240.76      1052.50 o                         
 -12   2   2      58470.77      59201.43      1850.80 o                         
 -11   2   2     149096.42     147381.09      3678.17 o                         
 -10   2   2       2925.59       3446.31       337.97 o                         
  -9   2   2      94478.72      96571.16      2841.58 o                         
  -8   2   2      56615.96      55944.53      1318.68 o                         
  -7   2   2       4260.12       5005.17       328.88 o                         
  -6   2   2      18025.72      17861.76       515.45 o                         
  -5   2   2      69571.47      71822.90      1748.11 o                         
  -4   2   2     147594.12     148913.84      3367.68 o                         
  -3   2   2        478.72        578.82       102.42 o                         
  -2   2   2     937076.62     791316.31     22003.25 o                         
  -1   2   2     162176.61     162056.84      4599.59 o                         
   0   2   2     159098.58     156346.67      4487.64 o                         
   1   2   2     946413.94     746163.62     17900.81 o                         
   2   2   2      11090.15      14060.00       442.33 o                         
   3   2   2     101345.48     103905.39      2395.24 o                         
   4   2   2      66975.34      69078.91      2186.80 o                         
   5   2   2        330.15        463.29       143.35 o                         
   6   2   2      24607.43      25083.23       812.24 o                         
   7   2   2       8241.05       8076.54       389.72 o                         
   8   2   2      24769.02      25865.03      1344.13 o                         
   9   2   2        593.01       1053.97       235.85 o                         
  10   2   2      78873.04      80844.94      1860.32 o                         
  11   2   2       7945.29       7986.96       471.75 o                         
  12   2   2      41885.47      44405.64      1471.38 o                         
  13   2   2      50912.71      49388.17      2737.64 o                         
 -14   3   2        229.63        215.43       608.37 o                         
 -13   3   2         20.39       -164.33       284.09 o                         
 -12   3   2          2.11        180.30       314.27 o                         
 -11   3   2        477.04        308.87       284.53 o                         
 -10   3   2       1164.70       1360.25       340.62 o                         
  -9   3   2          2.34        236.48       173.43 o                         
  -8   3   2        282.97        311.07       191.49 o                         
  -7   3   2       2601.13       2727.83       204.43 o                         
  -6   3   2       2092.82       1771.83       177.52 o                         
  -5   3   2         81.88        250.61       106.36 o                         
  -4   3   2        148.15        177.83        77.43 o                         
  -3   3   2       2940.22       2456.70       184.61 o                         
  -2   3   2       4954.03       4955.22       355.08 o                         
  -1   3   2         95.14        154.91        59.67 o                         
   0   3   2        101.69        151.42        38.53 o                         
   1   3   2       3636.38       3186.74       151.78 o                         
   2   3   2       3162.48       3340.61       198.75 o                         
   3   3   2         56.81        116.13       105.36 o                         
   4   3   2        168.39        375.03       138.28 o                         
   5   3   2        702.82        613.86       184.60 o                         
   6   3   2       1526.73       1390.24       210.59 o                         
   7   3   2        150.08        169.80       180.87 o                         
   8   3   2         87.94        368.12       220.85 o                         
   9   3   2        459.51        509.65       223.20 o                         
  10   3   2       1009.88        722.90       281.16 o                         
  11   3   2         86.96         79.10       276.60 o                         
  12   3   2          4.54         37.75       334.88 o                         
  13   3   2         62.65         70.51       382.61 o                         
 -14   4   2       1049.08       1862.02       506.75 o                         
 -13   4   2      27438.06      30126.97      1938.10 o                         
 -12   4   2       4365.53       4119.23       417.27 o                         
 -11   4   2       8206.38       8255.19       517.16 o                         
 -10   4   2      49532.41      51229.05      1395.85 o                         
  -9   4   2         59.08        220.08       191.00 o                         
  -8   4   2       1987.65       1704.84       225.13 o                         
  -7   4   2     196941.80     203244.14      4281.69 o                         
  -6   4   2      24701.70      25866.37       892.38 o                         
  -5   4   2      61646.40      59938.88      1481.07 o                         
  -4   4   2     701675.12     653569.19     15832.45 o                         
  -3   4   2      14044.68      16714.19       772.17 o                         
  -2   4   2      27707.22      29127.28       952.98 o                         
  -1   4   2     933687.94     788254.62     18842.86 o                         
   0   4   2      23388.22      23405.70       491.81 o                         
   1   4   2        500.04        574.12       111.41 o                         
   2   4   2     681784.62     600752.44     11011.53 o                         
   3   4   2        122.54        112.58       107.56 o                         
   4   4   2      32653.65      31820.19       975.98 o                         
   5   4   2     314994.62     300038.53      6700.76 o                         
   6   4   2       6594.08       7162.17       495.81 o                         
   7   4   2      13652.68      14367.36       578.78 o                         
   8   4   2     190014.25     188367.55      3752.30 o                         
   9   4   2       3576.43       3764.76       312.36 o                         
  10   4   2       1933.97       2296.39       300.81 o                         
  11   4   2      98760.93      99287.89      2420.69 o                         
  12   4   2       3520.77       4404.07       556.49 o                         
 -14   5   2        841.07       1523.00       460.03 o                         
 -13   5   2        139.10         52.20       336.84 o                         
 -12   5   2          0.77       -240.17       298.04 o                         
 -11   5   2        292.21        369.49       253.72 o                         
 -10   5   2       2342.05       2141.48       276.92 o                         
  -9   5   2        578.00        320.08       234.71 o                         
  -8   5   2        106.87        223.05       168.46 o                         
  -7   5   2          1.79        320.02       177.54 o                         
  -6   5   2       4728.98       4665.49       258.80 o                         
  -5   5   2       2010.78       1559.60       188.04 o                         
  -4   5   2        848.25       1114.21       126.32 o                         
  -3   5   2        640.83        997.24       148.63 o                         
  -2   5   2      12708.31      12801.04       479.11 o                         
  -1   5   2       3308.14       2994.46       120.02 o                         
   0   5   2        405.46        581.10        66.80 o                         
   1   5   2          1.79         24.06        43.89 o                         
   2   5   2       5665.95       5761.91       329.57 o                         
   3   5   2       3333.56       3289.20       215.31 o                         
   4   5   2         81.12        355.64       133.82 o                         
   5   5   2        110.86        138.97       140.19 o                         
   6   5   2       1926.04       2087.32       257.67 o                         
   7   5   2       1890.20       1944.42       228.74 o                         
   8   5   2         49.51        113.48       183.70 o                         
   9   5   2        175.75        104.35       201.58 o                         
  10   5   2       1017.76        812.03       344.04 o                         
  11   5   2        624.67        514.33       335.18 o                         
  12   5   2         29.18        518.34       567.40 o                         
 -15   6   2      16486.52      15643.14      1547.77 o                         
 -14   6   2       3646.40       3861.45       727.48 o                         
 -13   6   2       7630.60       7570.11       531.78 o                         
 -12   6   2      38431.25      38553.37      1278.14 o                         
 -11   6   2      11954.59      12259.29       574.11 o                         
 -10   6   2       3969.11       4858.90       376.68 o                         
  -9   6   2     323153.97     332329.25      6910.58 o                         
  -8   6   2      88543.58      90924.07      2311.27 o                         
  -7   6   2      42288.46      45086.60      1391.49 o                         
  -6   6   2     417252.91     412989.19     11822.51 o                         
  -5   6   2         29.97        216.00       203.07 o                         
  -4   6   2      97738.83     105292.80      2702.34 o                         
  -3   6   2      49094.41      53524.33      1474.80 o                         
  -2   6   2        303.96        507.03       133.46 o                         
  -1   6   2      10140.58      12583.61       317.89 o                         
   0   6   2      50332.26      54536.05      1166.95 o                         
   1   6   2     142250.72     144471.36      2726.63 o                         
   2   6   2      61345.51      58916.48      1062.37 o                         
   3   6   2     432081.50     401305.91      8798.76 o                         
   4   6   2     211851.56     204381.98      4618.27 o                         
   5   6   2     292914.44     273285.09      6141.71 o                         
   6   6   2     233903.48     221250.30      4625.52 o                         
   7   6   2       9575.01       9579.12       433.05 o                         
   8   6   2      62393.83      64203.89      1585.54 o                         
   9   6   2         13.57        401.41       262.16 o                         
  10   6   2       7313.32       6357.63       393.93 o                         
  11   6   2       4782.73       4512.88       489.58 o                         
  12   6   2        968.73        800.05      1323.53 o                         
 -15   7   2         45.66       -410.32       679.53 o                         
 -14   7   2        760.20        671.16       350.66 o                         
 -13   7   2        247.23        504.88       322.58 o                         
 -12   7   2       2922.46       2685.88       374.88 o                         
 -11   7   2          1.62        -53.95       236.73 o                         
 -10   7   2       1508.10       1371.37       251.93 o                         
  -9   7   2        316.12        362.35       192.96 o                         
  -8   7   2       3273.10       3307.43       411.38 o                         
  -7   7   2         70.78        -61.95       160.34 o                         
  -6   7   2       1719.48       1620.45       198.17 o                         
  -5   7   2         54.74         56.63       107.64 o                         
  -4   7   2      14052.95      13589.09       564.71 o                         
  -3   7   2       3151.60       2928.76       202.93 o                         
  -2   7   2       2006.04       1978.63       109.46 o                         
  -1   7   2         81.46        183.45        61.82 o                         
   0   7   2      14047.83      13015.19       472.00 o                         
   1   7   2        749.20        665.61        63.81 o                         
   2   7   2       5436.88       5334.06       200.95 o                         
   3   7   2        151.42        236.28       102.94 o                         
   4   7   2       5876.71       5307.71       272.09 o                         
   5   7   2        661.71        550.83       162.43 o                         
   6   7   2       1125.61        921.63       193.02 o                         
   7   7   2         33.94        285.52       185.17 o                         
   8   7   2       3227.60       2852.53       261.35 o                         
   9   7   2        542.37        489.59       225.01 o                         
  10   7   2        331.31        233.00       257.86 o                         
  11   7   2         64.42        223.56       329.38 o                         
 -15   8   2      38092.68      41188.57      2783.05 o                         
 -14   8   2      66739.70      66616.26      1950.98 o                         
 -13   8   2      31761.27      31034.55      1033.91 o                         
 -12   8   2     252783.50     258700.55      5551.12 o                         
 -11   8   2      28266.54      31955.29      1398.22 o                         
 -10   8   2        666.58       1046.76       245.95 o                         
  -9   8   2      61866.10      63589.85      1923.77 o                         
  -8   8   2       9735.50       9781.89       751.68 o                         
  -7   8   2     209927.42     210725.22      6178.93 o                         
  -6   8   2      31536.67      31261.51      1119.36 o                         
  -5   8   2      59752.35      60462.42      1498.43 o                         
  -4   8   2     655371.75     615358.19     13456.71 o                         
  -3   8   2     150130.61     149791.94      4378.45 o                         
  -2   8   2     684315.38     633755.94     12595.21 o                         
  -1   8   2     100094.77     105215.68      2689.41 o                         
   0   8   2     667802.00     632649.81     12547.24 o                         
   1   8   2      73350.30      73350.39      1466.39 o                         
   2   8   2      25539.05      26470.52       674.90 o                         
   3   8   2      42824.25      43741.22      1049.37 o                         
   4   8   2       9810.43      10458.41       439.16 o                         
   5   8   2      58132.59      59231.89      1376.74 o                         
   6   8   2       3938.70       4008.32       326.12 o                         
   7   8   2      25475.84      25489.06       944.33 o                         
   8   8   2     129016.33     126107.76      3709.45 o                         
   9   8   2      51505.07      48783.75      1934.09 o                         
  10   8   2      86474.22      84246.94      1937.23 o                         
  11   8   2       8908.85       7647.26       843.58 o                         
 -15   9   2         90.90       1153.34       653.74 o                         
 -14   9   2        143.67         63.07       323.19 o                         
 -13   9   2        357.05        -97.17       282.35 o                         
 -12   9   2       2203.44       2340.35       329.15 o                         
 -11   9   2         44.35        -42.76       218.68 o                         
 -10   9   2       1522.69        964.87       270.08 o                         
  -9   9   2       1013.00       1035.59       230.54 o                         
  -8   9   2       6340.13       6629.99       710.69 o                         
  -7   9   2         62.69        355.03       169.47 o                         
  -6   9   2       3464.49       3486.73       228.31 o                         
  -5   9   2        797.58        631.94       115.57 o                         
  -4   9   2       6983.02       5977.66       590.98 o                         
  -3   9   2        207.59        228.17       137.99 o                         
  -2   9   2       2289.81       2693.82       172.40 o                         
  -1   9   2       2638.72       2500.79       179.34 o                         
   0   9   2       8483.09       7595.28       241.60 o                         
   1   9   2       1197.76       1219.76        91.98 o                         
   2   9   2       1128.64       1207.37       128.63 o                         
   3   9   2        698.08        525.39       134.93 o                         
   4   9   2       4632.31       4520.62       269.12 o                         
   5   9   2         67.57        132.99       171.20 o                         
   6   9   2       1469.44       1898.87       247.59 o                         
   7   9   2         70.75        -57.58       235.04 o                         
   8   9   2       1738.88       1435.36       307.52 o                         
   9   9   2        149.90        433.88       307.72 o                         
  10   9   2        312.80        165.08       374.89 o                         
  11   9   2         66.72        379.39       516.31 o                         
 -15  10   2          0.86        123.96       622.93 o                         
 -14  10   2       3957.91       3555.63       388.10 o                         
 -13  10   2       1470.21       1488.14       335.19 o                         
 -12  10   2      57802.34      58068.34      1565.49 o                         
 -11  10   2        136.46        396.30       239.81 o                         
 -10  10   2     102141.01     102249.66      2895.61 o                         
  -9  10   2      66463.20      69104.57      2320.45 o                         
  -8  10   2     303306.69     291019.44      8410.16 o                         
  -7  10   2     321974.31     309691.22      7735.40 o                         
  -6  10   2        360.95        418.44       142.56 o                         
  -5  10   2     385342.22     380391.50     10869.70 o                         
  -4  10   2      69306.44      70099.87      2211.86 o                         
  -3  10   2      51101.93      52000.86      1290.15 o                         
  -2  10   2         82.99        248.74        90.86 o                         
  -1  10   2      58021.33      58394.89      1431.13 o                         
   0  10   2     359757.53     349086.81      6490.26 o                         
   1  10   2      18809.21      18951.55       440.01 o                         
   2  10   2     184259.08     183404.48      3523.03 o                         
   3  10   2      87058.48      88004.37      1958.42 o                         
   4  10   2      62160.64      62698.68      1366.80 o                         
   5  10   2     106641.78     107962.28      2410.13 o                         
   6  10   2      16532.83      17572.73       663.49 o                         
   7  10   2      32825.54      32503.83       980.09 o                         
   8  10   2      14063.77      13391.04       657.28 o                         
   9  10   2       3579.55       4065.88       458.29 o                         
  10  10   2        929.35        725.04       430.95 o                         
 -15  11   2        683.95       -120.46       605.32 o                         
 -14  11   2       1070.00        536.88       292.59 o                         
 -13  11   2        284.23        359.22       288.44 o                         
 -12  11   2        185.06         44.56       270.88 o                         
 -11  11   2        866.46        590.49       281.55 o                         
 -10  11   2       1174.80       1047.40       255.23 o                         
  -9  11   2         54.11        137.53       213.60 o                         
  -8  11   2        406.11        553.43       188.95 o                         
  -7  11   2        437.20        378.93       163.26 o                         
  -6  11   2       5854.35       5776.76       591.17 o                         
  -5  11   2         21.37        181.60       183.06 o                         
  -4  11   2        799.21        894.11       174.32 o                         
  -3  11   2       3681.57       3468.59       293.27 o                         
  -2  11   2       5712.69       5920.29       216.12 o                         
  -1  11   2        444.95        416.34       126.76 o                         
   0  11   2         13.49         43.82        90.34 o                         
   1  11   2        653.16        450.41        80.88 o                         
   2  11   2       3506.11       3222.80       185.26 o                         
   3  11   2        146.41        263.46       144.75 o                         
   4  11   2        276.98        236.51       164.88 o                         
   5  11   2        192.09        148.50       167.73 o                         
   6  11   2       1392.38        997.53       227.32 o                         
   7  11   2        352.01        369.80       250.68 o                         
   8  11   2         72.71        402.28       267.75 o                         
   9  11   2        271.32        396.54       320.83 o                         
  10  11   2        856.30        183.26       519.13 o                         
 -15  12   2      69498.05      70658.28      3045.67 o                         
 -14  12   2       2749.34       2699.52       365.93 o                         
 -13  12   2       1032.19       1473.87       327.38 o                         
 -12  12   2     104134.31     103690.09      2992.35 o                         
 -11  12   2      20253.12      19422.71      1303.98 o                         
 -10  12   2       3968.78       3624.08       627.97 o                         
  -9  12   2     219928.36     220026.39      5652.11 o                         
  -8  12   2       8806.43       8527.48       448.43 o                         
  -7  12   2      30851.78      31343.04      1171.29 o                         
  -6  12   2     360742.91     347521.69     10009.81 o                         
  -5  12   2      17112.36      17303.74       764.27 o                         
  -4  12   2      25211.01      26488.38       773.18 o                         
  -3  12   2     436745.84     425895.03      7981.28 o                         
  -2  12   2      36503.68      37091.48       826.63 o                         
  -1  12   2          7.71        676.85       205.40 o                         
   0  12   2     370780.44     363468.91      6779.98 o                         
   1  12   2       5847.06       6578.10       287.18 o                         
   2  12   2       3016.46       2818.05       171.43 o                         
   3  12   2     323173.81     314869.22      5959.78 o                         
   4  12   2        634.81        789.39       195.16 o                         
   5  12   2        124.28        488.93       203.66 o                         
   6  12   2     100002.91     103171.00      2362.16 o                         
   7  12   2       2461.96       2738.83       314.87 o                         
   8  12   2       6745.05       7090.06       447.45 o                         
   9  12   2      13655.70      13563.35       781.02 o                         
 -15  13   2        237.66        340.18       481.29 o                         
 -14  13   2       1146.61       1342.95       367.74 o                         
 -13  13   2        187.08        121.97       284.45 o                         
 -12  13   2         16.33        126.16       267.55 o                         
 -11  13   2       1143.49        871.35       469.05 o                         
 -10  13   2       2310.27       1832.85       318.49 o                         
  -9  13   2        103.68        196.84       215.62 o                         
  -8  13   2         61.84        -48.02       210.26 o                         
  -7  13   2        329.14        717.39       326.01 o                         
  -6  13   2       1078.48        947.90       254.28 o                         
  -5  13   2        784.55        755.66       189.63 o                         
  -4  13   2        430.87        597.26       130.58 o                         
  -3  13   2        150.27        188.98        96.18 o                         
  -2  13   2       4493.99       4502.35       199.30 o                         
  -1  13   2       2006.63       1568.63       190.74 o                         
   0  13   2        284.70        270.79       115.13 o                         
   1  13   2        465.59        585.79        93.32 o                         
   2  13   2       2861.25       3199.14       234.72 o                         
   3  13   2        461.04        355.71       140.36 o                         
   4  13   2         44.58        160.57       179.45 o                         
   5  13   2          7.37         34.96       202.85 o                         
   6  13   2        550.07        722.59       268.15 o                         
   7  13   2        348.99        438.15       295.48 o                         
   8  13   2         27.04       -137.01       312.47 o                         
   9  13   2          1.13       -231.81       509.58 o                         
 -16  14   2       5179.17       4330.22       813.98 o                         
 -15  14   2      43183.01      43493.63      2080.77 o                         
 -14  14   2      89573.56      88112.05      2605.48 o                         
 -13  14   2       3054.93       3048.20       366.52 o                         
 -12  14   2      28455.23      30349.96      1759.33 o                         
 -11  14   2      25988.34      26655.21      1153.74 o                         
 -10  14   2       9885.88       9649.82       602.35 o                         
  -9  14   2      11802.28      12870.19      1355.65 o                         
  -8  14   2       8034.54       8683.00       538.48 o                         
  -7  14   2     105910.60     102318.98      4009.46 o                         
  -6  14   2       2788.76       4371.04       341.89 o                         
  -5  14   2     176164.23     179059.97      3752.98 o                         
  -4  14   2      35323.70      38706.05       990.60 o                         
  -3  14   2     208773.19     203403.14      3901.03 o                         
  -2  14   2     306563.19     296980.47      6044.40 o                         
  -1  14   2      25704.59      26763.06      1040.74 o                         
   0  14   2     112761.09     116279.30      2286.94 o                         
   1  14   2      56802.80      58031.29      1106.28 o                         
   2  14   2         29.94        104.19       125.99 o                         
   3  14   2       4366.01       5140.03       283.12 o                         
   4  14   2      28116.41      28968.85       717.55 o                         
   5  14   2      50516.46      51576.76      1329.67 o                         
   6  14   2       1295.89       2271.15       300.51 o                         
   7  14   2      95189.17      97710.53      2314.15 o                         
   8  14   2      10432.15      10340.68       781.94 o                         
 -16  15   2        512.63        455.09       598.11 o                         
 -15  15   2         40.11       -283.15       442.76 o                         
 -14  15   2        104.60        132.97       317.03 o                         
 -13  15   2          1.19         66.91       283.72 o                         
 -12  15   2       1792.45       1326.86       342.75 o                         
 -11  15   2        643.13        723.99       303.61 o                         
 -10  15   2       2624.15       2914.55       370.23 o                         
  -9  15   2         69.34        422.09       232.02 o                         
  -8  15   2       2805.48       3620.93       516.94 o                         
  -7  15   2         32.70       -107.29       236.02 o                         
  -6  15   2       3042.23       2850.14       241.15 o                         
  -5  15   2        177.12        223.89       133.37 o                         
  -4  15   2       4138.07       4138.66       321.42 o                         
  -3  15   2       1181.64       1051.63       149.12 o                         
  -2  15   2        204.91        279.87       101.72 o                         
  -1  15   2         11.35        -89.86       164.14 o                         
   0  15   2       2458.73       2466.01       166.03 o                         
   1  15   2       1530.61       1309.29       137.38 o                         
   2  15   2       1901.36       1733.20       168.54 o                         
   3  15   2        189.18        221.43       145.03 o                         
   4  15   2       1373.19       1018.12       197.05 o                         
   5  15   2        561.99        261.53       197.53 o                         
   6  15   2        294.96        390.47       222.58 o                         
   7  15   2         50.51        245.32       262.60 o                         
   8  15   2        926.23        605.94       409.04 o                         
 -16  16   2       6371.64       6770.90       968.39 o                         
 -15  16   2      10755.41       9875.99       842.46 o                         
 -14  16   2       6427.83       6593.18       526.22 o                         
 -13  16   2      10777.16       9014.97       664.01 o                         
 -12  16   2     135444.09     132175.42      4761.42 o                         
 -11  16   2      63141.38      63674.74      2232.23 o                         
 -10  16   2     172911.09     173203.83      4620.29 o                         
  -9  16   2      26632.56      27728.31      1003.48 o                         
  -8  16   2     440048.44     422509.50     12184.61 o                         
  -7  16   2      53058.60      52548.23      1323.65 o                         
  -6  16   2       2516.72       3375.84       251.77 o                         
  -5  16   2      94242.06      95920.93      2146.76 o                         
  -4  16   2      11832.92      11780.64       389.88 o                         
  -3  16   2     277511.97     272719.84      5148.52 o                         
  -2  16   2       6097.97       6677.15       292.11 o                         
  -1  16   2       5770.31       6530.83       377.74 o                         
   0  16   2     416001.66     409250.31      7221.38 o                         
   1  16   2      90315.31      93404.28      1671.16 o                         
   2  16   2      50311.45      52254.29      1108.77 o                         
   3  16   2      11234.21      12256.60       414.95 o                         
   4  16   2     247375.72     253010.55      4893.18 o                         
   5  16   2        433.26        767.47       215.83 o                         
   6  16   2       2850.63       2620.61       356.50 o                         
   7  16   2      41938.84      45571.25      2590.57 o                         
   8  16   2       5219.18       5342.29       735.22 o                         
 -16  17   2       2145.00       1730.13       647.21 o                         
 -15  17   2        102.34        411.51       444.95 o                         
 -14  17   2        713.86        926.46       302.38 o                         
 -13  17   2       1259.59       1116.65       348.77 o                         
 -12  17   2       2726.27       1985.83       613.14 o                         
 -11  17   2         50.98         25.39       284.37 o                         
 -10  17   2        339.45        384.94       248.42 o                         
  -9  17   2        704.03        624.92       315.24 o                         
  -8  17   2       6219.91       5133.30       396.78 o                         
  -7  17   2        254.31        213.30       182.15 o                         
  -6  17   2       2830.92       2894.27       241.89 o                         
  -5  17   2        146.85          9.03       176.77 o                         
  -4  17   2       5949.85       5833.84       298.39 o                         
  -3  17   2          3.24        162.20       123.69 o                         
  -2  17   2       1567.45       1808.70       230.59 o                         
  -1  17   2        387.39        366.12       163.72 o                         
   0  17   2       6273.67       6288.92       249.42 o                         
   1  17   2        540.84        631.51       118.23 o                         
   2  17   2        590.89        705.06       152.60 o                         
   3  17   2        102.33        214.70       169.25 o                         
   4  17   2       2160.27       1668.05       219.89 o                         
   5  17   2        120.78        233.60       209.60 o                         
   6  17   2        885.99        948.46       255.95 o                         
   7  17   2         30.79        -83.14       355.98 o                         
 -15  18   2      13787.54      15052.64      1293.89 o                         
 -14  18   2       4718.42       4983.62       794.01 o                         
 -13  18   2      54231.45      54606.00      2045.02 o                         
 -12  18   2         20.88        232.09       318.65 o                         
 -11  18   2       6856.03       6578.17       499.47 o                         
 -10  18   2        274.52        340.36       202.59 o                         
  -9  18   2      30528.56      31383.67      1142.16 o                         
  -8  18   2      85774.47      87865.62      2265.54 o                         
  -7  18   2         98.42        193.36       190.72 o                         
  -6  18   2     323768.81     320711.47      6575.00 o                         
  -5  18   2      56980.18      57037.77      1806.65 o                         
  -4  18   2      63830.29      66115.20      1437.98 o                         
  -3  18   2     234185.97     231508.50      4774.42 o                         
  -2  18   2      17690.71      18525.43       799.63 o                         
  -1  18   2      28603.71      28183.11       862.63 o                         
   0  18   2      36002.82      36520.76       929.18 o                         
   1  18   2       3994.31       4213.17       200.58 o                         
   2  18   2       7745.62       8114.96       470.48 o                         
   3  18   2      33101.25      34012.27       826.56 o                         
   4  18   2      29668.64      29958.23       773.17 o                         
   5  18   2       4970.07       4788.79       316.44 o                         
   6  18   2      60339.81      65532.22      2371.45 o                         
 -15  19   2        600.67        666.64       483.82 o                         
 -14  19   2       1089.07        812.76       369.81 o                         
 -13  19   2         11.31        -90.06       303.83 o                         
 -12  19   2        429.68        363.30       237.80 o                         
 -11  19   2       1351.08       1500.31       249.27 o                         
 -10  19   2       2214.77       2356.03       372.41 o                         
  -9  19   2        491.50        559.48       272.71 o                         
  -8  19   2        187.30        232.66       251.54 o                         
  -7  19   2       1108.59        707.27       212.18 o                         
  -6  19   2       1167.52       1442.47       273.16 o                         
  -5  19   2         19.92         28.36       177.73 o                         
  -4  19   2        428.27        349.49       149.11 o                         
  -3  19   2        747.72        900.91       156.32 o                         
  -2  19   2       3980.44       4538.25       345.40 o                         
  -1  19   2         33.19        161.25       168.12 o                         
   0  19   2        276.81        227.61       107.39 o                         
   1  19   2        813.62        886.12       135.78 o                         
   2  19   2       1403.61       1586.08       191.00 o                         
   3  19   2         72.93        150.53       179.09 o                         
   4  19   2        153.39        384.57       196.65 o                         
   5  19   2         81.45        139.07       298.88 o                         
   6  19   2        346.06        203.36       397.15 o                         
 -15  20   2       1850.45       2115.61       504.40 o                         
 -14  20   2      79115.94      77185.80      2104.52 o                         
 -13  20   2       9182.01       8789.80       561.31 o                         
 -12  20   2       2329.51       2086.23       365.09 o                         
 -11  20   2      81312.19      79773.55      1931.54 o                         
 -10  20   2        717.13        696.36       258.52 o                         
  -9  20   2       1425.47       1235.90       269.07 o                         
  -8  20   2      47921.16      49002.57      1434.94 o                         
  -7  20   2       9495.05       9231.43       436.78 o                         
  -6  20   2        839.12       1370.01       213.05 o                         
  -5  20   2      89828.87      89485.56      1899.37 o                         
  -4  20   2       5630.56       5407.90       391.08 o                         
  -3  20   2       6843.86       7161.18       325.33 o                         
  -2  20   2     176542.38     178986.11      4727.22 o                         
  -1  20   2        499.05        657.53       193.99 o                         
   0  20   2       1022.79       1684.10       246.69 o                         
   1  20   2     139881.38     143681.38      2518.44 o                         
   2  20   2       2791.43       2764.61       222.75 o                         
   3  20   2       6692.61       6777.97       391.07 o                         
   4  20   2      63640.84      63552.46      1503.20 o                         
   5  20   2         50.30        413.24       330.79 o                         
 -15  21   2        126.02        364.44       849.56 o                         
 -14  21   2        352.90        710.79       346.30 o                         
 -13  21   2        454.27        389.99       276.98 o                         
 -12  21   2          5.03         54.37       245.49 o                         
 -11  21   2        123.14        256.54       272.50 o                         
 -10  21   2       2609.26       2640.38       345.51 o                         
  -9  21   2        290.14        470.53       268.71 o                         
  -8  21   2         79.28        227.01       251.18 o                         
  -7  21   2        504.67        315.78       208.19 o                         
  -6  21   2       1400.92       1261.42       251.35 o                         
  -5  21   2         81.16         11.31       161.38 o                         
  -4  21   2         42.23        145.14       163.72 o                         
  -3  21   2        232.09        588.59       210.88 o                         
  -2  21   2        685.57        519.21       212.20 o                         
  -1  21   2       1194.89       1241.90       177.70 o                         
   0  21   2         70.84        105.59       100.03 o                         
   1  21   2         45.71         45.49       143.40 o                         
   2  21   2       1168.72       1254.73       220.00 o                         
   3  21   2        583.49        644.26       202.40 o                         
   4  21   2         10.38        -31.22       295.18 o                         
   5  21   2          8.98        153.06       732.54 o                         
 -14  22   2       4073.03       4167.44       484.66 o                         
 -13  22   2      87418.44      85267.93      2090.41 o                         
 -12  22   2       5702.80       5476.86       398.30 o                         
 -11  22   2       7961.22       8207.45       536.01 o                         
 -10  22   2     128126.95     127967.11      3226.36 o                         
  -9  22   2       7058.37       8038.35       576.54 o                         
  -8  22   2      11041.40      11873.46      1080.30 o                         
  -7  22   2      27409.04      28026.84       872.16 o                         
  -6  22   2        158.85        223.55       213.75 o                         
  -5  22   2      13553.87      13413.70       524.29 o                         
  -4  22   2      22224.00      22548.71       690.76 o                         
  -3  22   2      51156.69      51892.85      1590.93 o                         
  -2  22   2       3248.67       3692.88       442.73 o                         
  -1  22   2      68943.02      70568.35      1451.07 o                         
   0  22   2       7723.13       7842.52       367.34 o                         
   1  22   2      55935.32      56277.86      1637.50 o                         
   2  22   2      27680.38      28137.20       722.27 o                         
   3  22   2       4306.43       4327.86       415.04 o                         
   4  22   2      37316.06      38169.49      1929.34 o                         
 -14  23   2        289.47        340.03       406.14 o                         
 -13  23   2        165.85        511.85       276.29 o                         
 -12  23   2       1303.11       1450.78       276.01 o                         
 -11  23   2        182.02         58.14       278.36 o                         
 -10  23   2        410.58        564.11       291.27 o                         
  -9  23   2        134.70        -90.33       274.20 o                         
  -8  23   2       1322.95       1477.62       320.78 o                         
  -7  23   2        546.31        398.02       228.11 o                         
  -6  23   2       1057.55       1054.58       234.49 o                         
  -5  23   2        133.56        435.02       181.48 o                         
  -4  23   2       3731.14       3503.44       263.07 o                         
  -3  23   2        767.33        646.19       237.69 o                         
  -2  23   2        387.24        596.39       211.45 o                         
  -1  23   2         10.48        101.34       169.87 o                         
   0  23   2       1484.46       1304.62       201.47 o                         
   1  23   2        459.73        462.06       129.21 o                         
   2  23   2        198.40        192.56       250.33 o                         
   3  23   2        185.77        -56.78       305.88 o                         
 -14  24   2       3956.50       3327.61       870.08 o                         
 -13  24   2      45115.07      44547.95      1372.37 o                         
 -12  24   2      16914.64      15075.14      1172.33 o                         
 -11  24   2      53423.28      53207.90      1880.53 o                         
 -10  24   2       4546.07       4238.88       418.85 o                         
  -9  24   2      29715.26      29167.03      1047.54 o                         
  -8  24   2     233542.88     240135.23      5685.36 o                         
  -7  24   2      53091.83      55774.68      1454.97 o                         
  -6  24   2      93909.88      94861.31      2051.89 o                         
  -5  24   2      27314.38      28703.26       797.98 o                         
  -4  24   2     130626.39     129434.76      2825.74 o                         
  -3  24   2         28.90        444.60       226.48 o                         
  -2  24   2       3304.19       3639.23       287.74 o                         
  -1  24   2       8413.39       8327.90       352.97 o                         
   0  24   2      13808.63      14569.78       583.55 o                         
   1  24   2      20247.00      20786.94       680.91 o                         
   2  24   2       1601.17       1429.83       317.79 o                         
   3  24   2      14429.51      12144.29      1373.51 o                         
 -14  25   2        867.85       1010.49       731.66 o                         
 -13  25   2        163.17        172.26       331.29 o                         
 -12  25   2       3211.91       2832.13       385.99 o                         
 -11  25   2          7.41        -15.90       292.59 o                         
 -10  25   2        773.12        691.05       325.77 o                         
  -9  25   2       1402.30       1514.20       336.43 o                         
  -8  25   2       1927.96       1558.04       319.95 o                         
  -7  25   2         72.88          0.98       214.78 o                         
  -6  25   2        813.78        912.82       212.99 o                         
  -5  25   2          8.85        -20.06       206.84 o                         
  -4  25   2       2120.34       1328.45       320.67 o                         
  -3  25   2         60.84        141.14       243.72 o                         
  -2  25   2       1111.31        948.69       263.96 o                         
  -1  25   2        205.04        268.35       179.16 o                         
   0  25   2       2352.94       2706.21       285.97 o                         
   1  25   2        173.20         -5.30       288.57 o                         
   2  25   2        272.34        416.20       463.49 o                         
 -14  26   2      45531.44      40422.32      2921.54 o                         
 -13  26   2      22336.81      19557.40      1599.04 o                         
 -12  26   2      24477.19      24226.81      1385.52 o                         
 -11  26   2      27567.94      27183.68       951.78 o                         
 -10  26   2      10219.27      10464.29       628.36 o                         
  -9  26   2      34662.88      35512.86      1748.57 o                         
  -8  26   2       1998.99       2384.87       463.31 o                         
  -7  26   2       3164.24       3070.59       293.74 o                         
  -6  26   2       2384.88       2255.61       250.19 o                         
  -5  26   2       9574.66       8810.26       428.00 o                         
  -4  26   2      48033.92      47807.09      1530.26 o                         
  -3  26   2       6412.07       6790.80       488.39 o                         
  -2  26   2      91851.64      86697.44      1750.61 o                         
  -1  26   2      39312.28      39666.47      1033.81 o                         
   0  26   2      21032.59      21220.99       738.63 o                         
   1  26   2      24971.49      24165.34      1145.11 o                         
 -14  27   2        262.24        347.41       717.02 o                         
 -13  27   2          0.31        334.33       701.81 o                         
 -12  27   2        210.41       -258.71       507.85 o                         
 -11  27   2        241.71         58.63       333.39 o                         
 -10  27   2       1297.15       1266.34       346.61 o                         
  -9  27   2         29.58       -144.18       321.15 o                         
  -8  27   2        502.69        539.67       305.64 o                         
  -7  27   2        519.86        581.70       241.14 o                         
  -6  27   2        738.90        636.08       215.44 o                         
  -5  27   2        110.20        305.08       197.18 o                         
  -4  27   2         66.73        145.03       250.84 o                         
  -3  27   2        446.55        485.41       234.60 o                         
  -2  27   2        535.40        673.95       263.47 o                         
  -1  27   2        191.99        314.94       266.23 o                         
   0  27   2         23.08       -236.55       324.02 o                         
 -13  28   2      19258.62      14531.69      1564.87 o                         
 -12  28   2       2652.88       3304.04       554.29 o                         
 -11  28   2       7118.73       5368.17       705.57 o                         
 -10  28   2      62236.92      65533.58      4450.89 o                         
  -9  28   2       4656.51       5254.32       710.77 o                         
  -8  28   2       3169.35       2689.66       523.84 o                         
  -7  28   2      97185.91      97458.69      3020.04 o                         
  -6  28   2       9394.01       9545.12       466.22 o                         
  -5  28   2       2729.97       2745.92       551.22 o                         
  -4  28   2      76187.46      75821.81      2028.57 o                         
  -3  28   2       7717.98       6670.98       400.97 o                         
  -2  28   2       3636.05       3249.57       327.34 o                         
  -1  28   2      41956.39      43768.62      1603.44 o                         
 -13  29   2         37.91        171.99       618.25 o                         
 -12  29   2         21.34         47.23       429.42 o                         
 -11  29   2        331.66        549.61       420.87 o                         
 -10  29   2        425.06       -237.82       430.99 o                         
  -9  29   2        413.54       1060.23       436.51 o                         
  -8  29   2         12.34        -63.57       269.60 o                         
  -7  29   2          1.46       -119.72       262.92 o                         
  -6  29   2       1148.89       1132.28       245.10 o                         
  -5  29   2        272.64        302.70       290.82 o                         
  -4  29   2        130.78         43.05       304.65 o                         
  -3  29   2        132.99        156.43       267.29 o                         
  -2  29   2        430.07        250.94       299.18 o                         
 -12  30   2      13902.03      10647.13      1368.06 o                         
 -11  30   2      31668.25      30301.48      1451.44 o                         
 -10  30   2         29.70        115.42       408.81 o                         
  -9  30   2      50531.12      48512.06      1922.25 o                         
  -8  30   2      37387.14      36663.44      1685.46 o                         
  -7  30   2       8564.60       8060.05       504.80 o                         
  -6  30   2      10296.87      10570.91       724.71 o                         
  -5  30   2       1188.29       1595.02       376.55 o                         
  -4  30   2       8004.88       8374.51       564.48 o                         
  -3  30   2        863.55       1224.17       790.65 o                         
 -11  31   2          1.41        -78.54       451.19 o                         
 -10  31   2        369.60        401.26       426.70 o                         
  -9  31   2          6.63         -2.86       409.45 o                         
  -8  31   2        264.83        322.16       389.78 o                         
  -7  31   2        115.61        160.43       369.94 o                         
  -6  31   2        300.33        119.40       320.74 o                         
  -5  31   2         31.35        191.44       334.31 o                         
  -8  32   2       7292.87       6719.98       826.41 o                         
   1   0   3       1964.29       1902.96       154.98 o                         
   2   0   3       4629.62       5983.03       377.66 o                         
   3   0   3       8744.81       9189.14       328.89 o                         
   4   0   3      12423.53      12757.71       510.46 o                         
   5   0   3       2406.79       2584.90       316.06 o                         
   6   0   3      32281.66      29684.26      1195.69 o                         
   7   0   3      13158.40      13818.84       618.47 o                         
   8   0   3        223.72        317.98       159.78 o                         
   9   0   3      21256.30      22577.37       683.08 o                         
  10   0   3       5804.32       6225.10       371.79 o                         
  11   0   3      15782.50      16768.70       696.56 o                         
  12   0   3        348.57        320.15       334.83 o                         
  13   0   3        860.36        755.19       548.42 o                         
 -13   1   3       3973.46       5185.18       864.90 o                         
 -12   1   3       1192.84        859.37       302.71 o                         
 -11   1   3       3307.76       3162.13       338.23 o                         
 -10   1   3       2122.11       2761.61       298.67 o                         
  -9   1   3        169.90        279.36       195.50 o                         
  -8   1   3       1437.71       1254.01       196.60 o                         
  -7   1   3        235.06        986.55       229.20 o                         
  -6   1   3       6366.29       6309.16       741.29 o                         
  -5   1   3         76.90         89.43       128.74 o                         
  -4   1   3        152.75        885.37       207.39 o                         
  -3   1   3      13097.60      13115.99       461.24 o                         
  -2   1   3       3103.55       2656.06       327.98 o                         
  -1   1   3       6647.63       6674.10       286.38 o                         
   0   1   3        207.33        424.82        76.35 o                         
   1   1   3       8404.25       8468.68       338.67 o                         
   2   1   3       8353.54       8668.73       396.07 o                         
   3   1   3        516.11        723.24       173.61 o                         
   4   1   3        366.94        569.15       123.83 o                         
   5   1   3      18119.89      18341.28       679.56 o                         
   6   1   3       3390.99       3383.34       284.27 o                         
   7   1   3       1026.84       1280.02       199.02 o                         
   8   1   3       2071.25       2028.99       251.01 o                         
   9   1   3        827.95       1003.63       285.33 o                         
  10   1   3        550.88        553.88       260.80 o                         
  11   1   3       1061.70        970.53       295.60 o                         
  12   1   3        510.50        601.90       315.50 o                         
  13   1   3        168.00        174.71       381.08 o                         
 -14   2   3      16047.01      10862.15      1950.60 o                         
 -13   2   3      10995.61      11033.40       827.49 o                         
 -12   2   3        855.70        837.03       302.25 o                         
 -11   2   3      83701.19      87587.92      2308.81 o                         
 -10   2   3      85917.08      87239.86      2656.52 o                         
  -9   2   3       1368.12       1862.51       240.58 o                         
  -8   2   3      17217.98      17723.02       635.50 o                         
  -7   2   3      48579.58      51175.30      1429.62 o                         
  -6   2   3     151963.95     151265.53      3570.76 o                         
  -5   2   3        576.89        712.32       157.66 o                         
  -4   2   3       9547.07      10501.27       375.69 o                         
  -3   2   3     315861.19     305086.50      8682.24 o                         
  -2   2   3     105139.72     113637.48      2855.30 o                         
  -1   2   3       4185.34       4292.01       165.50 o                         
   0   2   3       2927.37       3036.23       221.64 o                         
   1   2   3     100793.97     104143.46      3076.55 o                         
   2   2   3     378014.66     356032.50      8697.23 o                         
   3   2   3      59906.35      56536.23      1392.27 o                         
   4   2   3       9891.60      10361.85       441.19 o                         
   5   2   3     103139.87     102279.45      2443.36 o                         
   6   2   3      40819.23      42840.88      1089.32 o                         
   7   2   3        248.29        358.34       182.49 o                         
   8   2   3       9715.85      10389.52       744.44 o                         
   9   2   3      33223.03      33062.59       980.54 o                         
  10   2   3      45744.32      48160.52      1323.29 o                         
  11   2   3       2184.98       1938.35       263.72 o                         
  12   2   3       2852.67       3201.69       383.93 o                         
  13   2   3      15140.48      14164.04      1136.14 o                         
 -14   3   3        985.10        879.86       591.37 o                         
 -13   3   3        173.81        109.44       368.57 o                         
 -12   3   3       2201.47       2965.15       405.69 o                         
 -11   3   3       9229.98       9062.15       470.51 o                         
 -10   3   3       1985.00       1659.28       261.27 o                         
  -9   3   3      16588.70      17988.33       611.42 o                         
  -8   3   3       1951.70       1974.05       274.63 o                         
  -7   3   3      20396.29      19379.86       860.02 o                         
  -6   3   3       2753.98       2999.11       224.39 o                         
  -5   3   3       1183.76       1195.17       166.83 o                         
  -4   3   3       2479.63       2365.15       199.71 o                         
  -3   3   3       6945.48       6854.27       322.87 o                         
  -2   3   3       8604.92       7777.06       304.75 o                         
  -1   3   3       2230.74       2516.68       126.01 o                         
   0   3   3        626.82        722.05        61.51 o                         
   1   3   3      22317.22      21390.23       621.65 o                         
   2   3   3       3215.11       2987.94       139.49 o                         
   3   3   3       3360.01       3216.08       181.29 o                         
   4   3   3       1342.17       1802.45       169.13 o                         
   5   3   3      12015.45      10972.43       453.57 o                         
   6   3   3       8971.23       8328.16       333.30 o                         
   7   3   3       3135.26       4083.34       329.88 o                         
   8   3   3        226.18        650.53       215.18 o                         
   9   3   3      14744.36      13327.90       680.75 o                         
  10   3   3       1249.95       1179.61       248.22 o                         
  11   3   3       1737.10       2170.55       282.82 o                         
  12   3   3        469.58        588.52       281.62 o                         
 -14   4   3        827.60       1144.74       625.36 o                         
 -13   4   3      29494.05      29495.68      1116.45 o                         
 -12   4   3       2147.76       2540.16       366.49 o                         
 -11   4   3      45428.80      44635.38      1426.04 o                         
 -10   4   3        137.41        314.65       216.93 o                         
  -9   4   3      38141.84      40166.36      1120.63 o                         
  -8   4   3       1946.92       2165.86       313.86 o                         
  -7   4   3     168542.39     169558.70      3950.31 o                         
  -6   4   3      30228.93      29663.96       849.45 o                         
  -5   4   3     204222.84     202420.45      5093.72 o                         
  -4   4   3       6315.18       6587.67       478.49 o                         
  -3   4   3     370335.06     366891.41      7971.24 o                         
  -2   4   3       4621.54       5441.83       219.62 o                         
  -1   4   3      99441.80     105093.79      2006.24 o                         
   0   4   3       4785.55       5325.13       179.96 o                         
   1   4   3     314316.41     299147.50      6011.08 o                         
   2   4   3       5658.20       6687.17       439.24 o                         
   3   4   3     107573.48     107087.73      2104.62 o                         
   4   4   3      21602.04      20090.29       775.52 o                         
   5   4   3      63675.61      63758.45      1599.36 o                         
   6   4   3      18935.94      19753.73       566.47 o                         
   7   4   3      91243.34      90152.80      2043.55 o                         
   8   4   3      15391.22      15571.33       622.74 o                         
   9   4   3     104608.80     101609.21      2799.77 o                         
  10   4   3       8623.69       9243.10       445.78 o                         
  11   4   3      29914.78      30380.58       852.66 o                         
  12   4   3        136.73        495.08       330.77 o                         
 -14   5   3       7259.37       6887.35       867.59 o                         
 -13   5   3        731.10       1422.78       359.81 o                         
 -12   5   3       2052.20       2679.21       359.90 o                         
 -11   5   3        648.80       1307.85       272.65 o                         
 -10   5   3        253.11        786.18       239.94 o                         
  -9   5   3       2835.72       2379.45       411.68 o                         
  -8   5   3       7945.40       7760.08       375.54 o                         
  -7   5   3      10246.42      10295.71       432.69 o                         
  -6   5   3        315.48        367.31       125.87 o                         
  -5   5   3      49612.67      46816.77      1351.99 o                         
  -4   5   3        794.68       1317.63       168.32 o                         
  -3   5   3      15748.90      15344.12       441.12 o                         
  -2   5   3      12061.72      10974.28       357.40 o                         
  -1   5   3      19190.08      17728.67       385.26 o                         
   0   5   3          2.87        110.54        54.48 o                         
   1   5   3       4913.69       5926.49       207.41 o                         
   2   5   3       1144.80       1264.15       111.04 o                         
   3   5   3      19757.37      18662.86       537.83 o                         
   4   5   3        121.83        569.98       129.83 o                         
   5   5   3       3107.08       2863.14       243.98 o                         
   6   5   3       2052.13       1466.74       182.57 o                         
   7   5   3       4851.84       5148.05       323.89 o                         
   8   5   3        935.79       1054.97       272.53 o                         
   9   5   3        320.73        515.65       249.57 o                         
  10   5   3        477.92        657.06       224.23 o                         
  11   5   3       4755.08       4200.68       393.77 o                         
  12   5   3        589.26       1117.90       328.78 o                         
 -14   6   3      48138.43      52233.85      2301.60 o                         
 -13   6   3      21482.36      23265.69       884.03 o                         
 -12   6   3       2226.26       1680.45       333.64 o                         
 -11   6   3       2798.32       3667.43       486.11 o                         
 -10   6   3      94824.00      95460.24      3245.44 o                         
  -9   6   3     190726.17     191212.39      4558.16 o                         
  -8   6   3      15052.56      14555.74       563.17 o                         
  -7   6   3      46917.85      48015.92      1286.82 o                         
  -6   6   3     181479.45     181193.27      4133.76 o                         
  -5   6   3     109532.84     112283.61      2626.08 o                         
  -4   6   3      61936.04      61315.09      1483.00 o                         
  -3   6   3       6287.78       6500.22       280.54 o                         
  -2   6   3     332513.25     322576.31      6470.50 o                         
  -1   6   3     369437.12     360325.19      6663.67 o                         
   0   6   3       6367.81       6979.85       360.80 o                         
   1   6   3      10724.29      11082.89       339.76 o                         
   2   6   3     215588.59     209924.64      3953.06 o                         
   3   6   3     171651.41     169982.62      3240.44 o                         
   4   6   3        777.41        756.68       124.68 o                         
   5   6   3       1888.63       1860.12       210.27 o                         
   6   6   3      61872.64      62258.69      1489.55 o                         
   7   6   3      37847.30      40210.52      1163.98 o                         
   8   6   3        342.81        405.34       209.83 o                         
   9   6   3        674.50       1044.30       263.71 o                         
  10   6   3      22548.65      22242.41       787.16 o                         
  11   6   3      14169.69      13705.26      1156.90 o                         
 -15   7   3        572.24        650.28       746.45 o                         
 -14   7   3        208.77         83.33       424.25 o                         
 -13   7   3      16105.02      17038.50       736.00 o                         
 -12   7   3       1909.36       1995.78       326.42 o                         
 -11   7   3       1873.77       2525.98       378.47 o                         
 -10   7   3      19507.29      18099.30       740.10 o                         
  -9   7   3        668.31        898.11       249.27 o                         
  -8   7   3       2356.36       1992.31       253.13 o                         
  -7   7   3       4856.40       5076.58       302.11 o                         
  -6   7   3       1324.52        970.47       165.52 o                         
  -5   7   3       5452.33       5547.17       340.28 o                         
  -4   7   3       7295.38       7519.90       421.29 o                         
  -3   7   3       1798.14       1922.78       159.26 o                         
  -2   7   3       1063.73        977.94       138.09 o                         
  -1   7   3      27653.55      25978.83       510.01 o                         
   0   7   3       1212.91       1404.53       202.20 o                         
   1   7   3       3515.60       3883.51       204.37 o                         
   2   7   3       4654.94       4589.48       250.71 o                         
   3   7   3       3149.54       3003.52       223.84 o                         
   4   7   3         42.72        122.85       106.66 o                         
   5   7   3        932.41       1879.44       198.09 o                         
   6   7   3        465.94        326.61       154.00 o                         
   7   7   3       3428.78       3662.58       293.00 o                         
   8   7   3        121.50        841.31       208.32 o                         
   9   7   3        150.92         27.03       275.35 o                         
  10   7   3        422.45        385.84       266.62 o                         
  11   7   3         76.04        385.18       293.18 o                         
 -15   8   3       1419.27       2116.53       745.97 o                         
 -14   8   3        376.72        790.92       436.40 o                         
 -13   8   3       1614.99       1431.71       325.47 o                         
 -12   8   3        178.33        331.53       288.49 o                         
 -11   8   3       4634.78       5149.73       406.59 o                         
 -10   8   3       2681.19       2369.86       306.22 o                         
  -9   8   3        150.43        284.54       215.07 o                         
  -8   8   3      14549.66      13426.40       599.33 o                         
  -7   8   3       1344.49       1277.53       190.38 o                         
  -6   8   3      19103.59      20673.62      1018.83 o                         
  -5   8   3       8464.32       8386.97       485.14 o                         
  -4   8   3      14896.71      14366.58       752.27 o                         
  -3   8   3       8208.72       8528.25       313.08 o                         
  -2   8   3       7490.24       6537.96       255.51 o                         
  -1   8   3      67422.66      66379.95      1238.37 o                         
   0   8   3      11724.87      10732.60       342.81 o                         
   1   8   3         32.04        177.38        77.70 o                         
   2   8   3      27203.27      28050.06       645.93 o                         
   3   8   3      40583.20      39077.52       815.26 o                         
   4   8   3      12967.85      13035.96       419.03 o                         
   5   8   3       4469.36       4453.79       235.87 o                         
   6   8   3        271.81        343.00       174.68 o                         
   7   8   3       1809.10       2083.94       298.86 o                         
   8   8   3       6939.95       7440.00       563.28 o                         
   9   8   3        151.63        321.29       217.20 o                         
  10   8   3         13.56        419.48       216.47 o                         
  11   8   3        379.26        221.58       365.13 o                         
 -15   9   3       1378.71       2624.95       747.85 o                         
 -14   9   3       1549.08       1196.44       387.90 o                         
 -13   9   3        357.02        730.11       312.77 o                         
 -12   9   3       6298.61       6715.63       491.77 o                         
 -11   9   3       6858.59       6336.37       445.39 o                         
 -10   9   3       2086.74       2372.00       345.15 o                         
  -9   9   3      16861.00      16637.10       648.41 o                         
  -8   9   3       3293.64       3549.32       418.10 o                         
  -7   9   3      14014.63      13901.51       505.08 o                         
  -6   9   3       6895.86       7807.66       351.33 o                         
  -5   9   3       2164.07       1721.40       220.30 o                         
  -4   9   3       3148.71       3111.69       288.60 o                         
  -3   9   3        390.19        739.78       126.18 o                         
  -2   9   3       6417.60       5614.65       243.30 o                         
  -1   9   3         16.57        302.53        67.61 o                         
   0   9   3       5629.50       5920.24       204.01 o                         
   1   9   3       7762.68       8527.21       472.23 o                         
   2   9   3       3413.24       3199.63       209.63 o                         
   3   9   3        939.91       1149.29       140.58 o                         
   4   9   3         21.09        310.24       122.27 o                         
   5   9   3       4780.45       4858.69       383.71 o                         
   6   9   3       1910.57       1348.93       188.76 o                         
   7   9   3          6.34        -30.31       164.65 o                         
   8   9   3         37.44        304.53       181.46 o                         
   9   9   3       1927.00       1847.03       223.84 o                         
  10   9   3       1000.54        894.93       354.50 o                         
 -15  10   3      20666.56      21413.86      1715.93 o                         
 -14  10   3       1108.81       1265.22       571.99 o                         
 -13  10   3        656.56        751.26       332.69 o                         
 -12  10   3       1152.43       1379.88       322.42 o                         
 -11  10   3      22520.26      23989.76       888.30 o                         
 -10  10   3      64285.75      65408.35      1792.84 o                         
  -9  10   3       2174.88       2873.55       406.64 o                         
  -8  10   3        785.53        958.51       183.10 o                         
  -7  10   3      62109.66      65024.43      1835.47 o                         
  -6  10   3     107323.23     106062.76      2536.76 o                         
  -5  10   3        502.95        583.63       241.34 o                         
  -4  10   3          1.34        202.97       181.05 o                         
  -3  10   3     201833.05     200347.14      4522.87 o                         
  -2  10   3     110206.26     108353.73      2137.11 o                         
  -1  10   3      12833.88      12963.40       328.59 o                         
   0  10   3       1716.93       2713.13       375.32 o                         
   1  10   3     149382.83     147940.92      3076.27 o                         
   2  10   3     165095.28     165709.89      2957.52 o                         
   3  10   3      15224.52      15962.87       461.73 o                         
   4  10   3         28.59        590.60       146.42 o                         
   5  10   3      61050.62      62110.01      1500.39 o                         
   6  10   3     149738.80     150433.73      3023.55 o                         
   7  10   3          2.48         60.01       234.32 o                         
   8  10   3        107.02        301.61       246.50 o                         
   9  10   3      54890.31      56108.78      1373.95 o                         
  10  10   3      18010.81      17172.82       882.19 o                         
 -15  11   3       6580.03       5632.51       855.65 o                         
 -14  11   3       3871.21       4154.14       440.14 o                         
 -13  11   3         10.12        -57.77       298.76 o                         
 -12  11   3       4494.98       4099.46       392.97 o                         
 -11  11   3        477.08        874.42       319.92 o                         
 -10  11   3       6641.35       7062.07       537.12 o                         
  -9  11   3        138.64        194.47       182.45 o                         
  -8  11   3      12400.38      12174.04       457.40 o                         
  -7  11   3      27307.38      25987.12       864.18 o                         
  -6  11   3      10851.16      10212.16       474.23 o                         
  -5  11   3      34778.47      34705.62      1138.69 o                         
  -4  11   3       4224.10       4100.04       265.43 o                         
  -3  11   3      31424.08      28956.13      1152.16 o                         
  -2  11   3         10.90         26.53        68.38 o                         
  -1  11   3        535.36        682.48       138.00 o                         
   0  11   3       2014.04       2183.57       208.43 o                         
   1  11   3       4924.43       4816.65       213.54 o                         
   2  11   3       5856.66       5857.45       269.60 o                         
   3  11   3       1360.09       1750.67       157.45 o                         
   4  11   3        712.34        874.85       166.73 o                         
   5  11   3       6446.13       6314.97       392.53 o                         
   6  11   3       2584.23       2849.51       277.90 o                         
   7  11   3        730.28        809.82       224.70 o                         
   8  11   3         44.30        509.78       252.64 o                         
   9  11   3       2092.09       2182.50       311.60 o                         
  10  11   3       2229.39       1483.79       505.20 o                         
 -15  12   3      34255.14      36029.16      2359.72 o                         
 -14  12   3       5439.83       5217.53       471.63 o                         
 -13  12   3      10820.50      12946.59      1020.41 o                         
 -12  12   3       2003.65       1551.26       289.01 o                         
 -11  12   3     148567.33     149944.16      3665.42 o                         
 -10  12   3        384.16        621.75       228.85 o                         
  -9  12   3      59402.54      60931.63      1710.80 o                         
  -8  12   3      18763.16      19435.56       716.97 o                         
  -7  12   3      37383.47      37437.34      1035.48 o                         
  -6  12   3      30753.31      30169.99       803.41 o                         
  -5  12   3     152763.91     150552.50      3961.64 o                         
  -4  12   3      28856.41      27920.27       842.73 o                         
  -3  12   3     169357.73     172626.94      3914.91 o                         
  -2  12   3      21991.26      22734.35       654.78 o                         
  -1  12   3     103742.82     103381.73      2238.78 o                         
   0  12   3      31066.32      30965.90       680.69 o                         
   1  12   3      50482.98      51745.61      1126.66 o                         
   2  12   3       1196.87       1677.17       163.55 o                         
   3  12   3     183249.58     182809.12      3317.68 o                         
   4  12   3       1691.95       1537.04       249.23 o                         
   5  12   3      22892.98      22657.36      1096.87 o                         
   6  12   3       2288.62       2812.15       417.53 o                         
   7  12   3      41758.24      41659.23      1291.05 o                         
   8  12   3      15036.42      14778.57       623.57 o                         
   9  12   3      13766.30      13941.92       831.54 o                         
 -15  13   3       4232.02       4389.97       767.58 o                         
 -14  13   3         33.28        491.07       323.66 o                         
 -13  13   3      28000.63      26100.15       903.27 o                         
 -12  13   3       2572.93       2369.03       326.17 o                         
 -11  13   3       8783.08       8348.52       475.09 o                         
 -10  13   3      25401.79      24683.95       911.46 o                         
  -9  13   3       3006.76       2490.07       232.26 o                         
  -8  13   3       3209.01       2893.09       249.87 o                         
  -7  13   3       2479.49       2574.04       200.94 o                         
  -6  13   3         63.34        179.20       113.21 o                         
  -5  13   3       3739.09       2886.41       283.59 o                         
  -4  13   3      14417.75      13662.11       486.25 o                         
  -3  13   3      11534.35      11310.73       321.39 o                         
  -2  13   3          1.87        132.87       156.65 o                         
  -1  13   3      42417.53      41018.32      1181.55 o                         
   0  13   3        318.14        349.30       118.88 o                         
   1  13   3       7938.46       8281.00       305.74 o                         
   2  13   3       4319.89       4169.69       150.11 o                         
   3  13   3       3549.08       3574.24       186.35 o                         
   4  13   3        138.71         92.50       185.91 o                         
   5  13   3       1643.83       2427.96       314.17 o                         
   6  13   3         22.87       -227.83       252.00 o                         
   7  13   3       3758.55       4113.31       403.81 o                         
   8  13   3        207.38        519.91       288.91 o                         
   9  13   3        973.00       1427.35       845.60 o                         
 -15  14   3        580.54        782.11       576.66 o                         
 -14  14   3      37966.63      38381.23      1181.97 o                         
 -13  14   3      42033.90      42303.69      1240.01 o                         
 -12  14   3        115.01        566.28       244.96 o                         
 -11  14   3       1776.72       2067.74       269.83 o                         
 -10  14   3      41624.39      40992.76      1214.72 o                         
  -9  14   3      90245.88      89554.53      2492.56 o                         
  -8  14   3        100.47        469.75       239.07 o                         
  -7  14   3      12141.88      12651.54       479.08 o                         
  -6  14   3      55856.62      58027.16      1484.32 o                         
  -5  14   3     168212.81     168874.80      3840.16 o                         
  -4  14   3      48597.99      47639.51      1046.17 o                         
  -3  14   3        542.08        640.78       109.94 o                         
  -2  14   3      68853.76      69603.70      1590.84 o                         
  -1  14   3      39389.50      39265.82       991.05 o                         
   0  14   3      10918.01      11850.40       618.40 o                         
   1  14   3      17008.83      17864.71       506.78 o                         
   2  14   3      43164.30      44914.17       969.58 o                         
   3  14   3      87313.87      89113.69      1610.00 o                         
   4  14   3       5579.87       6128.54       283.24 o                         
   5  14   3       1614.99       1523.17       263.46 o                         
   6  14   3      11112.19      10995.82       574.03 o                         
   7  14   3      34345.64      36242.43      1296.97 o                         
   8  14   3         99.96        351.76       452.25 o                         
 -15  15   3       5387.43       5059.28       768.09 o                         
 -14  15   3         12.95        144.71       338.17 o                         
 -13  15   3         52.78        176.88       271.66 o                         
 -12  15   3       9582.04      10341.17       546.69 o                         
 -11  15   3       4172.53       4230.03       351.43 o                         
 -10  15   3          6.58        311.96       297.80 o                         
  -9  15   3      33560.80      32948.17      1241.70 o                         
  -8  15   3       2769.78       2774.71       258.85 o                         
  -7  15   3       5745.41       5827.30       304.02 o                         
  -6  15   3      33583.89      31255.08      1535.53 o                         
  -5  15   3        893.00        925.39       127.92 o                         
  -4  15   3       1521.07       1527.89       133.00 o                         
  -3  15   3       6328.74       5731.35       275.85 o                         
  -2  15   3         26.60        139.67       129.58 o                         
  -1  15   3       2042.36       1966.13       174.48 o                         
   0  15   3       5466.99       5599.59       275.08 o                         
   1  15   3       1765.26       2006.56       220.52 o                         
   2  15   3        275.30        332.15       164.38 o                         
   3  15   3       9667.83      10524.43       402.45 o                         
   4  15   3          9.47          5.09       131.45 o                         
   5  15   3        453.30        568.81       189.11 o                         
   6  15   3       1222.12       1027.14       231.44 o                         
   7  15   3        836.58       1017.60       301.42 o                         
   8  15   3         29.17       -344.69       711.41 o                         
 -15  16   3        493.69        128.25       431.89 o                         
 -14  16   3      19307.01      19753.37       772.40 o                         
 -13  16   3        175.10        281.40       263.02 o                         
 -12  16   3       5749.02       6247.52       588.79 o                         
 -11  16   3        910.71        980.17       241.00 o                         
 -10  16   3      19284.38      19693.44      1285.44 o                         
  -9  16   3       8077.38       9777.28       719.16 o                         
  -8  16   3          2.06         49.84       218.59 o                         
  -7  16   3      17679.41      19176.31      1133.11 o                         
  -6  16   3       2829.84       2838.86       227.08 o                         
  -5  16   3      12106.27      12980.47       384.46 o                         
  -4  16   3       8846.20       9920.58       305.13 o                         
  -3  16   3        820.53        679.45       127.47 o                         
  -2  16   3      20220.19      20375.83       650.54 o                         
  -1  16   3        586.58        704.46       157.82 o                         
   0  16   3        269.95        545.23       176.86 o                         
   1  16   3       1838.46       1885.98       189.09 o                         
   2  16   3          8.61         78.46       176.15 o                         
   3  16   3       3532.60       3957.26       283.05 o                         
   4  16   3        333.39        589.66       143.22 o                         
   5  16   3        289.69        601.74       164.01 o                         
   6  16   3       4776.12       4592.19       392.25 o                         
   7  16   3        372.46        148.32       370.67 o                         
 -14  17   3       7938.10       7296.60       632.35 o                         
 -13  17   3        622.48        465.49       289.28 o                         
 -12  17   3       4562.06       4602.63       386.62 o                         
 -11  17   3       7373.97       6877.66       493.54 o                         
 -10  17   3       4833.07       4487.82       361.66 o                         
  -9  17   3        911.59        996.40       205.75 o                         
  -8  17   3      13996.53      13673.90       499.17 o                         
  -7  17   3      13721.19      13854.46       877.59 o                         
  -6  17   3       6955.05       6681.12       345.06 o                         
  -5  17   3      16907.20      17114.13       468.83 o                         
  -4  17   3       4080.53       4076.67       207.76 o                         
  -3  17   3      11213.95      10605.18       353.60 o                         
  -2  17   3       2276.49       2473.77       224.53 o                         
  -1  17   3        240.23        198.38       136.86 o                         
   0  17   3       2096.69       2098.44       204.16 o                         
   1  17   3         53.03        172.71       158.78 o                         
   2  17   3       3452.62       3370.03       279.39 o                         
   3  17   3        417.52        320.74       109.26 o                         
   4  17   3        677.32        838.19       153.08 o                         
   5  17   3       2398.42       2403.51       221.72 o                         
   6  17   3       1374.55       1432.34       340.59 o                         
   7  17   3        100.66         -1.55       485.75 o                         
 -14  18   3      56540.60      56665.03      2125.55 o                         
 -13  18   3        764.99        896.17       321.96 o                         
 -12  18   3       1639.56       1259.61       313.29 o                         
 -11  18   3     100447.65     101656.44      3474.69 o                         
 -10  18   3      34245.09      33938.77      1188.55 o                         
  -9  18   3      26744.35      27366.82      1014.41 o                         
  -8  18   3       2173.12       2791.18       277.64 o                         
  -7  18   3      37878.14      39107.58      1238.33 o                         
  -6  18   3     183450.70     182846.50      3357.56 o                         
  -5  18   3         22.23        121.44       123.46 o                         
  -4  18   3       5006.83       5912.08       334.76 o                         
  -3  18   3      56644.33      58094.26      1419.39 o                         
  -2  18   3      87146.51      83652.38      2113.88 o                         
  -1  18   3       9945.32      10418.29       430.26 o                         
   0  18   3      20233.45      20584.42       624.02 o                         
   1  18   3      80429.15      79095.53      1689.84 o                         
   2  18   3      41092.98      42558.91      1128.42 o                         
   3  18   3       1983.53       1476.21       198.53 o                         
   4  18   3        961.62        793.56       171.36 o                         
   5  18   3       1006.91       1114.98       259.27 o                         
   6  18   3      31729.78      33930.64      1828.13 o                         
 -14  19   3       3430.76       3549.70       469.46 o                         
 -13  19   3      18526.45      20178.47       874.82 o                         
 -12  19   3       3803.75       3934.80       387.04 o                         
 -11  19   3      17379.36      17159.98       761.85 o                         
 -10  19   3       8520.88       8056.54       442.18 o                         
  -9  19   3        222.92        356.89       186.88 o                         
  -8  19   3       4843.58       4772.78       351.18 o                         
  -7  19   3       1551.76       2748.68       401.25 o                         
  -6  19   3       5900.82       5534.15       260.13 o                         
  -5  19   3        242.52        619.86       137.10 o                         
  -4  19   3      13068.19      13069.92       477.78 o                         
  -3  19   3      16915.22      15947.80       596.43 o                         
  -2  19   3       7125.74       6447.62       410.17 o                         
  -1  19   3      11561.14      12108.40       720.91 o                         
   0  19   3        877.93       1165.93       181.46 o                         
   1  19   3       8252.32       8666.07       638.59 o                         
   2  19   3          0.68        204.91       216.90 o                         
   3  19   3         55.14        237.14       237.58 o                         
   4  19   3          0.38        611.31       240.65 o                         
   5  19   3       1042.37        446.42       300.37 o                         
   6  19   3       1623.11       1277.14       592.52 o                         
 -14  20   3          9.55       -135.95       339.93 o                         
 -13  20   3      20219.09      21402.33      1283.97 o                         
 -12  20   3       7208.23       8134.41       743.76 o                         
 -11  20   3      45594.11      49002.59      1312.46 o                         
 -10  20   3       5115.19       5222.60       474.80 o                         
  -9  20   3      80367.12      79624.69      2132.13 o                         
  -8  20   3         10.31         48.15       223.59 o                         
  -7  20   3      89278.26      90450.60      1798.26 o                         
  -6  20   3       1622.37       1523.98       176.26 o                         
  -5  20   3      60161.56      62076.45      1292.40 o                         
  -4  20   3        418.00        656.45       169.62 o                         
  -3  20   3      36752.54      38772.05      1042.26 o                         
  -2  20   3      15891.42      16155.18       791.23 o                         
  -1  20   3      33968.51      35321.90       937.10 o                         
   0  20   3       4481.10       4783.42       284.42 o                         
   1  20   3      84361.07      85233.01      1811.00 o                         
   2  20   3       1503.05       1603.32       275.18 o                         
   3  20   3      18560.65      19564.15      1077.61 o                         
   4  20   3        188.35        334.77       291.00 o                         
   5  20   3      20816.94      20408.89      1345.34 o                         
 -14  21   3        311.36        247.11       461.76 o                         
 -13  21   3        156.33        375.18       270.76 o                         
 -12  21   3      10872.01       9981.64       488.80 o                         
 -11  21   3       7113.49       6528.77       369.05 o                         
 -10  21   3       1040.81       1012.01       227.20 o                         
  -9  21   3      38678.95      37691.77      1216.84 o                         
  -8  21   3       2340.91       2755.69       309.15 o                         
  -7  21   3      13439.17      13591.28       465.78 o                         
  -6  21   3      16521.19      16203.30       487.52 o                         
  -5  21   3       1163.47       1071.17       158.94 o                         
  -4  21   3       1620.38       1618.22       239.37 o                         
  -3  21   3       1580.26       1769.98       241.43 o                         
  -2  21   3        345.28        353.04       199.06 o                         
  -1  21   3       2577.22       2594.67       245.51 o                         
   0  21   3       5232.54       5123.43       297.62 o                         
   1  21   3       3715.03       4135.98       273.36 o                         
   2  21   3        145.56         99.03       241.70 o                         
   3  21   3       8679.62       8610.83       485.11 o                         
   4  21   3         18.56       -208.08       374.27 o                         
 -14  22   3      17893.51      19035.35      1718.68 o                         
 -13  22   3      31983.39      33641.61      1028.08 o                         
 -12  22   3       2123.25       2082.56       265.93 o                         
 -11  22   3      13860.09      12884.81       730.45 o                         
 -10  22   3      92851.44      93781.62      2192.30 o                         
  -9  22   3      46758.69      45961.90      1407.43 o                         
  -8  22   3       2642.49       2828.38       301.70 o                         
  -7  22   3       5357.10       5671.01       386.27 o                         
  -6  22   3      27911.86      28408.49       819.64 o                         
  -5  22   3     149116.12     150178.03      2669.24 o                         
  -4  22   3       1259.93       1489.98       171.78 o                         
  -3  22   3        307.45        371.80       235.14 o                         
  -2  22   3     106154.06     106522.08      2373.30 o                         
  -1  22   3      46491.82      47659.93      1785.10 o                         
   0  22   3      13066.08      14026.74       490.86 o                         
   1  22   3        739.76       1152.06       277.79 o                         
   2  22   3      31481.02      32289.97       960.87 o                         
   3  22   3      43544.73      44447.33      2334.91 o                         
   4  22   3        979.70       1295.86       855.47 o                         
 -14  23   3      19078.26      19460.16      1813.46 o                         
 -13  23   3         40.29        240.67       334.46 o                         
 -12  23   3       2773.88       2732.53       308.11 o                         
 -11  23   3      10023.92      10400.32       474.22 o                         
 -10  23   3         77.32         94.96       290.50 o                         
  -9  23   3        262.93        242.89       292.85 o                         
  -8  23   3      14302.41      14225.15       501.68 o                         
  -7  23   3       3859.04       3771.86       247.73 o                         
  -6  23   3          9.89        225.10       166.80 o                         
  -5  23   3      25378.63      25837.83       681.79 o                         
  -4  23   3        905.54        951.93       225.94 o                         
  -3  23   3       4052.30       3671.18       365.29 o                         
  -2  23   3      11131.58      11377.68       459.23 o                         
  -1  23   3        308.82        391.63       188.42 o                         
   0  23   3        653.71        762.60       208.87 o                         
   1  23   3       1369.00       1868.81       287.11 o                         
   2  23   3          0.26       -142.73       281.47 o                         
   3  23   3        411.96        203.68       375.04 o                         
 -14  24   3        402.28        809.37       765.65 o                         
 -13  24   3       1739.08       2209.81       504.04 o                         
 -12  24   3       1248.19       1048.67       252.61 o                         
 -11  24   3        734.64       1097.86       252.37 o                         
 -10  24   3       2660.35       2463.43       368.05 o                         
  -9  24   3       2863.81       2863.97       368.30 o                         
  -8  24   3       1260.40       2137.84       424.62 o                         
  -7  24   3       1664.96       1995.28       213.41 o                         
  -6  24   3       1396.38       1426.81       202.40 o                         
  -5  24   3          3.55         38.21       166.32 o                         
  -4  24   3       9427.85       9602.34       509.03 o                         
  -3  24   3        932.20       1055.74       283.83 o                         
  -2  24   3       6822.65       6093.58       405.48 o                         
  -1  24   3       2107.34       2172.42       230.90 o                         
   0  24   3        164.35        294.75       208.27 o                         
   1  24   3       9087.79       8349.50       487.04 o                         
   2  24   3       1432.08       1753.89       434.87 o                         
 -14  25   3       2366.43       2118.10       766.24 o                         
 -13  25   3      13347.41      11208.66      1833.85 o                         
 -12  25   3       3423.49       3701.82       445.44 o                         
 -11  25   3       7108.58       6270.41       656.27 o                         
 -10  25   3      10712.85      10507.78       774.85 o                         
  -9  25   3       1108.49       1444.54       237.03 o                         
  -8  25   3       4003.11       4997.13       307.24 o                         
  -7  25   3       4521.65       4589.06       286.03 o                         
  -6  25   3       3313.10       3406.26       295.56 o                         
  -5  25   3       1051.43        744.60       191.50 o                         
  -4  25   3       6918.11       7224.92       472.21 o                         
  -3  25   3       4253.31       4251.22       518.79 o                         
  -2  25   3       2183.72       1852.88       252.06 o                         
  -1  25   3       4837.56       5121.75       286.28 o                         
   0  25   3        674.25        788.98       250.79 o                         
   1  25   3       2036.25       2719.61       575.28 o                         
   2  25   3        155.59        288.72       479.58 o                         
 -14  26   3      14358.35      13656.19      1486.82 o                         
 -13  26   3       1613.11       1769.90       586.74 o                         
 -12  26   3       8314.04       7151.12       604.81 o                         
 -11  26   3      29736.81      30708.22      1130.58 o                         
 -10  26   3      17929.91      20140.13      1125.73 o                         
  -9  26   3        546.88        677.27       231.41 o                         
  -8  26   3         42.15        201.42       199.39 o                         
  -7  26   3       9716.34       9346.29       497.85 o                         
  -6  26   3      37894.05      39437.00       943.29 o                         
  -5  26   3         14.51        273.15       228.27 o                         
  -4  26   3         61.02        868.92       523.97 o                         
  -3  26   3      20518.63      21184.34       835.01 o                         
  -2  26   3      29229.41      29363.56      1070.89 o                         
  -1  26   3       2546.39       2573.36       315.34 o                         
   0  26   3        530.11        387.63       327.21 o                         
   1  26   3      14851.06      14956.35      1075.41 o                         
 -13  27   3        740.41        485.01       655.96 o                         
 -12  27   3       7638.63       8163.10      1427.91 o                         
 -11  27   3       8752.24       7731.64       593.35 o                         
 -10  27   3       7387.61       5584.61       492.51 o                         
  -9  27   3      15373.14      14896.24       737.16 o                         
  -8  27   3       2492.33       2169.66       239.41 o                         
  -7  27   3      11613.42      11763.47       471.39 o                         
  -6  27   3       3271.38       3571.17       269.88 o                         
  -5  27   3        324.16        257.51       253.39 o                         
  -4  27   3       1689.76       1783.96       342.53 o                         
  -3  27   3        193.79        292.43       223.66 o                         
  -2  27   3       4209.65       4197.30       330.08 o                         
  -1  27   3        115.11        413.69       459.84 o                         
   0  27   3       2024.82       2076.59       645.98 o                         
 -13  28   3      14303.82      12786.65      1442.73 o                         
 -12  28   3       1065.13        945.31       510.03 o                         
 -11  28   3      44313.63      40902.12      2540.39 o                         
 -10  28   3        155.01        305.00       359.70 o                         
  -9  28   3       1089.49       1308.43       347.40 o                         
  -8  28   3       4876.11       4606.80       352.72 o                         
  -7  28   3      33860.82      34435.53      1212.43 o                         
  -6  28   3      13575.70      14573.64      1031.69 o                         
  -5  28   3      55224.93      55989.84      1589.70 o                         
  -4  28   3          8.31        335.18       306.81 o                         
  -3  28   3      13007.53      11515.53       512.93 o                         
  -2  28   3         69.42        177.59       342.51 o                         
  -1  28   3      14979.93      15147.42      1037.64 o                         
 -12  29   3       1451.42       1437.00       575.57 o                         
 -11  29   3       3843.36       3549.33       549.95 o                         
 -10  29   3        285.93       -410.34       410.34 o                         
  -9  29   3        227.86        353.43       400.52 o                         
  -8  29   3       9405.93       9558.28       762.06 o                         
  -7  29   3       5199.92       5088.67       597.46 o                         
  -6  29   3        678.11        709.62       264.67 o                         
  -5  29   3      15979.86      16824.92       875.22 o                         
  -4  29   3        257.72          7.80       286.69 o                         
  -3  29   3       3899.83       4139.91       585.08 o                         
  -2  29   3       4586.88       4073.70       611.86 o                         
 -11  30   3       1178.21       1511.15       537.74 o                         
 -10  30   3      22359.68      20898.33      1184.62 o                         
  -9  30   3      33359.75      33548.30      1562.89 o                         
  -8  30   3        239.04        153.35       310.30 o                         
  -7  30   3        423.70        272.00       269.69 o                         
  -6  30   3      14952.11      12586.86       797.50 o                         
  -5  30   3      18502.14      19074.52      1283.29 o                         
  -4  30   3         60.13        420.79       688.52 o                         
 -10  31   3      12432.75       9999.65       915.86 o                         
  -9  31   3         67.50        -63.47       447.92 o                         
  -8  31   3       1243.25       1532.03       342.98 o                         
  -7  31   3       4726.10       4371.63       544.19 o                         
  -6  31   3          7.65        201.35       479.52 o                         
   0   0   4    2172637.75    1444813.38     34877.72 o                         
   1   0   4       5212.66       5022.30       569.82 o                         
   2   0   4      51707.90      54357.79      1511.22 o                         
   3   0   4     565517.31     521825.69     12765.09 o                         
   4   0   4      87210.73      88290.67      1923.93 o                         
   5   0   4      38413.83      37739.65      1491.67 o                         
   6   0   4      31960.34      30526.97      1330.20 o                         
   7   0   4       2512.55       2169.35       256.54 o                         
   8   0   4     106439.99     105792.17      2973.13 o                         
   9   0   4      84904.65      83730.91      2829.79 o                         
  10   0   4      13899.07      14354.89       714.10 o                         
  11   0   4       2174.37       2356.76       410.90 o                         
  12   0   4     151904.45     147777.28      4760.23 o                         
  13   0   4        570.73        980.73       388.02 o                         
 -13   1   4       2683.76       2585.43       441.44 o                         
 -12   1   4       4631.07       4058.72       428.91 o                         
 -11   1   4         34.00         70.29       296.35 o                         
 -10   1   4       1539.83       1116.62       278.63 o                         
  -9   1   4       4015.92       3542.01       637.34 o                         
  -8   1   4      17594.55      16900.25       753.22 o                         
  -7   1   4        473.20        567.06       268.21 o                         
  -6   1   4       5855.21       5705.99       560.35 o                         
  -5   1   4       6896.38       6169.18       347.69 o                         
  -4   1   4      34163.45      32111.58       922.35 o                         
  -3   1   4         48.45        285.27        97.42 o                         
  -2   1   4      11610.32      12148.50       472.17 o                         
  -1   1   4       9054.04       8813.04       323.39 o                         
   0   1   4      33855.60      33128.39       750.84 o                         
   1   1   4       1122.07        961.59       145.31 o                         
   2   1   4       6785.27       7233.96       341.80 o                         
   3   1   4       5817.51       5804.23       257.84 o                         
   4   1   4      24029.52      22023.48       972.86 o                         
   5   1   4        275.52        182.85       191.29 o                         
   6   1   4       3552.86       3629.45       388.22 o                         
   7   1   4         29.95        153.56       193.83 o                         
   8   1   4      11652.19      10901.72       490.31 o                         
   9   1   4        710.99        595.96       242.44 o                         
  10   1   4       3613.15       3418.52       343.14 o                         
  11   1   4        291.88        469.09       391.96 o                         
  12   1   4       5028.23       5043.62       578.55 o                         
  13   1   4        208.73        -29.59       399.65 o                         
 -13   2   4        273.13        -39.71       536.74 o                         
 -12   2   4       4823.68       5723.67       663.78 o                         
 -11   2   4       2820.15       3400.23       392.82 o                         
 -10   2   4      47770.38      48553.62      1501.99 o                         
  -9   2   4       2703.79       2341.32       305.85 o                         
  -8   2   4     143851.27     137306.64      4302.72 o                         
  -7   2   4      95274.16      92686.96      3050.80 o                         
  -6   2   4     153333.55     152295.95      3980.15 o                         
  -5   2   4     327391.12     311158.72      7711.48 o                         
  -4   2   4       3472.87       4057.19       571.81 o                         
  -3   2   4     160083.27     156295.83      3560.82 o                         
  -2   2   4      40165.35      39897.53       923.87 o                         
  -1   2   4       4650.26       5582.01       317.74 o                         
   0   2   4       8012.47       8502.26       292.11 o                         
   1   2   4      34824.78      33405.63      1002.91 o                         
   2   2   4     138181.12     135041.34      2623.41 o                         
   3   2   4      10887.18      11106.52       412.71 o                         
   4   2   4     318188.03     300670.78      6130.54 o                         
   5   2   4      77143.80      80696.89      2299.43 o                         
   6   2   4     146994.94     146296.41      3486.47 o                         
   7   2   4     240940.31     232849.23      4889.04 o                         
   8   2   4       5991.82       6535.20       382.30 o                         
   9   2   4      25086.63      26027.74       838.39 o                         
  10   2   4      20363.99      19820.99       873.25 o                         
  11   2   4       3355.57       3343.59       400.67 o                         
  12   2   4       4040.42       2987.41       423.75 o                         
 -13   3   4        569.49        776.10       572.06 o                         
 -12   3   4        386.23        370.97       318.97 o                         
 -11   3   4       3125.94       3201.21       374.85 o                         
 -10   3   4       3215.84       3644.27       389.85 o                         
  -9   3   4        317.68        270.85       240.25 o                         
  -8   3   4        920.41        771.39       276.12 o                         
  -7   3   4       5680.95       5036.48       501.11 o                         
  -6   3   4       5432.88       5689.63       353.23 o                         
  -5   3   4         51.21         90.62       135.02 o                         
  -4   3   4       3849.09       3956.49       199.48 o                         
  -3   3   4       3382.96       3441.48       196.42 o                         
  -2   3   4      10873.91      10961.99       363.25 o                         
  -1   3   4         35.29        363.92        84.21 o                         
   0   3   4       2980.24       3704.80       176.20 o                         
   1   3   4       5078.08       5049.26       207.60 o                         
   2   3   4      12876.23      12457.80       543.18 o                         
   3   3   4        278.44        442.17       142.16 o                         
   4   3   4       2224.41       2378.74       216.64 o                         
   5   3   4       1259.26       1238.50       294.96 o                         
   6   3   4       4743.03       5339.52       440.03 o                         
   7   3   4        105.07        261.87       199.72 o                         
   8   3   4        987.39       1126.73       230.61 o                         
   9   3   4        402.29        590.53       281.64 o                         
  10   3   4       2798.85       2706.41       337.07 o                         
  11   3   4        413.12        498.77       298.81 o                         
  12   3   4        127.36        461.92       348.76 o                         
 -14   4   4      15570.58      11456.57      1920.89 o                         
 -13   4   4      22463.29      21418.13      1509.20 o                         
 -12   4   4       7223.96       6830.72       768.55 o                         
 -11   4   4      59134.67      64328.51      2212.38 o                         
 -10   4   4      75229.84      76345.69      2904.73 o                         
  -9   4   4      43288.09      46202.78      1412.02 o                         
  -8   4   4      42324.45      43094.30      1507.81 o                         
  -7   4   4      84450.16      84040.25      2137.52 o                         
  -6   4   4     147005.23     148857.31      3874.84 o                         
  -5   4   4       8930.70      10323.25       622.00 o                         
  -4   4   4      32738.36      34063.16       834.38 o                         
  -3   4   4     152827.03     154822.81      3916.75 o                         
  -2   4   4      52223.88      54764.36      1128.16 o                         
  -1   4   4      35486.13      36968.43       853.51 o                         
   0   4   4      66396.31      65586.27      1436.46 o                         
   1   4   4     160647.11     156726.77      3534.88 o                         
   2   4   4      44237.22      43988.35       938.57 o                         
   3   4   4     112817.30     109952.82      2360.13 o                         
   4   4   4     193759.41     190308.72      4327.86 o                         
   5   4   4      43648.69      42264.38      1214.98 o                         
   6   4   4      93207.73      92554.51      2121.04 o                         
   7   4   4      86295.02      84752.16      2085.37 o                         
   8   4   4       7553.00       7823.01       392.36 o                         
   9   4   4      45911.11      46339.62      1264.86 o                         
  10   4   4      30038.72      29452.86      1008.54 o                         
  11   4   4        492.02        577.39       311.16 o                         
  12   4   4      24279.59      23546.49      1479.23 o                         
 -14   5   4       1161.86        368.65      1130.13 o                         
 -13   5   4        406.61       -226.51       565.52 o                         
 -12   5   4        196.47        -11.75       410.82 o                         
 -11   5   4        418.37       1085.52       339.23 o                         
 -10   5   4       6580.72       7778.62       782.75 o                         
  -9   5   4        263.96        253.66       312.72 o                         
  -8   5   4        145.63        227.28       211.78 o                         
  -7   5   4       1267.32       1095.85       316.66 o                         
  -6   5   4       6986.34       6660.22       367.33 o                         
  -5   5   4       3402.76       3234.88       251.94 o                         
  -4   5   4        123.16        137.80        87.11 o                         
  -3   5   4        208.22        266.44       120.01 o                         
  -2   5   4      15232.84      14480.97       422.52 o                         
  -1   5   4       4203.94       3790.61       155.46 o                         
   0   5   4        603.69        904.92       109.72 o                         
   1   5   4        280.68        415.62        89.54 o                         
   2   5   4      14291.87      13855.38       538.33 o                         
   3   5   4       3283.43       3040.51       264.95 o                         
   4   5   4        685.31        797.12       124.00 o                         
   5   5   4        169.52        168.77       139.83 o                         
   6   5   4       5300.38       5126.62       304.57 o                         
   7   5   4       2417.78       2175.54       294.19 o                         
   8   5   4        118.85        187.84       190.67 o                         
   9   5   4        165.85        242.04       217.55 o                         
  10   5   4       1369.14       1569.21       286.24 o                         
  11   5   4        710.28        436.24       309.90 o                         
 -14   6   4      22661.71      20952.48      2828.44 o                         
 -13   6   4      41460.77      42157.27      2189.00 o                         
 -12   6   4      31821.48      30601.53      1546.77 o                         
 -11   6   4       3787.10       3732.23       396.31 o                         
 -10   6   4      56709.26      60070.17      2013.84 o                         
  -9   6   4       2295.03       1888.12       427.52 o                         
  -8   6   4         73.49        735.36       316.62 o                         
  -7   6   4      13544.38      13874.63       553.62 o                         
  -6   6   4      44894.82      46920.91      1234.31 o                         
  -5   6   4     113138.54     114156.25      2885.07 o                         
  -4   6   4      14294.02      14398.55       501.68 o                         
  -3   6   4     562314.31     533949.06     11661.57 o                         
  -2   6   4     139370.36     139499.25      2700.81 o                         
  -1   6   4     148664.72     149484.73      2657.41 o                         
   0   6   4     542168.31     510680.78      9374.16 o                         
   1   6   4       1859.60       2305.37       141.26 o                         
   2   6   4       7371.59       7990.17       321.53 o                         
   3   6   4      40238.43      40382.74      1063.56 o                         
   4   6   4       9949.10      10050.94       332.59 o                         
   5   6   4      38280.69      38935.73       879.59 o                         
   6   6   4      18350.61      18819.80       533.77 o                         
   7   6   4       7862.64       9270.08       409.16 o                         
   8   6   4        982.66       1196.03       227.90 o                         
   9   6   4     127143.98     125212.90      2605.55 o                         
  10   6   4       1069.26       1238.31       231.71 o                         
  11   6   4      27507.93      27889.48      2424.85 o                         
 -14   7   4        931.84       2253.03      1442.81 o                         
 -13   7   4        530.21        485.53       353.57 o                         
 -12   7   4       5573.08       5387.51       476.12 o                         
 -11   7   4       2326.25       2450.14       333.39 o                         
 -10   7   4       2153.60       1880.77       271.80 o                         
  -9   7   4         17.87        -78.22       291.12 o                         
  -8   7   4      21904.59      20522.19       749.05 o                         
  -7   7   4       2722.79       2339.95       307.44 o                         
  -6   7   4       8759.99       9240.82       479.32 o                         
  -5   7   4        662.38        724.54       127.50 o                         
  -4   7   4      33258.02      32444.25      1013.33 o                         
  -3   7   4       3256.03       3101.79       205.27 o                         
  -2   7   4       3584.26       4002.53       156.11 o                         
  -1   7   4        333.12        246.98        66.23 o                         
   0   7   4      27324.88      25479.95       674.24 o                         
   1   7   4       7464.29       7222.51       445.57 o                         
   2   7   4       2892.92       3246.55       196.18 o                         
   3   7   4         66.28        239.17        99.12 o                         
   4   7   4      16511.49      15476.70       437.54 o                         
   5   7   4       6482.87       6310.84       320.16 o                         
   6   7   4       1652.76       1659.78       191.19 o                         
   7   7   4        720.95        632.67       183.73 o                         
   8   7   4       9029.30       7722.51       372.50 o                         
   9   7   4       2496.04       2117.58       255.85 o                         
  10   7   4       1248.49       1313.62       291.26 o                         
  11   7   4        217.93        383.52       327.54 o                         
 -14   8   4       2129.14       1352.55       634.53 o                         
 -13   8   4        198.01        952.99       421.14 o                         
 -12   8   4      76767.05      82299.03      2519.66 o                         
 -11   8   4      79564.25      84352.98      2354.04 o                         
 -10   8   4      26605.09      28618.74       978.79 o                         
  -9   8   4        114.26        305.64       217.82 o                         
  -8   8   4     475986.00     467334.75     11637.38 o                         
  -7   8   4      11710.75      13515.11       594.04 o                         
  -6   8   4     179239.66     181456.12      5368.61 o                         
  -5   8   4     329975.84     317404.91      7933.72 o                         
  -4   8   4      86651.28      91537.17      2462.24 o                         
  -3   8   4       2824.46       3024.33       205.68 o                         
  -2   8   4      41717.75      40859.51       873.61 o                         
  -1   8   4       8982.24       9139.08       304.88 o                         
   0   8   4      82292.38      84251.60      1815.43 o                         
   1   8   4     322406.16     312504.41      6871.45 o                         
   2   8   4     145525.69     145152.00      3318.27 o                         
   3   8   4      13208.03      13561.55       417.30 o                         
   4   8   4     481660.62     452848.25      7897.38 o                         
   5   8   4         86.86        295.66       128.00 o                         
   6   8   4      62452.85      62578.25      1289.39 o                         
   7   8   4      84343.55      82742.23      2483.97 o                         
   8   8   4      21173.09      20840.01       702.12 o                         
   9   8   4       3317.11       2997.60       313.80 o                         
  10   8   4        397.92        345.72       249.29 o                         
 -14   9   4       2399.22       2132.34       728.63 o                         
 -13   9   4       2699.83       2574.60       393.43 o                         
 -12   9   4       8475.86       8870.94       513.34 o                         
 -11   9   4        500.75        597.71       250.32 o                         
 -10   9   4       3353.37       3003.31       353.84 o                         
  -9   9   4       6698.73       5708.32       360.29 o                         
  -8   9   4      16681.26      16006.93       804.61 o                         
  -7   9   4        309.55        338.01       214.60 o                         
  -6   9   4       2567.88       2994.05       316.93 o                         
  -5   9   4       2727.93       2305.37       252.47 o                         
  -4   9   4      34009.71      31509.66      1084.79 o                         
  -3   9   4        486.22        770.36       144.61 o                         
  -2   9   4      14113.76      14165.39       370.88 o                         
  -1   9   4       4584.22       4570.77       186.10 o                         
   0   9   4      27809.10      25739.35       750.67 o                         
   1   9   4       1160.38       1414.71       196.71 o                         
   2   9   4       5257.81       5296.43       270.71 o                         
   3   9   4       2817.34       2622.47       219.73 o                         
   4   9   4      19637.25      18446.86       589.63 o                         
   5   9   4       1383.40       1367.15       157.53 o                         
   6   9   4       2839.39       3012.66       229.66 o                         
   7   9   4        759.90        809.82       168.66 o                         
   8   9   4       8031.20       7028.12       319.64 o                         
   9   9   4        707.55        697.41       199.42 o                         
  10   9   4       1298.66        522.60       407.28 o                         
 -15  10   4       8435.77       7471.09       960.22 o                         
 -14  10   4      29118.45      30388.65      1725.34 o                         
 -13  10   4     124421.27     127494.27      3542.34 o                         
 -12  10   4       1878.62       2551.13       494.49 o                         
 -11  10   4      37544.19      38991.41      1240.76 o                         
 -10  10   4      50003.22      50047.99      1452.90 o                         
  -9  10   4          0.88         12.21       173.72 o                         
  -8  10   4      39029.56      41523.47      1293.28 o                         
  -7  10   4      41277.33      41736.66      1344.27 o                         
  -6  10   4      66370.05      68541.87      1958.53 o                         
  -5  10   4      41065.94      41779.91      1287.93 o                         
  -4  10   4     311418.94     312515.84      6387.11 o                         
  -3  10   4       9122.97      10001.27       396.43 o                         
  -2  10   4     109658.45     108335.45      2137.98 o                         
  -1  10   4     332367.59     328826.38      6621.97 o                         
   0  10   4      37347.96      37032.70      1119.77 o                         
   1  10   4     164798.98     163229.34      3754.73 o                         
   2  10   4      89897.64      89808.89      1810.90 o                         
   3  10   4        205.60        714.55       119.40 o                         
   4  10   4        299.45        539.93       141.14 o                         
   5  10   4      44636.53      43647.65      1113.34 o                         
   6  10   4      71607.43      73654.38      1598.65 o                         
   7  10   4        120.45        459.21       181.16 o                         
   8  10   4      48210.52      48768.55      1125.48 o                         
   9  10   4      26332.97      26650.96       977.92 o                         
  10  10   4      14717.29      12797.88      1301.07 o                         
 -15  11   4        629.20       -100.55       539.39 o                         
 -14  11   4        949.02        828.79       462.23 o                         
 -13  11   4        256.32        321.86       291.90 o                         
 -12  11   4       1503.22        970.75       281.45 o                         
 -11  11   4       1757.57       1971.47       303.12 o                         
 -10  11   4       7189.87       6907.09       384.30 o                         
  -9  11   4        958.09        940.86       192.25 o                         
  -8  11   4        647.59        569.28       225.78 o                         
  -7  11   4       5936.65       6208.85       374.37 o                         
  -6  11   4       6663.91       7405.37       425.54 o                         
  -5  11   4        420.57        726.65       256.76 o                         
  -4  11   4       2329.86       2659.23       253.18 o                         
  -3  11   4       1968.42       1965.94       240.38 o                         
  -2  11   4       7206.61       7556.97       297.79 o                         
  -1  11   4         22.71        234.70       118.68 o                         
   0  11   4       1370.96       1578.78       191.21 o                         
   1  11   4       3380.28       3199.01       229.71 o                         
   2  11   4      12939.79      12794.82       422.65 o                         
   3  11   4         45.94         52.71       105.36 o                         
   4  11   4        287.27        464.28       146.83 o                         
   5  11   4       1988.07       1745.94       215.13 o                         
   6  11   4       2621.00       2253.01       242.05 o                         
   7  11   4        162.59        367.46       192.03 o                         
   8  11   4        333.50        391.07       217.16 o                         
   9  11   4        474.99        285.77       393.66 o                         
 -14  12   4      21414.84      23326.99      1418.64 o                         
 -13  12   4      28987.82      28959.20       973.82 o                         
 -12  12   4       9738.15       9347.36       592.01 o                         
 -11  12   4      81595.44      84927.67      2496.74 o                         
 -10  12   4      62945.64      64729.88      1608.02 o                         
  -9  12   4      14648.91      16015.40       606.29 o                         
  -8  12   4     107865.94     112084.80      3099.47 o                         
  -7  12   4     162461.16     160944.88      4235.42 o                         
  -6  12   4      29736.72      31599.60      1234.16 o                         
  -5  12   4     147684.69     147198.22      3488.44 o                         
  -4  12   4     167729.92     170108.94      4393.85 o                         
  -3  12   4      35419.79      36753.57      1249.12 o                         
  -2  12   4     167278.88     165270.59      3363.64 o                         
  -1  12   4      70319.80      70522.59      1533.32 o                         
   0  12   4      23818.21      24762.90       856.61 o                         
   1  12   4      92718.45      95052.94      1775.77 o                         
   2  12   4      32944.40      32892.18       795.16 o                         
   3  12   4       2851.71       3395.34       273.42 o                         
   4  12   4      28992.11      29871.11       805.77 o                         
   5  12   4      37589.65      40602.35       979.88 o                         
   6  12   4      14828.52      15107.29       553.86 o                         
   7  12   4       6595.18       6376.49       603.91 o                         
   8  12   4      37998.73      39289.00      1315.47 o                         
 -14  13   4       1113.53       1001.76       474.55 o                         
 -13  13   4        366.31        230.78       271.29 o                         
 -12  13   4          1.59        236.94       248.28 o                         
 -11  13   4         14.55        159.03       218.74 o                         
 -10  13   4       4579.63       4023.76       289.28 o                         
  -9  13   4       1639.93       1404.15       206.34 o                         
  -8  13   4       1854.23       2003.98       278.74 o                         
  -7  13   4        784.78        825.54       371.40 o                         
  -6  13   4       9232.72       9779.69       490.06 o                         
  -5  13   4       2022.79       1788.67       264.96 o                         
  -4  13   4        665.50       1076.79       205.71 o                         
  -3  13   4       1563.48       1665.19       210.60 o                         
  -2  13   4       3812.85       3633.95       256.75 o                         
  -1  13   4       1435.20       1680.38       112.84 o                         
   0  13   4        360.24        621.38       112.56 o                         
   1  13   4        424.92        552.54       138.49 o                         
   2  13   4       1973.25       2101.12       206.40 o                         
   3  13   4       2900.48       2435.74       196.50 o                         
   4  13   4        199.46        368.19       172.44 o                         
   5  13   4         88.84        259.16       198.96 o                         
   6  13   4       2683.94       2891.15       348.98 o                         
   7  13   4       1890.85       1504.52       254.53 o                         
   8  13   4        107.57        893.51       775.83 o                         
 -14  14   4        410.43       1010.41       346.78 o                         
 -13  14   4       6655.62       7819.87       466.96 o                         
 -12  14   4         24.76        251.64       233.94 o                         
 -11  14   4      79068.23      83996.53      2000.98 o                         
 -10  14   4       5792.97       6616.74       410.98 o                         
  -9  14   4      85203.48      90089.86      2232.24 o                         
  -8  14   4     219308.67     219886.69      5689.45 o                         
  -7  14   4       2116.19       2180.59       270.75 o                         
  -6  14   4      89676.83      90794.91      2575.84 o                         
  -5  14   4      84010.24      85863.52      2421.90 o                         
  -4  14   4      15068.65      15393.82       654.62 o                         
  -3  14   4       9324.80       8922.41       353.82 o                         
  -2  14   4      46152.50      47539.15       995.16 o                         
  -1  14   4     140894.91     141804.05      2589.14 o                         
   0  14   4       1053.69       1273.71       127.78 o                         
   1  14   4     143463.78     145452.12      2685.60 o                         
   2  14   4      37040.11      37995.06       849.67 o                         
   3  14   4      59104.12      61969.72      1808.59 o                         
   4  14   4      74986.83      76342.80      1487.40 o                         
   5  14   4       2133.39       2264.00       293.72 o                         
   6  14   4      27189.93      27942.69       772.61 o                         
   7  14   4        331.55        488.91       293.33 o                         
   8  14   4        161.83        156.00       621.22 o                         
 -15  15   4         42.02        358.21       776.58 o                         
 -14  15   4       2942.86       2533.58       363.96 o                         
 -13  15   4        458.73        346.19       252.10 o                         
 -12  15   4       7508.23       6324.50       393.98 o                         
 -11  15   4         82.22        399.08       202.63 o                         
 -10  15   4       2227.12       1976.70       298.18 o                         
  -9  15   4        798.20       1268.73       327.82 o                         
  -8  15   4       5785.38       5717.81       408.25 o                         
  -7  15   4       4619.68       4637.69       407.82 o                         
  -6  15   4       3881.09       3222.99       339.89 o                         
  -5  15   4        601.69       1005.77       214.02 o                         
  -4  15   4      19974.27      18446.50       568.19 o                         
  -3  15   4       3207.72       2665.62       160.66 o                         
  -2  15   4       7667.79       8258.61       313.51 o                         
  -1  15   4          0.03        119.38       101.01 o                         
   0  15   4      10701.65      10355.78       357.81 o                         
   1  15   4       3800.14       3459.54       210.56 o                         
   2  15   4       3054.00       3353.60       207.23 o                         
   3  15   4         12.41        -65.72       176.77 o                         
   4  15   4       7394.60       6689.96       415.70 o                         
   5  15   4       3423.58       2754.10       244.54 o                         
   6  15   4        623.40        753.80       290.49 o                         
   7  15   4        140.53        -18.21       457.67 o                         
 -15  16   4        108.58        180.19       828.54 o                         
 -14  16   4      34678.86      39949.46      1550.38 o                         
 -13  16   4      48055.18      50281.62      1538.99 o                         
 -12  16   4      23171.91      25790.08       892.84 o                         
 -11  16   4       1691.71       2063.17       257.62 o                         
 -10  16   4       9899.90       9677.72       435.00 o                         
  -9  16   4       3089.45       3236.35       416.12 o                         
  -8  16   4     110096.80     109699.29      3101.93 o                         
  -7  16   4     144188.09     143817.91      3902.89 o                         
  -6  16   4      26833.61      29235.01      1359.55 o                         
  -5  16   4        105.55        355.40       193.43 o                         
  -4  16   4     470304.91     461748.69      7948.84 o                         
  -3  16   4      44024.92      45489.44      1043.70 o                         
  -2  16   4      96469.11      97135.81      1873.83 o                         
  -1  16   4     235244.75     234573.59      4233.34 o                         
   0  16   4     111837.56     113514.91      2157.35 o                         
   1  16   4       1958.56       2047.70       192.53 o                         
   2  16   4      70913.23      71807.21      1378.87 o                         
   3  16   4       2588.38       2683.86       249.40 o                         
   4  16   4      74846.54      75217.33      2251.80 o                         
   5  16   4     116625.99     116908.27      2316.86 o                         
   6  16   4      19887.98      18836.38      1063.94 o                         
   7  16   4       6262.50       6139.69       772.38 o                         
 -14  17   4        889.01       1402.13       797.41 o                         
 -13  17   4        874.86        821.50       275.37 o                         
 -12  17   4      11384.31      11374.00       755.32 o                         
 -11  17   4         98.66        328.65       227.25 o                         
 -10  17   4       4727.64       4762.33       353.57 o                         
  -9  17   4       5366.61       4936.68       708.75 o                         
  -8  17   4      19982.32      18073.51       819.46 o                         
  -7  17   4        128.06        148.99       258.67 o                         
  -6  17   4       1424.35       1565.24       250.19 o                         
  -5  17   4       4463.86       4103.01       253.69 o                         
  -4  17   4      18425.85      17035.18       575.72 o                         
  -3  17   4        802.01        861.38       158.88 o                         
  -2  17   4       2282.29       2497.57       194.40 o                         
  -1  17   4        565.82        626.43       145.70 o                         
   0  17   4      16417.02      16214.30       466.42 o                         
   1  17   4        623.99        729.43       169.10 o                         
   2  17   4       3482.24       3219.46       317.24 o                         
   3  17   4        962.57        964.77       202.77 o                         
   4  17   4       7191.49       6450.14       367.92 o                         
   5  17   4        304.03        566.23       250.50 o                         
   6  17   4        807.90        791.75       427.62 o                         
 -14  18   4      25324.09      28100.94      2325.56 o                         
 -13  18   4       4246.18       4220.41       364.45 o                         
 -12  18   4     115694.61     115223.80      2884.05 o                         
 -11  18   4      48021.77      50134.01      1437.01 o                         
 -10  18   4      24407.86      24993.37      1127.03 o                         
  -9  18   4      80639.62      81567.37      2870.69 o                         
  -8  18   4       2604.52       3153.94       558.40 o                         
  -7  18   4      48185.35      49809.38      1447.98 o                         
  -6  18   4       1877.91       2072.30       223.98 o                         
  -5  18   4         56.04        106.72       109.81 o                         
  -4  18   4        220.13        391.80       127.42 o                         
  -3  18   4      12595.29      12125.98       419.20 o                         
  -2  18   4      77231.44      78946.91      1677.16 o                         
  -1  18   4       3683.01       4236.27       250.70 o                         
   0  18   4      76507.30      78501.10      1690.91 o                         
   1  18   4      46465.10      47520.16      1339.41 o                         
   2  18   4      54699.76      56731.82      1319.71 o                         
   3  18   4      35059.21      36987.89       963.30 o                         
   4  18   4        347.95        559.17       246.35 o                         
   5  18   4      32099.51      35505.67      1715.54 o                         
   6  18   4       1367.55       1978.42       599.10 o                         
 -14  19   4        798.12       -176.90       704.45 o                         
 -13  19   4        409.10        434.44       241.83 o                         
 -12  19   4        504.89        571.94       229.32 o                         
 -11  19   4        929.89        680.31       216.00 o                         
 -10  19   4       5000.38       3950.00       474.27 o                         
  -9  19   4         10.59        209.55       314.48 o                         
  -8  19   4       1112.50       1213.88       280.13 o                         
  -7  19   4       2655.30       2311.61       256.94 o                         
  -6  19   4       8711.62       8173.84       584.59 o                         
  -5  19   4        329.62        223.54       121.51 o                         
  -4  19   4       2607.36       2304.22       257.74 o                         
  -3  19   4       2528.74       2467.02       214.10 o                         
  -2  19   4       1996.08       2015.20       200.42 o                         
  -1  19   4         95.68        563.12       163.95 o                         
   0  19   4        221.39        492.76       175.07 o                         
   1  19   4        154.86        124.93       171.55 o                         
   2  19   4       3611.47       3147.16       291.17 o                         
   3  19   4        197.86         20.63       216.81 o                         
   4  19   4        541.64        149.84       343.62 o                         
   5  19   4        220.78        119.55       399.94 o                         
 -14  20   4        241.78        890.30       784.99 o                         
 -13  20   4        516.61        298.32       466.14 o                         
 -12  20   4      33317.83      33833.67      1083.40 o                         
 -11  20   4      14439.00      15035.09       851.21 o                         
 -10  20   4      11936.41      12831.02       750.79 o                         
  -9  20   4      44849.56      45147.32      1250.64 o                         
  -8  20   4      60376.71      62376.46      1579.81 o                         
  -7  20   4      62649.26      62486.94      1589.84 o                         
  -6  20   4      26298.32      27468.31       696.44 o                         
  -5  20   4      46343.55      45886.59      1008.70 o                         
  -4  20   4      63384.73      64095.77      1435.97 o                         
  -3  20   4      10501.14      10550.75       400.42 o                         
  -2  20   4       8783.61       8495.98       403.15 o                         
  -1  20   4      18183.89      19439.98       655.61 o                         
   0  20   4      16756.98      18793.99       716.19 o                         
   1  20   4       2253.81       2549.46       222.98 o                         
   2  20   4       4370.52       4682.01       318.33 o                         
   3  20   4      37434.92      38752.04      1320.09 o                         
   4  20   4       1677.89       1868.22       447.51 o                         
   5  20   4       8030.87       8913.55      2712.94 o                         
 -14  21   4       3913.48       3980.49       959.59 o                         
 -13  21   4          0.64         11.25       459.10 o                         
 -12  21   4        186.41        227.05       195.80 o                         
 -11  21   4       1590.65       1477.72       183.51 o                         
 -10  21   4       1254.26       1256.70       338.77 o                         
  -9  21   4        187.25        396.38       247.22 o                         
  -8  21   4         73.82        138.35       224.16 o                         
  -7  21   4         22.19          3.14       204.75 o                         
  -6  21   4       5798.05       5207.54       251.78 o                         
  -5  21   4       3646.52       3238.33       218.57 o                         
  -4  21   4        242.83        227.13       171.47 o                         
  -3  21   4        729.75        521.52       195.58 o                         
  -2  21   4       5308.25       5680.59       285.99 o                         
  -1  21   4       1094.96       1411.25       222.12 o                         
   0  21   4        258.82        264.72       181.76 o                         
   1  21   4         76.58         -3.37       187.25 o                         
   2  21   4       1644.87       1248.35       238.18 o                         
   3  21   4        509.88        808.28       375.81 o                         
   4  21   4         35.81        285.74       410.82 o                         
 -13  22   4         90.11        629.99       523.44 o                         
 -12  22   4       4034.64       3843.26       439.57 o                         
 -11  22   4       2892.01       2932.25       390.63 o                         
 -10  22   4       3052.87       3767.89       388.27 o                         
  -9  22   4      48622.66      49908.04      1361.55 o                         
  -8  22   4       4796.46       4784.33       365.29 o                         
  -7  22   4      70107.02      72113.98      1668.33 o                         
  -6  22   4      26887.58      28500.57       719.56 o                         
  -5  22   4      74074.81      76859.73      1624.19 o                         
  -4  22   4      74067.55      77446.74      1690.02 o                         
  -3  22   4       1928.41       2312.71       225.37 o                         
  -2  22   4      42450.30      42524.54      1042.08 o                         
  -1  22   4      19233.78      19652.46       723.09 o                         
   0  22   4       2224.26       2444.91       231.43 o                         
   1  22   4       5260.52       5367.72       338.72 o                         
   2  22   4      22104.88      19670.84      1125.28 o                         
   3  22   4      20555.80      21813.13      1339.16 o                         
 -14  23   4        789.28        634.21       687.98 o                         
 -13  23   4        151.34        232.39       428.65 o                         
 -12  23   4       6749.62       6122.96       512.31 o                         
 -11  23   4        791.22        701.82       321.64 o                         
 -10  23   4       3552.85       2989.57       378.76 o                         
  -9  23   4        402.76        345.95       259.77 o                         
  -8  23   4       8325.34       7851.76       536.30 o                         
  -7  23   4        554.81        647.10       150.87 o                         
  -6  23   4        326.50        169.44       149.36 o                         
  -5  23   4        157.73         14.01       112.85 o                         
  -4  23   4       5556.57       5148.81       307.08 o                         
  -3  23   4       2890.23       2726.98       293.41 o                         
  -2  23   4        725.07        898.15       200.26 o                         
  -1  23   4        442.49        433.41       203.19 o                         
   0  23   4       5320.19       5525.03       407.41 o                         
   1  23   4       1656.03       1310.08       442.75 o                         
   2  23   4        784.51        564.32       400.64 o                         
   3  23   4          1.39       -249.81       411.62 o                         
 -14  24   4      19807.36      17889.80      1729.22 o                         
 -13  24   4       5780.36       5703.26       638.56 o                         
 -12  24   4     139532.00     135626.09      4098.81 o                         
 -11  24   4       6989.38       7495.37       533.99 o                         
 -10  24   4       5253.00       5012.78       446.16 o                         
  -9  24   4      31937.54      32790.23      1135.11 o                         
  -8  24   4      80593.54      83748.63      2059.05 o                         
  -7  24   4       1859.49       2231.73       237.29 o                         
  -6  24   4      12224.50      11635.03       407.09 o                         
  -5  24   4        435.93        737.03       212.75 o                         
  -4  24   4      20973.29      22793.68       726.85 o                         
  -3  24   4     113214.38     112241.10      2332.15 o                         
  -2  24   4      26172.58      27247.29       784.01 o                         
  -1  24   4       2977.36       2961.29       301.51 o                         
   0  24   4     137877.30     134810.09      3194.61 o                         
   1  24   4        533.91       1131.24       396.68 o                         
   2  24   4      16147.56      14438.66       967.68 o                         
 -13  25   4       1149.49        941.32       531.49 o                         
 -12  25   4       4188.52       4104.60       541.57 o                         
 -11  25   4        324.04       -127.55       334.99 o                         
 -10  25   4       1794.07       1443.44       339.76 o                         
  -9  25   4        452.46        100.63       272.05 o                         
  -8  25   4       9667.86       8677.21       468.26 o                         
  -7  25   4        796.92        681.53       182.97 o                         
  -6  25   4       3892.01       4238.56       331.99 o                         
  -5  25   4       1853.21       1735.66       250.42 o                         
  -4  25   4       8616.43       7867.02       491.00 o                         
  -3  25   4        177.11        248.10       200.94 o                         
  -2  25   4        614.00        705.91       209.51 o                         
  -1  25   4        366.78        244.79       240.93 o                         
   0  25   4       4497.57       4790.45       760.25 o                         
   1  25   4       1099.55        445.98       394.28 o                         
 -13  26   4       1741.34       1460.35       580.20 o                         
 -12  26   4        362.94       1170.06       856.34 o                         
 -11  26   4      17163.19      17184.42      1617.91 o                         
 -10  26   4      35062.30      31927.01      1310.61 o                         
  -9  26   4        698.10        694.22       295.32 o                         
  -8  26   4     111273.51     114943.82      3418.57 o                         
  -7  26   4      26973.97      28666.88       898.70 o                         
  -6  26   4       6336.86       6048.09       299.30 o                         
  -5  26   4      46613.55      47076.54      1255.80 o                         
  -4  26   4       5459.06       5456.06       364.02 o                         
  -3  26   4       1565.40       1887.59       250.57 o                         
  -2  26   4        203.87        402.23       302.18 o                         
  -1  26   4       7164.43       6880.76       605.98 o                         
   0  26   4        507.43        624.48       418.05 o                         
 -13  27   4       1147.80        772.47       711.30 o                         
 -12  27   4       1318.05        215.36       472.40 o                         
 -11  27   4       1569.56       1002.83       646.95 o                         
 -10  27   4       1149.94        641.35       325.46 o                         
  -9  27   4         54.36        -78.39       299.43 o                         
  -8  27   4        283.68        449.33       272.82 o                         
  -7  27   4        432.57        382.96       241.49 o                         
  -6  27   4       3014.91       2698.44       293.51 o                         
  -5  27   4         32.98        107.62       221.62 o                         
  -4  27   4       1601.84       1524.25       241.64 o                         
  -3  27   4        456.68        220.92       282.03 o                         
  -2  27   4       2699.18       2310.72       451.03 o                         
  -1  27   4         13.27        276.06       411.27 o                         
 -12  28   4      16943.63      14074.11      2743.28 o                         
 -11  28   4      27484.56      25211.65      3619.30 o                         
 -10  28   4       1094.51        891.52       408.87 o                         
  -9  28   4      24609.69      23689.95       938.86 o                         
  -8  28   4      24885.73      25323.88       991.31 o                         
  -7  28   4         37.96          9.25       229.02 o                         
  -6  28   4      30713.72      30758.33      1097.85 o                         
  -5  28   4      24385.59      23244.89      1525.47 o                         
  -4  28   4         49.70        371.00       354.65 o                         
  -3  28   4      26285.71      27782.30      1581.15 o                         
  -2  28   4      20953.07      21281.57      2264.31 o                         
 -11  29   4        370.48        484.68       471.04 o                         
 -10  29   4       3281.98       3821.04       619.27 o                         
  -9  29   4         13.51         40.22       330.91 o                         
  -8  29   4         98.65        182.27       301.70 o                         
  -7  29   4        833.30        895.18       388.09 o                         
  -6  29   4        978.41        798.57       442.72 o                         
  -5  29   4        513.41        562.14       418.85 o                         
  -4  29   4        171.65        191.34       504.75 o                         
 -10  30   4       6607.04       6698.01       965.57 o                         
  -9  30   4        927.84        541.74       510.81 o                         
  -8  30   4       6996.18       7252.68       892.30 o                         
  -7  30   4        280.49        551.94       533.94 o                         
  -6  30   4      21921.33      18377.02      1335.01 o                         
  -5  30   4      11627.87      11540.33      1063.50 o                         
   1   0   5       5536.07       5695.04       258.58 o                         
   2   0   5      16863.99      17280.72       736.68 o                         
   3   0   5       4214.85       4482.41       570.89 o                         
   4   0   5        579.50        622.61       142.46 o                         
   5   0   5       8260.88       8140.33       375.51 o                         
   6   0   5      13366.27      14191.73       562.27 o                         
   7   0   5        229.27        100.19       189.90 o                         
   8   0   5       4194.11       4227.70       327.36 o                         
   9   0   5      10097.67      10446.57       547.76 o                         
  10   0   5          6.18         38.49       285.84 o                         
  11   0   5      25215.67      23933.52      1037.58 o                         
  12   0   5        603.25       -147.81       342.99 o                         
 -13   1   5        761.81        612.86       385.95 o                         
 -12   1   5          1.96       -279.70       377.00 o                         
 -11   1   5       1739.83       1371.65       330.54 o                         
 -10   1   5       5621.11       5933.31       452.25 o                         
  -9   1   5       1782.03       1567.68       293.76 o                         
  -8   1   5         91.13        547.21       236.72 o                         
  -7   1   5      20655.70      18254.12       760.22 o                         
  -6   1   5       1354.73       1084.09       235.35 o                         
  -5   1   5       2131.44       2387.33       210.98 o                         
  -4   1   5       7730.70       7855.84       450.01 o                         
  -3   1   5      10718.91      11451.19       593.84 o                         
  -2   1   5      10900.71      10530.58       410.33 o                         
  -1   1   5         65.49        381.31       126.63 o                         
   0   1   5         95.29        287.47        78.99 o                         
   1   1   5      17687.48      17668.37       517.23 o                         
   2   1   5       6685.13       6058.27       321.59 o                         
   3   1   5        443.29        754.11       199.97 o                         
   4   1   5        162.29        150.28       128.92 o                         
   5   1   5       3369.35       3579.76       322.85 o                         
   6   1   5      10166.90       9356.24       510.29 o                         
   7   1   5         24.48         52.24       191.99 o                         
   8   1   5       2885.47       3988.69       337.94 o                         
   9   1   5       6290.80       5301.94       477.18 o                         
  10   1   5       6935.89       6073.85       481.04 o                         
  11   1   5       2795.83       2670.38       371.74 o                         
  12   1   5         16.37         47.54       351.44 o                         
 -13   2   5       2646.63       2878.57       635.56 o                         
 -12   2   5         75.40         28.43       373.39 o                         
 -11   2   5      47469.29      47670.89      1472.50 o                         
 -10   2   5      27645.87      26027.32       977.98 o                         
  -9   2   5       1287.74       1901.10       356.43 o                         
  -8   2   5      12706.50      13326.96       597.11 o                         
  -7   2   5       7679.59       7449.01       446.08 o                         
  -6   2   5     172080.58     171814.38      3645.95 o                         
  -5   2   5       1032.87       1339.86       173.22 o                         
  -4   2   5      16358.97      17245.09       842.88 o                         
  -3   2   5     272687.72     267936.78      5917.87 o                         
  -2   2   5      20893.91      21538.95       663.99 o                         
  -1   2   5       1012.01       1876.15       195.56 o                         
   0   2   5       2682.07       2874.15       257.70 o                         
   1   2   5      15977.34      17793.21       553.46 o                         
   2   2   5     117349.76     115858.95      3072.57 o                         
   3   2   5       6266.15       8025.75       385.88 o                         
   4   2   5       2492.77       2256.81       367.95 o                         
   5   2   5      23720.21      24360.01       753.22 o                         
   6   2   5      53350.76      53478.45      1351.65 o                         
   7   2   5        786.75        965.25       212.27 o                         
   8   2   5      20879.46      21568.67       738.28 o                         
   9   2   5      34957.73      37239.81      1094.75 o                         
  10   2   5      28006.12      26977.09       947.85 o                         
  11   2   5       7581.92       5662.37       552.78 o                         
  12   2   5         75.11        192.88       390.03 o                         
 -13   3   5       4382.85       5393.09      1000.78 o                         
 -12   3   5       6866.26       5907.00       551.31 o                         
 -11   3   5       6256.25       5311.02       806.59 o                         
 -10   3   5        110.27        143.53       302.92 o                         
  -9   3   5          7.08        282.02       261.51 o                         
  -8   3   5         14.24        439.34       255.66 o                         
  -7   3   5      17034.30      18794.76       903.69 o                         
  -6   3   5       9248.12       9602.48       528.68 o                         
  -5   3   5      17370.57      17442.08       998.34 o                         
  -4   3   5        619.47        977.52       160.51 o                         
  -3   3   5      52303.43      48489.76      1201.70 o                         
  -2   3   5       4460.09       4387.24       266.33 o                         
  -1   3   5      18057.12      17537.04       550.10 o                         
   0   3   5       2086.03       2274.77       145.30 o                         
   1   3   5      45307.20      43115.46      1025.60 o                         
   2   3   5       6485.32       5925.68       395.00 o                         
   3   3   5       7560.27       8084.95       332.26 o                         
   4   3   5        583.46        577.93       151.84 o                         
   5   3   5      28293.39      27764.84       740.34 o                         
   6   3   5       1704.73       2383.91       242.44 o                         
   7   3   5       4714.72       4189.90       366.99 o                         
   8   3   5          4.05        330.25       229.09 o                         
   9   3   5       4409.19       4259.74       338.68 o                         
  10   3   5       5051.16       4100.16       357.51 o                         
  11   3   5        689.47        603.26       326.07 o                         
 -13   4   5      15694.69      15153.82      1284.12 o                         
 -12   4   5         20.89        175.77       347.13 o                         
 -11   4   5      43529.45      46637.42      1451.40 o                         
 -10   4   5         83.05        583.72       284.25 o                         
  -9   4   5      45417.43      45894.20      1383.09 o                         
  -8   4   5       5688.75       5977.10       671.68 o                         
  -7   4   5      79762.38      82472.73      2110.24 o                         
  -6   4   5       1503.99       1605.99       176.41 o                         
  -5   4   5      46690.61      48026.68      1366.64 o                         
  -4   4   5       7256.73       7648.81       308.63 o                         
  -3   4   5     105488.13     106786.81      2487.82 o                         
  -2   4   5      17560.56      18126.84       554.11 o                         
  -1   4   5      16231.82      17496.29       461.90 o                         
   0   4   5      16741.14      16785.32       453.99 o                         
   1   4   5     276233.25     265508.59      5982.46 o                         
   2   4   5       6529.72       6322.27       219.96 o                         
   3   4   5     159471.88     153712.44      2818.38 o                         
   4   4   5      39054.18      37912.07       911.82 o                         
   5   4   5      31736.96      32391.24       941.99 o                         
   6   4   5        713.90        785.17       189.24 o                         
   7   4   5      20829.93      21929.75       720.20 o                         
   8   4   5       9137.09       9519.06       437.84 o                         
   9   4   5      47373.38      48775.21      1238.99 o                         
  10   4   5        616.01       1032.43       268.28 o                         
  11   4   5      17739.33      16092.82       779.05 o                         
 -13   5   5      10156.56      10320.46      1050.18 o                         
 -12   5   5         13.63         21.50       384.04 o                         
 -11   5   5      18156.62      17910.69      1171.24 o                         
 -10   5   5       9489.12       9317.00       519.32 o                         
  -9   5   5      19186.66      21306.13      1266.98 o                         
  -8   5   5       9195.30       9437.24       844.08 o                         
  -7   5   5       4448.56       3820.34       298.27 o                         
  -6   5   5       8981.26       8000.71       337.79 o                         
  -5   5   5       6782.02       6605.91       299.07 o                         
  -4   5   5        286.46        318.61       116.98 o                         
  -3   5   5       5966.26       6644.31       292.76 o                         
  -2   5   5       2049.14       2348.24       169.02 o                         
  -1   5   5      53877.90      52390.08      1188.17 o                         
   0   5   5       1239.65       1379.69       133.85 o                         
   1   5   5       9782.90      10173.68       555.29 o                         
   2   5   5       5299.23       5131.60       219.62 o                         
   3   5   5      26889.60      24344.15       649.52 o                         
   4   5   5       1024.59       1149.18       177.52 o                         
   5   5   5       7614.93       7728.59       330.87 o                         
   6   5   5       1269.28       1581.10       187.86 o                         
   7   5   5      23270.92      21604.79       667.68 o                         
   8   5   5        588.96        522.79       229.79 o                         
   9   5   5       2298.32       2383.16       370.11 o                         
  10   5   5       2583.13       2461.97       360.10 o                         
  11   5   5       7258.30       6375.95       560.09 o                         
 -14   6   5      47264.72      39220.92      3747.10 o                         
 -13   6   5       4720.10       4349.86       771.18 o                         
 -12   6   5       2016.25       1821.15       429.21 o                         
 -11   6   5        227.81       -120.66       274.43 o                         
 -10   6   5      23070.15      23988.24       851.18 o                         
  -9   6   5     117177.00     116817.62      3495.02 o                         
  -8   6   5         10.51        310.98       220.15 o                         
  -7   6   5       5337.31       5274.91       297.80 o                         
  -6   6   5     118753.13     121093.55      2614.55 o                         
  -5   6   5     162030.55     165932.83      3445.00 o                         
  -4   6   5       9580.06       9875.84       365.01 o                         
  -3   6   5        530.04       1084.26       169.18 o                         
  -2   6   5     299238.38     290416.44      5462.11 o                         
  -1   6   5     105688.11     110331.16      2340.43 o                         
   0   6   5       1655.98       1841.20       232.40 o                         
   1   6   5      19322.53      21147.97       578.79 o                         
   2   6   5      56547.21      57231.70      1230.24 o                         
   3   6   5     102527.46     100353.20      2426.87 o                         
   4   6   5       6114.67       6121.65       518.90 o                         
   5   6   5        342.12        680.68       195.59 o                         
   6   6   5      48453.88      48307.63      1075.56 o                         
   7   6   5      44881.76      42634.18      1000.30 o                         
   8   6   5       1384.49       1397.11       231.14 o                         
   9   6   5        193.07        199.07       224.55 o                         
  10   6   5      25092.95      23483.31       936.50 o                         
  11   6   5       2396.21       1311.11       524.90 o                         
 -14   7   5       5217.97       5494.43      1657.84 o                         
 -13   7   5         19.59        122.65       670.31 o                         
 -12   7   5        244.32        876.83       381.68 o                         
 -11   7   5        556.28        844.82       366.02 o                         
 -10   7   5        173.58        599.08       353.33 o                         
  -9   7   5      15387.45      15879.52      1230.35 o                         
  -8   7   5       1533.78       1285.49       256.87 o                         
  -7   7   5      13776.76      14116.19       478.45 o                         
  -6   7   5      14422.67      13525.56       484.46 o                         
  -5   7   5      22860.37      22893.70       631.24 o                         
  -4   7   5       6793.35       6882.17       275.89 o                         
  -3   7   5          9.20        464.12       111.19 o                         
  -2   7   5       5408.08       5633.12       226.58 o                         
  -1   7   5       6099.45       5832.38       289.71 o                         
   0   7   5        627.75        919.31       157.05 o                         
   1   7   5        469.05        867.44       126.80 o                         
   2   7   5       2307.68       2071.36       173.80 o                         
   3   7   5      11515.06      11126.53       434.84 o                         
   4   7   5        879.51       1122.85       131.88 o                         
   5   7   5        549.38        627.50       150.14 o                         
   6   7   5        841.42        879.58       176.27 o                         
   7   7   5       3519.97       3648.97       270.86 o                         
   8   7   5        637.14        558.55       206.54 o                         
   9   7   5        585.47       1106.48       245.08 o                         
  10   7   5         28.10          9.72       257.26 o                         
 -14   8   5        345.19        732.12      1157.12 o                         
 -13   8   5        173.81        430.57       566.45 o                         
 -12   8   5       1018.25       1410.43       397.15 o                         
 -11   8   5       1979.03       2817.34       414.48 o                         
 -10   8   5      11142.54      10778.59       930.93 o                         
  -9   8   5       8976.56       9613.71       524.07 o                         
  -8   8   5      13533.99      14261.71       605.13 o                         
  -7   8   5       9933.93      10135.80       406.21 o                         
  -6   8   5      35498.53      37106.64      1116.27 o                         
  -5   8   5       1099.97       1542.88       212.23 o                         
  -4   8   5        650.00       1016.95       183.05 o                         
  -3   8   5      10521.04      11461.63       322.76 o                         
  -2   8   5       7961.67       8021.75       304.63 o                         
  -1   8   5      13621.62      13510.43       520.90 o                         
   0   8   5        391.60        727.47       145.80 o                         
   1   8   5         10.35         93.38        97.57 o                         
   2   8   5       1005.10       1332.06       180.30 o                         
   3   8   5       1610.07       1770.40       207.35 o                         
   4   8   5      14117.48      13746.51       478.13 o                         
   5   8   5      19420.48      18535.12       548.77 o                         
   6   8   5       3867.31       4242.77       308.62 o                         
   7   8   5       2462.56       2514.63       235.62 o                         
   8   8   5      16896.30      16675.99       854.49 o                         
   9   8   5       2170.92       2347.92       291.45 o                         
  10   8   5         74.88        286.41       366.50 o                         
 -14   9   5        245.99        361.59      1207.90 o                         
 -13   9   5       2161.34       2715.11       510.63 o                         
 -12   9   5      10306.28      10755.94       698.16 o                         
 -11   9   5       1013.00       1076.99       385.22 o                         
 -10   9   5        463.14        633.53       275.96 o                         
  -9   9   5       3697.96       4210.43       397.67 o                         
  -8   9   5        995.03       1435.80       251.66 o                         
  -7   9   5       3002.63       3011.12       279.72 o                         
  -6   9   5      15985.68      15701.01       729.72 o                         
  -5   9   5       5185.06       5939.67       634.85 o                         
  -4   9   5        869.32        746.08       141.82 o                         
  -3   9   5      39176.81      37356.66       863.46 o                         
  -2   9   5        498.45        547.41        88.79 o                         
  -1   9   5       4879.59       4645.98       223.26 o                         
   0   9   5       2967.31       3057.97       316.63 o                         
   1   9   5       5196.66       4466.95       311.91 o                         
   2   9   5       2349.97       2132.13       184.72 o                         
   3   9   5         38.70        344.08       151.57 o                         
   4   9   5        767.95        699.62       164.57 o                         
   5   9   5       6570.66       6304.44       317.76 o                         
   6   9   5       1671.15       1767.20       202.73 o                         
   7   9   5        276.71        613.70       202.16 o                         
   8   9   5          8.38         71.01       203.18 o                         
   9   9   5        816.07       1090.49       320.30 o                         
 -14  10   5       3981.15       3562.07      1402.31 o                         
 -13  10   5       1096.29       1203.77       509.06 o                         
 -12  10   5       8972.91       8553.34       616.41 o                         
 -11  10   5      21543.03      22724.66       993.91 o                         
 -10  10   5      39960.58      40690.62      1724.32 o                         
  -9  10   5      12855.50      13540.63       621.33 o                         
  -8  10   5       1070.54       1374.55       269.66 o                         
  -7  10   5      30502.70      32376.92      1109.62 o                         
  -6  10   5      28810.48      29499.94      1337.69 o                         
  -5  10   5      16591.19      18991.26       719.16 o                         
  -4  10   5        161.48        428.40       133.57 o                         
  -3  10   5      46100.73      48173.19      1075.33 o                         
  -2  10   5     172604.41     173494.52      3094.60 o                         
  -1  10   5       4666.88       5065.67       236.26 o                         
   0  10   5      10301.39      10133.69       742.50 o                         
   1  10   5     159403.80     160202.91      3703.93 o                         
   2  10   5      82833.44      84392.30      2020.93 o                         
   3  10   5        419.02       1048.86       196.75 o                         
   4  10   5       7091.11       7216.89       396.87 o                         
   5  10   5      33742.75      34191.48       941.27 o                         
   6  10   5      73914.80      73156.03      1944.42 o                         
   7  10   5       3704.04       3588.44       321.82 o                         
   8  10   5        281.66        671.37       237.38 o                         
   9  10   5      25145.27      25958.49      1802.27 o                         
 -14  11   5       9652.29       9736.09      1995.40 o                         
 -13  11   5       6370.09       7203.51       605.28 o                         
 -12  11   5          8.87        376.62       352.06 o                         
 -11  11   5      42128.33      44425.65      1491.53 o                         
 -10  11   5         89.19         20.89       282.59 o                         
  -9  11   5       6996.33       7153.38       555.84 o                         
  -8  11   5      16853.27      17364.35       849.44 o                         
  -7  11   5      12892.65      13198.09       817.54 o                         
  -6  11   5        280.35        333.90       218.51 o                         
  -5  11   5        214.08        357.94       160.22 o                         
  -4  11   5        115.41        491.22       139.34 o                         
  -3  11   5      13166.39      12502.46       393.24 o                         
  -2  11   5      27362.05      25580.00       604.33 o                         
  -1  11   5       8792.03       9409.07       388.44 o                         
   0  11   5         45.35        266.30       148.70 o                         
   1  11   5      37081.46      35431.94      1104.12 o                         
   2  11   5       4434.68       4317.04       309.56 o                         
   3  11   5       5477.84       5462.71       309.84 o                         
   4  11   5         39.89        598.98       161.00 o                         
   5  11   5       8320.37       8674.26       544.33 o                         
   6  11   5       2983.74       2436.53       268.30 o                         
   7  11   5       2254.63       3149.86       510.39 o                         
   8  11   5        312.57        176.84       426.38 o                         
 -14  12   5       1219.23        990.73      1094.72 o                         
 -13  12   5        600.03        350.98       332.67 o                         
 -12  12   5       2058.30       2304.35       411.53 o                         
 -11  12   5      70512.70      72636.41      2020.76 o                         
 -10  12   5       3820.65       3947.35       383.93 o                         
  -9  12   5      44800.09      46772.77      1382.54 o                         
  -8  12   5        749.56        739.59       261.23 o                         
  -7  12   5      45160.03      48040.34      1507.80 o                         
  -6  12   5      12030.35      12423.01       538.34 o                         
  -5  12   5     159776.58     161137.61      3796.16 o                         
  -4  12   5       1518.75       1968.97       343.37 o                         
  -3  12   5     101198.30      99565.45      2189.97 o                         
  -2  12   5      38118.39      38024.42       895.49 o                         
  -1  12   5      24237.26      25796.96       883.51 o                         
   0  12   5      13253.08      12417.30       514.46 o                         
   1  12   5       8241.76       7814.53       364.28 o                         
   2  12   5       5163.41       5018.47       452.49 o                         
   3  12   5     112455.30     110918.80      2721.94 o                         
   4  12   5       9715.67      10055.21       528.55 o                         
   5  12   5      22569.02      22044.95       692.25 o                         
   6  12   5       1957.60       2129.84       254.00 o                         
   7  12   5      42699.13      44431.62      1307.81 o                         
   8  12   5       3675.42       3053.86       768.70 o                         
 -14  13   5       5681.82       5976.62      2444.78 o                         
 -13  13   5         60.99        429.55       349.26 o                         
 -12  13   5        877.04        583.78       315.65 o                         
 -11  13   5        150.73         38.63       306.38 o                         
 -10  13   5       2683.23       2786.66       350.28 o                         
  -9  13   5      31440.03      32066.57      1162.00 o                         
  -8  13   5       2868.39       3694.05       370.17 o                         
  -7  13   5      41004.44      39652.43      1093.92 o                         
  -6  13   5      10263.14      10573.12       719.02 o                         
  -5  13   5      35477.47      34768.68      1123.80 o                         
  -4  13   5       5209.29       4803.78       499.82 o                         
  -3  13   5       2218.51       2395.46       272.41 o                         
  -2  13   5       7252.81       7169.34       256.26 o                         
  -1  13   5      10832.45      10965.07       595.96 o                         
   0  13   5       3200.28       3412.95       268.39 o                         
   1  13   5       3054.86       4143.40       429.19 o                         
   2  13   5         21.68        261.43       197.60 o                         
   3  13   5      15436.49      15295.58       908.79 o                         
   4  13   5       1506.27       1667.76       241.36 o                         
   5  13   5       7060.56       6716.98       346.34 o                         
   6  13   5        679.60        800.47       231.00 o                         
   7  13   5       7027.47       5937.07       597.24 o                         
   8  13   5        632.01       -136.17       668.17 o                         
 -14  14   5      27503.78      26188.15      2065.47 o                         
 -13  14   5      43675.23      43855.61      1510.60 o                         
 -12  14   5       2910.88       3274.25       500.29 o                         
 -11  14   5       1031.70       1065.86       320.27 o                         
 -10  14   5      50519.98      54075.64      1570.05 o                         
  -9  14   5      20823.71      22024.15       913.60 o                         
  -8  14   5        417.72        550.15       214.02 o                         
  -7  14   5        141.97        320.99       236.06 o                         
  -6  14   5      11783.04      11060.95       517.36 o                         
  -5  14   5      79944.73      82938.19      1931.91 o                         
  -4  14   5       3928.13       4007.44       364.22 o                         
  -3  14   5       4485.71       5152.04       392.24 o                         
  -2  14   5      39065.15      41729.29      1123.69 o                         
  -1  14   5      46834.66      48587.88      1213.27 o                         
   0  14   5         19.41        269.78       169.40 o                         
   1  14   5      11302.39      12814.13       820.50 o                         
   2  14   5      50796.25      51369.71      1305.60 o                         
   3  14   5      19693.81      19665.49       749.38 o                         
   4  14   5       3823.49       4628.92       542.78 o                         
   5  14   5       9369.41       9113.83       425.89 o                         
   6  14   5       1197.52       1251.74       334.04 o                         
   7  14   5      23479.71      22960.63      1862.91 o                         
 -14  15   5       7670.34       8673.84      1233.69 o                         
 -13  15   5      11684.07      10749.60      1066.50 o                         
 -12  15   5      12167.78      12691.30       840.39 o                         
 -11  15   5        129.30         99.22       290.79 o                         
 -10  15   5      13375.65      12641.07       622.38 o                         
  -9  15   5        383.57        525.09       378.94 o                         
  -8  15   5       2169.42       2378.35       315.67 o                         
  -7  15   5        109.10        224.73       251.42 o                         
  -6  15   5        697.80        872.98       232.68 o                         
  -5  15   5      25375.05      25331.07       827.08 o                         
  -4  15   5       2191.72       2920.93       301.34 o                         
  -3  15   5      15045.63      14936.69       459.15 o                         
  -2  15   5      10396.71      10248.98       356.11 o                         
  -1  15   5      19045.26      18641.20       636.62 o                         
   0  15   5       1676.21       1485.79       214.24 o                         
   1  15   5         48.04        375.96       196.06 o                         
   2  15   5       4879.30       4401.69       319.96 o                         
   3  15   5       4380.62       3287.22       339.25 o                         
   4  15   5       1194.52       1605.57       312.81 o                         
   5  15   5         84.79        540.88       209.57 o                         
   6  15   5        511.34        603.42       523.45 o                         
   7  15   5       3389.23       2300.78       719.54 o                         
 -14  16   5       4964.98       4987.53       992.26 o                         
 -13  16   5        448.46         78.22       398.77 o                         
 -12  16   5      18742.53      17417.48      1177.60 o                         
 -11  16   5        233.32         88.43       327.21 o                         
 -10  16   5      12651.31      12034.71       859.52 o                         
  -9  16   5      18355.50      19305.26       881.64 o                         
  -8  16   5       4083.60       4265.52       377.70 o                         
  -7  16   5      18159.38      18385.55       826.41 o                         
  -6  16   5       6581.43       6878.55       460.95 o                         
  -5  16   5         79.84        330.85       205.66 o                         
  -4  16   5      11733.99      10764.34       444.21 o                         
  -3  16   5       1748.74       2119.84       206.21 o                         
  -2  16   5       1205.18       1129.54       126.71 o                         
  -1  16   5         17.37        443.23       199.55 o                         
   0  16   5       2729.44       2330.69       292.16 o                         
   1  16   5        184.99        228.76       198.22 o                         
   2  16   5         13.71        320.99       211.19 o                         
   3  16   5        126.35        464.63       286.28 o                         
   4  16   5       1269.05       1499.35       215.97 o                         
   5  16   5        254.63        347.20       317.04 o                         
   6  16   5        879.93       1146.80       434.33 o                         
 -14  17   5       9056.11       8897.16      1263.46 o                         
 -13  17   5       3818.52       3246.93       601.28 o                         
 -12  17   5        266.99        914.84       367.91 o                         
 -11  17   5      22389.70      22937.98       999.21 o                         
 -10  17   5        511.93        247.67       335.58 o                         
  -9  17   5       6272.49       5878.21       432.98 o                         
  -8  17   5      17123.06      16749.73       836.35 o                         
  -7  17   5       1200.25       1211.52       288.95 o                         
  -6  17   5        310.21        544.85       237.45 o                         
  -5  17   5       8476.79       8264.92       693.08 o                         
  -4  17   5        197.69        228.23       113.06 o                         
  -3  17   5       1123.43       1031.93       194.59 o                         
  -2  17   5      18456.48      18522.35       509.86 o                         
  -1  17   5       2603.49       2783.46       277.40 o                         
   0  17   5        107.75       -109.65       239.26 o                         
   1  17   5      13234.46      12814.04       639.25 o                         
   2  17   5        520.21        612.26       255.84 o                         
   3  17   5        271.48        308.34       281.33 o                         
   4  17   5        661.56       1212.64       330.82 o                         
   5  17   5       1075.34       1791.96       439.05 o                         
   6  17   5        924.11       1080.64       680.75 o                         
 -14  18   5      29528.73      34120.56      2555.45 o                         
 -13  18   5       4244.66       5069.01       631.15 o                         
 -12  18   5        634.81        938.85       327.12 o                         
 -11  18   5      47238.06      49033.47      1514.29 o                         
 -10  18   5      37510.91      40365.69      1629.99 o                         
  -9  18   5      16026.10      15139.27      1055.40 o                         
  -8  18   5        441.71        806.87       324.47 o                         
  -7  18   5      41436.30      42740.78      1445.66 o                         
  -6  18   5     117456.40     121492.22      2982.14 o                         
  -5  18   5       4601.51       4776.28       277.32 o                         
  -4  18   5      16931.24      16763.42       474.13 o                         
  -3  18   5      39330.04      40292.50      1072.33 o                         
  -2  18   5      22567.57      23383.93       616.83 o                         
  -1  18   5      24509.00      26582.64       901.16 o                         
   0  18   5      11681.66      11714.19       570.20 o                         
   1  18   5      23296.96      25950.15       990.80 o                         
   2  18   5      43366.88      41711.10      1976.84 o                         
   3  18   5       1146.19        990.75       230.18 o                         
   4  18   5        457.47        565.19       350.85 o                         
   5  18   5       2991.67       3277.64       751.14 o                         
 -14  19   5        215.47       -164.53       745.95 o                         
 -13  19   5       3703.68       3088.52       559.72 o                         
 -12  19   5        636.12        986.50       349.45 o                         
 -11  19   5       3145.63       2690.58       400.86 o                         
 -10  19   5      24728.45      22998.39      1646.80 o                         
  -9  19   5       8716.42      10161.56       725.27 o                         
  -8  19   5       1804.82       1966.46       564.44 o                         
  -7  19   5      47950.35      46456.66      1590.01 o                         
  -6  19   5          1.45         88.49       170.83 o                         
  -5  19   5       9658.97      10123.77       430.87 o                         
  -4  19   5       5617.23       5369.87       333.65 o                         
  -3  19   5       6341.73       6246.37       499.34 o                         
  -2  19   5        839.29        556.35       163.07 o                         
  -1  19   5        440.98        528.22       130.09 o                         
   0  19   5        790.54        865.31       253.13 o                         
   1  19   5       4660.37       4247.84       339.42 o                         
   2  19   5       9678.52       9507.18       556.13 o                         
   3  19   5       2597.35       3199.99       431.70 o                         
   4  19   5        982.17       1117.38       494.15 o                         
   5  19   5       7012.65       6208.63       993.73 o                         
 -14  20   5         51.87       -167.68       749.28 o                         
 -13  20   5      21571.19      22114.34      1274.87 o                         
 -12  20   5        538.81        632.03       363.72 o                         
 -11  20   5      25520.12      24264.97      1257.71 o                         
 -10  20   5          6.13       -303.98       401.72 o                         
  -9  20   5      22657.94      24163.22      1031.43 o                         
  -8  20   5         31.76        299.72       290.28 o                         
  -7  20   5      20485.98      20391.39       698.56 o                         
  -6  20   5      10439.88      10063.38       427.31 o                         
  -5  20   5      35100.26      33743.52       936.73 o                         
  -4  20   5       3191.80       3828.77       299.80 o                         
  -3  20   5      43613.28      41525.38      1113.11 o                         
  -2  20   5       9631.64       9923.46       342.02 o                         
  -1  20   5      34227.54      35294.03       847.06 o                         
   0  20   5         14.53        190.74       268.43 o                         
   1  20   5      48140.30      46906.87      1269.11 o                         
   2  20   5         44.02          4.18       291.09 o                         
   3  20   5       4143.29       4577.95       658.27 o                         
   4  20   5        213.94        302.22       494.38 o                         
 -14  21   5       3999.62       3577.09       938.84 o                         
 -13  21   5      17097.51      15640.56      1181.03 o                         
 -12  21   5      12658.27      12610.02       795.49 o                         
 -11  21   5        418.81        662.83       482.67 o                         
 -10  21   5       6072.96       5443.90       641.44 o                         
  -9  21   5          6.33       -108.42       285.30 o                         
  -8  21   5       1653.84       1729.25       279.17 o                         
  -7  21   5       1627.39       1554.42       293.70 o                         
  -6  21   5       5256.49       4484.94       362.07 o                         
  -5  21   5      22769.35      21891.78       897.49 o                         
  -4  21   5       2519.44       2533.41       279.97 o                         
  -3  21   5      19814.74      20465.81       676.63 o                         
  -2  21   5       3095.80       3274.64       213.10 o                         
  -1  21   5      21532.72      20900.59       512.23 o                         
   0  21   5       1064.31        851.04       248.30 o                         
   1  21   5        973.03        810.44       261.71 o                         
   2  21   5        834.09       1341.67       515.84 o                         
   3  21   5       2529.58       1457.24       554.60 o                         
 -13  22   5      20651.62      22165.01      1444.36 o                         
 -12  22   5       8850.05       8672.30       792.89 o                         
 -11  22   5      17774.37      18667.93       951.02 o                         
 -10  22   5      58426.15      58857.96      1848.60 o                         
  -9  22   5      43205.07      44337.22      1276.55 o                         
  -8  22   5          8.74         54.10       228.29 o                         
  -7  22   5       4954.83       5057.51       387.37 o                         
  -6  22   5      27088.73      28120.36       792.81 o                         
  -5  22   5      72888.43      76853.38      2049.69 o                         
  -4  22   5       1377.91       1731.17       259.12 o                         
  -3  22   5       1476.82       1686.10       212.84 o                         
  -2  22   5      52514.37      53898.09      1094.64 o                         
  -1  22   5      26549.21      26041.23       646.04 o                         
   0  22   5      18680.63      17748.93       711.44 o                         
   1  22   5         60.43        -86.96       336.75 o                         
   2  22   5      18774.98      20071.30      1528.37 o                         
   3  22   5      40000.04      41613.40      2821.13 o                         
 -13  23   5      11575.36      10473.92      1423.18 o                         
 -12  23   5       1738.97       1055.94       398.70 o                         
 -11  23   5      13304.94      12750.92       871.29 o                         
 -10  23   5       9805.12       8795.30       516.94 o                         
  -9  23   5      18426.07      18521.50       719.71 o                         
  -8  23   5      10035.16      10270.51       790.95 o                         
  -7  23   5        407.50        464.54       232.98 o                         
  -6  23   5      12045.38      11181.20       559.39 o                         
  -5  23   5        255.81        335.21       271.84 o                         
  -4  23   5       2387.43       2210.82       284.83 o                         
  -3  23   5         31.84        520.71       170.38 o                         
  -2  23   5        569.20        831.71       198.89 o                         
  -1  23   5      10048.45      10023.50       579.81 o                         
   0  23   5        793.11        987.80       269.90 o                         
   1  23   5       2839.15       4121.70       639.97 o                         
   2  23   5       2806.21       2093.01       575.79 o                         
 -13  24   5          0.97       -164.83       478.67 o                         
 -12  24   5       1014.65        913.75       387.19 o                         
 -11  24   5        410.28        898.86       374.02 o                         
 -10  24   5         21.29        150.30       267.96 o                         
  -9  24   5       2709.89       2300.74       484.34 o                         
  -8  24   5        529.84        582.09       274.70 o                         
  -7  24   5       6765.13       7306.45       401.79 o                         
  -6  24   5       1094.65        918.58       223.41 o                         
  -5  24   5       1748.25       1703.48       412.78 o                         
  -4  24   5      20240.08      21508.37       692.30 o                         
  -3  24   5       1242.47       1361.54       181.07 o                         
  -2  24   5        498.22        286.83       241.37 o                         
  -1  24   5       9409.83       9780.50       546.05 o                         
   0  24   5        368.52        229.91       367.21 o                         
   1  24   5       1733.07       1360.82       535.52 o                         
 -13  25   5       5528.41       4316.96       730.09 o                         
 -12  25   5        476.74        112.47       368.88 o                         
 -11  25   5          1.77         37.82       357.55 o                         
 -10  25   5      12034.42      11890.55       584.77 o                         
  -9  25   5       3579.17       3465.19       486.48 o                         
  -8  25   5       1307.52       1251.08       325.71 o                         
  -7  25   5      20419.54      20636.83      1073.54 o                         
  -6  25   5        174.20        -44.61       294.57 o                         
  -5  25   5       2732.57       3676.28       385.31 o                         
  -4  25   5       6539.21       6411.74       433.89 o                         
  -3  25   5        294.35        315.42       236.99 o                         
  -2  25   5         17.32        -41.94       276.85 o                         
  -1  25   5       1786.08       2308.36       427.09 o                         
   0  25   5        355.42        279.70       370.29 o                         
 -12  26   5       1922.65       2499.25      1181.27 o                         
 -11  26   5      14631.21      15427.73      1053.94 o                         
 -10  26   5       5391.82       5565.71       525.95 o                         
  -9  26   5       1201.24       1267.17       296.96 o                         
  -8  26   5        483.46        216.09       261.88 o                         
  -7  26   5        767.93       1021.63       247.45 o                         
  -6  26   5      41926.20      45295.09      1538.35 o                         
  -5  26   5         30.08        356.94       259.85 o                         
  -4  26   5       1957.48       2023.46       367.16 o                         
  -3  26   5      20215.22      20685.58      1135.78 o                         
  -2  26   5      18701.91      17187.10      1223.24 o                         
  -1  26   5        269.11        405.72       512.18 o                         
 -11  27   5       1622.55        893.80       492.38 o                         
 -10  27   5         48.97       -456.60       456.60 o                         
  -9  27   5       3757.15       3545.17       401.71 o                         
  -8  27   5        598.53        887.01       278.45 o                         
  -7  27   5       1768.47       1241.56       199.25 o                         
  -6  27   5      14766.29      13021.97      1295.09 o                         
  -5  27   5       3430.62       3312.36       452.88 o                         
  -4  27   5       1079.58        705.69       349.57 o                         
  -3  27   5      19202.52      17112.35      1226.72 o                         
  -2  27   5        887.85         82.81       513.89 o                         
 -11  28   5      39467.52      36997.32      4807.57 o                         
 -10  28   5        149.59        569.23       442.44 o                         
  -9  28   5       2938.73       2502.81       519.16 o                         
  -8  28   5       1294.78       1510.39       369.02 o                         
  -7  28   5      23243.00      22286.68      1256.86 o                         
  -6  28   5       3576.73       4346.98       659.55 o                         
  -5  28   5      26003.97      25175.62      1243.32 o                         
  -4  28   5         57.31        572.12       474.80 o                         
  -7  29   5        330.44        735.65       901.87 o                         
  -6  29   5       2678.47       3488.68       864.64 o                         
   0   0   6      93353.30      92448.59      2462.98 o                         
   1   0   6      63034.48      60453.68      1720.19 o                         
   2   0   6      17849.72      18998.60      1025.02 o                         
   3   0   6      16520.60      17418.05       704.24 o                         
   4   0   6     204646.20     203190.20      4257.88 o                         
   5   0   6     148337.48     144366.80      4162.98 o                         
   6   0   6     173922.03     170284.12      3424.66 o                         
   7   0   6      53901.82      55645.32      1771.40 o                         
   8   0   6     180178.55     178204.38      3746.14 o                         
   9   0   6      30479.87      30810.81      1045.83 o                         
  10   0   6       2726.83       3577.60       339.02 o                         
  11   0   6       8973.85       8380.27       591.29 o                         
  12   0   6       2417.88       3233.10       454.38 o                         
 -12   1   6       8952.33      10054.76       660.86 o                         
 -11   1   6        403.40        568.96       344.06 o                         
 -10   1   6       4705.47       4818.42       383.23 o                         
  -9   1   6       7489.03       7418.18       432.66 o                         
  -8   1   6      15457.12      15924.64      1152.17 o                         
  -7   1   6         34.72        251.95       200.88 o                         
  -6   1   6       3827.85       3048.31       354.01 o                         
  -5   1   6       7162.18       6808.13       314.85 o                         
  -4   1   6      32033.55      32529.12       985.31 o                         
  -3   1   6         69.58        133.02       201.66 o                         
  -2   1   6      10987.08      11652.72       738.43 o                         
  -1   1   6       3506.89       3885.70       263.95 o                         
   0   1   6      28475.62      27691.82       717.23 o                         
   1   1   6        880.03       1524.60       186.76 o                         
   2   1   6      20648.51      21509.90       737.06 o                         
   3   1   6       1697.35       2251.35       282.98 o                         
   4   1   6      31731.07      31686.84      1568.26 o                         
   5   1   6         22.57        320.82       209.03 o                         
   6   1   6       7919.14       7666.82       377.94 o                         
   7   1   6        701.42        678.01       212.38 o                         
   8   1   6      14571.71      13781.75       587.49 o                         
   9   1   6        135.87        342.29       244.24 o                         
  10   1   6       3833.68       3625.72       450.17 o                         
  11   1   6        203.87        771.98       348.48 o                         
 -12   2   6      26065.33      25260.38      1092.32 o                         
 -11   2   6      75000.70      75948.98      1818.58 o                         
 -10   2   6        132.38         31.99       261.50 o                         
  -9   2   6      50217.05      51513.87      1531.73 o                         
  -8   2   6      38554.25      38386.14      1871.49 o                         
  -7   2   6        818.94       1030.35       274.97 o                         
  -6   2   6        615.42        920.32       236.29 o                         
  -5   2   6      51443.91      52442.88      1034.91 o                         
  -4   2   6      34332.11      35097.32      1043.96 o                         
  -3   2   6        205.48        409.36       233.10 o                         
  -2   2   6     359258.19     355703.91     12516.04 o                         
  -1   2   6      65401.58      65443.42      1490.93 o                         
   0   2   6      53298.65      51296.52      1124.78 o                         
   1   2   6     394134.22     366180.59      8122.70 o                         
   2   2   6       3771.71       3514.25       226.95 o                         
   3   2   6      47719.25      45561.61      1242.43 o                         
   4   2   6      56758.32      54546.03      1198.17 o                         
   5   2   6        200.87        230.24       174.79 o                         
   6   2   6       2814.53       3345.85       306.90 o                         
   7   2   6       9265.17       9695.67       440.91 o                         
   8   2   6       7410.87       7025.50       493.72 o                         
   9   2   6        479.70        535.79       265.26 o                         
  10   2   6      37705.69      34803.75      1075.38 o                         
  11   2   6       4884.62       4482.44       473.89 o                         
 -12   3   6         93.34        230.66       356.02 o                         
 -11   3   6       1731.14       1773.62       332.25 o                         
 -10   3   6       6947.57       7790.63       478.02 o                         
  -9   3   6         18.64        278.46       237.33 o                         
  -8   3   6       1605.94       1400.53       243.06 o                         
  -7   3   6      11903.84      12289.20       718.35 o                         
  -6   3   6      13959.68      14789.79       478.86 o                         
  -5   3   6          8.36        420.24       132.87 o                         
  -4   3   6       1921.39       1869.03       312.19 o                         
  -3   3   6       7281.03       7821.28       432.57 o                         
  -2   3   6      12811.27      14456.76       795.21 o                         
  -1   3   6         43.30        648.57       121.06 o                         
   0   3   6       2477.59       2179.52       204.52 o                         
   1   3   6       5222.75       5364.35       271.78 o                         
   2   3   6      17415.72      17961.70       686.65 o                         
   3   3   6       1112.29       1183.53       237.95 o                         
   4   3   6        902.17        755.21       129.64 o                         
   5   3   6       3694.87       3400.13       347.70 o                         
   6   3   6      10169.48      10396.54       482.51 o                         
   7   3   6        803.19        614.40       197.68 o                         
   8   3   6        940.69        950.89       245.52 o                         
   9   3   6       1266.31       1045.69       268.18 o                         
  10   3   6       4180.27       3810.77       417.46 o                         
  11   3   6        223.42        788.30       328.51 o                         
 -13   4   6      17694.89      14062.20      1316.88 o                         
 -12   4   6       2428.29       2534.46       456.17 o                         
 -11   4   6       2148.99       2116.14       333.00 o                         
 -10   4   6      22835.30      22690.64       820.75 o                         
  -9   4   6        113.47        339.47       228.33 o                         
  -8   4   6       1008.58       1783.21       325.52 o                         
  -7   4   6      81945.02      83708.68      1783.56 o                         
  -6   4   6         88.02        461.67       137.55 o                         
  -5   4   6      34734.98      35858.70       909.37 o                         
  -4   4   6     296573.81     290694.06      6361.54 o                         
  -3   4   6       1356.58       1599.69       319.29 o                         
  -2   4   6      18141.10      17919.74       711.21 o                         
  -1   4   6     388532.19     370663.28      6915.10 o                         
   0   4   6       6663.50       7474.63       475.97 o                         
   1   4   6        353.42        497.03       167.49 o                         
   2   4   6     243858.47     230291.73      4369.64 o                         
   3   4   6        148.09        302.08       144.21 o                         
   4   4   6      11641.32      11766.63       482.00 o                         
   5   4   6     121957.11     117214.23      2262.48 o                         
   6   4   6        307.32        462.41       169.51 o                         
   7   4   6       2651.55       2515.29       324.52 o                         
   8   4   6     102746.25      99723.21      2871.20 o                         
   9   4   6       1192.31       1149.16       249.56 o                         
  10   4   6        274.99        439.50       301.51 o                         
  11   4   6      53833.85      50646.60      1980.43 o                         
 -13   5   6        270.18         29.66       637.25 o                         
 -12   5   6         13.61        -51.00       370.61 o                         
 -11   5   6        969.10        936.21       298.00 o                         
 -10   5   6       5975.33       5843.05       426.75 o                         
  -9   5   6       1660.15       1649.00       283.11 o                         
  -8   5   6         74.66        403.68       229.30 o                         
  -7   5   6        453.06        716.49       170.72 o                         
  -6   5   6      17135.80      17152.56       539.62 o                         
  -5   5   6       7678.10       7951.90       629.00 o                         
  -4   5   6        464.91        588.68       153.75 o                         
  -3   5   6       6144.34       6254.27       399.39 o                         
  -2   5   6      25511.05      24690.54       638.34 o                         
  -1   5   6       4807.98       5117.30       231.86 o                         
   0   5   6        250.37        504.93       142.45 o                         
   1   5   6          4.13         -5.08       169.08 o                         
   2   5   6      13401.75      13257.77       486.17 o                         
   3   5   6       5592.30       5808.58       402.07 o                         
   4   5   6        209.81        245.45       110.71 o                         
   5   5   6        120.97        216.65       149.65 o                         
   6   5   6       7090.79       6921.52       339.60 o                         
   7   5   6       7008.50       6608.21       450.91 o                         
   8   5   6          6.04         33.92       217.80 o                         
   9   5   6        225.68        486.08       231.85 o                         
  10   5   6       4005.68       4794.11       497.37 o                         
 -13   6   6       3055.60       1947.71       749.71 o                         
 -12   6   6      27444.24      27225.12      1219.35 o                         
 -11   6   6       8256.58       8144.63       573.38 o                         
 -10   6   6        447.52        946.61       281.67 o                         
  -9   6   6     171991.33     179156.58      3914.59 o                         
  -8   6   6      31927.81      32553.08       861.47 o                         
  -7   6   6      18261.92      19651.15       710.79 o                         
  -6   6   6     185939.67     184675.27      3883.77 o                         
  -5   6   6         40.04        164.08       115.33 o                         
  -4   6   6      37594.44      38127.91       880.88 o                         
  -3   6   6      16373.07      17167.22       835.99 o                         
  -2   6   6         46.89        426.82       125.09 o                         
  -1   6   6       1903.10       1828.22       155.76 o                         
   0   6   6      23800.31      24514.42       674.21 o                         
   1   6   6      41527.20      43377.82      1100.96 o                         
   2   6   6      45888.25      45296.19      1167.57 o                         
   3   6   6     206681.69     200935.06      4241.03 o                         
   4   6   6      75319.94      78662.91      1678.95 o                         
   5   6   6     130239.69     126006.45      2504.93 o                         
   6   6   6     119238.59     118845.82      2439.66 o                         
   7   6   6      12434.81      11712.56       541.40 o                         
   8   6   6      32225.40      29798.68      1074.38 o                         
   9   6   6        776.64        910.41       271.71 o                         
  10   6   6       9177.15       8133.66       721.56 o                         
 -13   7   6        280.15         42.82       655.75 o                         
 -12   7   6      10900.84      11034.70       788.00 o                         
 -11   7   6        182.22        244.96       385.82 o                         
 -10   7   6       5406.27       4867.21       433.91 o                         
  -9   7   6       1073.87       1306.27       265.19 o                         
  -8   7   6      15359.63      14957.54       509.88 o                         
  -7   7   6       1940.24       1925.77       206.68 o                         
  -6   7   6       3319.74       3221.33       223.10 o                         
  -5   7   6          0.62        354.10       117.12 o                         
  -4   7   6      30043.43      28582.15       813.90 o                         
  -3   7   6       9315.01       9338.74       325.22 o                         
  -2   7   6       8903.32       9649.50       360.66 o                         
  -1   7   6       1035.12        990.67       115.69 o                         
   0   7   6      33347.71      33136.10       885.80 o                         
   1   7   6       5577.64       5860.58       356.14 o                         
   2   7   6      12436.93      12377.03       370.76 o                         
   3   7   6         43.42        110.88       137.52 o                         
   4   7   6      20891.94      18613.42       588.80 o                         
   5   7   6       4787.12       4378.32       354.44 o                         
   6   7   6       2362.54       2533.10       238.93 o                         
   7   7   6        412.01        323.39       193.09 o                         
   8   7   6      10343.40       9830.87       424.32 o                         
   9   7   6       2230.13       1726.60       293.89 o                         
  10   7   6       1544.14       1869.95       456.70 o                         
 -13   8   6      15363.54      12959.31      2101.64 o                         
 -12   8   6     117468.48     116575.15      3467.71 o                         
 -11   8   6      21714.61      21868.19      1125.88 o                         
 -10   8   6       4400.78       5211.25       457.43 o                         
  -9   8   6      30765.39      31150.56       912.05 o                         
  -8   8   6        293.78        807.25       226.53 o                         
  -7   8   6      87435.31      90104.62      2016.45 o                         
  -6   8   6       4624.69       5758.29       289.90 o                         
  -5   8   6      45554.84      47647.79      1146.25 o                         
  -4   8   6     200027.88     197267.67      4098.16 o                         
  -3   8   6      44874.07      46968.74      1125.84 o                         
  -2   8   6     247334.38     248792.47      4984.76 o                         
  -1   8   6      45175.48      45604.58       966.25 o                         
   0   8   6     202779.88     194607.17      4126.59 o                         
   1   8   6      51359.04      51922.95      1406.61 o                         
   2   8   6        275.09        821.24       168.99 o                         
   3   8   6      17862.28      18132.53       573.92 o                         
   4   8   6        208.72       1488.31       416.23 o                         
   5   8   6      24160.96      22776.04       956.38 o                         
   6   8   6        640.18       1418.81       267.55 o                         
   7   8   6      18172.44      15695.63       624.72 o                         
   8   8   6      47400.54      45191.09      1361.82 o                         
   9   8   6      22476.17      19479.57       953.88 o                         
 -13   9   6       1210.77        464.18       556.17 o                         
 -12   9   6       9236.65       9561.00       680.13 o                         
 -11   9   6         97.06        436.73       305.42 o                         
 -10   9   6      10620.52      10994.54       582.33 o                         
  -9   9   6       3469.65       3951.31       369.37 o                         
  -8   9   6      27559.73      29049.13       871.79 o                         
  -7   9   6        505.61        709.59       212.81 o                         
  -6   9   6      10422.10      10862.54       500.26 o                         
  -5   9   6       6008.38       6279.48       383.09 o                         
  -4   9   6      32648.24      34085.93      1197.20 o                         
  -3   9   6          1.70        571.82       104.40 o                         
  -2   9   6       9430.39       9364.71       313.68 o                         
  -1   9   6       4290.98       4284.93       230.29 o                         
   0   9   6      27596.59      26651.85       895.42 o                         
   1   9   6       1649.09       1938.48       166.89 o                         
   2   9   6      10177.23      10430.41       388.74 o                         
   3   9   6       1426.42       1512.16       307.16 o                         
   4   9   6      20375.21      18271.59       885.02 o                         
   5   9   6        548.86        641.17       204.32 o                         
   6   9   6       4993.20       4182.84       341.86 o                         
   7   9   6        574.42        772.61       218.10 o                         
   8   9   6      10030.85       8692.78       702.46 o                         
   9   9   6        854.36       1164.94       337.08 o                         
 -13  10   6         40.60        583.81       562.87 o                         
 -12  10   6      21935.79      21718.39       859.05 o                         
 -11  10   6        229.38        585.48       342.04 o                         
 -10  10   6      38953.44      41546.82      1305.47 o                         
  -9  10   6      26872.81      28491.80      1409.57 o                         
  -8  10   6     122032.12     120592.98      2960.61 o                         
  -7  10   6     117536.94     120232.73      2917.13 o                         
  -6  10   6       1301.45       1329.94       237.69 o                         
  -5  10   6     149577.20     152001.03      3272.61 o                         
  -4  10   6      57642.65      61471.95      1347.00 o                         
  -3  10   6      31939.67      33060.18       704.90 o                         
  -2  10   6       1087.94       1230.47       202.86 o                         
  -1  10   6      42044.23      42815.35      1015.93 o                         
   0  10   6     128242.98     126362.09      2757.62 o                         
   1  10   6       2206.17       2459.25       220.12 o                         
   2  10   6      71750.37      73616.97      2105.58 o                         
   3  10   6      37866.71      38000.26      1165.98 o                         
   4  10   6      27057.14      25767.15       803.51 o                         
   5  10   6      50760.78      49073.12      1356.69 o                         
   6  10   6       4960.07       4933.91       322.79 o                         
   7  10   6      19340.57      18661.27       667.23 o                         
   8  10   6      14716.15      13801.37       969.11 o                         
 -13  11   6       1708.49       2012.07       646.61 o                         
 -12  11   6        503.22        466.69       331.53 o                         
 -11  11   6       3905.13       3427.77       393.19 o                         
 -10  11   6       3948.39       4540.78       406.63 o                         
  -9  11   6        110.66        543.51       245.66 o                         
  -8  11   6        300.67        316.94       222.91 o                         
  -7  11   6       3695.94       4010.13       372.64 o                         
  -6  11   6      18256.88      18351.65       741.59 o                         
  -5  11   6         27.94        305.54       173.23 o                         
  -4  11   6       2780.48       2872.60       211.60 o                         
  -3  11   6      10955.94      11450.31       495.73 o                         
  -2  11   6      13054.72      13394.71       439.08 o                         
  -1  11   6          5.45        368.85       134.52 o                         
   0  11   6        191.83        359.89       195.62 o                         
   1  11   6       4416.19       4247.54       372.22 o                         
   2  11   6      12842.62      12385.78       581.10 o                         
   3  11   6        507.64        634.49       157.10 o                         
   4  11   6         53.37        -34.44       173.81 o                         
   5  11   6       2226.43       1721.51       228.66 o                         
   6  11   6       5856.73       6075.88       355.89 o                         
   7  11   6       1321.57       1091.44       338.47 o                         
   8  11   6        327.36       -223.09       505.79 o                         
 -13  12   6        478.61        965.45       671.72 o                         
 -12  12   6      58655.43      60258.49      1954.20 o                         
 -11  12   6       7293.30       7336.49       580.93 o                         
 -10  12   6        508.92        804.61       286.00 o                         
  -9  12   6     127788.98     132802.64      3609.46 o                         
  -8  12   6       3536.86       3471.96       353.96 o                         
  -7  12   6       4873.16       5741.59       428.35 o                         
  -6  12   6     167797.73     169183.77      4002.48 o                         
  -5  12   6       2342.62       2835.86       264.06 o                         
  -4  12   6       2512.74       3221.20       244.59 o                         
  -3  12   6     208603.47     208448.73      4336.05 o                         
  -2  12   6       5882.66       5863.16       268.78 o                         
  -1  12   6        906.38       1576.25       172.93 o                         
   0  12   6     206745.69     204684.91      4689.08 o                         
   1  12   6       1494.29       1333.54       216.48 o                         
   2  12   6       5113.71       5181.09       344.92 o                         
   3  12   6     165277.69     157629.23      4165.90 o                         
   4  12   6       1579.25       2125.89       334.62 o                         
   5  12   6         69.60        436.03       184.51 o                         
   6  12   6      46051.73      44821.90      1367.82 o                         
   7  12   6       4212.59       4269.91       614.71 o                         
 -14  13   6       5173.27       5622.53      1030.30 o                         
 -13  13   6       1232.21        734.72       498.91 o                         
 -12  13   6        333.24        424.83       329.49 o                         
 -11  13   6       2554.04       3665.69       398.89 o                         
 -10  13   6       8275.03       8042.63       504.56 o                         
  -9  13   6        306.81        595.59       298.28 o                         
  -8  13   6          6.76         71.64       252.62 o                         
  -7  13   6       1198.40       1058.55       249.39 o                         
  -6  13   6       3943.28       3941.66       355.17 o                         
  -5  13   6       8110.98       7842.11       386.30 o                         
  -4  13   6        138.70        161.50       151.68 o                         
  -3  13   6         28.74        224.77       125.71 o                         
  -2  13   6      14657.09      14316.42       451.81 o                         
  -1  13   6       6476.61       5897.66       359.18 o                         
   0  13   6       1581.25       1541.26       252.34 o                         
   1  13   6        326.11        743.64       205.26 o                         
   2  13   6       6465.08       6249.27       383.21 o                         
   3  13   6       1807.65       1463.09       254.90 o                         
   4  13   6         16.53        356.65       253.31 o                         
   5  13   6          1.11        -85.39       162.52 o                         
   6  13   6       2528.58       2480.76       395.46 o                         
   7  13   6       2716.55       1769.76       622.89 o                         
 -14  14   6      44514.48      41032.27      2848.36 o                         
 -13  14   6       3584.80       3567.45       512.85 o                         
 -12  14   6      13932.84      13602.43       695.99 o                         
 -11  14   6      17363.39      15344.80       985.09 o                         
 -10  14   6      14976.34      14929.57       680.80 o                         
  -9  14   6       3616.46       3646.16       387.54 o                         
  -8  14   6      13136.62      12834.72       603.27 o                         
  -7  14   6      49456.63      49072.45      1575.84 o                         
  -6  14   6        112.16        288.07       218.30 o                         
  -5  14   6      80118.40      81931.22      1768.66 o                         
  -4  14   6      10452.27      11626.48       406.72 o                         
  -3  14   6      87538.67      88855.21      2017.15 o                         
  -2  14   6     104081.03     107024.14      2946.64 o                         
  -1  14   6       5448.22       6068.23       451.19 o                         
   0  14   6      43371.24      45834.32      1280.86 o                         
   1  14   6      31753.82      31886.80       981.91 o                         
   2  14   6        395.39        515.86       218.38 o                         
   3  14   6       1041.25        925.59       368.06 o                         
   4  14   6      25918.83      26967.81       937.84 o                         
   5  14   6      21255.41      21593.69       839.53 o                         
   6  14   6         49.19        332.29       418.21 o                         
 -14  15   6        885.69       1162.17       706.27 o                         
 -13  15   6        123.29        247.55       396.12 o                         
 -12  15   6       8061.89       8438.44       687.81 o                         
 -11  15   6       2323.68       2525.14       364.33 o                         
 -10  15   6      11365.66      11682.96       598.17 o                         
  -9  15   6          2.58        208.21       252.62 o                         
  -8  15   6      15488.47      15281.94       743.05 o                         
  -7  15   6        499.21        816.07       264.51 o                         
  -6  15   6      10319.46       9693.07       589.06 o                         
  -5  15   6        223.70        371.58       166.31 o                         
  -4  15   6      15375.27      14900.24       498.27 o                         
  -3  15   6       2058.83       2070.71       167.19 o                         
  -2  15   6       3618.05       2838.48       422.48 o                         
  -1  15   6        586.34        486.87       197.30 o                         
   0  15   6       9552.10       9653.73       463.49 o                         
   1  15   6       6159.53       5115.24       465.47 o                         
   2  15   6       6987.92       7518.20       640.12 o                         
   3  15   6        368.82        308.46       235.56 o                         
   4  15   6       8822.72       8869.88       476.33 o                         
   5  15   6       3238.55       2730.11       405.32 o                         
   6  15   6       1346.52       1597.48       562.89 o                         
 -13  16   6      11100.36      11902.51       767.95 o                         
 -12  16   6      48842.75      48372.75      1498.10 o                         
 -11  16   6      37947.03      41572.56      2194.23 o                         
 -10  16   6      79222.68      82317.88      2487.71 o                         
  -9  16   6       9155.76      10065.96       630.23 o                         
  -8  16   6     181969.31     186424.30      4448.80 o                         
  -7  16   6      28941.32      27774.73       948.98 o                         
  -6  16   6       3924.37       4058.30       341.82 o                         
  -5  16   6      40403.36      43425.08      1119.93 o                         
  -4  16   6         73.45        204.14       154.30 o                         
  -3  16   6     123220.17     122628.05      2927.60 o                         
  -2  16   6        246.53        944.21       343.98 o                         
  -1  16   6       8050.19       8440.63       435.32 o                         
   0  16   6     169173.55     178589.94      4169.07 o                         
   1  16   6      49312.80      49891.25      1291.47 o                         
   2  16   6      22942.05      23807.55       753.48 o                         
   3  16   6       6941.34       6485.32       418.49 o                         
   4  16   6     115416.45     114962.27      2648.35 o                         
   5  16   6        271.22        273.96       426.67 o                         
 -13  17   6       5803.11       6169.05      1551.62 o                         
 -12  17   6       8813.57       7902.89       696.06 o                         
 -11  17   6          1.31        252.08       309.26 o                         
 -10  17   6       1125.39        852.74       363.81 o                         
  -9  17   6       2297.52       1484.68       305.70 o                         
  -8  17   6      19523.77      19389.34       770.57 o                         
  -7  17   6       1610.83       1569.98       292.36 o                         
  -6  17   6       7733.71       8120.12       617.26 o                         
  -5  17   6       1978.03       1883.11       225.65 o                         
  -4  17   6      27954.74      27824.25       769.26 o                         
  -3  17   6          5.76        329.37       120.51 o                         
  -2  17   6       5403.91       5921.36       750.00 o                         
  -1  17   6       2181.20       1703.65       277.14 o                         
   0  17   6      16836.99      16680.22       688.46 o                         
   1  17   6        519.05        692.64       226.53 o                         
   2  17   6       2819.44       2626.51       321.35 o                         
   3  17   6        291.93        385.75       265.49 o                         
   4  17   6       7884.86       8824.50       971.06 o                         
   5  17   6        682.61        576.03       437.50 o                         
 -13  18   6      24067.54      22225.94      1397.72 o                         
 -12  18   6        994.52       1057.88       412.47 o                         
 -11  18   6       1479.44       1816.66       363.49 o                         
 -10  18   6       1463.44       1275.40       357.92 o                         
  -9  18   6      26074.25      25224.14       931.10 o                         
  -8  18   6      40101.85      41757.84      1868.91 o                         
  -7  18   6         56.33        -37.75       377.18 o                         
  -6  18   6     154120.61     162374.80      3849.96 o                         
  -5  18   6      28576.97      27729.94       791.74 o                         
  -4  18   6      21637.07      21154.53       824.17 o                         
  -3  18   6     128646.48     129593.02      2713.98 o                         
  -2  18   6       2831.31       2374.92       368.18 o                         
  -1  18   6      11563.57      12343.43       666.50 o                         
   0  18   6      32714.57      33930.59      1093.03 o                         
   1  18   6       1078.37       1091.97       286.94 o                         
   2  18   6       1583.17       1378.72       305.28 o                         
   3  18   6      21196.46      21292.45       923.33 o                         
   4  18   6      12935.00      11669.08      2317.94 o                         
 -13  19   6         14.16        726.63       511.23 o                         
 -12  19   6       2274.67       1924.77       446.23 o                         
 -11  19   6       5175.42       6182.52       742.53 o                         
 -10  19   6       8745.62       7078.07       532.46 o                         
  -9  19   6       1008.85       1242.41       325.54 o                         
  -8  19   6         28.09         81.14       297.92 o                         
  -7  19   6       3934.46       3914.37       416.58 o                         
  -6  19   6       4637.35       4485.98       366.42 o                         
  -5  19   6        715.14        731.05       144.88 o                         
  -4  19   6       1832.39       1567.29       225.91 o                         
  -3  19   6       1279.66       1704.01       370.54 o                         
  -2  19   6      11108.88      10419.41       705.12 o                         
  -1  19   6         39.06         55.33       258.98 o                         
   0  19   6       1205.33       1236.46       298.15 o                         
   1  19   6       2390.19       3827.56       549.37 o                         
   2  19   6       5680.25       4917.74       634.87 o                         
   3  19   6          1.11       -218.54       440.73 o                         
   4  19   6        189.37        114.25       525.30 o                         
 -13  20   6       7026.60       6727.94      1258.93 o                         
 -12  20   6       1960.47       2108.11       518.76 o                         
 -11  20   6      37734.96      38268.53      2499.59 o                         
 -10  20   6       2318.94       1892.25       377.63 o                         
  -9  20   6        468.00          9.52       343.27 o                         
  -8  20   6      29214.60      29587.87      1310.00 o                         
  -7  20   6       2346.68       2774.77       367.06 o                         
  -6  20   6       5388.53       5035.38       467.20 o                         
  -5  20   6      42244.93      42434.11       924.46 o                         
  -4  20   6       4063.78       4191.11       396.90 o                         
  -3  20   6      10517.36      10636.79       653.38 o                         
  -2  20   6      80792.90      80891.99      1968.56 o                         
  -1  20   6        440.51        626.69       284.19 o                         
   0  20   6        736.28        882.51       301.87 o                         
   1  20   6      74387.82      74230.29      2115.55 o                         
   2  20   6       3634.88       2960.29       705.75 o                         
   3  20   6       1803.95       1040.52       576.33 o                         
 -13  21   6       1728.46       2213.12       624.57 o                         
 -12  21   6         27.65        103.95       444.81 o                         
 -11  21   6        182.75         39.53       412.28 o                         
 -10  21   6      10051.99       9081.73       646.71 o                         
  -9  21   6       1299.36        823.17       331.12 o                         
  -8  21   6        668.50        874.60       327.93 o                         
  -7  21   6       2154.36       2083.04       272.11 o                         
  -6  21   6       9347.22       8500.87       469.63 o                         
  -5  21   6        755.75        397.72       229.94 o                         
  -4  21   6        245.34        818.70       200.89 o                         
  -3  21   6       1622.35       1848.10       491.78 o                         
  -2  21   6       2899.74       2561.08       322.05 o                         
  -1  21   6       4740.08       4454.51       402.26 o                         
   0  21   6         32.55       -100.83       294.41 o                         
   1  21   6          1.81        205.62       302.97 o                         
   2  21   6       4807.90       4462.85       782.89 o                         
 -13  22   6      53151.12      48902.02      2352.80 o                         
 -12  22   6       2049.64       1774.52       499.03 o                         
 -11  22   6       7687.39       9272.87       786.57 o                         
 -10  22   6      64118.83      63038.18      2045.86 o                         
  -9  22   6       3402.04       2786.14       440.52 o                         
  -8  22   6       5385.65       5752.66       389.35 o                         
  -7  22   6      20988.27      21726.25       831.94 o                         
  -6  22   6        331.16        648.79       156.82 o                         
  -5  22   6       5640.15       5676.98       366.53 o                         
  -4  22   6      19507.92      18954.14       726.00 o                         
  -3  22   6      31253.70      31269.74      1116.17 o                         
  -2  22   6        204.54        270.17       288.18 o                         
  -1  22   6      36012.27      36569.97      1193.97 o                         
   0  22   6       4519.43       5118.97       492.03 o                         
   1  22   6      28206.63      29051.04      1824.00 o                         
   2  22   6      13718.15      11701.79      1257.38 o                         
 -12  23   6       3694.48       4335.23       754.85 o                         
 -11  23   6        680.78       1482.24       498.86 o                         
 -10  23   6        809.59        904.28       337.46 o                         
  -9  23   6        318.54        597.29       262.45 o                         
  -8  23   6       6550.46       6391.04       538.82 o                         
  -7  23   6       3531.96       3646.00       323.25 o                         
  -6  23   6       3993.01       3057.28       282.92 o                         
  -5  23   6        219.61         35.74       234.21 o                         
  -4  23   6      13611.59      13775.39       589.11 o                         
  -3  23   6       1373.66        979.01       320.07 o                         
  -2  23   6       1925.07       1598.52       293.57 o                         
  -1  23   6         10.30        310.58       340.07 o                         
   0  23   6       4700.80       4699.65       676.11 o                         
   1  23   6       1923.68       2225.04       741.48 o                         
 -12  24   6       3197.55       3603.15       579.02 o                         
 -11  24   6      27511.55      25766.74      2014.18 o                         
 -10  24   6       4706.00       5421.81       809.06 o                         
  -9  24   6      20028.30      19153.76      1027.65 o                         
  -8  24   6     106872.22     110159.80      2715.19 o                         
  -7  24   6      23602.74      22381.02       873.76 o                         
  -6  24   6      42893.87      42854.71      1211.50 o                         
  -5  24   6      14654.52      14457.40       714.99 o                         
  -4  24   6      47652.53      50204.39      1717.46 o                         
  -3  24   6        551.62        687.63       355.86 o                         
  -2  24   6        814.80       1109.84       319.08 o                         
  -1  24   6       4581.18       4754.27       542.86 o                         
   0  24   6       2530.07       1928.59       781.30 o                         
 -11  25   6         73.32        113.27       352.04 o                         
 -10  25   6       3736.83       3822.70       611.97 o                         
  -9  25   6       4078.47       4092.04       432.56 o                         
  -8  25   6       6826.37       6970.12       599.98 o                         
  -7  25   6        626.61        464.77       181.80 o                         
  -6  25   6       2095.36       2294.16       400.20 o                         
  -5  25   6         89.93        148.31       311.28 o                         
  -4  25   6       9594.87       9779.52       695.67 o                         
  -3  25   6        734.53        848.33       415.87 o                         
  -2  25   6       3872.25       3874.62      1154.43 o                         
  -1  25   6        250.59       2018.70       804.69 o                         
 -11  26   6      13846.33      13028.06       977.83 o                         
 -10  26   6       2333.36       2730.95       613.91 o                         
  -9  26   6      17488.90      18050.95      1334.86 o                         
  -8  26   6         71.23        696.46       551.58 o                         
  -7  26   6        963.77       1720.40       649.60 o                         
  -6  26   6       5446.73       6044.11       754.18 o                         
  -5  26   6       9942.26       9076.36       754.43 o                         
  -4  26   6      18454.69      15397.50      1526.97 o                         
  -2  26   6      48094.51      50157.19      3268.58 o                         
 -10  27   6       6833.50       4428.54       833.02 o                         
  -9  27   6          8.53        -15.37       422.25 o                         
  -8  27   6       2435.60        737.57       923.65 o                         
  -7  27   6       3090.57       3366.65       816.09 o                         
  -6  27   6       4468.24       4271.95       689.16 o                         
  -5  27   6        552.81        932.40       664.54 o                         
  -4  27   6        274.45        145.88       612.31 o                         
  -7  28   6      48050.11      48449.61      3647.77 o                         
   1   0   7       4334.06       4119.60       291.28 o                         
   2   0   7       3652.61       3562.87       505.75 o                         
   3   0   7       3706.87       3907.93       315.66 o                         
   4   0   7      16075.10      15134.63       589.24 o                         
   5   0   7       5000.06       5283.13       283.02 o                         
   6   0   7      11140.03      11951.16       398.52 o                         
   7   0   7      12782.21      12580.32       858.86 o                         
   8   0   7       1105.43       1614.49       256.91 o                         
   9   0   7       7201.04       7243.95       511.79 o                         
  10   0   7       3758.21       3574.53       399.91 o                         
  11   0   7       4759.03       4435.70       492.81 o                         
 -11   1   7       5695.10       6723.82       554.53 o                         
 -10   1   7        788.58       1038.18       289.77 o                         
  -9   1   7         25.16         64.20       244.96 o                         
  -8   1   7       1113.31       1203.89       242.16 o                         
  -7   1   7       2521.51       2891.33       254.47 o                         
  -6   1   7       6146.85       6529.80       410.21 o                         
  -5   1   7        354.93        417.12       189.82 o                         
  -4   1   7        125.84        790.09       193.01 o                         
  -3   1   7      16370.41      17719.01       671.43 o                         
  -2   1   7       8537.23       9209.05       472.32 o                         
  -1   1   7       2023.52       1495.39       192.04 o                         
   0   1   7        336.01        522.20       204.19 o                         
   1   1   7      16603.17      16477.23       672.18 o                         
   2   1   7      10445.54      10108.43       444.44 o                         
   3   1   7        795.31        641.17       246.22 o                         
   4   1   7         25.01        477.51       188.87 o                         
   5   1   7      19204.77      18916.57       529.29 o                         
   6   1   7       5929.10       6480.16       299.36 o                         
   7   1   7       1417.06       1292.68       241.08 o                         
   8   1   7       1101.05        999.42       244.48 o                         
   9   1   7       3431.44       4019.64       361.52 o                         
  10   1   7       2156.03       2456.39       388.18 o                         
  11   1   7        359.35        311.16       337.01 o                         
 -11   2   7      23674.48      21533.12       966.45 o                         
 -10   2   7      43374.32      42705.75      1176.99 o                         
  -9   2   7       1810.25       2034.00       293.79 o                         
  -8   2   7       8773.34       8856.53       387.20 o                         
  -7   2   7      18688.48      18836.50       548.60 o                         
  -6   2   7      31604.39      31900.54       776.49 o                         
  -5   2   7       2137.19       3109.13       372.41 o                         
  -4   2   7        112.34        407.10       217.96 o                         
  -3   2   7      38620.79      37141.43      1428.60 o                         
  -2   2   7      10136.95      10572.95       652.38 o                         
  -1   2   7      16173.60      16264.34       734.40 o                         
   0   2   7       9746.62      10881.97       635.43 o                         
   1   2   7       5199.41       5104.46       372.26 o                         
   2   2   7     137709.64     133310.77      3172.41 o                         
   3   2   7      33074.65      34277.18       999.26 o                         
   4   2   7       1444.58       1716.17       273.43 o                         
   5   2   7      41556.33      40274.38      1025.69 o                         
   6   2   7        993.61       1423.41       208.72 o                         
   7   2   7        219.79        306.90       207.37 o                         
   8   2   7        374.06        452.91       229.86 o                         
   9   2   7       2172.23       2692.29       296.23 o                         
  10   2   7      11662.12      10154.05       620.31 o                         
 -12   3   7        528.54       1080.73       387.38 o                         
 -11   3   7      14141.97      14740.43       787.87 o                         
 -10   3   7       2616.84       2971.06       347.99 o                         
  -9   3   7      13957.08      13766.75       662.05 o                         
  -8   3   7       1521.05       1713.15       225.63 o                         
  -7   3   7      29372.50      29631.06      1024.83 o                         
  -6   3   7        176.34        296.00       144.86 o                         
  -5   3   7       4888.34       4889.02       304.18 o                         
  -4   3   7        646.96        859.07       206.07 o                         
  -3   3   7      17559.44      19241.98       959.68 o                         
  -2   3   7       9774.35      10592.67       495.24 o                         
  -1   3   7      10372.03      10624.47       354.74 o                         
   0   3   7          2.76         85.78       151.70 o                         
   1   3   7      38491.23      41126.08      1064.75 o                         
   2   3   7       4583.44       5162.37       287.00 o                         
   3   3   7       4136.64       4057.61       279.56 o                         
   4   3   7        572.53        306.09       213.30 o                         
   5   3   7      21127.94      20748.79       578.33 o                         
   6   3   7      10373.02      10219.54       370.25 o                         
   7   3   7       5344.57       5410.10       341.01 o                         
   8   3   7        294.09        549.19       208.89 o                         
   9   3   7      17544.17      16868.90      1292.71 o                         
  10   3   7       3263.13       2359.28       339.14 o                         
 -12   4   7       1598.10       1369.51       418.49 o                         
 -11   4   7       5672.19       5120.54       546.27 o                         
 -10   4   7        600.85        855.56       237.91 o                         
  -9   4   7       3546.62       3641.37       289.95 o                         
  -8   4   7       1617.75       1988.84       271.57 o                         
  -7   4   7      42334.27      41512.52      1121.50 o                         
  -6   4   7      23001.11      23646.65       607.80 o                         
  -5   4   7      59679.61      60355.07      1453.72 o                         
  -4   4   7       3468.23       3102.62       341.08 o                         
  -3   4   7     120550.55     119803.82      3283.39 o                         
  -2   4   7       3191.09       2947.72       286.26 o                         
  -1   4   7       5109.60       5253.92       443.52 o                         
   0   4   7       3248.06       3520.61       231.89 o                         
   1   4   7      39069.14      39650.91       936.70 o                         
   2   4   7       2952.15       2154.23       164.11 o                         
   3   4   7      14072.50      13586.71       583.76 o                         
   4   4   7       1282.60       1196.89       225.45 o                         
   5   4   7      12528.96      12899.18       578.87 o                         
   6   4   7      14115.10      13347.02       450.58 o                         
   7   4   7      29298.19      28029.17       823.45 o                         
   8   4   7       5084.83       4455.71       311.26 o                         
   9   4   7      44812.79      42335.00      1379.09 o                         
  10   4   7       7741.07       6968.18       583.15 o                         
 -12   5   7       1647.69       1661.32       412.43 o                         
 -11   5   7        247.80        395.18       256.18 o                         
 -10   5   7       1580.80       1564.39       280.64 o                         
  -9   5   7       9001.63       8310.68       467.43 o                         
  -8   5   7       3063.84       3073.27       496.60 o                         
  -7   5   7      15142.60      14813.31       679.29 o                         
  -6   5   7       1756.07       2141.18       240.72 o                         
  -5   5   7      49623.11      50126.05      1226.31 o                         
  -4   5   7        947.23       1023.24       217.59 o                         
  -3   5   7      15323.40      16542.29       644.75 o                         
  -2   5   7      12885.28      13999.16       672.00 o                         
  -1   5   7      31765.36      32845.87       922.90 o                         
   0   5   7        212.42        425.51       145.73 o                         
   1   5   7       5611.46       5955.36       271.66 o                         
   2   5   7       2948.34       2950.68       266.01 o                         
   3   5   7      29392.19      29799.62      1297.54 o                         
   4   5   7        752.60        968.62       275.69 o                         
   5   5   7       6150.52       5598.10       347.05 o                         
   6   5   7       2458.67       2854.56       207.49 o                         
   7   5   7      12615.72      12231.59       537.60 o                         
   8   5   7       1636.34       1243.63       220.93 o                         
   9   5   7       1152.08       1411.61       295.14 o                         
 -12   6   7       1828.31       1542.51       530.34 o                         
 -11   6   7       3016.85       3595.62       355.44 o                         
 -10   6   7      35545.64      35011.66       929.53 o                         
  -9   6   7      66431.66      69521.42      1741.71 o                         
  -8   6   7      12732.00      13075.30       487.45 o                         
  -7   6   7      33680.89      33676.02       806.48 o                         
  -6   6   7      59185.41      60487.97      1330.55 o                         
  -5   6   7      13380.19      14470.80       477.68 o                         
  -4   6   7      42414.83      43088.74      1242.01 o                         
  -3   6   7         63.12        671.93       189.37 o                         
  -2   6   7      51491.91      52231.84      1182.59 o                         
  -1   6   7     117596.98     119598.64      2625.11 o                         
   0   6   7        932.57       1241.35       163.50 o                         
   1   6   7         97.15        327.60       226.39 o                         
   2   6   7      75532.97      77467.17      1819.55 o                         
   3   6   7      49125.66      47637.49      1527.80 o                         
   4   6   7       1016.97       1296.97       240.34 o                         
   5   6   7       6975.25       7004.48       326.19 o                         
   6   6   7      24972.56      25080.12       639.16 o                         
   7   6   7       4817.51       4375.18       256.16 o                         
   8   6   7        871.40        610.11       239.62 o                         
   9   6   7         34.24          0.44       297.02 o                         
 -12   7   7       1953.89       2074.09       536.74 o                         
 -11   7   7       1048.48       1001.45       277.25 o                         
 -10   7   7      19345.55      19860.04       744.60 o                         
  -9   7   7       3549.24       3864.93       399.78 o                         
  -8   7   7        631.38        912.26       190.40 o                         
  -7   7   7       1400.67       1330.80       196.40 o                         
  -6   7   7       4184.60       4269.60       237.41 o                         
  -5   7   7       9499.55       9867.62       392.21 o                         
  -4   7   7       3092.43       3035.81       279.59 o                         
  -3   7   7       2089.12       1853.87       243.71 o                         
  -2   7   7       1283.74       1297.38       222.16 o                         
  -1   7   7      27709.96      28462.23       736.02 o                         
   0   7   7        389.02        565.58       169.44 o                         
   1   7   7       3627.76       3395.75       343.09 o                         
   2   7   7       6431.47       7239.50       626.43 o                         
   3   7   7       7186.86       7003.70       414.37 o                         
   4   7   7        339.05        246.05       145.32 o                         
   5   7   7       1397.51       1981.02       216.95 o                         
   6   7   7        978.49        641.54       205.80 o                         
   7   7   7       6297.55       5841.76       322.56 o                         
   8   7   7        104.21        834.30       310.83 o                         
   9   7   7        490.36       -497.99      1183.60 o                         
 -12   8   7       1309.15       1292.35       379.50 o                         
 -11   8   7       1433.56       1604.11       323.79 o                         
 -10   8   7        171.11       -124.55       275.62 o                         
  -9   8   7         15.88        491.04       237.81 o                         
  -8   8   7       7251.30       7571.80       337.82 o                         
  -7   8   7          9.51        344.76       162.60 o                         
  -6   8   7       1211.40       1440.25       175.42 o                         
  -5   8   7        177.97        350.69       128.82 o                         
  -4   8   7      15507.84      16873.35       540.50 o                         
  -3   8   7       1853.38       2230.18       221.66 o                         
  -2   8   7       3247.37       3261.25       196.35 o                         
  -1   8   7      55567.03      56062.78      1225.59 o                         
   0   8   7      15192.83      15871.00       806.90 o                         
   1   8   7          4.65         64.92       216.53 o                         
   2   8   7      18889.09      19332.62       868.91 o                         
   3   8   7      18674.70      18379.12       609.51 o                         
   4   8   7       9143.92       9103.55       363.94 o                         
   5   8   7        799.09        937.80       196.47 o                         
   6   8   7       3209.73       3179.33       268.69 o                         
   7   8   7       2356.09       3087.89       324.60 o                         
   8   8   7       1345.64       1070.82       457.12 o                         
 -12   9   7       2689.21       2772.02       469.67 o                         
 -11   9   7       9098.65       8812.17       505.57 o                         
 -10   9   7       2674.17       2577.73       404.37 o                         
  -9   9   7      11459.52      10618.19       539.68 o                         
  -8   9   7       2025.12       2518.90       537.19 o                         
  -7   9   7      15958.67      16735.07       649.18 o                         
  -6   9   7       1719.46       1925.48       215.47 o                         
  -5   9   7         38.96        681.74       214.81 o                         
  -4   9   7       1014.32        873.42        93.58 o                         
  -3   9   7       1489.22       1697.00       178.74 o                         
  -2   9   7       5992.17       6156.64       261.57 o                         
  -1   9   7        691.38        859.91       213.37 o                         
   0   9   7       1024.30        755.56       223.27 o                         
   1   9   7      10247.74      10270.81       504.90 o                         
   2   9   7       4866.27       5594.72       441.39 o                         
   3   9   7        509.37        381.96       163.62 o                         
   4   9   7         23.51        278.17       177.91 o                         
   5   9   7       6914.43       7020.92       345.76 o                         
   6   9   7       3008.20       2950.23       319.82 o                         
   7   9   7         47.34        333.50       309.95 o                         
   8   9   7        122.57        309.86       531.15 o                         
 -13  10   7        674.43        944.27      1182.49 o                         
 -12  10   7        709.90       1353.94       376.64 o                         
 -11  10   7       1034.85       1260.60       310.38 o                         
 -10  10   7      23588.74      22840.49       800.60 o                         
  -9  10   7        311.57        511.69       253.08 o                         
  -8  10   7       3910.72       4325.20       519.38 o                         
  -7  10   7      13502.91      15143.00       571.04 o                         
  -6  10   7      54570.23      55795.54      1288.63 o                         
  -5  10   7        333.06        693.56       202.68 o                         
  -4  10   7        380.42        817.15       201.53 o                         
  -3  10   7      58067.98      60094.41      1277.42 o                         
  -2  10   7      20178.59      19050.09       618.77 o                         
  -1  10   7       4496.75       4080.19       297.25 o                         
   0  10   7       1912.08       2285.96       249.26 o                         
   1  10   7      23017.72      22755.80       809.04 o                         
   2  10   7      47609.34      49542.88      1250.24 o                         
   3  10   7      18087.89      17698.33       608.43 o                         
   4  10   7        324.42        366.02       183.69 o                         
   5  10   7      15208.02      16043.15       600.09 o                         
   6  10   7      73592.28      69567.74      1817.98 o                         
   7  10   7        113.75        -17.96      1172.75 o                         
 -13  11   7        563.00       -917.86      1263.33 o                         
 -12  11   7       4098.73       4307.48       584.59 o                         
 -11  11   7       1588.17       2184.68       348.43 o                         
 -10  11   7       7028.38       7548.82       455.05 o                         
  -9  11   7        189.37        127.93       253.84 o                         
  -8  11   7       3824.27       3885.13       384.15 o                         
  -7  11   7      40075.65      40391.64      1362.11 o                         
  -6  11   7      10897.75      11391.74       520.08 o                         
  -5  11   7      22917.44      21524.24       842.77 o                         
  -4  11   7       3776.77       4093.87       275.28 o                         
  -3  11   7      35228.16      35210.54      1160.42 o                         
  -2  11   7       1685.82       1929.74       184.59 o                         
  -1  11   7       2196.04       2801.34       226.00 o                         
   0  11   7        692.80       1157.89       214.92 o                         
   1  11   7      13263.23      13792.47       899.06 o                         
   2  11   7       9780.09       9849.13       431.11 o                         
   3  11   7       2889.25       3232.97       339.28 o                         
   4  11   7        667.85        525.89       182.56 o                         
   5  11   7      13716.88      13485.51       726.74 o                         
   6  11   7       4896.63       3888.39       444.19 o                         
   7  11   7       1931.50       3016.51      1054.26 o                         
 -13  12   7       4240.28       6230.94      1554.33 o                         
 -12  12   7       1456.73       2226.20       420.70 o                         
 -11  12   7      67614.92      70327.49      2524.14 o                         
 -10  12   7       2558.44       3466.55       376.54 o                         
  -9  12   7      18150.22      18316.29       734.20 o                         
  -8  12   7      14317.95      13520.89       562.91 o                         
  -7  12   7        330.26        351.88       205.24 o                         
  -6  12   7      12789.83      13019.66       509.13 o                         
  -5  12   7      22742.27      24338.07      1207.79 o                         
  -4  12   7      19844.93      20820.26       701.10 o                         
  -3  12   7      49398.70      48344.17      1489.83 o                         
  -2  12   7       1199.87       1336.65       154.75 o                         
  -1  12   7      42693.23      44491.73      1154.82 o                         
   0  12   7      11934.77      12276.63       616.55 o                         
   1  12   7      18418.57      18951.55       729.72 o                         
   2  12   7       2083.32       2067.20       249.66 o                         
   3  12   7      66023.79      66252.84      1956.70 o                         
   4  12   7        102.24        298.81       257.20 o                         
   5  12   7        922.47       1076.04       317.76 o                         
   6  12   7       1531.33       2195.60       562.81 o                         
 -13  13   7      28555.22      28118.05      2872.85 o                         
 -12  13   7       1831.36       1510.94       421.71 o                         
 -11  13   7       8462.84       8596.98       545.35 o                         
 -10  13   7      19982.89      22569.53      1211.53 o                         
  -9  13   7      11220.81      11208.95       525.96 o                         
  -8  13   7        831.59        791.10       238.52 o                         
  -7  13   7          8.00        159.47       223.09 o                         
  -6  13   7        990.56       1402.37       220.74 o                         
  -5  13   7      12384.61      13466.76       635.59 o                         
  -4  13   7       8885.06       8404.66       396.35 o                         
  -3  13   7      15292.03      15686.66       553.40 o                         
  -2  13   7        279.91        293.58       181.44 o                         
  -1  13   7      49894.81      49402.72      1331.04 o                         
   0  13   7         46.65        256.64       221.40 o                         
   1  13   7       8951.48       8202.44       488.39 o                         
   2  13   7       4486.68       4991.93       357.42 o                         
   3  13   7      10340.12       9836.73       498.09 o                         
   4  13   7        719.69        884.87       290.21 o                         
   5  13   7       4282.75       4259.50       572.60 o                         
   6  13   7        267.49        572.52       746.19 o                         
 -13  14   7       6479.22       8050.13      1581.91 o                         
 -12  14   7        490.92       1336.27       385.14 o                         
 -11  14   7        388.19        870.45       378.10 o                         
 -10  14   7       6522.78       6940.52       475.33 o                         
  -9  14   7      27182.56      27111.77       939.53 o                         
  -8  14   7          6.55         30.97       234.30 o                         
  -7  14   7       4995.95       6598.16       394.57 o                         
  -6  14   7      24877.61      26149.54       788.52 o                         
  -5  14   7      39323.37      40563.07      1185.28 o                         
  -4  14   7      26603.58      27008.09       719.06 o                         
  -3  14   7       2397.59       2944.75       249.23 o                         
  -2  14   7      17556.53      18875.73       553.11 o                         
  -1  14   7        312.19        442.33       227.07 o                         
   0  14   7       7104.53       7269.75       444.33 o                         
   1  14   7       7002.87       7148.66       379.22 o                         
   2  14   7       7588.56       7660.55       433.51 o                         
   3  14   7      29378.50      28041.56       930.97 o                         
   4  14   7       3436.09       3634.59       398.01 o                         
   5  14   7       1336.11       1880.37       863.72 o                         
   6  14   7       6695.71       5312.59      1098.47 o                         
 -12  15   7       4688.89       5413.14       528.89 o                         
 -11  15   7       4856.48       4559.92       426.12 o                         
 -10  15   7        919.22        805.01       311.27 o                         
  -9  15   7      31414.04      32844.89      1093.85 o                         
  -8  15   7       1358.45       1427.82       288.77 o                         
  -7  15   7       4861.27       4619.39       504.98 o                         
  -6  15   7      28687.46      29186.80      1074.73 o                         
  -5  15   7       6423.48       6716.68       331.84 o                         
  -4  15   7        431.09        448.15       149.96 o                         
  -3  15   7       1752.21       1671.01       253.41 o                         
  -2  15   7       1511.40       1835.92       327.58 o                         
  -1  15   7       5938.60       5996.77       388.31 o                         
   0  15   7       3128.35       3571.75       336.48 o                         
   1  15   7       1290.23       1303.68       251.76 o                         
   2  15   7        986.11       1086.55       258.97 o                         
   3  15   7      12775.97      11417.81       660.87 o                         
   4  15   7        141.55          6.34       293.19 o                         
   5  15   7        393.42        686.00       767.02 o                         
 -12  16   7       2134.82       2006.43       421.38 o                         
 -11  16   7       2693.92       3013.87       444.87 o                         
 -10  16   7       5383.65       6200.94       614.66 o                         
  -9  16   7         18.67        631.61       310.92 o                         
  -8  16   7       1433.86       1198.90       286.51 o                         
  -7  16   7      13668.96      14204.87       732.70 o                         
  -6  16   7       1199.31       1088.09       298.52 o                         
  -5  16   7       8244.74       7903.90       359.36 o                         
  -4  16   7       6923.69       6048.53       362.99 o                         
  -3  16   7       1377.25       1731.21       214.76 o                         
  -2  16   7      14931.85      13580.01      1601.54 o                         
  -1  16   7        595.60        488.29       235.14 o                         
   0  16   7       1717.58       1762.28       318.52 o                         
   1  16   7       5851.78       6090.46       403.16 o                         
   2  16   7        152.60        319.65       268.55 o                         
   3  16   7       7906.18       8346.09       486.75 o                         
   4  16   7        861.76       1065.95       506.07 o                         
   5  16   7          4.30        171.27       718.90 o                         
 -12  17   7       3984.20       3686.88       534.82 o                         
 -11  17   7       1481.31       1882.61       400.96 o                         
 -10  17   7       4245.79       4580.30       472.48 o                         
  -9  17   7        208.46        627.44       312.62 o                         
  -8  17   7       5204.05       5180.84       446.18 o                         
  -7  17   7      16401.07      16365.08       632.22 o                         
  -6  17   7       5986.31       6011.38       580.81 o                         
  -5  17   7       8798.39       7565.62       388.24 o                         
  -4  17   7       2828.63       3072.24       251.99 o                         
  -3  17   7      11204.13      10859.22       693.51 o                         
  -2  17   7         16.35        -29.26       274.93 o                         
  -1  17   7          4.23       -211.93       368.54 o                         
   0  17   7       1230.98       1379.28       257.06 o                         
   1  17   7        950.12        990.51       265.18 o                         
   2  17   7       5548.20       5647.92       408.94 o                         
   3  17   7        201.95         -4.97       462.29 o                         
   4  17   7        269.78       -311.18       664.01 o                         
 -12  18   7        336.63         -4.25       488.97 o                         
 -11  18   7      44028.04      45477.52      2350.51 o                         
 -10  18   7       5274.45       3807.51       496.73 o                         
  -9  18   7      15843.74      16696.26       737.48 o                         
  -8  18   7       3524.90       3635.48       334.20 o                         
  -7  18   7       4078.25       3754.82       337.18 o                         
  -6  18   7      77185.87      77536.03      1816.31 o                         
  -5  18   7       1566.63       1625.30       199.46 o                         
  -4  18   7        101.83        226.70        95.86 o                         
  -3  18   7      17268.25      19102.71      1573.17 o                         
  -2  18   7      32753.74      32264.33      1110.64 o                         
  -1  18   7       1393.12       1721.09       431.83 o                         
   0  18   7       9474.77       9662.46       822.35 o                         
   1  18   7      32232.02      34189.20      1072.00 o                         
   2  18   7       6503.18       5108.40       444.85 o                         
   3  18   7        545.17       1962.75       765.49 o                         
 -12  19   7       2587.73       2666.71       523.07 o                         
 -11  19   7      20254.16      21105.05      1123.58 o                         
 -10  19   7       2205.84       2146.66       406.61 o                         
  -9  19   7        205.21        301.62       285.49 o                         
  -8  19   7       2475.44       2324.54       315.75 o                         
  -7  19   7        825.46       1222.07       317.76 o                         
  -6  19   7       7672.57       7587.41       444.39 o                         
  -5  19   7        164.28        659.34       152.20 o                         
  -4  19   7       6997.66       7082.42       767.17 o                         
  -3  19   7      24357.06      24055.87       932.46 o                         
  -2  19   7       8014.58       8909.53       557.48 o                         
  -1  19   7      10888.17      11836.00       811.78 o                         
   0  19   7        371.93       1046.84       322.19 o                         
   1  19   7      11146.32      12281.02       953.10 o                         
   2  19   7        691.27       1396.88       805.62 o                         
   3  19   7        634.72        419.95       711.82 o                         
 -12  20   7       6758.82       6562.68       689.04 o                         
 -11  20   7      10374.81       9393.67       758.54 o                         
 -10  20   7       4334.67       3520.81       505.58 o                         
  -9  20   7      33167.52      34521.40      1179.99 o                         
  -8  20   7        224.28        500.87       280.04 o                         
  -7  20   7      30168.55      30547.57      1236.37 o                         
  -6  20   7         24.93         74.33       198.03 o                         
  -5  20   7      14388.07      14496.06       506.34 o                         
  -4  20   7       2906.96       3303.45       784.62 o                         
  -3  20   7       4874.61       4474.83       502.59 o                         
  -2  20   7       6159.50       4921.70       456.40 o                         
  -1  20   7       2985.73       2689.32       498.89 o                         
   0  20   7       3548.37       3838.43       433.47 o                         
   1  20   7      23021.18      22141.82      1114.19 o                         
 -12  21   7       4681.22       4238.63       660.35 o                         
 -11  21   7       9923.73      10376.16       997.34 o                         
 -10  21   7        103.26        -35.05       398.08 o                         
  -9  21   7      39051.62      39903.75      1758.07 o                         
  -8  21   7        927.88       1116.99       303.93 o                         
  -7  21   7      15145.02      14561.29       609.56 o                         
  -6  21   7      13023.01      12419.12       475.06 o                         
  -5  21   7       6166.50       6170.64       496.64 o                         
  -4  21   7        700.24        413.59       364.85 o                         
  -3  21   7          1.03        464.17       392.06 o                         
  -2  21   7         95.99        176.88       400.50 o                         
  -1  21   7       7113.83       7119.93       666.26 o                         
   0  21   7       4197.36       4311.34       511.58 o                         
 -11  22   7       1888.86       1911.11       499.13 o                         
 -10  22   7      27936.33      28165.44      1313.50 o                         
  -9  22   7       5659.34       5083.98       557.79 o                         
  -8  22   7       4959.00       4989.92       412.27 o                         
  -7  22   7       4889.78       4271.62       354.72 o                         
  -6  22   7       3078.37       2649.36       219.51 o                         
  -5  22   7      66550.70      68847.45      1933.48 o                         
  -4  22   7        909.77       1315.14       385.59 o                         
  -3  22   7        271.25        296.19       376.42 o                         
  -2  22   7      50266.75      53287.52      2079.98 o                         
  -1  22   7       9694.70      10348.17      1823.54 o                         
   0  22   7       2466.49       1669.53       809.77 o                         
 -11  23   7       4835.92       5354.60       609.95 o                         
 -10  23   7        200.28        104.45       413.42 o                         
  -9  23   7       2534.16       2652.35       409.33 o                         
  -8  23   7       8292.55       7492.56       661.18 o                         
  -7  23   7       3386.58       3459.05       477.31 o                         
  -6  23   7       1104.55       1173.95       390.46 o                         
  -5  23   7      24729.67      24177.12      1593.05 o                         
  -4  23   7         64.68        202.17       412.96 o                         
  -3  23   7       3019.55       3354.42       655.89 o                         
  -2  23   7       9321.05       9045.07       925.20 o                         
  -1  23   7       2658.45       2769.67       848.00 o                         
 -10  24   7       1435.69       1204.96       413.20 o                         
  -9  24   7       3434.42       3199.64       484.88 o                         
  -8  24   7       1275.88       1418.39       378.38 o                         
  -7  24   7        141.02        430.53       199.88 o                         
  -6  24   7       1319.11       1206.23       426.02 o                         
  -5  24   7       1305.58       1646.03       454.49 o                         
  -4  24   7       2280.51       2115.37      1103.44 o                         
  -3  24   7       1051.23        974.84       507.23 o                         
  -2  24   7       5844.32       7170.21      1188.14 o                         
  -9  25   7        277.47        436.85       415.70 o                         
  -8  25   7       2697.18       2732.49       341.90 o                         
  -7  25   7        312.15       -245.95       456.58 o                         
  -6  25   7       3498.36       2480.01       513.08 o                         
  -5  25   7        365.43        610.91       513.42 o                         
  -4  25   7       3303.13       3315.33      1118.89 o                         
  -3  25   7       5152.52       3637.67       675.50 o                         
  -8  26   7         83.28        217.34       781.26 o                         
  -7  26   7       3901.05       4350.19       601.26 o                         
  -6  26   7       9308.14       8619.86       749.39 o                         
   0   0   8     510290.81     462430.19     16441.35 o                         
   1   0   8       4846.30       4929.07       286.69 o                         
   2   0   8      10934.06      11067.01       637.47 o                         
   3   0   8     189276.16     185907.62      3947.47 o                         
   4   0   8       6898.59       7305.37       454.08 o                         
   5   0   8       7463.69       5933.77       361.29 o                         
   6   0   8      26127.81      26651.59       739.00 o                         
   7   0   8        159.80        471.03       209.82 o                         
   8   0   8      16280.61      14737.02       457.69 o                         
   9   0   8      32146.21      30049.61       903.97 o                         
  10   0   8       4153.14       3935.36       430.34 o                         
 -10   1   8       1590.83       1963.60       364.87 o                         
  -9   1   8       5556.40       5835.12       373.93 o                         
  -8   1   8      21779.83      23476.59       841.15 o                         
  -7   1   8        185.62        414.09       222.07 o                         
  -6   1   8       6554.16       6404.14       325.98 o                         
  -5   1   8       7556.47       7532.32       430.88 o                         
  -4   1   8      32887.41      36316.27      1146.26 o                         
  -3   1   8        212.50        424.80       192.88 o                         
  -2   1   8       8638.25       8449.35       594.07 o                         
  -1   1   8       9885.55      11286.03       451.55 o                         
   0   1   8      32116.21      32572.22      1138.82 o                         
   1   1   8        897.01       1068.40       167.58 o                         
   2   1   8       6647.35       6625.49       402.75 o                         
   3   1   8       6265.57       6826.35       361.36 o                         
   4   1   8      24006.19      24383.98       791.08 o                         
   5   1   8        141.81         59.57       213.72 o                         
   6   1   8       4578.34       5004.56       339.30 o                         
   7   1   8         24.82        256.19       117.48 o                         
   8   1   8      14688.16      14288.22       551.41 o                         
   9   1   8        494.50        538.62       283.83 o                         
  10   1   8       5695.05       4839.72       420.16 o                         
 -10   2   8      13176.81      11369.46       679.39 o                         
  -9   2   8          2.19         60.41       247.33 o                         
  -8   2   8      41103.93      43085.34      1170.04 o                         
  -7   2   8      30450.10      33451.95       913.69 o                         
  -6   2   8      40609.87      43242.04      1016.92 o                         
  -5   2   8      92902.69      92843.02      2205.99 o                         
  -4   2   8       8251.68       7941.86       481.70 o                         
  -3   2   8      49289.85      48048.28      1819.57 o                         
  -2   2   8      31359.29      31556.92      1426.77 o                         
  -1   2   8       4350.55       4676.46       541.55 o                         
   0   2   8      10090.39      10233.40       388.87 o                         
   1   2   8      20490.70      21190.53       570.24 o                         
   2   2   8      31254.34      29557.78       845.92 o                         
   3   2   8       9271.72       9576.21       476.28 o                         
   4   2   8      98875.53      97397.62      2039.23 o                         
   5   2   8      33935.17      33226.46       904.62 o                         
   6   2   8      41099.39      40262.55      1044.50 o                         
   7   2   8     101977.66      96586.71      1745.04 o                         
   8   2   8       7521.21       7927.27       429.35 o                         
   9   2   8       9906.29       9351.87       845.81 o                         
 -11   3   8       3646.66       3113.76       512.64 o                         
 -10   3   8       3154.63       3654.02       419.95 o                         
  -9   3   8        492.49        852.76       250.57 o                         
  -8   3   8        717.78        752.21       187.03 o                         
  -7   3   8       4215.14       4155.17       347.83 o                         
  -6   3   8       3594.87       4228.83       408.40 o                         
  -5   3   8          2.89        267.41       223.99 o                         
  -4   3   8       2269.43       2139.74       349.59 o                         
  -3   3   8       2853.47       3583.18       371.52 o                         
  -2   3   8      12591.20      12532.37      1161.36 o                         
  -1   3   8         14.39        110.54       187.38 o                         
   0   3   8       1885.86       1738.58       191.82 o                         
   1   3   8       4339.86       5245.87       273.12 o                         
   2   3   8       8571.64       9148.43       410.35 o                         
   3   3   8          1.46        374.85       146.50 o                         
   4   3   8       1872.89       1526.24       208.79 o                         
   5   3   8       1114.79       1407.61       215.59 o                         
   6   3   8       4011.58       4047.70       311.99 o                         
   7   3   8         89.60        315.06       132.96 o                         
   8   3   8        580.74        -11.34       242.08 o                         
   9   3   8        765.29        969.94       293.13 o                         
 -11   4   8      19192.59      19618.32      1385.23 o                         
 -10   4   8      49829.79      51936.41      1441.29 o                         
  -9   4   8      19768.98      18541.86       568.39 o                         
  -8   4   8      17101.08      16315.95       555.43 o                         
  -7   4   8      54789.70      55098.80      1212.26 o                         
  -6   4   8      41429.58      41151.45      1158.42 o                         
  -5   4   8       3257.81       3101.73       266.29 o                         
  -4   4   8      17829.49      19424.37       958.74 o                         
  -3   4   8      42028.85      42336.03      1623.59 o                         
  -2   4   8      10481.65      11485.83       633.32 o                         
  -1   4   8      20719.78      21087.10       596.65 o                         
   0   4   8      27305.55      28404.03       789.64 o                         
   1   4   8      50587.58      49191.86      1147.65 o                         
   2   4   8      37789.17      38413.55       913.71 o                         
   3   4   8      28906.11      29236.34       686.04 o                         
   4   4   8      77315.55      76309.91      2469.74 o                         
   5   4   8      25184.10      25162.16       774.57 o                         
   6   4   8      24084.61      21518.41       696.42 o                         
   7   4   8      31104.98      30787.61       908.08 o                         
   8   4   8       3253.55       3042.66       444.03 o                         
   9   4   8      18243.55      16653.53      1184.61 o                         
 -11   5   8        371.17       -261.78       405.87 o                         
 -10   5   8      10648.10      10612.79       557.02 o                         
  -9   5   8        420.73        694.45       205.16 o                         
  -8   5   8        242.58        297.37       205.75 o                         
  -7   5   8       1542.52       1799.56       178.55 o                         
  -6   5   8       6275.11       6328.98       358.58 o                         
  -5   5   8       3892.82       4477.32       343.58 o                         
  -4   5   8        577.25        545.86       253.85 o                         
  -3   5   8         57.98       -285.60       285.60 o                         
  -2   5   8      13038.38      12748.21       712.06 o                         
  -1   5   8       5878.31       6576.67       304.44 o                         
   0   5   8        158.72        410.76       169.21 o                         
   1   5   8        167.64        309.79       157.24 o                         
   2   5   8      15887.41      15417.16       605.11 o                         
   3   5   8       5909.68       7059.86       577.49 o                         
   4   5   8       1069.52       1064.19       308.16 o                         
   5   5   8         12.98        410.68       277.47 o                         
   6   5   8       5517.58       5917.84       437.43 o                         
   7   5   8       2810.76       1833.99       213.88 o                         
   8   5   8        427.93         70.91       247.67 o                         
 -11   6   8       3017.98       3372.42       482.88 o                         
 -10   6   8      16592.63      14843.51       650.55 o                         
  -9   6   8       2875.11       3576.07       311.90 o                         
  -8   6   8       1657.04       1912.85       211.64 o                         
  -7   6   8       6992.74       7167.62       296.78 o                         
  -6   6   8      31987.86      33569.56       935.07 o                         
  -5   6   8      31916.21      32267.65       844.03 o                         
  -4   6   8      16598.28      18812.83       838.74 o                         
  -3   6   8     189640.34     192812.52      3834.43 o                         
  -2   6   8      34900.61      34584.92       792.27 o                         
  -1   6   8      43429.71      41197.59       993.36 o                         
   0   6   8     162845.31     158084.11      3713.46 o                         
   1   6   8       3424.65       3661.61       394.61 o                         
   2   6   8        814.68       1170.34       213.27 o                         
   3   6   8      24606.97      25077.38       983.36 o                         
   4   6   8        260.48        380.02       295.92 o                         
   5   6   8       8904.79       9099.85       743.41 o                         
   6   6   8      16270.64      14522.58       617.16 o                         
   7   6   8       1802.64       1533.80       315.02 o                         
   8   6   8         32.49       -237.31       480.35 o                         
 -11   7   8       2748.15       3327.35       453.91 o                         
 -10   7   8       2501.53       1969.75       408.29 o                         
  -9   7   8         28.18         36.31       205.66 o                         
  -8   7   8      23605.52      24982.96       736.64 o                         
  -7   7   8       2778.99       3252.86       234.15 o                         
  -6   7   8       9241.12       9020.09       406.24 o                         
  -5   7   8       1167.67       1101.86       181.53 o                         
  -4   7   8      34926.93      37081.62      1354.73 o                         
  -3   7   8       3191.29       3690.33       271.02 o                         
  -2   7   8       2735.16       3030.60       262.68 o                         
  -1   7   8       1198.87       1498.92       204.30 o                         
   0   7   8      27062.25      27663.51       904.57 o                         
   1   7   8       8195.66       8142.68       547.65 o                         
   2   7   8       3840.81       4489.09       407.79 o                         
   3   7   8         26.17        551.65       271.56 o                         
   4   7   8      17734.39      17568.46       698.81 o                         
   5   7   8       5897.27       5434.12       389.79 o                         
   6   7   8       2663.62       2751.14       326.96 o                         
   7   7   8        486.14        626.41       403.53 o                         
   8   7   8      12299.74      11435.65       989.71 o                         
 -11   8   8      32528.21      34896.39      2125.59 o                         
 -10   8   8       5290.28       4501.65       609.48 o                         
  -9   8   8       3382.40       4041.02       289.29 o                         
  -8   8   8     133256.09     132095.77      2395.93 o                         
  -7   8   8       1717.89       1950.04       297.71 o                         
  -6   8   8      52539.09      53248.11      1248.39 o                         
  -5   8   8     113816.99     114652.72      2332.75 o                         
  -4   8   8       6845.97       6273.13       417.02 o                         
  -3   8   8       4137.41       3728.34       266.06 o                         
  -2   8   8      35670.19      34829.29       785.94 o                         
  -1   8   8       8772.51       9756.21       455.37 o                         
   0   8   8       5873.94       4966.79       404.24 o                         
   1   8   8      92567.59      90122.06      2270.41 o                         
   2   8   8      41418.90      44906.72      1297.38 o                         
   3   8   8       7423.11       6830.93       529.02 o                         
   4   8   8     134938.75     131206.16      2932.95 o                         
   5   8   8       2032.02       1975.81       192.84 o                         
   6   8   8      19087.16      18229.59       906.71 o                         
   7   8   8      37659.39      35477.32      1568.80 o                         
 -11   9   8        375.23        249.72       418.69 o                         
 -10   9   8       2645.45       2723.22       326.03 o                         
  -9   9   8       7462.60       7117.83       428.59 o                         
  -8   9   8      14309.65      14931.90       569.70 o                         
  -7   9   8        540.75        776.57       216.34 o                         
  -6   9   8       2695.03       2823.45       344.86 o                         
  -5   9   8       1044.60       1250.29       226.70 o                         
  -4   9   8      33280.79      35293.04       884.22 o                         
  -3   9   8        465.98        600.15       141.01 o                         
  -2   9   8      11429.64      12241.80       425.13 o                         
  -1   9   8       6552.93       7570.53       598.53 o                         
   0   9   8      27152.84      27721.95      1030.63 o                         
   1   9   8       1608.05       1502.75       252.84 o                         
   2   9   8       3413.75       4474.29       471.35 o                         
   3   9   8       3345.26       1805.95       561.66 o                         
   4   9   8      20287.08      22245.44       809.67 o                         
   5   9   8       1209.12       1581.51       296.52 o                         
   6   9   8       2589.58       1467.25       529.65 o                         
   7   9   8        784.83        575.77       424.56 o                         
 -11  10   8       9854.93      10205.07       872.21 o                         
 -10  10   8      36818.66      37772.30      1320.49 o                         
  -9  10   8       1648.69       1924.23       310.80 o                         
  -8  10   8       6405.41       6297.21       381.44 o                         
  -7  10   8      26050.43      27021.49       767.13 o                         
  -6  10   8      21005.33      24846.34       754.19 o                         
  -5  10   8       7788.81       7756.38       415.10 o                         
  -4  10   8      76682.35      78131.82      1848.81 o                         
  -3  10   8       2437.93       2567.03       189.05 o                         
  -2  10   8      22657.19      23226.34       892.04 o                         
  -1  10   8     116975.98     117358.91      2859.96 o                         
   0  10   8       4627.18       4453.42       333.62 o                         
   1  10   8      53673.47      54315.33      1477.93 o                         
   2  10   8      62289.27      63348.41      1798.42 o                         
   3  10   8        144.35        304.41       320.26 o                         
   4  10   8       5232.42       5908.81       399.50 o                         
   5  10   8      26558.65      24842.70      1227.70 o                         
   6  10   8      23467.28      24124.70      2650.82 o                         
 -11  11   8       1807.22       1709.06       599.07 o                         
 -10  11   8       9030.73       8996.50       572.76 o                         
  -9  11   8       1532.69       1615.10       278.24 o                         
  -8  11   8       1599.31       1620.30       246.99 o                         
  -7  11   8       4957.73       5409.74       333.11 o                         
  -6  11   8       6078.86       6669.99       378.14 o                         
  -5  11   8        172.49        352.14       206.90 o                         
  -4  11   8       1474.16       1057.37       222.85 o                         
  -3  11   8       2738.94       2871.29       391.51 o                         
  -2  11   8       8550.51       8618.80       647.73 o                         
  -1  11   8        845.38        570.49       194.00 o                         
   0  11   8       1212.77       1120.20       221.59 o                         
   1  11   8       1838.99       2410.26       311.96 o                         
   2  11   8      14923.30      15675.83       779.79 o                         
   3  11   8         28.14         12.19       315.52 o                         
   4  11   8        775.37       1291.69       373.27 o                         
   5  11   8       1962.80       1594.11       549.15 o                         
   6  11   8       3323.70       2513.25       978.94 o                         
 -11  12   8      28086.95      29104.98      1426.12 o                         
 -10  12   8      18717.55      19116.16       774.75 o                         
  -9  12   8       9068.16      10256.10       536.99 o                         
  -8  12   8      41282.91      41536.46      1165.71 o                         
  -7  12   8      49402.49      52603.28      1185.25 o                         
  -6  12   8      26666.56      27865.74       802.86 o                         
  -5  12   8      49575.05      49462.72      1281.61 o                         
  -4  12   8      67889.88      69776.89      2672.86 o                         
  -3  12   8      23092.44      24446.92       813.89 o                         
  -2  12   8      48155.76      49401.20      1234.78 o                         
  -1  12   8      30374.79      30661.74       868.91 o                         
   0  12   8      11948.98      12535.34       758.49 o                         
   1  12   8      31087.17      32037.34      1045.83 o                         
   2  12   8       6999.19       7006.99       470.64 o                         
   3  12   8       4397.47       3927.28       448.54 o                         
   4  12   8      10687.16       9933.27       932.08 o                         
   5  12   8      12477.56      10651.36       937.98 o                         
 -11  13   8         14.84       -136.07       460.57 o                         
 -10  13   8       5890.69       5643.31       436.05 o                         
  -9  13   8       2888.86       3373.52       351.73 o                         
  -8  13   8       2292.63       2109.31       251.09 o                         
  -7  13   8        527.77       1034.04       245.53 o                         
  -6  13   8      10338.89      10027.07       478.79 o                         
  -5  13   8        704.68       1304.98       240.37 o                         
  -4  13   8       1707.07       2065.49       310.94 o                         
  -3  13   8       1411.21       1161.08       312.43 o                         
  -2  13   8       3665.82       4016.98       269.87 o                         
  -1  13   8       1485.98       1782.93       299.68 o                         
   0  13   8        121.47        601.11       246.79 o
[truncated: 59,295 more chars]
