# Supplementary material for: Role of lone-pair electron localization in temperature-induced phase transitions in mimetite
Source: Acta Crystallogr B Struct Sci Cryst Eng Mater. 2022 Jul 9;78(Pt 4):618–26. doi: 10.1107/S2052520622006254 (PMC9370212; doi:10.1107/S2052520622006254)
Supplement: Supplementary file 7 [file b-78-00618-Mim353Ksup7.hkl]

data_Mim353K                                                                    
_shelx_title ' Mim4_353K in P2(1)/n'                                            
_shelx_refln_list_code          4                                               
_shelx_F_calc_maximum     1459.90                                               
_exptl_crystal_F_000      2488.00                                               
_reflns_d_resolution_high  0.6300                                               
                                                                                
loop_                                                                           
 _space_group_symop_operation_xyz                                               
 'x, y, z'                                                                      
 '-x, -y+1/2, z+1/2'                                                            
 '-x, -y, -z'                                                                   
 'x, y-1/2, -z-1/2'                                                             
                                                                                
_cell_length_a    10.2544                                                       
_cell_length_b    20.5052                                                       
_cell_length_c     7.4568                                                       
_cell_angle_alpha  90.000                                                       
_cell_angle_beta   90.000                                                       
_cell_angle_gamma 119.971                                                       
                                                                                
_shelx_F_squared_multiplier     1.000                                           
                                                                                
loop_                                                                           
 _refln_index_h                                                                 
 _refln_index_k                                                                 
 _refln_index_l                                                                 
 _refln_F_squared_calc                                                          
 _refln_F_squared_meas                                                          
 _refln_F_squared_sigma                                                         
 _refln_observed_status                                                         
   1   0   0       4071.85       5301.14       263.76 o                         
   2   0   0     127255.91     126018.35      4864.42 o                         
   3   0   0    1056862.50     883777.25     33293.42 o                         
   4   0   0     183659.19     185848.17      7236.07 o                         
   5   0   0      46997.07      50717.85      2226.52 o                         
   6   0   0      21226.80      20228.85      1116.01 o                         
   7   0   0       2039.29       1814.48       344.43 o                         
   8   0   0     192616.06     194078.08      7795.36 o                         
   9   0   0     107538.14     111681.70      4749.38 o                         
  10   0   0      20659.79      21551.47      1361.68 o                         
  11   0   0        968.59       1286.11       483.54 o                         
  12   0   0     189478.55     191416.81      5367.37 o                         
  13   0   0       1188.04        996.66       562.28 o                         
 -13   2   0       1014.16       1044.21       531.35 o                         
 -12   2   0      10547.22      10521.97       980.74 o                         
 -11   2   0       1061.51        937.42       472.97 o                         
 -10   2   0      60660.45      60977.57      2866.66 o                         
  -9   2   0      13564.67      13463.74       981.38 o                         
  -8   2   0     217875.83     219075.41      8719.72 o                         
  -7   2   0     145335.88     148569.75      6019.25 o                         
  -6   2   0     214234.52     215883.17      8487.21 o                         
  -5   2   0     564109.06     542978.06     20680.27 o                         
  -4   2   0       7627.31       9136.54       581.91 o                         
  -3   2   0     314137.28     302405.41      8011.83 o                         
   0   2   0       4323.37       4542.24       215.20 o                         
   1   2   0      21492.28      23151.06       754.26 o                         
   2   2   0     192914.20     191103.06      5145.78 o                         
   3   2   0       1021.68       1798.45       222.18 o                         
   4   2   0     472333.12     453567.06     17274.61 o                         
   5   2   0     100923.07     100496.61      4112.82 o                         
   6   2   0     211378.05     211807.67      8356.79 o                         
   7   2   0     302381.31     304679.66     11895.86 o                         
   8   2   0       7952.24       8686.44       732.43 o                         
   9   2   0      39367.72      38990.29      2012.33 o                         
  10   2   0      16757.29      20146.32      1314.14 o                         
  11   2   0       3282.19       2707.63       415.17 o                         
  12   2   0       5721.25       5636.77       712.27 o                         
 -14   4   0      17390.45      18929.62      1356.10 o                         
 -13   4   0      22280.06      19906.99      1373.00 o                         
 -12   4   0       8893.38       9055.81       415.70 o                         
 -11   4   0      78405.73      74082.31      3478.75 o                         
 -10   4   0      79045.36      82140.07      3657.69 o                         
  -9   4   0      55044.41      56652.26      2655.83 o                         
  -8   4   0      61419.98      64896.14      2925.33 o                         
  -7   4   0     120788.88     119948.18      3325.50 o                         
  -6   4   0     182985.78     182638.80      4030.44 o                         
  -5   4   0      19681.98      21669.08       565.62 o                         
  -4   4   0      50109.39      51082.55      1421.53 o                         
  -3   4   0     197165.67     201282.48      7619.19 o                         
  -2   4   0     129968.30     132241.33      5043.27 o                         
  -1   4   0      24206.73      26087.07      1072.97 o                         
   0   4   0     126835.80     124044.62      4744.04 o                         
   1   4   0     315374.59     296951.66      6487.66 o                         
   2   4   0      51378.40      52443.21      1492.32 o                         
   3   4   0     221849.52     226705.56      6126.02 o                         
   4   4   0     302579.97     299112.97      6544.12 o                         
   5   4   0      79490.57      79563.90      2263.16 o                         
   6   4   0     122858.41     122289.90      3201.57 o                         
   7   4   0     126992.40     123138.50      5113.01 o                         
   8   4   0      10829.63      11468.62       881.11 o                         
   9   4   0      53349.68      55265.29      2665.87 o                         
  10   4   0      38519.41      41525.50      2207.48 o                         
  11   4   0         20.64        336.00       263.16 o                         
 -14   6   0      25573.03      27863.69      1707.86 o                         
 -13   6   0      46922.49      48006.47      2444.84 o                         
 -12   6   0      42427.19      39598.57      1252.84 o                         
 -11   6   0       4434.05       4584.17       560.04 o                         
 -10   6   0      90460.19      88539.78      3539.64 o                         
  -9   6   0        555.32        777.10       140.85 o                         
  -8   6   0         22.80         89.55        63.69 o                         
  -7   6   0      17793.91      17511.87       540.38 o                         
  -6   6   0      38719.36      39822.71      1383.00 o                         
  -5   6   0     213755.61     221519.58      5961.53 o                         
  -4   6   0       1056.98       2481.78       317.68 o                         
  -3   6   0    1033738.75     918436.00     34511.20 o                         
  -2   6   0     302561.97     301307.94      8083.65 o                         
  -1   6   0     186616.81     188015.62      7189.94 o                         
   0   6   0    1047787.12     884861.06     22861.44 o                         
   1   6   0       7332.74       8182.40       324.23 o                         
   2   6   0      21653.53      22418.68       606.63 o                         
   3   6   0      38057.93      39690.49      1543.41 o                         
   4   6   0      20876.54      20819.57      1848.81 o                         
   5   6   0      70193.57      68610.09      1632.83 o                         
   6   6   0      12778.29      13081.10       371.62 o                         
   7   6   0       9742.26      10487.30       558.94 o                         
   8   6   0       6837.81       7161.32       725.05 o                         
   9   6   0     160276.19     163592.30      6801.52 o                         
  10   6   0       1228.79       1881.53       875.47 o                         
  11   6   0      28720.91      30238.49      3826.40 o                         
 -15   8   0       6980.67       6195.76       859.05 o                         
 -14   8   0        735.14        503.05       560.41 o                         
 -13   8   0       1228.05       1126.56       457.55 o                         
 -12   8   0     115009.85     107062.15      7358.45 o                         
 -11   8   0      93882.12      93072.79      1875.94 o                         
 -10   8   0      32106.21      32775.24       856.53 o                         
  -9   8   0       1277.36       1584.65       166.19 o                         
  -8   8   0     674146.31     652295.69     14428.40 o                         
  -7   8   0      19436.76      19051.19       636.66 o                         
  -6   8   0     304732.62     305284.50      8215.16 o                         
  -5   8   0     472559.19     459418.34     10045.32 o                         
  -4   8   0     186195.05     191816.28      5209.57 o                         
  -3   8   0       8625.38      10357.12       570.31 o                         
  -2   8   0      50041.53      50422.55      2089.76 o                         
  -1   8   0       1794.26       3032.41       280.37 o                         
   0   8   0     178417.20     180481.34      4020.24 o                         
   1   8   0     560487.50     531288.88     11623.52 o                         
   2   8   0     180947.75     175517.98      4837.92 o                         
   3   8   0      17279.80      17928.49       894.64 o                         
   4   8   0     698920.88     641537.69     17275.98 o                         
   5   8   0         16.79        163.31       100.87 o                         
   6   8   0      97700.02      96921.09      2333.64 o                         
   7   8   0      99942.33      96895.89      2008.90 o                         
   8   8   0      34275.54      35543.67      1083.50 o                         
   9   8   0       5663.57       5963.15       471.08 o                         
  10   8   0        122.73        215.86       373.37 o                         
 -15  10   0       9489.07       9943.89       977.41 o                         
 -14  10   0      35774.11      34293.16      1906.36 o                         
 -13  10   0     140977.44     128329.19     15455.52 o                         
 -12  10   0       4053.92       3611.06       181.68 o                         
 -11  10   0      44473.50      43772.50      1118.75 o                         
 -10  10   0      55744.80      57146.79      1227.05 o                         
  -9  10   0        155.96        179.44       116.64 o                         
  -8  10   0      74112.38      71287.50      2069.32 o                         
  -7  10   0      74845.45      73893.96      2333.11 o                         
  -6  10   0     100809.71      97486.61      2253.48 o                         
  -5  10   0      48392.03      49153.48      1204.39 o                         
  -4  10   0     565740.75     551510.25     14777.67 o                         
  -3  10   0      23215.97      24744.86      1174.27 o                         
  -2  10   0     229193.78     226731.34      8754.64 o                         
  -1  10   0     479158.12     462420.94     12443.28 o                         
   0  10   0      48594.94      48550.64      1208.00 o                         
   1  10   0     221151.62     215823.05      4805.68 o                         
   2  10   0     125282.10     123759.52      2837.09 o                         
   3  10   0         67.90        759.89       288.00 o                         
   4  10   0       1201.53       1564.64       214.72 o                         
   5  10   0      57589.39      56470.36      1432.37 o                         
   6  10   0     103750.25     101944.53      2470.39 o                         
   7  10   0         55.21        156.31       124.64 o                         
   8  10   0      51548.66      51583.07      1184.88 o                         
   9  10   0      35642.04      34649.43      1105.80 o                         
  10  10   0      19400.42      19319.44      1157.57 o                         
 -15  12   0        190.07        413.78       541.26 o                         
 -14  12   0      28154.48      29660.86      1604.69 o                         
 -13  12   0      29360.47      28970.29      1006.38 o                         
 -12  12   0      11955.73      11956.80       418.89 o                         
 -11  12   0     111389.76     111151.38      2250.69 o                         
 -10  12   0      95678.83      97023.05      2312.14 o                         
  -9  12   0      14139.00      13354.65       691.95 o                         
  -8  12   0     124813.73     122742.49      2834.73 o                         
  -7  12   0     225581.41     218835.92      4903.01 o                         
  -6  12   0      19108.79      18323.19       555.83 o                         
  -5  12   0     196626.27     203822.66      5604.61 o                         
  -4  12   0     182060.69     182099.27      7144.67 o                         
  -3  12   0      31104.39      31264.82      1465.92 o                         
  -2  12   0     299586.03     302162.75      8207.91 o                         
  -1  12   0      94209.48      94924.90      2665.46 o                         
   0  12   0      21659.92      21676.38       728.50 o                         
   1  12   0     144983.27     146778.19      2908.98 o                         
   2  12   0      62251.92      63496.16      1355.57 o                         
   3  12   0        573.29        601.95       144.86 o                         
   4  12   0      31285.55      34511.05       993.03 o                         
   5  12   0      44382.25      46259.15      1077.90 o                         
   6  12   0      12911.09      13342.15       519.68 o                         
   7  12   0       5565.84       5397.16       362.34 o                         
   8  12   0      42519.62      41918.32      1022.49 o                         
   9  12   0      25084.68      26495.48      1484.06 o                         
 -16  14   0        405.01        746.16       558.43 o                         
 -15  14   0       7073.45       6714.02       380.00 o                         
 -14  14   0         49.62        178.12       196.69 o                         
 -13  14   0       4701.09       5459.61       408.01 o                         
 -12  14   0         12.02        510.96       297.39 o                         
 -11  14   0      89484.04      92684.34      2230.78 o                         
 -10  14   0       8376.40      10915.69      1416.39 o                         
  -9  14   0     116986.30     120790.38      3434.90 o                         
  -8  14   0     290957.84     288636.75      6436.60 o                         
  -7  14   0       1983.45       1760.64       174.83 o                         
  -6  14   0     139281.84     142842.42      4041.81 o                         
  -5  14   0     131620.47     127172.35      5132.99 o                         
  -4  14   0      16685.12      16656.65       947.22 o                         
  -3  14   0      17068.48      16850.36       961.79 o                         
  -2  14   0      78868.30      79720.64      2681.53 o                         
  -1  14   0     199005.50     201608.48      4491.97 o                         
   0  14   0       2033.06       1777.29       209.15 o                         
   1  14   0     210358.95     214450.41      4192.34 o                         
   2  14   0      56270.68      58993.16      1287.56 o                         
   3  14   0      89808.85      91525.20      1923.01 o                         
   4  14   0     100706.95     100376.72      2094.95 o                         
   5  14   0       3077.13       2630.17       224.63 o                         
   6  14   0      32076.26      33090.92       999.48 o                         
   7  14   0        150.18        313.54       191.75 o                         
   8  14   0          6.04       -499.82       499.82 o                         
   9  14   0       3715.08       3620.09       613.05 o                         
 -16  16   0      76090.15      76799.38      3559.64 o                         
 -15  16   0         16.57        -35.00       328.99 o                         
 -14  16   0      40509.59      44690.78      2319.49 o                         
 -13  16   0      50272.76      50126.59      1598.67 o                         
 -12  16   0      36439.71      37966.87      1115.62 o                         
 -11  16   0       6537.13       5282.15       596.39 o                         
 -10  16   0      10027.17      10406.79       805.17 o                         
  -9  16   0       5918.65       5753.41       574.33 o                         
  -8  16   0     196195.23     196138.20      7791.83 o                         
  -7  16   0     206209.78     207025.08      8185.37 o                         
  -4  16   0     687698.88     672039.12     25591.77 o                         
  -3  16   0      74543.21      74830.67      2231.84 o                         
  -2  16   0     125378.73     131202.11      5692.78 o                         
  -1  16   0     305155.38     308972.34      6936.39 o                         
   0  16   0     200269.38     195649.95      4491.52 o                         
   1  16   0      11604.85      12002.94       795.61 o                         
   2  16   0      78330.35      79916.37      1767.62 o                         
   3  16   0       3289.40       3134.44       217.81 o                         
   4  16   0     114435.85     112164.26      2090.85 o                         
   5  16   0     138579.75     136746.95      2519.22 o                         
   6  16   0      28816.06      28449.57       771.96 o                         
   7  16   0       7774.93       6783.99       489.84 o                         
   8  16   0      80020.11      74850.20      3385.56 o                         
 -16  18   0       4184.94       4256.89       375.87 o                         
 -15  18   0      20793.84      22919.02       973.07 o                         
 -14  18   0      36261.09      36829.92      1118.53 o                         
 -13  18   0       7495.56       6861.57       431.06 o                         
 -12  18   0     150585.48     151796.64      6261.05 o                         
 -11  18   0      57827.83      59144.14      2758.62 o                         
 -10  18   0      40768.94      42429.93      2091.07 o                         
  -9  18   0     104671.07     104857.30      4431.85 o                         
  -8  18   0      15048.30      19042.40       802.60 o                         
  -7  18   0      64735.21      65230.23      2054.03 o                         
  -6  18   0         41.23         56.72       266.07 o                         
  -5  18   0       2092.90       2272.66       368.60 o                         
  -4  18   0          8.19       2636.24       411.54 o                         
  -3  18   0      10055.63      11967.86       553.53 o                         
  -2  18   0     127470.55     126937.13      2579.20 o                         
  -1  18   0       6545.33       6316.15       354.36 o                         
   0  18   0     107550.38     108677.22      2648.77 o                         
   1  18   0      59940.67      60889.39      1623.69 o                         
   2  18   0      79255.41      81955.75      2096.38 o                         
   3  18   0      45764.35      45341.37      1080.97 o                         
   4  18   0       1684.85       1952.74       263.60 o                         
   5  18   0      38177.51      38401.78       922.64 o                         
   6  18   0        577.00        269.97       298.20 o                         
   7  18   0        285.37        -75.65       505.37 o                         
 -16  20   0       5028.28       4585.34       471.52 o                         
 -15  20   0      20937.78      21055.70       953.27 o                         
 -14  20   0         34.08         48.99       271.29 o                         
 -13  20   0        267.05        900.64       332.08 o                         
 -12  20   0      37537.33      38908.71      2033.17 o                         
 -11  20   0      12534.95      13556.56       682.07 o                         
 -10  20   0      18985.87      19661.55       853.85 o                         
  -9  20   0      52911.27      52723.27      1754.59 o                         
  -8  20   0      76744.95      80245.72      2490.87 o                         
  -7  20   0      97846.05     100604.43      4285.25 o                         
  -6  20   0      34044.43      32072.27      1694.89 o                         
  -5  20   0      61990.98      65825.06      2122.29 o                         
  -4  20   0      89944.63      92326.49      3394.88 o                         
  -3  20   0      13298.58      14220.98       634.64 o                         
  -2  20   0       8794.17       8851.37       438.01 o                         
  -1  20   0      33026.62      36213.50      1203.57 o                         
   0  20   0      20273.80      22612.45       783.04 o                         
   1  20   0        848.95       1182.24       255.73 o                         
   2  20   0       8898.85       9661.11       604.46 o                         
   3  20   0      45658.07      45545.91      1145.30 o                         
   4  20   0       1094.91        984.35       269.73 o                         
   5  20   0       9780.78       9380.99       604.15 o                         
   6  20   0      16217.34      15740.54      1213.11 o                         
 -15  22   0         76.50        152.32       317.86 o                         
 -14  22   0      27552.73      28918.60       981.02 o                         
 -13  22   0         24.45        567.27       459.32 o                         
 -12  22   0       3073.88       4386.46      1154.37 o                         
 -11  22   0       1804.68       2696.14       647.03 o                         
 -10  22   0       1149.05        858.40       437.70 o                         
  -9  22   0      65739.38      68621.09      2625.94 o                         
  -8  22   0       3426.89       3103.98       364.75 o                         
  -7  22   0      88119.94      84135.21      3718.50 o                         
  -6  22   0      36737.92      36650.10      1365.16 o                         
  -5  22   0      96365.06      99344.56      2522.51 o                         
  -4  22   0      97519.84     105039.27      5398.32 o                         
  -3  22   0       6759.50       6371.70       303.50 o                         
  -2  22   0      54651.57      56605.34      1547.19 o                         
  -1  22   0      19622.12      20525.18       750.87 o                         
   0  22   0        926.93       1300.50       303.13 o                         
   1  22   0       9480.45       9755.89       527.53 o                         
   2  22   0      21075.06      22542.39       892.62 o                         
   3  22   0      24716.10      24458.51      1100.98 o                         
   4  22   0       7528.56       6179.92       539.20 o                         
 -15  24   0      61774.41      62711.45      1758.14 o                         
 -14  24   0      25892.76      25234.29      2006.24 o                         
 -13  24   0       7980.53       7328.88       862.23 o                         
 -12  24   0     180195.03     183300.20      5311.68 o                         
 -11  24   0      10785.84      11988.78      1372.60 o                         
 -10  24   0       8916.18       8912.84       618.88 o                         
  -9  24   0      43433.79      44272.12      1598.15 o                         
  -8  24   0     117207.03     117925.12      3587.08 o                         
  -7  24   0       2629.69       1603.59       488.03 o                         
  -6  24   0      11741.04      12351.25       548.37 o                         
  -5  24   0        246.96        690.51       237.25 o                         
  -4  24   0      36439.71      35715.55      1581.80 o                         
  -3  24   0     150545.55     152910.27      3917.95 o                         
  -2  24   0      37199.20      39624.96      1201.63 o                         
  -1  24   0       2317.42       2704.26       375.95 o                         
   0  24   0     187414.72     188020.06      4465.93 o                         
   1  24   0       1192.58       1419.94       417.30 o                         
   2  24   0      18723.37      18877.90      1020.05 o                         
   3  24   0      11710.66      10942.30       696.87 o                         
 -14  26   0        264.83        360.70       440.88 o                         
 -13  26   0       1963.20       2164.56       427.76 o                         
 -12  26   0       1516.75       1896.44       401.87 o                         
 -11  26   0      17536.52      16010.47       842.82 o                         
 -10  26   0      47559.74      46813.61      1704.33 o                         
  -9  26   0       2132.70       1859.26       398.65 o                         
  -8  26   0     139179.30     125238.82      5370.77 o                         
  -7  26   0      33027.38      33137.25      1057.54 o                         
  -6  26   0       6826.51       7447.81       701.97 o                         
  -5  26   0      49105.95      49967.08      1695.63 o                         
  -4  26   0       7946.94       8077.03       439.69 o                         
  -3  26   0       1660.42       1982.35       316.90 o                         
  -2  26   0        233.93        656.29       273.65 o                         
  -1  26   0       7814.31       8666.31       528.54 o                         
   0  26   0       1266.61       1251.42       402.78 o                         
   1  26   0       5069.89       5023.45       615.33 o                         
 -14  28   0      29398.90      29345.30      1297.90 o                         
 -13  28   0       5422.87       4172.75       528.67 o                         
 -12  28   0      16384.38      16654.02      1146.17 o                         
 -11  28   0      30608.92      31784.28      1329.00 o                         
 -10  28   0        144.32        666.86       388.81 o                         
  -9  28   0      29451.43      30096.36      1302.38 o                         
  -8  28   0      27364.23      27623.98      1134.85 o                         
  -7  28   0        159.08        663.88       281.07 o                         
  -6  28   0      40914.06      41148.88      1947.87 o                         
  -5  28   0      32081.03      31568.60      1023.99 o                         
  -4  28   0        179.47        375.59       372.09 o                         
  -3  28   0      30994.55      30260.13      1035.40 o                         
  -2  28   0      30131.21      31248.33      1308.16 o                         
  -1  28   0        951.75        510.24       406.91 o                         
   0  28   0      27828.66      23533.04      1507.69 o                         
 -12  30   0       9691.40       9115.48       965.62 o                         
 -11  30   0       6835.29       6824.29       843.79 o                         
 -10  30   0       8631.38       7192.87       905.21 o                         
  -9  30   0       1036.73        322.63       529.50 o                         
  -8  30   0       8893.29       6694.71       956.24 o                         
  -7  30   0         98.77       -350.49       413.82 o                         
  -6  30   0      23596.35      22679.94       923.43 o                         
  -5  30   0      15029.56      15567.41      1078.94 o                         
  -4  30   0         16.47        130.72       445.80 o                         
  -3  30   0      61481.56      59950.63      2825.53 o                         
 -10  32   0      14865.63      11329.01       940.78 o                         
  -9  32   0        106.57        148.00       473.04 o                         
  -8  32   0      76011.86      67484.05      3116.45 o                         
  -7  32   0       4052.21       3521.98       407.26 o                         
  -6  32   0       5280.44       5544.31       687.29 o                         
   1   0   1        710.59        985.10       121.20 o                         
   2   0   1      12712.23      13148.00       423.40 o                         
   3   0   1      10432.72      10771.89       235.93 o                         
   4   0   1       6724.49       7689.81       161.01 o                         
   5   0   1       8874.73       9683.18       228.05 o                         
   6   0   1      30897.39      31573.97       838.42 o                         
   7   0   1       1983.78       2279.04       225.51 o                         
   8   0   1        555.10        535.29       224.01 o                         
   9   0   1      22232.30      22552.24       621.33 o                         
  10   0   1       1812.13       2043.71       336.24 o                         
  11   0   1      24116.34      23522.59      1178.90 o                         
  12   0   1        428.68        672.79       148.16 o                         
  13   0   1        465.24        665.34       502.77 o                         
 -13   1   1       1202.50       1346.27       438.97 o                         
 -12   1   1        111.64        551.38       340.89 o                         
 -11   1   1          3.74         73.23       123.47 o                         
 -10   1   1       2787.91       3129.14       197.26 o                         
  -9   1   1        802.98        771.55       121.37 o                         
  -8   1   1        124.90        152.70        97.46 o                         
  -7   1   1       6202.87       5955.57       338.73 o                         
  -6   1   1        423.66        496.73        74.50 o                         
  -5   1   1        666.80        762.41        76.69 o                         
  -4   1   1       5277.03       5150.76       165.97 o                         
  -3   1   1         15.11         43.82        37.83 o                         
  -2   1   1        161.12        197.52        42.19 o                         
  -1   1   1        175.10        119.35        51.13 o                         
   0   1   1          4.43         18.23        20.99 o                         
   1   1   1       1896.49       1880.94       110.63 o                         
   2   1   1        111.86        127.05        34.14 o                         
   3   1   1        114.11        152.75        44.42 o                         
   4   1   1        290.05        326.04        42.54 o                         
   5   1   1         75.61        143.12        50.80 o                         
   6   1   1        862.52        846.46       114.70 o                         
   7   1   1         27.81        117.65       156.06 o                         
   8   1   1       1955.30       2059.01       185.61 o                         
   9   1   1        883.09        761.35       156.72 o                         
  10   1   1        771.45        662.16       157.86 o                         
  11   1   1       1901.04       2082.77       297.42 o                         
  12   1   1        143.95         69.70       166.45 o                         
 -13   2   1       6468.28       6476.95      1697.84 o                         
 -12   2   1         83.69        129.41       345.09 o                         
 -11   2   1      83037.32      86598.17      2749.55 o                         
 -10   2   1      63320.14      62212.97      1540.71 o                         
  -9   2   1          7.54         61.54        87.88 o                         
  -8   2   1      19625.46      20304.83       543.41 o                         
  -7   2   1      50230.27      52101.26      1292.17 o                         
  -6   2   1     258304.95     258737.12      4441.89 o                         
  -5   2   1        923.71       1113.44       125.54 o                         
  -4   2   1       4551.78       4409.40       459.15 o                         
  -3   2   1     562653.31     538330.44     10116.62 o                         
  -2   2   1      78028.32      79642.14      1794.65 o                         
  -1   2   1        895.24       1082.85       189.57 o                         
   0   2   1        727.25       1082.38       132.62 o                         
   1   2   1      80382.25      82795.62      1625.24 o                         
   2   2   1     394826.59     368756.66      5285.53 o                         
   3   2   1      45590.47      45799.59       713.54 o                         
   4   2   1       6556.29       7504.76       195.09 o                         
   5   2   1     113660.05     113592.12      1997.85 o                         
   6   2   1      86498.59      89953.85      2154.94 o                         
   7   2   1         43.14        138.65       114.35 o                         
   8   2   1      17123.48      17229.33       513.86 o                         
   9   2   1      49769.48      52049.05      1368.77 o                         
  10   2   1      48741.76      49836.25      1189.80 o                         
  11   2   1       6673.65       6911.46       562.00 o                         
  12   2   1       1835.50       1850.85       838.54 o                         
 -14   3   1        294.01        486.24       545.48 o                         
 -13   3   1        574.27        258.42       354.58 o                         
 -12   3   1       3061.27       2585.05       403.59 o                         
 -11   3   1         49.50        391.08       287.41 o                         
 -10   3   1        131.71        533.53       259.15 o                         
  -9   3   1       3419.65       3664.18       363.66 o                         
  -8   3   1        618.43        684.13       218.90 o                         
  -7   3   1         80.98         95.12        56.97 o                         
  -6   3   1       7812.88       7441.90       229.58 o                         
  -5   3   1       2275.74       2318.37       105.21 o                         
  -4   3   1       1259.01       1369.35        76.12 o                         
  -3   3   1       9659.04       9030.17       329.56 o                         
  -2   3   1          0.88         40.69        41.18 o                         
  -1   3   1       3287.99       3316.98       197.66 o                         
   0   3   1        657.44        647.45        38.44 o                         
   1   3   1       2284.41       2245.87        96.59 o                         
   2   3   1         87.21         59.78        33.16 o                         
   3   3   1        658.54        800.01        79.55 o                         
   4   3   1         69.05        111.82        45.03 o                         
   5   3   1       1805.13       1845.04       129.97 o                         
   6   3   1        373.98        397.71        53.91 o                         
   7   3   1          2.06          1.04       120.40 o                         
   8   3   1        118.64        216.64       134.64 o                         
   9   3   1        436.70        578.57       161.16 o                         
  10   3   1        513.18        770.61       184.12 o                         
  11   3   1         53.61       -131.92       176.86 o                         
  12   3   1       1314.64       1283.59       565.59 o                         
 -14   4   1          3.92        237.07       556.92 o                         
 -13   4   1      28400.38      28600.96       964.89 o                         
 -12   4   1        546.82        679.83       547.79 o                         
 -11   4   1      61889.82      67511.20      2219.21 o                         
 -10   4   1        314.03        729.73       288.98 o                         
  -9   4   1      68752.91      71675.73      2284.95 o                         
  -8   4   1       3291.94       3963.23       290.59 o                         
  -7   4   1     198119.47     199209.50      4526.00 o                         
  -6   4   1      19636.38      19603.61       626.11 o                         
  -5   4   1     204254.14     205228.11      3514.89 o                         
  -4   4   1      15459.24      16214.17       437.21 o                         
  -3   4   1     392921.62     384012.97      8378.92 o                         
  -2   4   1      12038.17      12561.37       405.32 o                         
  -1   4   1      79592.67      82464.87      1872.93 o                         
   0   4   1      12433.17      13076.32       254.28 o                         
   1   4   1     566882.50     508099.91     11073.67 o                         
   2   4   1      14421.44      14761.40       359.63 o                         
   3   4   1     294764.38     287228.09      4483.09 o                         
   4   4   1      35421.90      34461.72       620.46 o                         
   5   4   1      75779.44      79326.95      1557.74 o                         
   6   4   1       8480.02       8775.02       223.78 o                         
   7   4   1      78510.53      78577.12      1699.56 o                         
   8   4   1      17536.12      19107.24       524.85 o                         
   9   4   1     100269.42     102014.93      2195.32 o                         
  10   4   1       3629.38       3138.15       279.33 o                         
  11   4   1      32769.30      33209.97       902.84 o                         
 -14   5   1       1786.36       1928.38       443.61 o                         
 -13   5   1       1546.91       1318.27       229.68 o                         
 -12   5   1        426.12        383.52       183.08 o                         
 -11   5   1       6583.40       7277.88       531.69 o                         
 -10   5   1       1828.71       2003.34       324.45 o                         
  -9   5   1       4138.96       4073.30       405.39 o                         
  -8   5   1       6235.82       6586.29       227.80 o                         
  -7   5   1         11.20         -3.36        83.03 o                         
  -6   5   1       2148.24       2031.68       112.33 o                         
  -5   5   1       2016.93       2178.22       110.83 o                         
  -4   5   1        115.83        136.09        35.56 o                         
  -3   5   1        210.81        237.69        69.37 o                         
  -2   5   1       2223.54       2567.63       133.95 o                         
  -1   5   1       5392.30       5006.19       354.12 o                         
   0   5   1       1235.73       1253.74        68.14 o                         
   1   5   1        785.25        794.06        62.46 o                         
   2   5   1        376.87        373.30        58.54 o                         
   3   5   1       2244.01       2008.53       141.36 o                         
   4   5   1       1065.87       1221.49        87.38 o                         
   5   5   1        721.96        838.48        75.55 o                         
   6   5   1         80.51        120.24        64.47 o                         
   7   5   1       3096.32       3158.03       144.96 o                         
   8   5   1          1.22        -37.02       166.19 o                         
   9   5   1        611.49        703.77       187.04 o                         
  10   5   1        807.91        737.59       274.64 o                         
  11   5   1        211.48        304.77       209.78 o                         
 -14   6   1      55508.41      60388.51      2087.17 o                         
 -13   6   1      16072.10      16007.26       586.60 o                         
 -12   6   1       1880.00       1799.33       221.81 o                         
 -11   6   1       2503.34       2619.67       239.00 o                         
 -10   6   1      72971.21      71549.85      1509.57 o                         
  -9   6   1     236619.94     239050.95      4189.77 o                         
  -8   6   1       5012.45       5428.87       213.11 o                         
  -7   6   1      20489.92      21565.59       533.54 o                         
  -6   6   1     269803.28     269570.84      5173.48 o                         
  -5   6   1     297155.81     294865.03      4581.59 o                         
  -4   6   1      41620.06      42719.22       798.12 o                         
  -3   6   1      10468.72      10781.73       407.21 o                         
  -2   6   1     574208.81     543889.31     14528.33 o                         
  -1   6   1     398527.19     383029.88      8415.22 o                         
   0   6   1       9539.37      10064.88       313.24 o                         
   1   6   1       4324.02       3907.74       124.93 o                         
   2   6   1     209468.09     206087.27      3558.56 o                         
   3   6   1     263872.06     258346.56      4943.18 o                         
   4   6   1       3947.22       4573.61       339.09 o                         
   5   6   1         20.74        396.85       145.56 o                         
   6   6   1      89167.57      88147.65      1378.70 o                         
   7   6   1      65302.25      67569.38      1173.47 o                         
   8   6   1         29.06        530.50       236.44 o                         
   9   6   1       1067.42        950.53       204.20 o                         
  10   6   1      29419.79      31570.97       876.62 o                         
  11   6   1       8469.11       8899.05       470.76 o                         
 -15   7   1        268.37       1162.35       554.63 o                         
 -14   7   1        938.33       1337.57       391.15 o                         
 -13   7   1       2340.57       2608.74       249.77 o                         
 -12   7   1        247.82        334.78       181.54 o                         
 -11   7   1        516.44        592.67       110.61 o                         
 -10   7   1       3656.61       4110.95       175.26 o                         
  -9   7   1       2942.71       3042.01       143.70 o                         
  -8   7   1        913.16       1037.84       113.82 o                         
  -7   7   1       7528.45       7953.40       300.24 o                         
  -6   7   1       5577.13       5275.11       152.80 o                         
  -5   7   1       4698.00       4570.26       147.46 o                         
  -4   7   1       6900.35       6812.27       210.02 o                         
  -3   7   1        380.48        394.00        87.21 o                         
  -2   7   1        623.23        736.68       110.61 o                         
  -1   7   1        729.59        706.05        66.96 o                         
   0   7   1          9.73         53.56        48.47 o                         
   1   7   1        392.06        502.23        61.40 o                         
   2   7   1         10.89         57.66        62.62 o                         
   3   7   1       1662.35       1761.52       120.30 o                         
   4   7   1         17.65        -15.46        80.37 o                         
   5   7   1         26.00         48.44        74.38 o                         
   6   7   1        254.22        300.17        88.07 o                         
   7   7   1        153.70        170.40        78.65 o                         
   8   7   1        311.96        334.48       177.92 o                         
   9   7   1        112.15        202.04       200.11 o                         
  10   7   1         24.59        107.83       211.59 o                         
 -15   8   1        523.89        607.96       536.00 o                         
 -14   8   1       1283.82        908.56       377.98 o                         
 -13   8   1         16.88         93.54       172.63 o                         
 -12   8   1        169.21        819.12       348.16 o                         
 -11   8   1       4793.65       5222.06       221.36 o                         
 -10   8   1      11214.70      11728.51       329.08 o                         
  -9   8   1       3109.84       3093.01       143.40 o                         
  -8   8   1      29095.70      29751.18       681.42 o                         
  -7   8   1       4167.15       4295.33       241.75 o                         
  -6   8   1      29867.04      30372.58       558.14 o                         
  -5   8   1       6707.56       7489.81       453.02 o                         
  -4   8   1       8759.29       9532.82       314.39 o                         
  -3   8   1       4737.42       4821.28       630.81 o                         
  -2   8   1      17131.21      17577.75      1101.93 o                         
  -1   8   1      45076.08      45616.38       952.56 o                         
   0   8   1       5668.03       6423.64       188.70 o                         
   1   8   1        887.25       1163.83       109.97 o                         
   2   8   1      18460.55      18785.95       387.79 o                         
   3   8   1      20188.87      21174.49       583.93 o                         
   4   8   1      28521.71      29773.16       698.44 o                         
   5   8   1      13550.66      14040.61       339.45 o                         
   6   8   1        944.56       1389.16       114.07 o                         
   7   8   1       3004.11       3089.76       140.63 o                         
   8   8   1      16048.10      14926.11       589.13 o                         
   9   8   1        990.65        844.51       227.34 o                         
  10   8   1         25.13        135.84       256.38 o                         
  11   8   1          8.72       -102.81       375.75 o                         
 -15   9   1       2931.89       3543.03       574.89 o                         
 -14   9   1        528.19        472.51       187.12 o                         
 -13   9   1        652.06        541.89       183.92 o                         
 -12   9   1       5552.16       5769.37       322.35 o                         
 -11   9   1        387.41        453.62       104.60 o                         
 -10   9   1        444.40        577.40       103.09 o                         
  -9   9   1       8741.74       9231.32       293.45 o                         
  -8   9   1       1179.48       1428.78       120.21 o                         
  -7   9   1        264.54        273.40        75.20 o                         
  -6   9   1      12193.76      11754.91       295.80 o                         
  -5   9   1       2517.40       2702.72       167.38 o                         
  -4   9   1       2944.68       3101.15       180.25 o                         
  -3   9   1       9624.45       8536.39       473.83 o                         
  -2   9   1       1531.33       1416.76       120.64 o                         
  -1   9   1       1997.46       2286.65       123.79 o                         
   0   9   1       3310.44       3290.10       134.11 o                         
   1   9   1          2.36        -17.96        56.68 o                         
   2   9   1         41.43         86.58        77.58 o                         
   3   9   1        855.42        666.57        97.19 o                         
   4   9   1          8.13         56.54        87.91 o                         
   5   9   1        169.01        192.35        95.66 o                         
   6   9   1          9.02         27.16       105.15 o                         
   7   9   1          1.32         21.43        97.41 o                         
   8   9   1          7.88        -24.25        95.44 o                         
   9   9   1        163.30         58.71       264.97 o                         
  10   9   1        113.23        328.60       359.12 o                         
 -15  10   1      14461.32      14700.90       836.39 o                         
 -14  10   1       3278.58       4065.16       279.37 o                         
 -13  10   1        937.41       1060.89       244.19 o                         
 -12  10   1       6281.39       6852.95       227.81 o                         
 -11  10   1      31812.89      33383.70       669.05 o                         
 -10  10   1      72803.08      72171.96      1272.05 o                         
  -9  10   1      12757.62      12414.28       369.24 o                         
  -8  10   1         65.85        236.26        91.77 o                         
  -7  10   1      74860.45      76514.84      1726.30 o                         
  -6  10   1     110613.94     112208.26      2242.92 o                         
  -5  10   1      10261.04      10702.97       285.58 o                         
  -4  10   1        247.43        335.81       233.62 o                         
  -3  10   1     202874.81     208521.78      5725.97 o                         
  -2  10   1     287302.81     293214.03      6514.09 o                         
  -1  10   1       7045.37       8030.33       257.80 o                         
   0  10   1       7896.82       8731.87       248.71 o                         
   1  10   1     263651.00     262762.47      4131.01 o                         
   2  10   1     190683.23     187810.55      3003.21 o                         
   3  10   1       4669.27       5293.29       174.84 o                         
   4  10   1       3057.46       3348.75       175.51 o                         
   5  10   1      75195.59      76515.12      1333.82 o                         
   6  10   1     159106.48     157751.25      2575.09 o                         
   7  10   1       1699.04       1819.68       139.13 o                         
   8  10   1         31.59        304.06       111.88 o                         
   9  10   1      51003.45      50201.38      1752.54 o                         
  10  10   1      23316.37      22122.40      2710.98 o                         
 -15  11   1         32.64         20.08       380.75 o                         
 -14  11   1       4815.05       4271.62       251.00 o                         
 -13  11   1       2166.68       2092.30       154.53 o                         
 -12  11   1        943.58       1015.61       117.63 o                         
 -11  11   1      12602.50      12346.63       335.85 o                         
 -10  11   1        906.57        950.16       133.01 o                         
  -9  11   1       3346.76       3407.68       169.09 o                         
  -8  11   1      13294.00      13034.27       313.04 o                         
  -7  11   1         18.99         79.89        85.57 o                         
  -6  11   1        333.27        344.19        84.23 o                         
  -5  11   1       9041.06       8864.62       285.50 o                         
  -4  11   1        955.22       1304.57       127.24 o                         
  -3  11   1          0.76         -0.44       105.02 o                         
  -2  11   1      10457.72       9975.09       365.52 o                         
  -1  11   1       3235.67       3390.54       304.35 o                         
   0  11   1       1843.49       1864.70       117.70 o                         
   1  11   1       4012.41       3789.65       170.05 o                         
   2  11   1         56.41         50.69        56.74 o                         
   3  11   1        871.71        890.08        96.98 o                         
   4  11   1         14.47        100.06       106.25 o                         
   5  11   1        626.23        618.04       134.14 o                         
   6  11   1        457.52        464.32       123.99 o                         
   7  11   1        195.22        131.03       117.00 o                         
   8  11   1         14.14         -3.72       114.90 o                         
   9  11   1        333.75        725.44       352.86 o                         
  10  11   1          4.38        175.90       413.21 o                         
 -16  12   1       8494.19       9164.82       938.02 o                         
 -15  12   1      35227.37      37675.55      1458.82 o                         
 -14  12   1       3937.09       4067.99       184.89 o                         
 -13  12   1       7165.25       7697.16       292.58 o                         
 -12  12   1       2507.39       2429.42       192.12 o                         
 -11  12   1     158087.42     158362.75      2855.05 o                         
 -10  12   1        672.96        671.09       141.97 o                         
  -9  12   1      89663.15      90603.45      1676.54 o                         
  -8  12   1       9003.11       9753.81       286.22 o                         
  -7  12   1      82976.20      89354.29      1835.74 o                         
  -6  12   1      26545.39      27523.00       669.89 o                         
  -5  12   1     265523.16     260227.88      5808.99 o                         
  -4  12   1      19379.29      20416.58       611.04 o                         
  -3  12   1     259655.70     265034.91      7274.08 o                         
  -2  12   1      36420.18      36441.71      1055.82 o                         
  -1  12   1     116163.31     114764.79      3677.42 o                         
   0  12   1      28433.86      29329.75       697.46 o                         
   1  12   1      51746.51      54486.83       967.79 o                         
   2  12   1       2457.70       2991.47       118.61 o                         
   3  12   1     232975.44     227349.06      3156.41 o                         
   4  12   1       9518.75      10233.48       279.83 o                         
   5  12   1      33770.53      34884.36       713.49 o                         
   6  12   1       2808.18       2679.73       182.77 o                         
   7  12   1      59916.81      61701.09      1039.52 o                         
   8  12   1      10175.78      11077.07       406.68 o                         
   9  12   1      15417.75      14708.17      2086.37 o                         
  10  12   1         27.19       -239.36       429.70 o                         
 -16  13   1       3712.12       4153.08       698.55 o                         
 -15  13   1        140.68         23.55       164.42 o                         
 -14  13   1       1262.10       1511.81       167.60 o                         
 -13  13   1       3667.15       3908.93       185.02 o                         
 -12  13   1        690.98        688.94       151.24 o                         
 -11  13   1        699.04        693.18       168.29 o                         
 -10  13   1       5885.91       5839.04       266.01 o                         
  -9  13   1       5763.22       5643.29       303.44 o                         
  -8  13   1       2609.05       2601.53       170.55 o                         
  -7  13   1      14416.86      13920.88       399.37 o                         
  -6  13   1       3062.69       2996.11       180.26 o                         
  -5  13   1       6246.00       5865.93       353.44 o                         
  -4  13   1      10041.38       9008.27       378.60 o                         
  -3  13   1        158.37        220.15       113.30 o                         
  -2  13   1       1530.21       1528.67       144.04 o                         
  -1  13   1        667.40        808.57       124.82 o                         
   0  13   1        395.87        356.40        94.05 o                         
   1  13   1          0.12         64.66        88.25 o                         
   2  13   1        162.94        115.80        66.06 o                         
   3  13   1       2287.42       2382.16       156.99 o                         
   4  13   1        286.94        122.52       115.13 o                         
   5  13   1        451.68        389.45       123.51 o                         
   6  13   1        170.09        208.21       137.29 o                         
   7  13   1        282.03        280.22       133.74 o                         
   8  13   1         13.09        155.71       244.69 o                         
   9  13   1         91.30        213.44       294.50 o                         
 -16  14   1         16.38        -71.81       518.68 o                         
 -15  14   1       2107.71       1987.51       194.42 o                         
 -14  14   1      41029.52      40680.63       744.28 o                         
 -13  14   1      57559.85      60109.45      1231.68 o                         
 -12  14   1       2231.44       2743.10       265.27 o                         
 -11  14   1       3231.20       3214.02       244.63 o                         
 -10  14   1      68153.91      69808.65      1516.48 o                         
  -9  14   1      80401.77      80765.98      1693.13 o                         
  -8  14   1        266.31        443.01       110.46 o                         
  -7  14   1       2425.68       2668.79       175.64 o                         
  -6  14   1      55251.68      56093.63      1427.37 o                         
  -5  14   1     200487.23     199396.17      5549.54 o                         
  -4  14   1      23697.08      24801.52       919.49 o                         
  -3  14   1       4767.14       4945.62       311.39 o                         
  -2  14   1      81027.30      84162.38      1709.96 o                         
  -1  14   1      88106.59      89564.70      2130.00 o                         
   0  14   1       1450.28       1859.08       149.97 o                         
   1  14   1      20870.20      22534.77       489.23 o                         
   2  14   1      73400.38      74727.36      1110.07 o                         
   3  14   1      70393.38      73255.75      1107.40 o                         
   4  14   1       5192.47       5605.72       201.94 o                         
   5  14   1       6756.48       6970.24       265.85 o                         
   6  14   1       7609.31       8042.68       273.46 o                         
   7  14   1      39599.95      39815.60      1043.91 o                         
   8  14   1       1209.64        786.59       318.17 o                         
   9  14   1       1810.69       1987.36       429.28 o                         
 -16  15   1        520.69        213.25       531.72 o                         
 -15  15   1       4076.13       3959.24       254.46 o                         
 -14  15   1       1330.52       1615.07       205.52 o                         
 -13  15   1       1782.12       1966.15       270.52 o                         
 -12  15   1       8636.71       9373.95       410.03 o                         
 -11  15   1        599.90        438.34       163.20 o                         
 -10  15   1       2477.13       2488.16       193.16 o                         
  -9  15   1       8037.84       8339.49       315.64 o                         
  -8  15   1       1773.09       2045.71       219.38 o                         
  -7  15   1       2028.05       1922.28       207.00 o                         
  -6  15   1       5975.41       5994.74       480.80 o                         
  -5  15   1       6343.08       6068.56       539.68 o                         
  -4  15   1       2380.99       2476.38       526.28 o                         
  -3  15   1       7738.55       7292.33       413.73 o                         
  -2  15   1       2769.50       2859.32       138.01 o                         
  -1  15   1       1487.24       1645.85       138.28 o                         
   0  15   1       4168.36       4479.11       213.89 o                         
   1  15   1        192.21        249.94       103.56 o                         
   2  15   1        384.64        325.53       112.03 o                         
   3  15   1        133.05        220.04        89.69 o                         
   4  15   1        281.43        228.47       112.99 o                         
   5  15   1         70.62         77.53       125.35 o                         
   6  15   1         24.90         31.86       124.86 o                         
   7  15   1        297.55        309.20       145.17 o                         
   8  15   1         30.94         22.94       246.22 o                         
 -16  16   1       1793.76       1677.05       433.51 o                         
 -15  16   1       1746.61       1713.67       400.23 o                         
 -14  16   1      13143.03      13634.31       503.43 o                         
 -13  16   1         13.22         88.22       157.15 o                         
 -12  16   1      13849.77      15136.56       558.74 o                         
 -11  16   1         21.25         55.69       142.56 o                         
 -10  16   1      21217.81      21658.77       535.47 o                         
  -9  16   1      17193.17      17819.23       848.70 o                         
  -8  16   1       1713.90       2269.16       294.55 o                         
  -7  16   1      19256.27      20823.49       673.88 o                         
  -6  16   1       4685.56       5323.72       514.01 o                         
  -5  16   1       4822.12       4529.36       334.10 o                         
  -4  16   1      21635.86      23553.02       910.76 o                         
  -3  16   1         40.57        134.38       123.71 o                         
  -2  16   1      10250.07      12139.62       729.66 o                         
  -1  16   1         64.06        185.57       142.71 o                         
   0  16   1        261.28        662.68       138.71 o                         
   1  16   1         30.07        244.99       110.54 o                         
   2  16   1         74.65        178.00       118.43 o                         
   3  16   1       2944.08       2886.69       165.88 o                         
   4  16   1         90.26        426.93       123.56 o                         
   5  16   1        821.83        887.77       137.19 o                         
   6  16   1       4248.57       3888.47       174.46 o                         
   7  16   1       1543.62       1256.47       275.85 o                         
   8  16   1       1572.02       1957.86       391.88 o                         
 -16  17   1        551.50        283.19       330.75 o                         
 -15  17   1        361.65        320.60       180.63 o                         
 -14  17   1       5348.29       5354.69       239.30 o                         
 -13  17   1       2030.48       2040.45       292.58 o                         
 -12  17   1       1146.27       1169.91       174.93 o                         
 -11  17   1      11313.19      11892.18       379.68 o                         
 -10  17   1       1216.53       1138.20       154.95 o                         
  -9  17   1       1994.83       2210.41       201.48 o                         
  -8  17   1      13590.78      13201.51       558.65 o                         
  -7  17   1        331.18        329.15       140.88 o                         
  -6  17   1        761.60        647.30       208.90 o                         
  -5  17   1       9089.76       8036.76      1026.80 o                         
  -4  17   1       1644.12       1682.01       165.03 o                         
  -3  17   1        930.96        958.04       107.41 o                         
  -2  17   1       6219.00       6585.52       260.79 o                         
  -1  17   1       1609.32       1545.90       166.52 o                         
   0  17   1       1106.45       1229.32       155.19 o                         
   1  17   1       3359.68       3822.20       183.28 o                         
   2  17   1          6.50        105.42       120.62 o                         
   3  17   1        111.05         94.43       126.47 o                         
   4  17   1        525.57        625.47       120.30 o                         
   5  17   1         58.63         68.69       128.52 o                         
   6  17   1         29.67         30.54       140.37 o                         
   7  17   1          8.05          0.80       347.50 o                         
 -16  18   1       2354.23       2472.03       254.49 o                         
 -15  18   1      15313.34      16660.65       472.78 o                         
 -14  18   1      48380.34      48384.50      1040.33 o                         
 -13  18   1       1376.24       1328.21       204.00 o                         
 -12  18   1       1836.04       1719.57       195.80 o                         
 -11  18   1      97257.91      97459.25      2078.36 o                         
 -10  18   1      44902.30      45453.12      1162.81 o                         
  -9  18   1      23774.27      23763.15       666.55 o                         
  -8  18   1        143.11        343.81       164.69 o                         
  -7  18   1      68439.58      70003.04      1382.89 o                         
  -6  18   1     221894.34     227310.59      5196.50 o                         
  -5  18   1       2535.24       2951.66       301.47 o                         
  -4  18   1      16650.73      16997.73       525.85 o                         
  -3  18   1      86648.38      87648.18      1501.87 o                         
  -2  18   1      73507.41      76349.30      1365.84 o                         
  -1  18   1      16710.83      17755.63       450.72 o                         
   0  18   1      20215.09      21090.79       514.77 o                         
   1  18   1      65023.71      68742.50      1174.33 o                         
   2  18   1      58747.41      61089.76       985.61 o                         
   3  18   1       2052.20       2094.45       166.34 o                         
   4  18   1         21.10        163.47       151.22 o                         
   5  18   1       3787.89       4359.39       198.39 o                         
   6  18   1      36048.41      34947.37       750.02 o                         
   7  18   1        118.20        577.04       440.92 o                         
 -16  19   1       4532.50       4780.07       311.66 o                         
 -15  19   1        146.56        314.57       187.63 o                         
 -14  19   1        790.53        740.84       237.13 o                         
 -13  19   1       5565.38       6114.23       373.18 o                         
 -12  19   1       1107.73       1496.71       196.44 o                         
 -11  19   1        628.28        606.73       192.57 o                         
 -10  19   1      10706.20      11397.31       385.09 o                         
  -9  19   1       2936.88       3287.64       213.91 o                         
  -8  19   1       2441.23       2261.55       190.92 o                         
  -7  19   1      17576.51      17184.03       788.71 o                         
  -6  19   1        487.60        424.44       222.35 o                         
  -5  19   1       3021.99       3064.85       235.61 o                         
  -4  19   1       9016.76       8881.77       630.19 o                         
  -3  19   1         24.16        -24.83        96.59 o                         
  -2  19   1        491.85        577.48       129.35 o                         
  -1  19   1       2084.04       2301.38       180.96 o                         
   0  19   1        688.38        776.87       155.46 o                         
   1  19   1         45.43        221.31       146.95 o                         
   2  19   1       1383.96       1438.00       154.39 o                         
   3  19   1        621.75        611.11       143.46 o                         
   4  19   1        169.94        192.91       158.38 o                         
   5  19   1        821.99        961.50       163.83 o                         
   6  19   1         13.91        -83.62       363.55 o                         
 -16  20   1          7.37        108.07       198.50 o                         
 -15  20   1      22537.35      23106.21       637.88 o                         
 -14  20   1          8.10        153.83       251.75 o                         
 -13  20   1      28516.60      28589.21       815.44 o                         
 -12  20   1       2970.79       2878.52       260.16 o                         
 -11  20   1      48488.38      49021.42      1047.79 o                         
 -10  20   1       1274.29       1437.39       179.35 o                         
  -9  20   1      63918.71      62858.92      1281.70 o                         
  -8  20   1        121.46        273.07       168.53 o                         
  -7  20   1      69641.56      71277.84      2251.89 o                         
  -6  20   1       8541.62       8738.59      1061.78 o                         
  -5  20   1      76440.67      75193.47      1666.89 o                         
  -4  20   1        577.53        766.64       170.32 o                         
  -3  20   1      63664.91      67553.11      1285.56 o                         
  -2  20   1      16706.58      17798.78       452.22 o                         
  -1  20   1      50190.48      49772.85       979.41 o                         
   0  20   1       1561.19       1609.53       194.28 o                         
   1  20   1      87427.99      87751.00      1466.30 o                         
   2  20   1        171.23        379.82       162.70 o                         
   3  20   1      15623.14      16244.44       553.82 o                         
   4  20   1        837.01        927.73       175.81 o                         
   5  20   1      15434.00      14040.89       497.44 o                         
   6  20   1       7909.09       7309.07       879.24 o                         
 -15  21   1       6602.37       6617.05       453.44 o                         
 -14  21   1        954.64       1186.93       287.83 o                         
 -13  21   1       2569.45       2512.42       285.25 o                         
 -12  21   1       8874.79       8242.86       395.82 o                         
 -11  21   1        423.48        263.10       177.89 o                         
 -10  21   1       2464.49       2273.24       240.23 o                         
  -9  21   1       5220.68       5431.85       311.15 o                         
  -8  21   1       1740.40       1520.01       207.33 o                         
  -7  21   1        878.84        735.73       256.16 o                         
  -6  21   1       6251.57       6237.69       466.56 o                         
  -5  21   1       3526.92       3692.40       264.47 o                         
  -4  21   1       1103.59       1300.27       154.57 o                         
  -3  21   1       7419.13       7834.16       293.44 o                         
  -2  21   1        623.79        570.02       148.70 o                         
  -1  21   1       1648.10       2005.88       261.59 o                         
   0  21   1       1994.71       2160.87       190.13 o                         
   1  21   1         30.28         93.42       165.61 o                         
   2  21   1        298.98        274.02       170.53 o                         
   3  21   1         21.74         49.18       192.54 o                         
   4  21   1        300.65        337.83       224.92 o                         
   5  21   1         15.85       -103.68       231.90 o                         
 -15  22   1          7.73         79.26       259.45 o                         
 -14  22   1      10135.00      10196.74       526.47 o                         
 -13  22   1      35917.16      36776.69      1307.57 o                         
 -12  22   1       5865.08       5803.69       353.08 o                         
 -11  22   1      23302.22      24223.38       917.93 o                         
 -10  22   1      93881.52      91511.11      2006.10 o                         
  -9  22   1      65576.09      67348.12      1550.95 o                         
  -8  22   1       2315.68       2335.58       247.78 o                         
  -7  22   1       4269.04       4006.15       456.45 o                         
  -6  22   1      37592.36      39808.77      1033.44 o                         
  -5  22   1     165636.95     167269.67      3426.92 o                         
  -4  22   1       2218.04       2342.74       238.18 o                         
  -3  22   1          2.08         -3.36       152.33 o                         
  -2  22   1     102601.82     102666.73      1812.92 o                         
  -1  22   1      51240.12      53760.29      1060.19 o                         
   0  22   1      21896.25      22172.65       528.09 o                         
   1  22   1         27.92        176.59       169.80 o                         
   2  22   1      30210.30      30456.25       665.37 o                         
   3  22   1      54841.11      56451.48      1127.29 o                         
   4  22   1        410.74        718.74       261.03 o                         
 -15  23   1        702.76       1090.08       307.23 o                         
 -14  23   1       3574.16       3623.89       400.51 o                         
 -13  23   1       2017.09       2148.65       354.12 o                         
 -12  23   1       1089.48       1069.93       243.81 o                         
 -11  23   1       8858.95       9044.89       380.53 o                         
 -10  23   1       1691.17       2104.53       257.82 o                         
  -9  23   1       2979.27       3210.33       326.74 o                         
  -8  23   1       8244.41       8437.36       403.16 o                         
  -7  23   1        816.29        893.73       281.24 o                         
  -6  23   1       3028.07       2746.81       230.64 o                         
  -5  23   1       3409.96       4027.27       241.44 o                         
  -4  23   1       1536.32       1769.03       174.83 o                         
  -3  23   1        898.69        790.27       173.84 o                         
  -2  23   1       2614.97       2705.65       287.45 o                         
  -1  23   1       1360.14       1598.76       210.81 o                         
   0  23   1        451.14        342.28       178.42 o                         
   1  23   1       2108.66       2527.97       230.05 o                         
   2  23   1        255.16        295.79       193.63 o                         
   3  23   1        399.78        747.43       280.67 o                         
   4  23   1        278.17        139.15       275.78 o                         
 -15  24   1         74.72          1.90       363.28 o                         
 -14  24   1       1675.97       2223.79       304.04 o                         
 -13  24   1       1532.77       1159.74       271.44 o                         
 -12  24   1       1636.56       1798.46       261.09 o                         
 -11  24   1        276.96        216.56       204.42 o                         
 -10  24   1        926.29       1099.53       231.67 o                         
  -9  24   1       2123.41       2477.90       399.09 o                         
  -8  24   1        113.00        353.45       209.87 o                         
  -7  24   1       8095.66       7330.74       616.93 o                         
  -6  24   1       1568.41       1657.26       215.51 o                         
  -5  24   1       2071.95       2347.35       187.74 o                         
  -4  24   1      20348.96      20472.59       692.68 o                         
  -3  24   1        947.82       1466.96       207.23 o                         
  -2  24   1       2802.18       3071.76       234.09 o                         
  -1  24   1       6136.03       6329.75       288.34 o                         
   0  24   1        246.24        652.90       186.35 o                         
   1  24   1       6972.64       6884.58       312.27 o                         
   2  24   1         38.61        329.39       199.17 o                         
   3  24   1       1829.16       1953.93       399.20 o                         
 -15  25   1        355.32        422.93       377.81 o                         
 -14  25   1        991.49       1050.56       351.20 o                         
 -13  25   1       5063.41       5205.13       370.94 o                         
 -12  25   1        994.23        779.46       221.36 o                         
 -11  25   1        953.34        967.14       229.80 o                         
 -10  25   1       7984.98       8158.86       495.41 o                         
  -9  25   1       1541.01       1604.62       307.11 o                         
  -8  25   1       1133.09       1062.66       317.18 o                         
  -7  25   1      10334.65       9978.83       802.19 o                         
  -6  25   1        622.48        814.17       177.01 o                         
  -5  25   1       1305.33       1298.25       169.46 o                         
  -4  25   1       5038.94       5445.54       464.80 o                         
  -3  25   1        312.68        213.63       193.51 o                         
  -2  25   1        650.16        809.17       199.57 o                         
  -1  25   1       1450.86       1926.87       217.62 o                         
   0  25   1        347.22        438.23       195.21 o                         
   1  25   1        127.72        312.55       212.77 o                         
   2  25   1        942.68       1726.64       342.25 o                         
 -14  26   1      12357.04      11797.59       645.97 o                         
 -13  26   1        565.19        404.74       269.33 o                         
 -12  26   1       4664.91       4461.50       320.21 o                         
 -11  26   1      27527.36      27221.27       741.79 o                         
 -10  26   1      12962.39      13837.85       557.49 o                         
  -9  26   1         33.03       -281.58       281.58 o                         
  -8  26   1        243.90        320.07       319.34 o                         
  -7  26   1       7785.84       7931.16       484.76 o                         
  -6  26   1      53405.14      53728.73       976.67 o                         
  -5  26   1         10.10        430.23       192.20 o                         
  -4  26   1        397.23       1053.43       259.80 o                         
  -3  26   1      28817.25      29086.58       755.01 o                         
  -2  26   1      31003.44      30819.31       678.64 o                         
  -1  26   1       1544.04       1432.75       217.03 o                         
   0  26   1        241.21        242.99       235.11 o                         
   1  26   1      15423.75      13962.06       577.65 o                         
 -14  27   1        444.24        294.97       284.55 o                         
 -13  27   1       1453.29        841.87       286.68 o                         
 -12  27   1       6415.24       6290.90       366.24 o                         
 -11  27   1        263.29         75.11       227.57 o                         
 -10  27   1        866.59        987.63       277.35 o                         
  -9  27   1       4686.08       4485.14       405.48 o                         
  -8  27   1        778.76       1179.71       281.24 o                         
  -7  27   1        405.14        513.38       216.40 o                         
  -6  27   1       6021.59       6028.48       261.66 o                         
  -5  27   1        611.21        576.99       159.99 o                         
  -4  27   1        683.46        868.84       187.66 o                         
  -3  27   1       4816.48       5344.84       319.32 o                         
  -2  27   1         12.24          8.87       197.19 o                         
  -1  27   1        568.08        786.72       255.48 o                         
   0  27   1       1032.84       1671.79       425.04 o                         
   1  27   1         15.64        176.37       344.57 o                         
 -14  28   1      13183.32      12497.94       766.04 o                         
 -13  28   1      15204.23      15071.23       553.51 o                         
 -12  28   1         49.88         76.42       256.14 o                         
 -11  28   1      52496.27      52088.26      1195.71 o                         
 -10  28   1        487.17        773.12       266.50 o                         
  -9  28   1       3894.25       3595.51       337.64 o                         
  -8  28   1       4302.11       3755.45       367.09 o                         
  -7  28   1      38301.02      38318.53       845.26 o                         
  -6  28   1       9220.06       9975.18       489.96 o                         
  -5  28   1      52211.20      50325.96      1465.18 o                         
  -4  28   1         10.48        320.65       216.33 o                         
  -3  28   1       8573.21       8909.45       350.90 o                         
  -2  28   1        847.87        832.98       248.04 o                         
  -1  28   1      15507.06      15308.83       548.14 o                         
   0  28   1      13879.51      12147.24      1040.71 o                         
 -13  29   1       1305.43       1778.57       517.32 o                         
 -12  29   1       1086.68        897.07       388.38 o                         
 -11  29   1       6735.95       5683.86       526.75 o                         
 -10  29   1        843.93        873.34       290.07 o                         
  -9  29   1       2577.26       2448.98       281.44 o                         
  -8  29   1       4301.40       4194.56       588.76 o                         
  -7  29   1        261.47        198.65       171.54 o                         
  -6  29   1       1215.02       1273.07       258.49 o                         
  -5  29   1       1692.07       1996.72       223.07 o                         
  -4  29   1        792.09        550.62       286.92 o                         
  -3  29   1        128.55        167.41       339.16 o                         
  -2  29   1       1615.48       1816.24       384.59 o                         
  -1  29   1        763.91       1076.82       559.10 o                         
 -12  30   1       1378.43       1490.94       423.36 o                         
 -11  30   1        630.43        219.75       402.14 o                         
 -10  30   1      17030.17      15730.00       878.26 o                         
  -9  30   1      38281.66      37819.25      1203.30 o                         
  -8  30   1       1326.02       1232.68       250.08 o                         
  -7  30   1       1935.16       1922.69       245.01 o                         
  -6  30   1      17242.72      16636.49       707.79 o                         
  -5  30   1      24874.04      25180.06      1021.27 o                         
  -4  30   1         39.85       -163.00       314.19 o                         
  -3  30   1        198.02        142.25       361.22 o                         
 -11  31   1        549.42        458.31       391.97 o                         
 -10  31   1       3467.85       2920.64       446.95 o                         
  -9  31   1       1354.43       1749.08       306.46 o                         
  -8  31   1        650.79        743.48       251.78 o                         
  -7  31   1       3919.54       3467.86       315.81 o                         
  -6  31   1        890.50        756.39       269.86 o                         
  -5  31   1       1312.35        623.36       342.56 o                         
  -4  31   1       1848.68       1948.47       398.99 o                         
 -10  32   1      10011.59       8286.16       896.65 o                         
  -9  32   1         34.80        551.88       826.77 o                         
  -8  32   1        728.06        653.61       248.72 o                         
  -7  32   1       1222.90        782.05       407.66 o                         
  -6  32   1         38.12        179.65       334.17 o                         
   0   0   2     372853.53     318846.06      8630.81 o                         
   1   0   2     157515.19     147927.97      4077.57 o                         
   2   0   2      27001.56      27499.13       862.30 o                         
   3   0   2      46211.40      49694.91      1025.31 o                         
   4   0   2     646105.81     609911.69      9491.13 o                         
   5   0   2     358056.19     349737.78      4736.97 o                         
   6   0   2     352700.09     341353.06      4958.87 o                         
   7   0   2     111686.73     112593.88      1979.49 o                         
   8   0   2     399023.19     387580.03      5951.18 o                         
   9   0   2      35911.63      33791.68       819.99 o                         
  10   0   2        976.21       1155.21       268.94 o                         
  11   0   2       9123.17       9350.82       800.52 o                         
  12   0   2      10698.75      11733.67       914.47 o                         
  13   0   2      16202.74      16787.12      1241.45 o                         
 -13   1   2        522.93         75.25       484.70 o                         
 -12   1   2       1379.81        981.59       625.11 o                         
 -11   1   2        121.79        478.93       324.62 o                         
 -10   1   2        778.70        682.08       254.38 o                         
  -9   1   2       1816.77       1124.42       227.38 o                         
  -8   1   2       3035.13       2845.48       161.27 o                         
  -7   1   2        210.13        211.58        75.70 o                         
  -6   1   2       1278.86       1240.74        86.14 o                         
  -5   1   2       1696.27       1499.41       102.03 o                         
  -4   1   2       5400.21       4604.33       175.65 o                         
  -3   1   2        317.11        367.92        66.64 o                         
  -2   1   2       5084.86       5151.61       371.99 o                         
  -1   1   2       1758.39       1667.12       139.89 o                         
   0   1   2      12000.21      10940.03       494.17 o                         
   1   1   2        164.71        289.79        76.90 o                         
   2   1   2       4642.24       4484.12       223.56 o                         
   3   1   2       1584.56       1486.22        91.23 o                         
   4   1   2       8360.24       7520.53       218.09 o                         
   5   1   2        114.52        120.85        50.84 o                         
   6   1   2       2750.99       2616.84       107.29 o                         
   7   1   2         78.95        115.97        54.30 o                         
   8   1   2       2481.25       2548.07       165.94 o                         
   9   1   2          2.55        -12.41       107.69 o                         
  10   1   2        882.63        819.83       134.83 o                         
  11   1   2         64.42       -146.94       294.62 o                         
  12   1   2        779.91        307.73       350.84 o                         
 -13   2   2      19989.98      20118.66      1255.24 o                         
 -12   2   2      52974.82      53300.38      1896.16 o                         
 -11   2   2     124446.62     128972.77      3895.17 o                         
 -10   2   2       2503.96       2893.56       313.32 o                         
  -9   2   2      84437.49      87196.62      2223.02 o                         
  -8   2   2      48946.62      50701.66       982.41 o                         
  -7   2   2       3342.63       3603.40       144.79 o                         
  -6   2   2      18385.81      18580.54       521.48 o                         
  -5   2   2      66360.68      68620.55      1403.19 o                         
  -4   2   2     149492.97     152472.22      2667.02 o                         
  -3   2   2        419.64        606.40        98.59 o                         
  -2   2   2     929754.94     817561.31     22031.25 o                         
  -1   2   2     159325.97     158360.03      4341.77 o                         
   0   2   2     157656.41     149941.08      3350.94 o                         
   1   2   2     938475.94     790501.25     17176.35 o                         
   2   2   2      11268.08      13158.97       309.52 o                         
   3   2   2      94609.78     101280.80      1809.16 o                         
   4   2   2      66106.59      67724.81      1612.62 o                         
   5   2   2        305.33       1010.12       231.61 o                         
   6   2   2      24599.60      24590.69       473.17 o                         
   7   2   2       7146.58       7181.80       181.62 o                         
   8   2   2      20237.13      21432.40       794.60 o                         
   9   2   2        289.92        283.45       127.99 o                         
  10   2   2      64696.77      65823.02      1467.48 o                         
  11   2   2       5884.99       5718.45       270.32 o                         
  12   2   2      33351.35      31885.51      1806.46 o                         
 -14   3   2         95.86        450.53       512.38 o                         
 -13   3   2         20.17       -215.94       367.75 o                         
 -12   3   2          1.37        -57.81       316.45 o                         
 -11   3   2        266.62        469.47       300.88 o                         
 -10   3   2        631.94       1297.13       521.07 o                         
  -9   3   2         14.73         56.00        93.62 o                         
  -8   3   2        185.33        199.01        85.01 o                         
  -7   3   2       1657.22       1360.39       117.28 o                         
  -6   3   2       1366.40       1204.59        95.11 o                         
  -5   3   2         12.65         11.57        61.80 o                         
  -4   3   2        115.45        180.37        49.23 o                         
  -3   3   2       2063.75       1916.89       133.90 o                         
  -2   3   2       3121.10       3018.40       126.82 o                         
  -1   3   2         12.06         20.60        65.50 o                         
   0   3   2         82.04        142.52        41.34 o                         
   1   3   2       2387.85       2151.61        99.63 o                         
   2   3   2       1984.94       1851.13        92.70 o                         
   3   3   2         16.31         33.97        53.43 o                         
   4   3   2        130.49        269.42        81.33 o                         
   5   3   2        394.79        415.35        81.64 o                         
   6   3   2        940.99        861.12        86.04 o                         
   7   3   2         57.30         -8.39        60.27 o                         
   8   3   2         79.09        -55.93       124.66 o                         
   9   3   2        284.91        196.17       140.66 o                         
  10   3   2        548.25        385.88       157.03 o                         
  11   3   2         30.41        149.19       157.47 o                         
  12   3   2          1.80       -218.26       391.42 o                         
 -14   4   2       1020.10       1308.89       524.34 o                         
 -13   4   2      19713.99      20760.90      1368.79 o                         
 -12   4   2       3682.84       4095.54       787.97 o                         
 -11   4   2       7642.02       7673.45       545.16 o                         
 -10   4   2      40890.28      41245.89      1829.28 o                         
  -9   4   2         55.66        322.52       132.67 o                         
  -8   4   2       2522.59       2872.07       303.64 o                         
  -7   4   2     184705.25     188225.38      3325.91 o                         
  -6   4   2      24732.43      25340.75       529.83 o                         
  -5   4   2      62971.88      62800.89      1074.06 o                         
  -4   4   2     685490.38     661347.25     11202.47 o                         
  -3   4   2      13313.18      15402.26       605.80 o                         
  -2   4   2      26926.31      28041.41       764.49 o                         
  -1   4   2     926699.69     809837.44     12469.80 o                         
   0   4   2      24254.22      24936.56       465.11 o                         
   1   4   2        416.73        643.04       136.03 o                         
   2   4   2     673851.94     609111.94     10351.12 o                         
   3   4   2        170.13        260.41        56.34 o                         
   4   4   2      31747.08      32061.48       712.86 o                         
   5   4   2     301710.81     290028.53      6402.33 o                         
   6   4   2       5932.13       6492.27       237.57 o                         
   7   4   2      13625.55      14007.00       388.65 o                         
   8   4   2     170352.77     163251.56      3496.50 o                         
   9   4   2       2962.50       3479.41       291.94 o                         
  10   4   2       1593.63       1588.15       204.27 o                         
  11   4   2      81875.61      80100.31      1775.46 o                         
 -14   5   2        423.76        846.82       516.79 o                         
 -13   5   2         91.24        133.56       322.01 o                         
 -12   5   2          0.15        -22.16       305.57 o                         
 -11   5   2        125.17        230.78       302.70 o                         
 -10   5   2       1329.54       1362.11       122.39 o                         
  -9   5   2        377.92        480.16       131.98 o                         
  -8   5   2         82.78        142.84        97.37 o                         
  -7   5   2         16.98         73.97        94.34 o                         
  -6   5   2       2875.95       3054.63       160.34 o                         
  -5   5   2       1370.18       1198.68        64.99 o                         
  -4   5   2        649.89        743.20        67.78 o                         
  -3   5   2        332.58        368.12        97.85 o                         
  -2   5   2       8352.18       7604.63       254.52 o                         
  -1   5   2       2385.86       2226.06       108.76 o                         
   0   5   2        189.69        169.03        34.32 o                         
   1   5   2          2.01         70.36        39.01 o                         
   2   5   2       3463.47       3295.82       119.59 o                         
   3   5   2       2110.44       1874.95       103.96 o                         
   4   5   2         57.77        170.11        83.71 o                         
   5   5   2         94.31         77.05        88.85 o                         
   6   5   2       1078.86       1127.75       110.55 o                         
   7   5   2       1178.33       1243.51       251.62 o                         
   8   5   2         25.28         20.72        66.25 o                         
   9   5   2        125.95        148.88       183.08 o                         
  10   5   2        505.54        496.76       211.49 o                         
  11   5   2        354.84        400.43       213.93 o                         
 -15   6   2      13222.85      12680.80      1023.22 o                         
 -14   6   2       3145.70       4082.58       573.17 o                         
 -13   6   2       7375.16       6976.28       411.27 o                         
 -12   6   2      34862.49      34646.24      1356.65 o                         
 -11   6   2       9714.54       9862.47       723.29 o                         
 -10   6   2       3948.28       4694.40       265.46 o                         
  -9   6   2     300771.97     299854.66      5841.18 o                         
  -8   6   2      78045.63      79306.24      1865.75 o                         
  -7   6   2      38129.60      38954.69      1384.64 o                         
  -6   6   2     398256.03     396932.44      7552.02 o                         
  -5   6   2         76.85        363.88        62.22 o                         
  -4   6   2      92111.88      97221.75      1607.71 o                         
  -3   6   2      47470.94      51909.96      1283.86 o                         
  -2   6   2        206.02        379.13        85.06 o                         
  -1   6   2      10136.80      12356.76       403.05 o                         
   0   6   2      47677.59      52618.17       824.02 o                         
   1   6   2     145899.84     147491.89      1929.51 o                         
   2   6   2      61888.86      60045.84       849.13 o                         
   3   6   2     409223.38     388368.22      6667.32 o                         
   4   6   2     208141.02     195650.56      3421.97 o                         
   5   6   2     285971.97     271114.25      4727.16 o                         
   6   6   2     212590.08     207950.75      4078.45 o                         
   7   6   2       9805.56       9893.37       359.06 o                         
   8   6   2      56709.95      55156.21      1157.99 o                         
   9   6   2          9.61        159.51       199.10 o                         
  10   6   2       6985.15       6885.82       405.24 o                         
  11   6   2       3861.24       4409.08       776.00 o                         
 -15   7   2         21.46         70.51       487.32 o                         
 -14   7   2        479.31        985.91       387.64 o                         
 -13   7   2        104.02        334.11       209.69 o                         
 -12   7   2       1813.38       1883.33       254.14 o                         
 -11   7   2          1.16         66.24       107.66 o                         
 -10   7   2       1184.16       1056.43       122.47 o                         
  -9   7   2        128.39        141.24        98.17 o                         
  -8   7   2       2313.26       2012.70       201.57 o                         
  -7   7   2         27.61         15.31        83.13 o                         
  -6   7   2       1378.69       1382.43       101.56 o                         
  -5   7   2         18.77         61.23        56.30 o                         
  -4   7   2       9649.35       8807.52       288.02 o                         
  -3   7   2       2293.91       2228.90       156.05 o                         
  -2   7   2       1518.92       1312.35       107.26 o                         
  -1   7   2         15.23         44.11        31.47 o                         
   0   7   2       9492.88       8748.88       262.35 o                         
   1   7   2        609.10        560.51        50.34 o                         
   2   7   2       4143.37       4305.17       181.21 o                         
   3   7   2        164.40        169.11        79.86 o                         
   4   7   2       3832.28       3376.79       165.63 o                         
   5   7   2        460.95        298.35        93.49 o                         
   6   7   2        754.04        697.33       150.90 o                         
   7   7   2         37.69         52.28       107.30 o                         
   8   7   2       1919.18       1902.58       178.72 o                         
   9   7   2        355.89        440.43       242.26 o                         
  10   7   2        197.06        349.41       219.74 o                         
 -15   8   2      32236.50      33776.92      1818.76 o                         
 -14   8   2      54088.81      54212.30      1476.65 o                         
 -13   8   2      24097.10      25727.50       837.57 o                         
 -12   8   2     213706.31     208435.05      3957.79 o                         
 -11   8   2      23735.00      26534.94       611.61 o                         
 -10   8   2        688.19        709.93       159.82 o                         
  -9   8   2      50492.69      53852.50      1179.75 o                         
  -8   8   2       9737.72      10486.00       306.25 o                         
  -7   8   2     203528.70     199967.50      3186.23 o                         
  -6   8   2      32551.05      33420.69       622.65 o                         
  -5   8   2      59607.21      60513.23      1266.58 o                         
  -4   8   2     638339.75     606106.38     13233.95 o                         
  -3   8   2     150268.47     149979.44      4206.89 o                         
  -2   8   2     675219.81     648979.31     17374.42 o                         
  -1   8   2      96349.07     101198.00      1419.97 o                         
   0   8   2     648143.88     610299.00      9438.14 o                         
   1   8   2      69819.14      68955.30      1000.11 o                         
   2   8   2      24082.00      23741.10       455.54 o                         
   3   8   2      39115.03      39504.43       691.51 o                         
   4   8   2      10046.36      10307.19       306.98 o                         
   5   8   2      53134.30      54503.95      1080.91 o                         
   6   8   2       3778.56       3655.51       261.49 o                         
   7   8   2      21294.74      22527.53       814.32 o                         
   8   8   2     111632.51     108232.98      2553.50 o                         
   9   8   2      43147.35      43093.52      1490.62 o                         
  10   8   2      71451.94      69997.16      2232.10 o                         
 -15   9   2         74.24       -132.86       485.59 o                         
 -14   9   2        110.07        375.58       207.95 o                         
 -13   9   2        223.55        225.72       132.32 o                         
 -12   9   2       1291.47       1477.69       177.26 o                         
 -11   9   2         12.67         33.42       111.77 o                         
 -10   9   2       1153.41       1257.43       297.50 o                         
  -9   9   2        649.24        559.42       108.89 o                         
  -8   9   2       4169.71       4157.08       184.88 o                         
  -7   9   2         95.06         96.70        62.57 o                         
  -6   9   2       2801.15       2767.30       127.62 o                         
  -5   9   2        528.43        543.12        81.87 o                         
  -4   9   2       4691.35       3688.00       264.13 o                         
  -3   9   2        232.44        262.85        52.37 o                         
  -2   9   2       1886.38       1936.17       173.03 o                         
  -1   9   2       1725.98       1577.55        78.70 o                         
   0   9   2       5844.49       5321.52       165.37 o                         
   1   9   2        772.19        754.51        78.46 o                         
   2   9   2        925.76       1060.30        98.45 o                         
   3   9   2        389.00        296.94        81.32 o                         
   4   9   2       3134.37       3023.23       221.42 o                         
   5   9   2         33.48       -108.22       119.56 o                         
   6   9   2       1121.31        953.71       134.17 o                         
   7   9   2         30.58         52.12       127.66 o                         
   8   9   2       1121.52        983.17       199.52 o                         
   9   9   2         74.42        412.02       294.80 o                         
  10   9   2        213.89        205.32       352.23 o                         
 -15  10   2          1.00        -64.52       471.60 o                         
 -14  10   2       4223.61       4506.24       333.93 o                         
 -13  10   2       1384.66       1662.54       187.13 o                         
 -12  10   2      50249.02      51908.71      1057.28 o                         
 -11  10   2         46.64        247.39       114.89 o                         
 -10  10   2      93495.14      93741.34      1968.61 o                         
  -9  10   2      58222.72      60875.13      1184.51 o                         
  -8  10   2     288929.72     279763.28      4421.77 o                         
  -7  10   2     301216.69     294670.81      5035.91 o                         
  -6  10   2        329.57        807.02       164.80 o                         
  -5  10   2     362980.38     358405.91      6885.48 o                         
  -4  10   2      67204.52      66862.13      2010.56 o                         
  -3  10   2      53334.73      54249.83      1242.53 o                         
  -2  10   2        265.19        621.85       142.51 o                         
  -1  10   2      59660.70      61268.74      1063.38 o                         
   0  10   2     349485.09     341760.47      4958.73 o                         
   1  10   2      19686.55      18978.99       382.29 o                         
   2  10   2     179899.27     178622.00      2872.08 o                         
   3  10   2      79609.98      80691.33      1207.08 o                         
   4  10   2      52513.75      52783.97       845.78 o                         
   5  10   2     100423.30      99692.83      1888.52 o                         
   6  10   2      15025.09      15869.65       399.76 o                         
   7  10   2      26360.31      27847.59       648.83 o                         
   8  10   2      13872.08      13478.05       417.96 o                         
   9  10   2       3893.63       3386.05       606.62 o                         
 -15  11   2        361.13        -62.98       476.32 o                         
 -14  11   2        550.57        402.16       141.85 o                         
 -13  11   2        186.64         93.49       148.13 o                         
 -12  11   2        115.25         57.65       125.92 o                         
 -11  11   2        478.74        278.81       132.48 o                         
 -10  11   2        656.84        597.08       140.39 o                         
  -9  11   2         56.79        190.64       105.55 o                         
  -8  11   2        312.58        264.75        79.92 o                         
  -7  11   2        292.44        223.24        83.77 o                         
  -6  11   2       3533.41       3419.76       180.62 o                         
  -5  11   2          4.24         29.22        94.01 o                         
  -4  11   2        604.44        715.09       307.07 o                         
  -3  11   2       2450.80       2253.48       128.25 o                         
  -2  11   2       3784.19       3350.47       164.76 o                         
  -1  11   2        202.71        157.83        68.85 o                         
   0  11   2         17.18         97.70        69.90 o                         
   1  11   2        477.67        412.42        91.66 o                         
   2  11   2       2155.56       2022.94       132.21 o                         
   3  11   2         47.69        142.51        85.65 o                         
   4  11   2        197.05        232.00       112.34 o                         
   5  11   2        145.91         45.94       101.01 o                         
   6  11   2        757.17        713.16       139.43 o                         
   7  11   2        176.79        276.82       146.86 o                         
   8  11   2         35.95         40.36       123.64 o                         
   9  11   2        173.14         48.89       361.52 o                         
 -15  12   2      51800.05      53282.29      1740.49 o                         
 -14  12   2       2280.64       2336.54       169.92 o                         
 -13  12   2        866.21       1054.89       162.07 o                         
 -12  12   2      85637.15      87154.49      1535.52 o                         
 -11  12   2      18031.43      18742.49       479.58 o                         
 -10  12   2       4019.60       3784.77       266.36 o                         
  -9  12   2     200220.75     199814.73      4471.76 o                         
  -8  12   2       7421.80       8122.79       365.39 o                         
  -7  12   2      29744.53      28798.96       682.25 o                         
  -6  12   2     346617.44     345143.09      5947.88 o                         
  -5  12   2      16973.68      16811.70       554.53 o                         
  -4  12   2      23797.95      24095.34       887.50 o                         
  -3  12   2     417097.69     411583.38      7845.06 o                         
  -2  12   2      35598.45      35253.53       824.21 o                         
  -1  12   2          2.29        495.26       104.80 o                         
   0  12   2     357220.03     351405.06      6057.78 o                         
   1  12   2       4623.18       5263.83       379.67 o                         
   2  12   2       3261.52       3402.49       169.03 o                         
   3  12   2     305818.34     298997.06      4747.98 o                         
   4  12   2        645.18        776.17       114.74 o                         
   5  12   2         40.10        330.99       110.99 o                         
   6  12   2      87275.55      86829.55      1419.75 o                         
   7  12   2       2533.00       2894.82       213.11 o                         
   8  12   2       6597.89       6820.88       248.91 o                         
   9  12   2       9223.17      10831.21       830.24 o                         
 -15  13   2        102.85         -6.27       216.12 o                         
 -14  13   2        613.74        548.00       164.89 o                         
 -13  13   2        127.29        163.81       142.03 o                         
 -12  13   2         20.89         -6.41       154.02 o                         
 -11  13   2        603.70        587.34       156.65 o                         
 -10  13   2       1444.82       1491.95       197.68 o                         
  -9  13   2         57.63        198.10       121.91 o                         
  -8  13   2         62.98          0.54       101.25 o                         
  -7  13   2        160.75        110.64       109.12 o                         
  -6  13   2        587.54        825.66       176.96 o                         
  -5  13   2        506.99        444.47       171.58 o                         
  -4  13   2        284.92        663.25       184.52 o                         
  -3  13   2         37.24        -39.98        81.25 o                         
  -2  13   2       2726.97       2858.07       166.91 o                         
  -1  13   2       1370.04       1169.10       123.52 o                         
   0  13   2        167.99        315.51       104.90 o                         
   1  13   2        199.28        113.22       107.28 o                         
   2  13   2       1700.43       1544.17       149.00 o                         
   3  13   2        298.05        197.04       121.17 o                         
   4  13   2         31.76        164.27       107.86 o                         
   5  13   2          0.37         78.84       116.46 o                         
   6  13   2        241.13        239.95       130.24 o                         
   7  13   2        189.93        116.47       148.64 o                         
   8  13   2         12.82         54.86       231.51 o                         
   9  13   2          3.01        -61.10       307.51 o                         
 -16  14   2       3592.22       3245.61       610.77 o                         
 -15  14   2      34097.14      36488.28      1157.90 o                         
 -14  14   2      74015.34      79825.47      1859.60 o                         
 -13  14   2       2655.02       3036.89       232.47 o                         
 -12  14   2      22959.07      23543.40       652.61 o                         
 -11  14   2      21379.13      22959.55       641.94 o                         
 -10  14   2       9042.46       9301.75       535.78 o                         
  -9  14   2      11749.88      12107.75       424.11 o                         
  -8  14   2       6796.85       6925.77       377.51 o                         
  -7  14   2     100364.92     100238.80      2084.64 o                         
  -6  14   2       2461.57       2740.41       388.23 o                         
  -5  14   2     168901.78     166604.08      3840.36 o                         
  -4  14   2      34517.76      36236.16      1027.44 o                         
  -3  14   2     204221.11     200924.84      3940.69 o                         
  -2  14   2     293328.75     292096.81      5073.22 o                         
  -1  14   2      23228.02      24583.72       595.82 o                         
   0  14   2     109538.65     109183.62      2008.24 o                         
   1  14   2      50878.52      51634.00       962.63 o                         
   2  14   2         12.36        282.77       130.24 o                         
   3  14   2       3978.17       4472.27       288.36 o                         
   4  14   2      23400.60      24724.96       490.38 o                         
   5  14   2      47312.65      48653.75       826.63 o                         
   6  14   2        887.17       1051.06       149.12 o                         
   7  14   2      79364.23      77812.99      1232.85 o                         
   8  14   2       9083.89       8550.01       551.39 o                         
 -16  15   2        276.66        660.57       522.13 o                         
 -15  15   2         23.25       -153.66       261.22 o                         
 -14  15   2        102.21        -37.17       195.47 o                         
 -13  15   2          3.34         37.44       147.92 o                         
 -12  15   2       1135.19        995.59       164.62 o                         
 -11  15   2        363.94        578.57       157.24 o                         
 -10  15   2       1826.11       1756.85       172.89 o                         
  -9  15   2         70.79        104.71       120.31 o                         
  -8  15   2       1793.51       1634.13       177.52 o                         
  -7  15   2         23.99         -2.34       107.55 o                         
  -6  15   2       2261.65       2392.59       161.49 o                         
  -5  15   2         51.02         50.82       166.21 o                         
  -4  15   2       2894.22       2749.48       234.80 o                         
  -3  15   2        831.48        559.63       109.63 o                         
  -2  15   2        216.48        343.04       100.03 o                         
  -1  15   2         21.63         70.99       101.41 o                         
   0  15   2       1633.48       1523.74       131.73 o                         
   1  15   2       1036.86       1068.62       173.43 o                         
   2  15   2       1319.88       1531.45       177.65 o                         
   3  15   2        201.57        133.84       127.87 o                         
   4  15   2        830.02        763.02       121.33 o                         
   5  15   2        376.02        386.30       143.74 o                         
   6  15   2        207.85        177.71       154.99 o                         
   7  15   2         44.76        -26.39       164.92 o                         
   8  15   2        520.17        789.47       331.88 o                         
 -16  16   2       4541.26       6099.13       736.76 o                         
 -15  16   2       8250.93       7859.51       486.56 o                         
 -14  16   2       5814.41       5616.60       268.55 o                         
 -13  16   2      10987.43      11494.47       379.27 o                         
 -12  16   2     111535.05     112932.90      2115.95 o                         
 -11  16   2      55767.82      58120.11      1291.11 o                         
 -10  16   2     158078.42     157543.36      2810.45 o                         
  -9  16   2      22139.27      23855.80       655.64 o                         
  -8  16   2     399160.06     394791.69      6832.52 o                         
  -7  16   2      48756.41      48750.60      1026.49 o                         
  -6  16   2       3075.81       2999.35       407.83 o                         
  -5  16   2      83415.11      85327.65      2582.16 o                         
  -4  16   2      11082.62      11646.22       447.97 o                         
  -3  16   2     275624.00     267057.09      4247.15 o                         
  -2  16   2       5929.60       6101.36       229.38 o                         
  -1  16   2       5728.93       6377.62       288.41 o                         
   0  16   2     393848.47     392767.44      6789.68 o                         
   1  16   2      83456.86      86642.80      1519.89 o                         
   2  16   2      43144.14      45057.10       872.46 o                         
   3  16   2      10642.63      11128.98       340.10 o                         
   4  16   2     218061.78     221471.27      3353.49 o                         
   5  16   2        543.49        904.41       128.95 o                         
   6  16   2       2305.89       2537.33       175.07 o                         
   7  16   2      36685.79      36896.09      1350.89 o                         
   8  16   2       3985.96       4603.47       665.86 o                         
 -15  17   2         66.63         46.78       207.93 o                         
 -14  17   2        483.38        457.43       171.75 o                         
 -13  17   2        659.93        534.23       174.48 o                         
 -12  17   2       1711.83       1616.07       195.70 o                         
 -11  17   2         10.17         99.21       132.23 o                         
 -10  17   2        305.29        133.83       123.60 o                         
  -9  17   2        466.30        322.76       159.95 o                         
  -8  17   2       3893.95       3875.46       255.75 o                         
  -7  17   2        131.21        170.46       154.48 o                         
  -6  17   2       1998.08       1946.69       227.73 o                         
  -5  17   2         65.30        -17.17       126.95 o                         
  -4  17   2       3939.73       3686.75       190.74 o                         
  -3  17   2          0.69         38.80       107.36 o                         
  -2  17   2       1242.23       1471.78       168.24 o                         
  -1  17   2        236.98        297.71       149.86 o                         
   0  17   2       4251.31       4546.11       389.07 o                         
   1  17   2        307.77        257.82       119.57 o                         
   2  17   2        422.70        548.33       138.13 o                         
   3  17   2         76.02         71.32       145.74 o                         
   4  17   2       1339.53       1332.25       165.91 o                         
   5  17   2         54.95        144.81       159.13 o                         
   6  17   2        545.43        888.14       188.68 o                         
   7  17   2         26.55       -204.57       455.61 o                         
 -16  18   2      17879.80      17354.88       590.22 o                         
 -15  18   2       9093.27      10378.47      1095.10 o                         
 -14  18   2       4664.10       4660.78       350.55 o                         
 -13  18   2      43551.26      45775.13       990.76 o                         
 -12  18   2         57.54        263.09       166.70 o                         
 -11  18   2       4720.37       4701.06       230.77 o                         
 -10  18   2         88.02          8.90       203.29 o                         
  -9  18   2      31495.77      32393.79       849.36 o                         
  -8  18   2      81338.45      82852.49      1822.54 o                         
  -7  18   2         58.85        266.37       140.62 o                         
  -6  18   2     307673.62     304202.59      6866.14 o                         
  -5  18   2      49625.92      50571.16      1075.01 o                         
  -4  18   2      56969.70      59183.23      1101.48 o                         
  -3  18   2     218207.19     219235.64      3895.03 o                         
  -2  18   2      16863.58      17283.76       478.44 o                         
  -1  18   2      23527.35      25590.61       758.26 o                         
   0  18   2      36439.96      36625.96       761.90 o                         
   1  18   2       3314.32       3179.73       181.92 o                         
   2  18   2       7696.75       8234.82       345.22 o                         
   3  18   2      32956.93      34646.98       736.07 o                         
   4  18   2      24529.35      25379.57       560.84 o                         
   5  18   2       4960.55       4682.58       249.22 o                         
   6  18   2      50412.20      52534.15      1429.96 o                         
   7  18   2       4091.93       4298.80       486.27 o                         
 -15  19   2        324.75        317.82       226.75 o                         
 -14  19   2        595.38        953.24       200.06 o                         
 -13  19   2          8.37        -20.64       169.57 o                         
 -12  19   2        305.87        272.99       151.78 o                         
 -11  19   2        827.47        739.86       179.09 o                         
 -10  19   2       1337.02       1021.26       201.19 o                         
  -9  19   2        335.69        265.08       165.18 o                         
  -8  19   2        121.27        -11.46       152.40 o                         
  -7  19   2        678.38        694.39       165.08 o                         
  -6  19   2        721.49        657.31       189.45 o                         
  -5  19   2          4.22         10.78       145.34 o                         
  -4  19   2        274.08        254.30       121.34 o                         
  -3  19   2        455.05        480.62        92.43 o                         
  -2  19   2       2414.51       2228.97       202.21 o                         
  -1  19   2         28.31        113.56       170.08 o                         
   0  19   2        180.78        231.48       145.20 o                         
   1  19   2        489.57        620.15       174.24 o                         
   2  19   2        856.28        595.51       160.33 o                         
   3  19   2         58.22        108.69       160.64 o                         
   4  19   2        105.40        123.67       169.01 o                         
   5  19   2         46.85         81.56       186.04 o                         
   6  19   2        175.61        199.55       349.73 o                         
 -15  20   2       1421.94       1280.40       234.64 o                         
 -14  20   2      65622.02      66768.75      1371.19 o                         
 -13  20   2       8342.13       8302.85       366.75 o                         
 -12  20   2       1845.83       1772.90       214.52 o                         
 -11  20   2      66918.89      69003.16      1529.30 o                         
 -10  20   2        476.22        493.12       168.52 o                         
  -9  20   2       1460.24       1650.56       184.12 o                         
  -8  20   2      40513.48      41599.25      1262.66 o                         
  -7  20   2       7919.51       8100.02       365.01 o                         
  -6  20   2        582.34        691.77       207.45 o                         
  -5  20   2      86050.15      86256.24      1528.19 o                         
  -4  20   2       4292.44       4253.94       230.76 o                         
  -3  20   2       6899.06       7501.68       389.82 o                         
  -2  20   2     165946.66     168204.56      2788.77 o                         
  -1  20   2        410.72        670.57       166.36 o                         
   0  20   2        885.34       1051.15       172.34 o                         
   1  20   2     125334.14     126922.70      2381.83 o                         
   2  20   2       2980.30       3313.00       223.61 o                         
   3  20   2       6606.35       6775.96       296.73 o                         
   4  20   2      55545.29      56801.64       975.56 o                         
   5  20   2         16.92        368.57       230.56 o                         
 -15  21   2         48.13        116.80       295.04 o                         
 -14  21   2        190.85        343.98       202.93 o                         
 -13  21   2        238.03        280.15       201.72 o                         
 -12  21   2          0.54        131.23       197.74 o                         
 -11  21   2         52.66        127.99       176.94 o                         
 -10  21   2       1430.83       1403.26       230.59 o                         
  -9  21   2        191.12        140.68       152.23 o                         
  -8  21   2         67.06        119.99       149.02 o                         
  -7  21   2        203.51        142.12       200.45 o                         
  -6  21   2        921.43        646.54       186.03 o                         
  -5  21   2         51.46         25.53       127.01 o                         
  -4  21   2          9.22        -16.67       103.18 o                         
  -3  21   2        118.70         -8.48       137.25 o                         
  -2  21   2        370.91        359.54       137.08 o                         
  -1  21   2        711.32        568.01       151.92 o                         
   0  21   2         46.30        -75.81       169.26 o                         
   1  21   2         18.30        175.30       188.90 o                         
   2  21   2        647.81        704.62       194.86 o                         
   3  21   2        361.44        574.37       181.80 o                         
   4  21   2         11.24        113.50       211.67 o                         
   5  21   2          1.69        322.35       511.27 o                         
 -15  22   2       5334.07       4885.57       436.71 o                         
 -14  22   2       3838.02       3879.00       291.49 o                         
 -13  22   2      72998.30      73404.20      1631.76 o                         
 -12  22   2       4862.02       5245.07       357.10 o                         
 -11  22   2       6517.43       7100.37       440.67 o                         
 -10  22   2     111769.64     113370.91      1984.04 o                         
  -9  22   2       6082.86       6771.76       488.53 o                         
  -8  22   2       9841.85      10047.33       355.25 o                         
  -7  22   2      24166.45      24916.93       846.56 o                         
  -6  22   2         21.94        140.00       158.84 o                         
  -5  22   2      12745.54      13292.87       533.46 o                         
  -4  22   2      19610.48      20942.55       435.76 o                         
  -3  22   2      50391.15      52368.92      1027.51 o                         
  -2  22   2       2721.60       2847.17       285.85 o                         
  -1  22   2      58486.29      60513.80      1087.86 o                         
   0  22   2       7812.56       8698.86       635.78 o                         
   1  22   2      51904.55      55065.66      1118.46 o                         
   2  22   2      21149.00      21148.08       568.22 o                         
   3  22   2       3061.20       3727.17       359.54 o                         
   4  22   2      33121.88      32969.23       938.16 o                         
 -15  23   2          1.99         90.38       313.62 o                         
 -14  23   2        234.52        110.23       220.98 o                         
 -13  23   2         64.17         71.56       189.00 o                         
 -12  23   2        804.85        737.27       215.59 o                         
 -11  23   2         91.62        -33.47       187.95 o                         
 -10  23   2        299.08        458.47       181.24 o                         
  -9  23   2        107.79        167.35       164.03 o                         
  -8  23   2        797.81        824.35       184.03 o                         
  -7  23   2        382.31        521.69       227.79 o                         
  -6  23   2        772.93        648.72       139.46 o                         
  -5  23   2        118.10         83.67       149.02 o                         
  -4  23   2       2345.47       2455.16       145.25 o                         
  -3  23   2        498.41        736.25       166.41 o                         
  -2  23   2        263.36        293.10       173.42 o                         
  -1  23   2          1.36        -65.12       178.35 o                         
   0  23   2        970.83        736.71       189.02 o                         
   1  23   2        295.04        329.03       201.06 o                         
   2  23   2        108.65         94.74       211.21 o                         
   3  23   2        116.73        268.47       246.47 o                         
 -15  24   2       1723.87       1826.80       373.60 o                         
 -14  24   2       3401.59       3027.24       442.28 o                         
 -13  24   2      35421.63      35783.62       835.12 o                         
 -12  24   2      12450.62      12818.02       543.37 o                         
 -11  24   2      48691.64      48808.12      1001.83 o                         
 -10  24   2       3729.62       3659.06       349.89 o                         
  -9  24   2      28926.83      30271.99      1098.01 o                         
  -8  24   2     207292.22     205767.89      3759.03 o                         
  -7  24   2      47868.31      47673.10      1744.80 o                         
  -6  24   2      82538.13      82962.24      1627.33 o                         
  -5  24   2      24194.87      24433.38       636.23 o                         
  -4  24   2     114143.65     115396.25      1878.78 o                         
  -3  24   2          1.60        295.74       162.90 o                         
  -2  24   2       2324.78       2798.06       219.91 o                         
  -1  24   2       6686.55       7012.94       328.99 o                         
   0  24   2      10979.58      11641.86       414.07 o                         
   1  24   2      18605.73      18663.70       535.46 o                         
   2  24   2       1286.74       1275.13       281.91 o                         
   3  24   2      12358.29      12085.86       817.43 o                         
 -14  25   2        547.70        439.49       291.89 o                         
 -13  25   2         82.23        262.50       226.62 o                         
 -12  25   2       1813.56       1730.20       284.13 o                         
 -11  25   2         10.86        -75.80       218.55 o                         
 -10  25   2        539.45        608.50       215.55 o                         
  -9  25   2        712.76        563.65       199.38 o                         
  -8  25   2       1223.89       1072.97       238.05 o                         
  -7  25   2         41.27        271.43       181.44 o                         
  -6  25   2        621.08        473.54       157.43 o                         
  -5  25   2          3.15        -66.83       140.33 o                         
  -4  25   2       1279.43        976.09       177.47 o                         
  -3  25   2         29.29         72.84       195.39 o                         
  -2  25   2        747.76        778.82       196.88 o                         
  -1  25   2         84.84        347.19       194.94 o                         
   0  25   2       1399.74       1234.99       224.07 o                         
   1  25   2        101.83        169.90       254.25 o                         
   2  25   2        185.97        266.77       303.60 o                         
 -14  26   2      38578.79      38411.37      1191.15 o                         
 -13  26   2      16283.35      15258.67       671.34 o                         
 -12  26   2      20244.83      20024.61       693.93 o                         
 -11  26   2      21416.51      21398.95       643.78 o                         
 -10  26   2       9281.27      10473.75       612.87 o                         
  -9  26   2      26395.93      26549.15       857.74 o                         
  -8  26   2       1572.46       1822.78       350.13 o                         
  -7  26   2       2142.96       2293.90       360.71 o                         
  -6  26   2       1907.04       2032.57       170.59 o                         
  -5  26   2      11155.69      11225.33       540.39 o                         
  -4  26   2      42464.13      41882.52       976.17 o                         
  -3  26   2       6037.00       6422.79       318.40 o                         
  -2  26   2      82738.45      83065.82      1444.16 o                         
  -1  26   2      33726.50      34470.29       746.62 o                         
   0  26   2      16426.57      17329.91       631.81 o                         
   1  26   2      21162.02      20021.54       788.14 o                         
 -14  27   2        151.84         47.66       306.49 o                         
 -13  27   2          2.72        105.88       287.29 o                         
 -12  27   2        136.21          4.55       265.39 o                         
 -11  27   2        125.41         66.12       232.51 o                         
 -10  27   2        718.61        449.49       238.06 o                         
  -9  27   2         13.59        221.60       202.02 o                         
  -8  27   2        337.97        350.59       189.70 o                         
  -7  27   2        268.83        150.87       166.76 o                         
  -6  27   2        477.19        250.41       146.67 o                         
  -5  27   2         87.46        -56.56       189.58 o                         
  -4  27   2         64.15        -64.20       187.33 o                         
  -3  27   2        260.09        423.23       205.63 o                         
  -2  27   2        305.95        149.77       198.55 o                         
  -1  27   2         91.32        235.10       258.98 o                         
   0  27   2         13.69         28.68       305.23 o                         
 -13  28   2      15941.97      12757.86      2829.38 o                         
 -12  28   2       1654.79       1986.47       280.30 o                         
 -11  28   2       5479.10       4930.90       351.35 o                         
 -10  28   2      55203.52      57368.74      1409.53 o                         
  -9  28   2       4117.84       3927.06       290.07 o                         
  -8  28   2       2389.86       2375.29       259.27 o                         
  -7  28   2      83979.95      82986.12      1431.30 o                         
  -6  28   2       8019.97       7762.60       363.23 o                         
  -5  28   2       3027.23       3567.00       324.02 o                         
  -4  28   2      66113.41      66492.29      1311.92 o                         
  -3  28   2       5893.40       6083.03       375.98 o                         
  -2  28   2       3622.26       3926.10       317.09 o                         
  -1  28   2      36599.53      37384.07      1947.74 o                         
 -13  29   2         21.60        749.02       531.88 o                         
 -12  29   2          4.75        327.81       487.12 o                         
 -11  29   2        158.46        179.81       365.80 o                         
 -10  29   2        244.87         58.18       296.65 o                         
  -9  29   2        233.50        194.22       200.84 o                         
  -8  29   2          3.98       -210.78       215.12 o                         
  -7  29   2          1.07          1.28       172.05 o                         
  -6  29   2        633.48        290.36       145.65 o                         
  -5  29   2        174.13         87.85       258.13 o                         
  -4  29   2         67.55        -64.71       321.64 o                         
  -3  29   2         51.12        148.77       339.94 o                         
  -2  29   2        224.60        566.23       454.92 o                         
 -12  30   2      11549.42       9588.66       704.95 o                         
 -11  30   2      28790.23      26851.00      1854.96 o                         
 -10  30   2         13.68        -40.74       305.79 o                         
  -9  30   2      41809.11      39880.79      1780.83 o                         
  -8  30   2      34301.21      31922.37      1460.52 o                         
  -7  30   2       7402.15       6737.15       547.77 o                         
  -6  30   2       7708.83       7606.82       531.36 o                         
  -5  30   2        700.10        657.98       286.49 o                         
  -4  30   2       7029.46       6817.57       535.01 o                         
  -3  30   2       1013.50       1074.23       470.12 o                         
 -11  31   2          5.09        428.24       365.67 o                         
 -10  31   2        257.46        390.55       356.80 o                         
  -9  31   2          0.41        -84.65       364.85 o                         
  -8  31   2        200.74       -104.08       291.78 o                         
  -7  31   2         64.67        156.81       254.24 o                         
  -6  31   2        193.96         65.69       356.17 o                         
  -5  31   2         22.95       -155.50       419.12 o                         
  -8  32   2       5251.11       3884.90       723.84 o                         
   1   0   3       2440.82       2045.36       194.29 o                         
   2   0   3       4293.62       4473.67       275.00 o                         
   3   0   3       8639.08       8668.57       278.10 o                         
   4   0   3      12227.44      11760.35       334.01 o                         
   5   0   3       1792.05       1933.95       232.05 o                         
   6   0   3      33795.01      32596.20       823.35 o                         
   7   0   3      13449.60      13809.88       504.18 o                         
   8   0   3        175.96        343.22       174.66 o                         
   9   0   3      21391.50      20652.62       440.38 o                         
  10   0   3       5422.38       5242.27       396.66 o                         
  11   0   3      14974.01      16395.27       702.31 o                         
  12   0   3        331.03         90.85       445.02 o                         
 -12   1   3        670.02        828.38       347.71 o                         
 -11   1   3       1825.99       2015.82       325.91 o                         
 -10   1   3       1348.43       1407.65       106.47 o                         
  -9   1   3        144.34        172.35        82.53 o                         
  -8   1   3        750.90        624.17       106.10 o                         
  -7   1   3         76.99        113.69        94.44 o                         
  -6   1   3       4458.92       4005.64       197.54 o                         
  -5   1   3         57.83         98.08        62.64 o                         
  -4   1   3        219.03        331.01        67.84 o                         
  -3   1   3       8421.94       7159.61       286.29 o                         
  -2   1   3       2095.38       1852.49       186.49 o                         
  -1   1   3       4678.55       4722.81       290.37 o                         
   0   1   3         21.80         36.55        78.09 o                         
   1   1   3       5044.95       4348.31       354.57 o                         
   2   1   3       5861.12       5420.71       571.62 o                         
   3   1   3        420.85        538.61        78.98 o                         
   4   1   3         94.81        127.20        70.19 o                         
   5   1   3      12118.61      11146.39       315.39 o                         
   6   1   3       2038.03       1798.34       163.05 o                         
   7   1   3        773.53        985.13       144.64 o                         
   8   1   3       1319.30       1175.00       111.82 o                         
   9   1   3        327.67        396.41        95.86 o                         
  10   1   3        270.62        840.30       369.46 o                         
  11   1   3        666.04        412.90       388.49 o                         
  12   1   3        342.88        490.76       587.80 o                         
 -13   2   3       9737.24       9215.45       846.37 o                         
 -12   2   3        953.53       1446.67       373.27 o                         
 -11   2   3      71618.51      70773.70      1936.73 o                         
 -10   2   3      73501.70      73405.35      1401.81 o                         
  -9   2   3        965.86       1084.83       124.66 o                         
  -8   2   3      15910.87      15817.01       429.78 o                         
  -7   2   3      43572.30      44119.32      1091.11 o                         
  -6   2   3     145917.22     140033.00      2814.27 o                         
  -5   2   3        514.24        818.84       148.48 o                         
  -4   2   3       9845.25      10188.33       372.00 o                         
  -3   2   3     309832.81     294920.16      5679.14 o                         
  -2   2   3     103338.07     110621.26      3439.58 o                         
  -1   2   3       3709.36       3543.80       248.91 o                         
   0   2   3       2782.19       2521.38       258.16 o                         
   1   2   3     100564.82     104826.12      2412.04 o                         
   2   2   3     367420.69     342522.22      5412.12 o                         
   3   2   3      59555.99      58520.22      1638.61 o                         
   4   2   3      10201.18      10602.71       306.34 o                         
   5   2   3      99481.78     100019.11      2437.74 o                         
   6   2   3      37907.56      38283.04       874.44 o                         
   7   2   3        546.85        612.22       104.83 o                         
   8   2   3       9056.45      10598.93      1161.82 o                         
   9   2   3      30477.64      31007.93       741.90 o                         
  10   2   3      38940.70      39944.68      1578.39 o                         
  11   2   3       2207.69       1990.46       442.60 o                         
  12   2   3       2279.56       2097.96       685.85 o                         
 -14   3   3        577.96        905.08       488.67 o                         
 -13   3   3        160.99        328.36       465.86 o                         
 -12   3   3       1456.68       2563.69       637.09 o                         
 -11   3   3       5794.19       5396.55       496.79 o                         
 -10   3   3       1138.33       1032.51       115.52 o                         
  -9   3   3      11266.88      11033.11       327.32 o                         
  -8   3   3       1142.26       1007.01       118.46 o                         
  -7   3   3      13363.34      11961.33       697.21 o                         
  -6   3   3       1878.84       2093.60       195.22 o                         
  -5   3   3       1171.84       1188.31        90.16 o                         
  -4   3   3       1387.32       1323.80       114.60 o                         
  -3   3   3       4651.71       3778.21       185.97 o                         
  -2   3   3       5855.84       5462.66       279.04 o                         
  -1   3   3       2011.77       2404.98       206.43 o                         
   0   3   3        601.07        683.18        86.83 o                         
   1   3   3      15100.89      13773.01       384.22 o                         
   2   3   3       2024.61       1756.91       102.00 o                         
   3   3   3       2673.35       2576.09       165.56 o                         
   4   3   3       1331.29       1407.83        99.97 o                         
   5   3   3       7319.82       6360.52       331.75 o                         
   6   3   3       6161.93       6121.38       269.68 o                         
   7   3   3       2356.35       2254.32       133.69 o                         
   8   3   3        290.48        167.94        91.68 o                         
   9   3   3       9288.95       9117.03       262.31 o                         
  10   3   3        735.26        668.36       387.30 o                         
  11   3   3       1180.55       1303.43       463.41 o                         
  12   3   3        221.08        509.34       620.65 o                         
 -14   4   3        534.47        880.38       521.59 o                         
 -13   4   3      24398.05      25726.60      1485.53 o                         
 -12   4   3       1492.76       1288.60       343.66 o                         
 -11   4   3      39639.09      38725.51      1169.08 o                         
 -10   4   3        311.29        561.32       123.10 o                         
  -9   4   3      34887.12      36247.22       802.69 o                         
  -8   4   3       1647.17       1580.31       138.95 o                         
  -7   4   3     159992.27     161738.33      3663.21 o                         
  -6   4   3      30051.93      31420.81       726.63 o                         
  -5   4   3     194943.02     194565.44      3806.96 o                         
  -4   4   3       5769.00       5924.76       222.20 o                         
  -3   4   3     361541.81     353889.00      7876.12 o                         
  -2   4   3       4213.62       4640.51       424.13 o                         
  -1   4   3      99947.54     102553.59      1883.83 o                         
   0   4   3       4194.57       5162.89       226.76 o                         
   1   4   3     309383.88     300523.69      5169.32 o                         
   2   4   3       5142.16       5620.97       160.70 o                         
   3   4   3     108069.27     105129.45      1635.08 o                         
   4   4   3      21024.16      20096.37       469.97 o                         
   5   4   3      56927.50      58484.38      1428.70 o                         
   6   4   3      15776.30      15352.20       387.50 o                         
   7   4   3      83749.84      81781.66      1692.32 o                         
   8   4   3      15111.58      14640.02       403.18 o                         
   9   4   3      89702.95      89542.22      2101.61 o                         
  10   4   3       9149.59       9122.48       452.21 o                         
  11   4   3      26144.52      24361.37      1189.85 o                         
 -14   5   3       3989.07       3081.74       587.95 o                         
 -13   5   3        363.08       1247.97       822.91 o                         
 -12   5   3       1334.37       1440.23       364.86 o                         
 -11   5   3        302.22        613.04       187.36 o                         
 -10   5   3        120.85        136.79       128.23 o                         
  -9   5   3       1809.07       1494.73       173.40 o                         
  -8   5   3       4753.18       4976.07       247.06 o                         
  -7   5   3       7725.61       7439.87       244.13 o                         
  -6   5   3        207.96        196.71        85.96 o                         
  -5   5   3      33532.76      31639.85       836.55 o                         
  -4   5   3        855.03        922.07        88.67 o                         
  -3   5   3      11552.77      11435.46       394.15 o                         
  -2   5   3       8063.19       7184.01       266.01 o                         
  -1   5   3      13456.04      12609.18       301.22 o                         
   0   5   3          0.36         20.45        55.82 o                         
   1   5   3       4343.42       4475.26       170.88 o                         
   2   5   3        801.17        809.63        73.21 o                         
   3   5   3      13686.65      12874.82       476.98 o                         
   4   5   3         13.86         82.16        79.71 o                         
   5   5   3       2203.18       1985.91       207.48 o                         
   6   5   3       1492.54       1055.24       198.24 o                         
   7   5   3       2913.42       2442.07       170.82 o                         
   8   5   3        606.25        631.85       107.95 o                         
   9   5   3        189.70         64.99        88.70 o                         
  10   5   3        351.10        656.75       426.15 o                         
  11   5   3       2828.03       3390.54       715.25 o                         
 -14   6   3      36960.37      42091.80      2089.79 o                         
 -13   6   3      16597.74      18345.30       925.47 o                         
 -12   6   3       2042.57       2287.16       251.29 o                         
 -11   6   3       3285.95       3444.50       693.68 o                         
 -10   6   3      82944.13      83547.77      2649.71 o                         
  -9   6   3     176146.44     171646.66      4011.95 o                         
  -8   6   3      14246.58      14667.81       493.41 o                         
  -7   6   3      43161.58      42367.37       949.35 o                         
  -6   6   3     166001.08     168921.06      2736.86 o                         
  -5   6   3     109666.88     108075.41      2225.04 o                         
  -4   6   3      61157.07      60390.42      1297.85 o                         
  -3   6   3       7146.04       7488.01       412.93 o                         
  -2   6   3     323225.62     311325.78      6072.03 o                         
  -1   6   3     363133.84     350268.38      6065.72 o                         
   0   6   3       7055.86       7672.98       263.98 o                         
   1   6   3      10689.70      10823.97       259.76 o                         
   2   6   3     205678.53     198285.41      2757.58 o                         
   3   6   3     161950.27     158697.59      2255.26 o                         
   4   6   3        773.03        894.19       103.95 o                         
   5   6   3       1694.12       1614.58       137.32 o                         
   6   6   3      54645.38      53343.20      1220.68 o                         
   7   6   3      32678.90      32624.29       772.64 o                         
   8   6   3        213.12        204.69       185.34 o                         
   9   6   3        597.91        642.73       107.20 o                         
  10   6   3      18446.47      16757.13      1032.90 o                         
  11   6   3       9582.34       9358.00      1027.52 o                         
 -15   7   3        345.26        975.11       498.36 o                         
 -14   7   3        148.61        314.73       477.41 o                         
 -13   7   3       8681.67       8718.65       487.44 o                         
 -12   7   3       1320.31       1589.15       166.27 o                         
 -11   7   3       1046.73        748.50       284.52 o                         
 -10   7   3      11771.62      11058.04       447.47 o                         
  -9   7   3        301.73        311.82       140.31 o                         
  -8   7   3       1646.65       1285.49       173.65 o                         
  -7   7   3       2889.47       2741.24       154.51 o                         
  -6   7   3        861.22        719.19        91.01 o                         
  -5   7   3       3305.98       3228.31       273.82 o                         
  -4   7   3       4295.70       4138.24       247.47 o                         
  -3   7   3       1267.68       1526.40       153.19 o                         
  -2   7   3        763.61        719.58       144.87 o                         
  -1   7   3      17088.03      16148.53       328.79 o                         
   0   7   3        848.26        840.92        80.14 o                         
   1   7   3       2318.78       2665.32       112.45 o                         
   2   7   3       2627.91       2370.98       125.11 o                         
   3   7   3       2229.21       2227.45       120.10 o                         
   4   7   3          8.81         60.44       116.90 o                         
   5   7   3        818.38        945.42       127.81 o                         
   6   7   3        352.05        360.46       117.37 o                         
   7   7   3       2184.57       2081.60       206.59 o                         
   8   7   3        193.16        137.31       165.33 o                         
   9   7   3         65.08         21.88       105.97 o                         
  10   7   3        336.13        206.08       235.49 o                         
 -15   8   3       1161.18       2006.29       529.05 o                         
 -14   8   3        362.21        580.37       379.07 o                         
 -13   8   3        942.92       1028.23       146.78 o                         
 -12   8   3        170.34        343.36       136.24 o                         
 -11   8   3       4686.56       5264.42       264.22 o                         
 -10   8   3       3022.76       3036.46       198.71 o                         
  -9   8   3        141.24        308.42       124.95 o                         
  -8   8   3      12800.04      12542.83       368.42 o                         
  -7   8   3       1174.40       1482.89       133.38 o                         
  -6   8   3      18519.09      19019.35       424.18 o                         
  -5   8   3       9349.92       9206.13       307.90 o                         
  -4   8   3      14127.32      13126.18       579.12 o                         
  -3   8   3       9172.95       9019.42       423.51 o                         
  -2   8   3       6938.91       6942.58       578.97 o                         
  -1   8   3      65641.13      64931.98      1116.04 o                         
   0   8   3      11165.91      10617.10       275.90 o                         
   1   8   3        108.15        114.74        56.64 o                         
   2   8   3      28899.11      28926.72       452.29 o                         
   3   8   3      39611.91      39012.04       715.33 o                         
   4   8   3      12034.33      11774.26       332.66 o                         
   5   8   3       3718.17       3788.48       232.98 o                         
   6   8   3        125.85        245.95       121.24 o                         
   7   8   3       2090.95       2126.07       171.68 o                         
   8   8   3       6242.52       7233.21       267.62 o                         
   9   8   3        211.86        373.59       111.30 o                         
  10   8   3         43.00        380.61       538.93 o                         
 -15   9   3        724.84        603.10       451.65 o                         
 -14   9   3        904.06        894.91       180.83 o                         
 -13   9   3        142.35        176.08       143.86 o                         
 -12   9   3       3818.78       4327.02       249.90 o                         
 -11   9   3       3915.42       3937.73       212.96 o                         
 -10   9   3       1282.61       1506.27       159.73 o                         
  -9   9   3      10878.21      10847.33       469.24 o                         
  -8   9   3       1783.80       1686.40       125.70 o                         
  -7   9   3       8359.82       8226.16       352.84 o                         
  -6   9   3       4306.14       4387.28       341.25 o                         
  -5   9   3       1231.10       1227.61       131.80 o                         
  -4   9   3       1649.15       1573.50       196.10 o                         
  -3   9   3        260.48        505.25       123.40 o                         
  -2   9   3       4135.68       3271.39       345.10 o                         
  -1   9   3         60.39        168.53        53.16 o                         
   0   9   3       3867.65       3715.80       144.21 o                         
   1   9   3       4303.03       4353.25       136.13 o                         
   2   9   3       1893.68       1608.78        95.58 o                         
   3   9   3        477.98        659.52        88.63 o                         
   4   9   3          2.55        -96.12       104.14 o                         
   5   9   3       2375.11       2092.92       157.28 o                         
   6   9   3       1401.35       1256.12       153.04 o                         
   7   9   3          7.89        127.31       166.01 o                         
   8   9   3         77.43        -18.56       153.65 o                         
   9   9   3       1138.42       1276.86       191.54 o                         
 -15  10   3      14674.62      16240.87      1074.21 o                         
 -14  10   3        678.07        867.07       157.64 o                         
 -13  10   3        542.91        826.29       181.98 o                         
 -12  10   3       1482.28       1439.57       191.11 o                         
 -11  10   3      18533.66      19773.17       540.15 o                         
 -10  10   3      55487.45      55908.30      1449.35 o                         
  -9  10   3       2495.06       3091.12       181.84 o                         
  -8  10   3        739.95        994.51       149.04 o                         
  -7  10   3      56247.36      57871.56      1133.97 o                         
  -6  10   3     101708.69     102035.36      2120.64 o                         
  -5  10   3        648.97        253.64       203.24 o                         
  -4  10   3          8.66        189.46       166.02 o                         
  -3  10   3     195631.00     195206.67      5560.05 o                         
  -2  10   3     107262.32     106819.52      2190.12 o                         
  -1  10   3      12130.58      11972.85       252.81 o                         
   0  10   3       1495.41       2351.17       266.64 o                         
   1  10   3     146787.83     146318.67      2227.67 o                         
   2  10   3     157836.42     158604.56      2227.63 o                         
   3  10   3      14292.11      13917.67       327.02 o                         
   4  10   3         85.10        340.41       122.38 o                         
   5  10   3      55207.55      55312.87      1053.62 o                         
   6  10   3     134814.84     133892.20      2721.34 o                         
   7  10   3          2.38        135.49       143.51 o                         
   8  10   3         57.00        168.81       214.61 o                         
   9  10   3      46808.98      46396.61      1352.12 o                         
 -15  11   3       3472.95       3177.89       393.27 o                         
 -14  11   3       2116.29       1891.49       209.12 o                         
 -13  11   3          0.67        158.18       173.15 o                         
 -12  11   3       2224.57       2478.87       239.21 o                         
 -11  11   3        226.47        173.56       154.84 o                         
 -10  11   3       4182.01       3898.65       433.10 o                         
  -9  11   3          5.51         38.47        79.29 o                         
  -8  11   3       8112.16       7498.65       315.75 o                         
  -7  11   3      18028.42      15867.40       400.06 o                         
  -6  11   3       6403.23       6221.11       311.30 o                         
  -5  11   3      23380.86      22000.70       741.00 o                         
  -4  11   3       1979.00       1949.74       463.56 o                         
  -3  11   3      20599.36      19383.96       778.28 o                         
  -2  11   3         31.68         60.69        65.04 o                         
  -1  11   3        601.60        712.73        70.02 o                         
   0  11   3        916.91        993.98        92.84 o                         
   1  11   3       3762.93       3563.06       157.88 o                         
   2  11   3       3595.61       3383.99       126.31 o                         
   3  11   3       1236.35       1491.37       164.05 o                         
   4  11   3        462.53        429.44       136.07 o                         
   5  11   3       3558.77       3665.82       220.09 o                         
   6  11   3       1437.64       1588.95       207.66 o                         
   7  11   3        365.70        413.32       146.15 o                         
   8  11   3         97.12        -47.47       190.84 o                         
   9  11   3       1048.95        584.64       377.97 o                         
 -15  12   3      26418.19      26479.61       648.13 o                         
 -14  12   3       5449.62       5229.11       343.66 o                         
 -13  12   3       8509.07       9070.79       364.98 o                         
 -12  12   3       2077.73       2139.17       369.78 o                         
 -11  12   3     133194.38     138205.77      2842.29 o                         
 -10  12   3        199.09        421.44       139.54 o                         
  -9  12   3      51852.59      52948.21      1048.43 o                         
  -8  12   3      15445.66      15460.65       398.39 o                         
  -7  12   3      34618.27      35742.52       755.29 o                         
  -6  12   3      31783.74      31108.21       749.76 o                         
  -5  12   3     148827.92     145549.27      4193.69 o                         
  -4  12   3      29129.21      29903.95       895.34 o                         
  -3  12   3     158840.52     162269.45      3693.90 o                         
  -2  12   3      21775.18      21190.84       528.27 o                         
  -1  12   3     100557.97     101797.05      1583.57 o                         
   0  12   3      32943.61      32830.56       610.94 o                         
   1  12   3      44713.60      47420.25       832.70 o                         
   2  12   3       1050.84       1154.79       126.78 o                         
   3  12   3     174948.44     169582.11      2392.31 o                         
   4  12   3       2159.86       2618.59       209.62 o                         
   5  12   3      19372.13      19734.91       499.82 o                         
   6  12   3       2526.62       2763.56       183.87 o                         
   7  12   3      37024.79      37938.05       913.31 o                         
   8  12   3      13013.86      13474.67       774.93 o                         
   9  12   3       9846.43       9088.26       868.22 o                         
 -15  13   3       2495.26       2485.90       369.13 o                         
 -14  13   3          2.37        -35.36       186.01 o                         
 -13  13   3      15678.23      15685.24       610.06 o                         
 -12  13   3       1615.50       1526.19       237.01 o                         
 -11  13   3       5370.85       5283.25       739.41 o                         
 -10  13   3      14960.33      13854.74       343.71 o                         
  -9  13   3       2150.44       1809.99       232.74 o                         
  -8  13   3       2144.16       2388.97       158.06 o                         
  -7  13   3       1112.77       1218.38       101.27 o                         
  -6  13   3         64.53         41.76        64.28 o                         
  -5  13   3       2617.09       2198.53       405.67 o                         
  -4  13   3       8647.44       8242.51       296.01 o                         
  -3  13   3       7748.94       7447.33       298.19 o                         
  -2  13   3          3.25         36.32        74.38 o                         
  -1  13   3      27800.94      27094.55       616.15 o                         
   0  13   3        138.15        140.95        86.55 o                         
   1  13   3       5349.73       5532.08       195.44 o                         
   2  13   3       2239.13       2051.89       142.48 o                         
   3  13   3       2765.49       2612.74       208.73 o                         
   4  13   3         84.76        127.70        94.78 o                         
   5  13   3       1346.62       1067.84       174.56 o                         
   6  13   3         35.79        122.03       138.02 o                         
   7  13   3       2507.98       2245.18       206.19 o                         
   8  13   3         68.70        -50.80       290.14 o                         
   9  13   3        511.27        150.47       484.62 o                         
 -15  14   3        810.45        882.44       407.98 o                         
 -14  14   3      29345.44      29192.39       783.85 o                         
 -13  14   3      35818.66      37095.30       837.22 o                         
 -12  14   3         47.31        312.36       169.89 o                         
 -11  14   3       2009.43       2667.96       310.37 o                         
 -10  14   3      35247.37      35542.74       704.78 o                         
  -9  14   3      82656.65      81725.71      1422.65 o                         
  -8  14   3        276.52        561.74       100.83 o                         
  -7  14   3      12740.23      13149.77       477.01 o                         
  -6  14   3      48568.82      50706.17      1363.18 o                         
  -5  14   3     163137.94     161517.83      3425.61 o                         
  -4  14   3      44248.96      44283.94      1138.36 o                         
  -3  14   3        701.44       1057.80       145.51 o                         
  -2  14   3      62103.52      63605.18      1201.89 o                         
  -1  14   3      37864.84      37963.29       749.18 o                         
   0  14   3      11824.30      11816.67       334.06 o                         
   1  14   3      15957.82      15474.23       373.85 o                         
   2  14   3      39279.42      39541.47       695.32 o                         
   3  14   3      80052.94      80023.47      1247.95 o                         
   4  14   3       5040.35       4781.68       222.57 o                         
   5  14   3       1776.23       1761.95       163.72 o                         
   6  14   3       9268.21       9238.19       424.87 o                         
   7  14   3      28565.86      29191.97       706.80 o                         
   8  14   3        130.88        301.01       307.56 o                         
 -15  15   3       2593.91       3081.33       616.59 o                         
 -14  15   3          3.83         58.45       177.28 o                         
 -13  15   3         40.60        197.96       162.12 o                         
 -12  15   3       4910.76       5063.31       390.09 o                         
 -11  15   3       2504.66       2630.66       220.14 o                         
 -10  15   3          3.67        104.13       111.75 o                         
  -9  15   3      20057.29      19643.02       487.76 o                         
  -8  15   3       1881.57       1783.37       132.93 o                         
  -7  15   3       3681.73       3677.08       244.16 o                         
  -6  15   3      20430.01      20088.48       596.85 o                         
  -5  15   3        604.82        614.28        87.13 o                         
  -4  15   3       1034.44        985.11       129.87 o                         
  -3  15   3       3297.60       3146.06       175.51 o                         
  -2  15   3         50.00         51.99        67.32 o                         
  -1  15   3       1328.26       1028.86       134.51 o                         
   0  15   3       2771.56       2831.87       174.37 o                         
   1  15   3        928.93       1016.76       137.24 o                         
   2  15   3        253.53        263.21       116.59 o                         
   3  15   3       5248.95       5556.39       287.13 o                         
   4  15   3          0.84         89.08       146.72 o                         
   5  15   3        239.37        289.13       112.15 o                         
   6  15   3        611.16        571.58       165.58 o                         
   7  15   3        507.03        436.47       225.92 o                         
   8  15   3         18.31         40.12       334.98 o                         
 -15  16   3        403.25        547.45       237.26 o                         
 -14  16   3      15629.77      16886.74       468.69 o                         
 -13  16   3         53.48        108.57       158.30 o                         
 -12  16   3       5408.48       5985.30       272.83 o                         
 -11  16   3        416.47        780.94       186.47 o                         
 -10  16   3      17409.38      17799.50       469.07 o                         
  -9  16   3       8334.78       9135.09       408.93 o                         
  -8  16   3          1.31         47.85       110.73 o                         
  -7  16   3      15519.14      15115.63       575.42 o                         
  -6  16   3       2323.33       2399.70       143.69 o                         
  -5  16   3      12618.20      12500.95       385.10 o                         
  -4  16   3       8293.27       8639.33       279.55 o                         
  -3  16   3       1098.36       1167.61       130.54 o                         
  -2  16   3      17277.53      18119.61       920.45 o                         
  -1  16   3        634.93        724.52       137.61 o                         
   0  16   3        369.88        483.31       135.88 o                         
   1  16   3       1066.63       1118.07       157.93 o                         
   2  16   3         36.77        417.63       135.02 o                         
   3  16   3       4127.96       4337.20       255.90 o                         
   4  16   3        220.59        261.71       162.87 o                         
   5  16   3        303.74        359.00       152.99 o                         
   6  16   3       5344.25       5340.38       269.28 o                         
   7  16   3        608.06       1252.66       680.31 o                         
 -15  17   3       2271.51       2576.83       337.37 o                         
 -14  17   3       4110.62       4047.44       263.49 o                         
 -13  17   3        275.78        449.80       168.09 o                         
 -12  17   3       2061.01       2465.88       203.45 o                         
 -11  17   3       3965.05       4388.90       367.10 o                         
 -10  17   3       2757.10       2753.24       164.72 o                         
  -9  17   3        353.01        321.46       115.69 o                         
  -8  17   3       8618.89       9036.10       327.57 o                         
  -7  17   3       7921.75       7720.45       356.23 o                         
  -6  17   3       4033.49       3708.65       175.77 o                         
  -5  17   3      10232.50      10176.20       364.71 o                         
  -4  17   3       1968.03       2163.49       146.95 o                         
  -3  17   3       6647.03       6435.13       331.00 o                         
  -2  17   3       1189.87       1077.22       150.97 o                         
  -1  17   3         80.73        289.63       137.39 o                         
   0  17   3       1031.72       1280.10       167.07 o                         
   1  17   3         19.80        118.38       129.46 o                         
   2  17   3       1899.14       2001.33       221.55 o                         
   3  17   3        214.77        257.11       166.07 o                         
   4  17   3        346.18        392.38       158.03 o                         
   5  17   3       1082.26       1303.18       189.83 o                         
   6  17   3        718.59        441.28       194.98 o                         
   7  17   3         14.96         65.45       481.21 o                         
 -15  18   3      10570.75      10814.10       556.00 o                         
 -14  18   3      45364.19      46047.97      1006.85 o                         
 -13  18   3        530.57        514.64       174.05 o                         
 -12  18   3       1331.43       1040.99       148.15 o                         
 -11  18   3      85663.55      86935.59      1664.71 o                         
 -10  18   3      29262.17      29464.66      1088.30 o                         
  -9  18   3      24460.72      24535.12       653.04 o                         
  -8  18   3       1673.34       2009.43       254.22 o                         
  -7  18   3      35537.05      35806.05       825.45 o                         
  -6  18   3     169884.73     165687.64      2717.62 o                         
  -5  18   3         14.76        213.98       108.28 o                         
  -4  18   3       4696.18       5163.57       295.27 o                         
  -3  18   3      51225.44      51148.45       941.82 o                         
  -2  18   3      81251.22      81384.09      1587.35 o                         
  -1  18   3       9342.57       9425.01       573.35 o                         
   0  18   3      20047.34      20557.47       625.71 o                         
   1  18   3      72728.07      76359.38      1516.60 o                         
   2  18   3      37560.81      37817.24       809.29 o                         
   3  18   3       1858.46       2233.92       189.87 o                         
   4  18   3        854.44       1018.18       178.48 o                         
   5  18   3        654.49        635.57       181.40 o                         
   6  18   3      26497.94      28105.11       911.96 o                         
 -15  19   3       4114.52       4259.12       428.88 o                         
 -14  19   3       1624.03       1966.51       217.32 o                         
 -13  19   3      10531.75      10029.08       369.50 o                         
 -12  19   3       1843.50       1883.82       171.70 o                         
 -11  19   3       9874.68      10136.67       537.63 o                         
 -10  19   3       4731.73       5412.82       335.01 o                         
  -9  19   3         32.05        177.98       126.05 o                         
  -8  19   3       2461.33       2390.62       206.84 o                         
  -7  19   3        771.65        802.34       159.50 o                         
  -6  19   3       3523.96       3045.19       163.62 o                         
  -5  19   3         31.28        -71.20       109.26 o                         
  -4  19   3       8395.50       8284.92       306.16 o                         
  -3  19   3      10020.99       9596.69       518.70 o                         
  -2  19   3       4337.27       4480.76       243.80 o                         
  -1  19   3       7231.83       7930.30       436.94 o                         
   0  19   3        304.85        539.32       210.79 o                         
   1  19   3       4732.62       4311.55       326.14 o                         
   2  19   3         16.43        -82.54       166.68 o                         
   3  19   3         97.58        136.25       172.79 o                         
   4  19   3         21.43        305.49       179.89 o                         
   5  19   3        668.90        620.73       208.61 o                         
   6  19   3        803.15       1156.01       542.12 o                         
 -15  20   3      14203.30      13973.17       659.09 o                         
 -14  20   3         18.20        111.64       216.36 o                         
 -13  20   3      16776.85      16867.79       496.72 o                         
 -12  20   3       7438.83       7758.65       282.15 o                         
 -11  20   3      38791.87      41094.29      1125.62 o                         
 -10  20   3       4926.00       5108.05       302.90 o                         
  -9  20   3      71687.80      71625.59      1854.05 o                         
  -8  20   3        104.82        221.83       160.03 o                         
  -7  20   3      78680.27      78571.44      1302.43 o                         
  -6  20   3       1821.60       1663.49       141.91 o                         
  -5  20   3      56015.52      56282.07      1160.40 o                         
  -4  20   3        187.44        787.42       150.57 o                         
  -3  20   3      31792.01      33568.75       842.25 o                         
  -2  20   3      14816.91      15387.17       463.19 o                         
  -1  20   3      31764.86      32424.79       986.91 o                         
   0  20   3       5004.54       4970.08       319.23 o                         
   1  20   3      74195.45      75825.78      1386.56 o                         
   2  20   3        916.12       1119.66       175.47 o                         
   3  20   3      16005.02      16650.18       446.94 o                         
   4  20   3        252.28        367.91       197.55 o                         
   5  20   3      15669.10      16020.03       925.66 o                         
 -15  21   3       1148.58       1451.24       326.25 o                         
 -14  21   3        149.95         80.87       238.99 o                         
 -13  21   3        186.19        119.96       157.22 o                         
 -12  21   3       5492.67       5692.65       285.18 o                         
 -11  21   3       4376.21       3866.64       225.87 o                         
 -10  21   3        502.92        467.45       157.64 o                         
  -9  21   3      22594.76      21684.00       806.83 o                         
  -8  21   3       1343.88       1323.68       227.30 o                         
  -7  21   3       8391.28       7891.57       353.26 o                         
  -6  21   3       9173.30       8973.94       329.63 o                         
  -5  21   3        976.77        693.80       136.40 o                         
  -4  21   3        947.95       1230.42       170.04 o                         
  -3  21   3        566.81        780.98       177.34 o                         
  -2  21   3        128.64        196.83       173.39 o                         
  -1  21   3       1792.89       1911.57       505.77 o                         
   0  21   3       2760.38       3085.37       284.47 o                         
   1  21   3       2132.51       2284.68       245.86 o                         
   2  21   3         72.03         64.04       175.12 o                         
   3  21   3       4645.07       4600.10       263.25 o                         
   4  21   3          1.14        250.60       233.52 o                         
 -15  22   3        184.02        699.78       381.70 o                         
 -14  22   3      11386.90      10575.54       484.13 o                         
 -13  22   3      27217.86      28278.14       709.33 o                         
 -12  22   3       2222.02       2387.48       193.35 o                         
 -11  22   3      13404.22      14170.99       569.55 o                         
 -10  22   3      77786.15      76641.80      1988.05 o                         
  -9  22   3      41811.68      41907.57      1075.36 o                         
  -8  22   3       3152.76       2850.27       272.07 o                         
  -7  22   3       4411.74       4894.88       285.15 o                         
  -6  22   3      23246.21      23283.55       756.75 o                         
  -5  22   3     138089.39     137682.30      2553.14 o                         
  -4  22   3       1543.58       1469.37       192.53 o                         
  -3  22   3        226.44        188.99       178.17 o                         
  -2  22   3      93335.62      94742.92      2365.71 o                         
  -1  22   3      41451.53      41667.23      1222.34 o                         
   0  22   3      13004.33      13807.28       519.20 o                         
   1  22   3        834.41       1021.69       203.97 o                         
   2  22   3      27120.81      27076.93       672.19 o                         
   3  22   3      36451.13      38323.57       847.49 o                         
   4  22   3        892.23        524.99       266.58 o                         
 -15  23   3       1373.82       1606.70       350.89 o                         
 -14  23   3       9504.05      10133.36       483.16 o                         
 -13  23   3         44.09        -20.86       204.78 o                         
 -12  23   3       1416.63       1353.04       185.57 o                         
 -11  23   3       4801.72       4790.21       256.75 o                         
 -10  23   3         13.15        159.84       200.28 o                         
  -9  23   3        203.60        192.25       207.49 o                         
  -8  23   3       7557.95       6761.50       466.88 o                         
  -7  23   3       2100.57       1950.00       222.83 o                         
  -6  23   3         11.48         37.60       140.22 o                         
  -5  23   3      14455.84      14086.57       494.09 o                         
  -4  23   3        431.33        756.19       169.35 o                         
  -3  23   3       2355.02       2605.67       292.96 o                         
  -2  23   3       6047.36       6336.77       348.26 o                         
  -1  23   3        280.72        357.17       192.76 o                         
   0  23   3        359.66        396.69       199.12 o                         
   1  23   3        618.59        963.23       222.63 o                         
   2  23   3         16.23        438.31       240.61 o                         
   3  23   3        256.90        209.21       245.39 o                         
 -14  24   3        288.77        393.29       224.71 o                         
 -13  24   3       1772.91       1975.99       245.29 o                         
 -12  24   3       1012.59       1217.26       190.82 o                         
 -11  24   3       1008.61       1160.91       184.29 o                         
 -10  24   3       1823.06       2023.57       233.86 o                         
  -9  24   3       2289.38       2503.83       250.96 o                         
  -8  24   3        917.03       1053.44       180.09 o                         
  -7  24   3       2112.19       2077.30       192.58 o                         
  -6  24   3       1622.25       1699.60       212.65 o                         
  -5  24   3          2.75       -107.08       183.33 o                         
  -4  24   3       8923.72       9368.80       376.91 o                         
  -3  24   3        685.54       1055.64       240.65 o                         
  -2  24   3       7385.30       7897.26       407.00 o                         
  -1  24   3       2357.60       2199.75       245.74 o                         
   0  24   3        169.13        387.37       212.54 o                         
   1  24   3       9043.56       9138.29       421.80 o                         
   2  24   3        824.63       1040.13       287.75 o                         
 -14  25   3       1072.41       1099.50       241.52 o                         
 -13  25   3       6939.63       6846.03       388.65 o                         
 -12  25   3       1585.18       1696.49       272.53 o                         
 -11  25   3       3694.40       3638.47       321.71 o                         
 -10  25   3       5479.70       6207.47       358.20 o                         
  -9  25   3        452.88        422.86       139.77 o                         
  -8  25   3       1971.64       2225.83       239.30 o                         
  -7  25   3       2328.70       2405.98       259.61 o                         
  -6  25   3       1788.76       1847.60       273.90 o                         
  -5  25   3        494.73        547.13       141.24 o                         
  -4  25   3       3824.42       4130.09       322.70 o                         
  -3  25   3       2149.70       2236.83       332.32 o                         
  -2  25   3       1218.38       1279.99       244.00 o                         
  -1  25   3       2497.76       2954.66       255.47 o                         
   0  25   3        244.53        222.76       226.10 o                         
   1  25   3        995.11       1222.68       340.07 o                         
   2  25   3         42.79         33.59       293.30 o                         
 -14  26   3      11160.40       9765.71       432.21 o                         
 -13  26   3        987.83        958.19       251.65 o                         
 -12  26   3       7549.72       7272.87       412.03 o                         
 -11  26   3      24669.83      24463.03       837.07 o                         
 -10  26   3      14215.60      14716.18       608.38 o                         
  -9  26   3        488.94        364.54       150.84 o                         
  -8  26   3         70.25        335.74       181.56 o                         
  -7  26   3       8599.39       8556.42       346.37 o                         
  -6  26   3      33680.95      34405.57       834.16 o                         
  -5  26   3         11.47         44.51       182.69 o                         
  -4  26   3         55.75        305.45       182.97 o                         
  -3  26   3      17787.60      18837.54       632.27 o                         
  -2  26   3      25216.92      26788.84       722.30 o                         
  -1  26   3       2290.62       2708.76       323.94 o                         
   0  26   3        444.30        157.89       282.37 o                         
   1  26   3      12673.27      12707.80       565.14 o                         
 -13  27   3        197.71        289.86       247.61 o                         
 -12  27   3       3974.03       3828.88       339.45 o                         
 -11  27   3       4632.90       4506.02       361.35 o                         
 -10  27   3       3813.48       3829.45       276.76 o                         
  -9  27   3       8695.86       8648.33       323.42 o                         
  -8  27   3       1042.52        677.94       202.03 o                         
  -7  27   3       6553.56       6419.85       293.15 o                         
  -6  27   3       1610.65       1444.04       201.17 o                         
  -5  27   3         67.93        103.46       203.11 o                         
  -4  27   3        782.22        982.05       210.62 o                         
  -3  27   3         56.38        411.21       237.95 o                         
  -2  27   3       2184.44       2358.32       295.50 o                         
  -1  27   3         48.72         98.74       294.31 o                         
   0  27   3       1094.71       1267.67       543.42 o                         
 -13  28   3      11853.41      11110.84       936.34 o                         
 -12  28   3        689.50        954.78       491.94 o                         
 -11  28   3      35849.51      34288.26      1146.06 o                         
 -10  28   3        137.31        404.19       264.23 o                         
  -9  28   3        792.09       1286.74       293.76 o                         
  -8  28   3       5319.34       5691.29       324.87 o                         
  -7  28   3      27386.81      27794.04       678.12 o                         
  -6  28   3      11802.16      11858.86       457.37 o                         
  -5  28   3      48095.64      47713.08      1003.07 o                         
  -4  28   3         34.76          0.12       250.52 o                         
  -3  28   3       9344.49       9395.24      1459.10 o                         
  -2  28   3         27.15        592.89       446.48 o                         
  -1  28   3      12843.43      14556.45      1082.62 o                         
 -12  29   3        708.09        843.06       483.32 o                         
 -11  29   3       1605.70       1786.00       402.25 o                         
 -10  29   3        120.11        209.60       300.89 o                         
  -9  29   3        204.00         36.77       301.66 o                         
  -8  29   3       4827.47       4322.15       527.83 o                         
  -7  29   3       2824.16       2591.56       239.82 o                         
  -6  29   3        359.45        402.41       273.09 o                         
  -5  29   3       8812.34      10135.86       995.27 o                         
  -4  29   3         74.91        392.00       402.12 o                         
  -3  29   3       2228.74       1706.32       468.26 o                         
  -2  29   3       2331.63       2457.54       565.04 o                         
 -11  30   3       1097.60       1349.08       405.15 o                         
 -10  30   3      16928.22      15976.53       879.77 o                         
  -9  30   3      27586.77      24724.58      1908.67 o                         
  -8  30   3        454.57        855.26       414.53 o                         
  -7  30   3        381.49         45.39       233.49 o                         
  -6  30   3      11314.80       8953.85       963.29 o                         
  -5  30   3      15491.22      13314.72      1131.20 o                         
 -10  31   3       5934.29       5465.79       571.36 o                         
  -9  31   3         80.21        185.61       530.63 o                         
  -8  31   3        637.42       1341.93       605.26 o                         
  -7  31   3       2109.40       2660.21       661.08 o                         
  -6  31   3          0.48        -97.25       517.22 o                         
   0   0   4    2131312.75    1489311.62     39720.81 o                         
   1   0   4       5223.04       5254.70       776.18 o                         
   2   0   4      52629.08      52727.66      2059.52 o                         
   3   0   4     547878.31     514431.38      9862.24 o                         
   4   0   4      83236.55      80221.45      1685.31 o                         
   5   0   4      35538.46      34162.88       708.29 o                         
   6   0   4      27813.45      29053.04       968.02 o                         
   7   0   4       2249.85       2019.26       216.47 o                         
   8   0   4      98052.58      98083.18      1877.80 o                         
   9   0   4      70344.36      67917.91      1688.20 o                         
  10   0   4      12402.44      11897.03       348.69 o                         
  11   0   4       1676.47       1401.90       171.19 o                         
  12   0   4     118277.55     112389.02      4993.18 o                         
 -12   1   4       2581.25       2470.62      1292.65 o                         
 -11   1   4          1.41       -101.92       141.87 o                         
 -10   1   4       1019.04       1124.13       139.54 o                         
  -9   1   4       2466.38       2164.34       209.07 o                         
  -8   1   4      11081.69      10368.82       436.85 o                         
  -7   1   4        149.98        131.52       144.59 o                         
  -6   1   4       4252.76       4343.78       191.26 o                         
  -5   1   4       4399.48       3775.49       209.15 o                         
  -4   1   4      22891.32      20372.29       667.14 o                         
  -3   1   4        183.71        294.66       185.74 o                         
  -2   1   4       9054.35       8785.58       456.52 o                         
  -1   1   4       5920.74       4852.08       358.41 o                         
   0   1   4      23085.94      21868.82       727.43 o                         
   1   1   4        432.91        299.94       114.95 o                         
   2   1   4       5313.92       5241.85       352.31 o                         
   3   1   4       3679.52       3247.14       341.61 o                         
   4   1   4      15856.44      13975.26       578.32 o                         
   5   1   4        129.68        206.76       113.86 o                         
   6   1   4       3050.94       2951.33       224.67 o                         
   7   1   4          7.41         77.33       161.04 o                         
   8   1   4       7319.26       6572.50       377.72 o                         
   9   1   4        351.92        307.42       129.95 o                         
  10   1   4       2649.53       2563.99       174.49 o                         
  11   1   4        163.69         25.98       119.96 o                         
  12   1   4       2923.24       3104.65       717.09 o                         
 -12   2   4       5550.36       5395.59       614.49 o                         
 -11   2   4       2247.23       2277.65       189.13 o                         
 -10   2   4      40779.34      39753.69      1076.66 o                         
  -9   2   4       2682.72       2395.11       204.78 o                         
  -8   2   4     132658.91     136707.73      3723.52 o                         
  -7   2   4      84985.01      83573.70      2097.91 o                         
  -6   2   4     144440.78     140904.66      2544.28 o                         
  -5   2   4     309588.53     298397.22      5634.45 o                         
  -4   2   4       2546.31       2375.63       190.64 o                         
  -3   2   4     152652.09     148172.61      3523.69 o                         
  -2   2   4      37005.18      35711.39      1368.85 o                         
  -1   2   4       4893.70       4285.16       438.93 o                         
   0   2   4       6942.50       8175.58       799.95 o                         
   1   2   4      33608.92      32903.30      1090.90 o                         
   2   2   4     137953.44     134393.80      3268.56 o                         
   3   2   4      10557.54      10858.88       348.35 o                         
   4   2   4     299675.34     288449.16      4644.73 o                         
   5   2   4      72384.60      72299.13      1476.07 o                         
   6   2   4     137358.17     133534.88      2283.35 o                         
   7   2   4     217273.55     201051.98      3831.59 o                         
   8   2   4       5990.87       6052.06       351.60 o                         
   9   2   4      22233.74      22240.50       541.81 o                         
  10   2   4      17908.73      17729.52       915.60 o                         
  11   2   4       3150.02       2780.09       628.57 o                         
  12   2   4       3546.49       2004.66       721.90 o                         
 -12   3   4        208.77        113.64       211.95 o                         
 -11   3   4       1730.10       2076.93       182.31 o                         
 -10   3   4       1779.31       1444.62       199.22 o                         
  -9   3   4        328.19        247.70       128.10 o                         
  -8   3   4        496.27        398.35       183.25 o                         
  -7   3   4       3374.00       3090.59       176.19 o                         
  -6   3   4       3009.29       2816.01       185.51 o                         
  -5   3   4         79.66        133.46       107.60 o                         
  -4   3   4       2734.72       2609.80       161.61 o                         
  -3   3   4       1864.52       1748.00       189.77 o                         
  -2   3   4       6974.69       6642.15       350.59 o                         
  -1   3   4        120.10        139.09       108.52 o                         
   0   3   4       2300.32       2417.97       209.81 o                         
   1   3   4       3503.90       3284.46       186.67 o                         
   2   3   4       8398.58       8182.26       330.17 o                         
   3   3   4         32.62        131.12        92.95 o                         
   4   3   4       1460.79       1467.29       180.16 o                         
   5   3   4        841.85        706.96       134.96 o                         
   6   3   4       2581.86       2430.52       315.44 o                         
   7   3   4         11.64         94.12       146.86 o                         
   8   3   4        639.65        585.45       132.76 o                         
   9   3   4        265.26        129.25       142.53 o                         
  10   3   4       1445.49       1223.11       159.89 o                         
  11   3   4        156.22        354.67       530.90 o                         
  12   3   4         64.79       -292.23       588.25 o                         
 -12   4   4       5319.79       5722.25       597.94 o                         
 -11   4   4      49926.04      51697.03      1276.11 o                         
 -10   4   4      66564.37      67653.84      1567.25 o                         
  -9   4   4      37522.44      39412.66       882.61 o                         
  -8   4   4      34443.66      32826.70      1176.23 o                         
  -7   4   4      78476.73      78790.55      1654.87 o                         
  -6   4   4     141549.72     142563.97      2848.47 o                         
  -5   4   4       7874.81       9116.36       352.40 o                         
  -4   4   4      33692.32      33754.23       733.53 o                         
  -3   4   4     146509.17     143080.56      4531.57 o                         
  -2   4   4      53577.11      53427.25      1235.57 o                         
  -1   4   4      34042.29      35619.17       981.34 o                         
   0   4   4      61851.84      61761.31      1331.13 o                         
   1   4   4     153545.02     152450.20      3520.08 o                         
   2   4   4      40345.58      39850.41       736.53 o                         
   3   4   4     108855.27     105886.33      1692.38 o                         
   4   4   4     180836.70     174469.36      3184.32 o                         
   5   4   4      40683.34      40598.32       902.52 o                         
   6   4   4      85965.59      85352.76      1856.95 o                         
   7   4   4      80048.21      79546.09      1567.54 o                         
   8   4   4       6668.79       6337.75       314.74 o                         
   9   4   4      38229.02      37413.67       886.80 o                         
  10   4   4      24896.49      25029.61       693.79 o                         
  11   4   4        223.33         90.65       556.72 o                         
 -12   5   4        162.90        169.93       145.81 o                         
 -11   5   4        149.44        277.88       177.06 o                         
 -10   5   4       3899.73       3253.19       261.21 o                         
  -9   5   4        130.58        120.12       158.43 o                         
  -8   5   4        130.61        234.13       174.23 o                         
  -7   5   4        622.18        611.84       195.66 o                         
  -6   5   4       4157.67       4452.12       229.49 o                         
  -5   5   4       2246.33       2218.82       154.49 o                         
  -4   5   4        127.37        137.40        69.80 o                         
  -3   5   4         62.93         43.89       131.75 o                         
  -2   5   4       8976.85       8702.05       487.52 o                         
  -1   5   4       2962.35       2599.56       195.07 o                         
   0   5   4        512.19        733.95       112.22 o                         
   1   5   4        356.75        251.54        95.84 o                         
   2   5   4       8369.53       8477.45       250.96 o                         
   3   5   4       2346.78       2265.81       142.41 o                         
   4   5   4        455.54        660.98        99.64 o                         
   5   5   4         47.99         78.29       122.82 o                         
   6   5   4       3020.08       2932.29       284.60 o                         
   7   5   4       1536.99       1068.22       157.40 o                         
   8   5   4         71.48         45.22       154.06 o                         
   9   5   4        127.68        137.69       143.52 o                         
  10   5   4        578.11        633.04       215.75 o                         
  11   5   4        393.71        557.60       589.80 o                         
 -13   6   4      34262.52      32909.45      1380.41 o                         
 -12   6   4      24721.23      24638.25      1154.54 o                         
 -11   6   4       3336.43       2945.23       363.05 o                         
 -10   6   4      51171.62      50617.46      2881.23 o                         
  -9   6   4       1720.07       1636.61       209.74 o                         
  -8   6   4         79.27         66.50       139.63 o                         
  -7   6   4      13107.67      14074.00       450.97 o                         
  -6   6   4      41057.14      42603.24      1121.89 o                         
  -5   6   4     107944.41     112143.31      2432.99 o                         
  -4   6   4      12453.32      12214.86       335.10 o                         
  -3   6   4     539246.81     514472.47      9913.25 o                         
  -2   6   4     138723.34     138419.14      2532.61 o                         
  -1   6   4     142091.92     140297.12      2547.49 o                         
   0   6   4     534169.19     500127.34      7861.90 o                         
   1   6   4       1830.14       2063.55       158.08 o                         
   2   6   4       7188.18       7577.02       235.13 o                         
   3   6   4      39832.68      39487.69       706.70 o                         
   4   6   4      10343.82      10683.38       261.67 o                         
   5   6   4      39521.66      37217.14       755.71 o                         
   6   6   4      15906.12      15570.05       442.73 o                         
   7   6   4       6095.98       6539.89       440.11 o                         
   8   6   4       1391.69       1188.95       204.08 o                         
   9   6   4     108170.55     101174.56      1926.51 o                         
  10   6   4        679.21        763.60       459.77 o                         
 -14   7   4        595.42        614.78       419.92 o                         
 -13   7   4        220.24        304.05       169.73 o                         
 -12   7   4       3376.63       3007.91       235.85 o                         
 -11   7   4       1329.41       1098.60       216.49 o                         
 -10   7   4       1565.57       1230.61       218.53 o                         
  -9   7   4          0.90        121.17       230.85 o                         
  -8   7   4      13894.35      15925.51       731.67 o                         
  -7   7   4       1741.09       1753.87       207.41 o                         
  -6   7   4       6430.32       6496.98       360.58 o                         
  -5   7   4        200.37        296.62       182.73 o                         
  -4   7   4      22766.25      21916.21       668.30 o                         
  -3   7   4       2118.18       2302.54       302.93 o                         
  -2   7   4       3265.02       3262.12       200.32 o                         
  -1   7   4        119.84        200.20       102.94 o                         
   0   7   4      18282.39      17137.85       654.24 o                         
   1   7   4       5155.08       4752.79       217.04 o                         
   2   7   4       2402.47       2590.62       135.31 o                         
   3   7   4         99.89        216.73        87.23 o                         
   4   7   4      10438.93      10046.03       254.37 o                         
   5   7   4       4373.51       4080.44       207.63 o                         
   6   7   4       1242.28        986.76       172.93 o                         
   7   7   4        654.51        718.82       160.70 o                         
   8   7   4       5385.39       5167.80       308.06 o                         
   9   7   4       1513.72       1519.20       178.68 o                         
  10   7   4        831.20        360.38       515.26 o                         
 -14   8   4       1370.45       1405.58       298.10 o                         
 -13   8   4        135.74        110.48       197.48 o                         
 -12   8   4      65538.44      64186.14      1315.86 o                         
 -11   8   4      67126.33      70174.84      1607.82 o                         
 -10   8   4      22382.71      23863.43       861.64 o                         
  -9   8   4        218.78        538.98       326.06 o                         
  -8   8   4     433122.62     416069.88      8942.99 o                         
  -7   8   4      11595.64      12109.09       894.93 o                         
  -6   8   4     170379.86     173093.97      5021.38 o                         
  -5   8   4     308354.09     305889.88      6958.35 o                         
  -4   8   4      82895.65      83072.85      2061.85 o                         
  -3   8   4       2161.46       2204.21       209.91 o                         
  -2   8   4      39807.80      40036.91      1160.25 o                         
  -1   8   4       9276.77       9172.36       317.89 o                         
   0   8   4      80346.31      80876.68      1417.15 o                         
   1   8   4     307873.22     295004.88      4072.60 o                         
   2   8   4     139934.61     138134.55      1994.25 o                         
   3   8   4      12712.65      13556.96       303.50 o                         
   4   8   4     445456.25     422398.00      5743.39 o                         
   5   8   4        179.03        229.75       142.40 o                         
   6   8   4      55905.16      56084.91      1259.27 o                         
   7   8   4      74121.22      72334.36      1889.83 o                         
   8   8   4      17676.45      17551.21       503.53 o                         
   9   8   4       3024.19       3140.08       246.09 o                         
 -14   9   4       1528.75       1297.77       176.61 o                         
 -13   9   4       1458.86       1280.77       237.24 o                         
 -12   9   4       4883.76       4414.62       260.40 o                         
 -11   9   4        433.01        210.79       178.56 o                         
 -10   9   4       2543.52       1986.78       210.92 o                         
  -9   9   4       4201.79       3257.71       233.24 o                         
  -8   9   4      10286.62       9562.54       471.11 o                         
  -7   9   4        132.45         81.91       150.68 o                         
  -6   9   4       2188.44       1958.80       200.53 o                         
  -5   9   4       1651.67       1824.19       203.99 o                         
  -4   9   4      22602.12      21356.00       964.45 o                         
  -3   9   4        171.29        120.48       154.68 o                         
  -2   9   4      10840.51      10997.54       703.99 o                         
  -1   9   4       2679.88       2251.37       210.16 o                         
   0   9   4      18473.25      18152.19       405.41 o                         
   1   9   4        511.45        493.77        89.95 o                         
   2   9   4       4244.42       4344.47       165.89 o                         
   3   9   4       1833.92       1865.43       118.61 o                         
   4   9   4      12563.04      11572.73       327.47 o                         
   5   9   4        687.03        671.85       152.29 o                         
   6   9   4       1962.29       1733.47       188.23 o                         
   7   9   4        427.07        392.55       187.94 o                         
   8   9   4       4682.62       4534.10       294.51 o                         
   9   9   4        328.53        490.69       252.27 o                         
 -15  10   4       6100.49       6497.00       666.76 o                         
 -14  10   4      24348.22      24883.13      1019.79 o                         
 -13  10   4     101010.09     103258.51      2341.35 o                         
 -12  10   4       2004.20       2198.54       223.33 o                         
 -11  10   4      29083.31      29400.22       852.57 o                         
 -10  10   4      41631.50      40506.18      1096.49 o                         
  -9  10   4         21.92        129.66       146.21 o                         
  -8  10   4      40199.68      39507.61      1216.16 o                         
  -7  10   4      39661.59      38971.13      1010.19 o                         
  -6  10   4      65653.45      63928.12      1489.99 o                         
  -5  10   4      36992.45      39023.23      1012.88 o                         
  -4  10   4     301290.62     298448.66      6781.37 o                         
  -3  10   4       8611.29       9714.10       459.04 o                         
  -2  10   4     109286.36     110735.20      2260.78 o                         
  -1  10   4     312670.62     304004.47      4492.98 o                         
   0  10   4      34951.61      34611.65       612.72 o                         
   1  10   4     155473.89     152205.44      2342.39 o                         
   2  10   4      82771.95      82056.03      1250.21 o                         
   3  10   4         38.77        278.94       138.52 o                         
   4  10   4        451.20        600.30       137.31 o                         
   5  10   4      39574.46      38218.21       826.85 o                         
   6  10   4      66113.98      65813.96      1339.36 o                         
   7  10   4         27.87        256.60       174.42 o                         
   8  10   4      37537.45      37795.17       877.00 o                         
   9  10   4      23535.80      24134.91       972.32 o                         
  10  10   4      11850.88       9188.16       977.40 o                         
 -14  11   4        464.18        327.23       185.65 o                         
 -13  11   4        231.69        363.79       254.63 o                         
 -12  11   4        975.20        912.98       215.62 o                         
 -11  11   4       1020.21        861.51       164.69 o                         
 -10  11   4       3982.68       3673.54       223.86 o                         
  -9  11   4        698.39        692.42       116.79 o                         
  -8  11   4        492.52        470.08       184.86 o                         
  -7  11   4       3652.76       3858.59       269.44 o                         
  -6  11   4       4094.36       4006.85       290.22 o                         
  -5  11   4        448.72        618.46       142.24 o                         
  -4  11   4       1841.87       2234.08       234.25 o                         
  -3  11   4       1304.08       1507.13       210.05 o                         
  -2  11   4       3984.52       4271.07       213.20 o                         
  -1  11   4          3.08        138.07        80.86 o                         
   0  11   4        885.99       1019.44       105.06 o                         
   1  11   4       2047.40       1633.04       136.84 o                         
   2  11   4       7969.57       8086.70       231.54 o                         
   3  11   4         31.90         69.64        99.62 o                         
   4  11   4        210.30        383.72       119.64 o                         
   5  11   4       1256.07        936.70       130.96 o                         
   6  11   4       1497.13       1632.50       192.41 o                         
   7  11   4         51.95         -6.20       178.50 o                         
   8  11   4        204.18        456.63       198.65 o                         
   9  11   4        307.33        496.63       525.31 o                         
 -14  12   4      17352.01      17424.06       540.63 o                         
 -13  12   4      22471.18      22950.46       804.94 o                         
 -12  12   4       9515.20      10585.61       384.30 o                         
 -11  12   4      70930.81      71762.74      1554.67 o                         
 -10  12   4      56142.62      55150.20      1158.15 o                         
  -9  12   4      13964.47      14222.56       358.32 o                         
  -8  12   4      93362.16      93682.96      2067.78 o                         
  -7  12   4     148482.06     151306.45      3162.66 o                         
  -6  12   4      26050.54      25676.20       753.53 o                         
  -5  12   4     140220.89     138073.44      4214.72 o                         
  -4  12   4     152207.95     152338.84      4457.96 o                         
  -3  12   4      34432.12      35277.20       942.71 o                         
  -2  12   4     167416.44     163795.83      2984.96 o                         
  -1  12   4      66637.77      66380.20      1105.18 o                         
   0  12   4      23264.93      22916.43       496.80 o                         
   1  12   4      87322.82      85786.69      1419.87 o                         
   2  12   4      29582.38      29411.17       649.18 o                         
   3  12   4       2170.42       2417.11       298.49 o                         
   4  12   4      25436.84      25782.28       538.04 o                         
   5  12   4      30946.53      30390.36       601.74 o                         
   6  12   4      12242.74      12182.49       332.29 o                         
   7  12   4       5137.22       4955.60       286.02 o                         
   8  12   4      31895.47      32390.03      1044.13 o                         
   9  12   4      20043.86      19065.41      1336.68 o                         
 -15  13   4        599.89        612.71       283.11 o                         
 -14  13   4        541.75        675.97       211.69 o                         
 -13  13   4        198.41        109.51       221.95 o                         
 -12  13   4          7.61          8.11       157.85 o                         
 -11  13   4          1.15        272.26       149.81 o                         
 -10  13   4       2373.76       2371.05       140.26 o                         
  -9  13   4       1011.72        697.12       120.77 o                         
  -8  13   4       1256.38       1329.33       292.00 o                         
  -7  13   4        224.91         14.38       174.03 o                         
  -6  13   4       5898.88       6006.77       329.90 o                         
  -5  13   4       1375.85       1339.31       280.23 o                         
  -4  13   4        590.76        553.46       217.81 o                         
  -3  13   4        785.05        654.61       108.82 o                         
  -2  13   4       2367.71       2376.97       168.96 o                         
  -1  13   4        762.67        691.49       114.84 o                         
   0  13   4        291.75        431.59       119.95 o                         
   1  13   4        397.35        437.88       123.98 o                         
   2  13   4        952.37        878.77       141.94 o                         
   3  13   4       1697.75       1629.19       126.60 o                         
   4  13   4         94.72        265.76       114.42 o                         
   5  13   4         98.22         95.59       125.06 o                         
   6  13   4       1375.76       1324.82       153.11 o                         
   7  13   4       1148.96       1135.45       163.41 o                         
   8  13   4         57.58        257.10       302.28 o                         
 -15  14   4       5482.21       5730.18       556.05 o                         
 -14  14   4        211.84        382.11       181.42 o                         
 -13  14   4       4698.06       5643.30       872.10 o                         
 -12  14   4         23.18        235.75       155.33 o                         
 -11  14   4      68125.17      69226.23      1392.18 o                         
 -10  14   4       4979.32       5432.90       209.70 o                         
  -9  14   4      76348.64      78151.69      1378.28 o                         
  -8  14   4     202662.14     200013.95      4078.11 o                         
  -7  14   4       1863.82       1936.01       220.04 o                         
  -6  14   4      81033.85      80574.34      1627.11 o                         
  -5  14   4      80682.51      80970.16      2081.40 o                         
  -4  14   4      14089.07      14550.66       488.40 o                         
  -3  14   4       9972.54      10038.08       358.22 o                         
  -2  14   4      43293.54      43838.25       946.28 o                         
  -1  14   4     132502.20     129447.52      1911.96 o                         
   0  14   4       1351.83       1549.78       133.40 o                         
   1  14   4     133591.38     132326.17      1954.71 o                         
   2  14   4      34232.33      34633.46       688.74 o                         
   3  14   4      53162.24      52570.38      1311.28 o                         
   4  14   4      68758.97      65834.38      1146.13 o                         
   5  14   4       1955.25       2009.68       157.62 o                         
   6  14   4      22084.08      23445.50       713.82 o                         
   7  14   4        265.76        435.39       190.77 o                         
   8  14   4        111.34         80.43       525.83 o                         
 -15  15   4         30.98        180.71       517.24 o                         
 -14  15   4       1957.55       1686.79       219.71 o                         
 -13  15   4        196.28        246.66       204.16 o                         
 -12  15   4       4584.71       4311.04       245.75 o                         
 -11  15   4         39.91        159.71       111.62 o                         
 -10  15   4       1637.33       1594.89       155.43 o                         
  -9  15   4        337.38        304.20       145.80 o                         
  -8  15   4       3788.35       3595.60       232.55 o                         
  -7  15   4       2923.26       2964.98       377.56 o                         
  -6  15   4       2938.64       2730.22       219.74 o                         
  -5  15   4        529.80        298.61       197.85 o                         
  -4  15   4      12695.61      11941.70       382.59 o                         
  -3  15   4       2116.02       2041.76       126.25 o                         
  -2  15   4       5608.95       5800.18       217.35 o                         
  -1  15   4         39.03        149.12       114.45 o                         
   0  15   4       6868.32       7087.32       270.12 o                         
   1  15   4       2358.49       2184.16       161.60 o                         
   2  15   4       2125.34       2263.19       169.04 o                         
   3  15   4          2.20          8.94       148.04 o                         
   4  15   4       4371.96       4156.10       245.37 o                         
   5  15   4       2076.39       1820.53       201.47 o                         
   6  15   4        388.69        707.90       215.08 o                         
   7  15   4        126.04        438.23       318.29 o                         
 -15  16   4         57.72        449.05       325.34 o                         
 -14  16   4      27712.23      29352.99       759.60 o                         
 -13  16   4      36177.46      36251.30       948.20 o                         
 -12  16   4      18793.12      19735.89       536.64 o                         
 -11  16   4       1934.88       1833.10       147.45 o                         
 -10  16   4       7784.02       7709.24       249.38 o                         
  -9  16   4       3712.13       3788.28       240.34 o                         
  -8  16   4     100922.53      97640.55      2162.54 o                         
  -7  16   4     131555.02     131869.16      2809.53 o                         
  -6  16   4      25958.62      26475.33       756.60 o                         
  -5  16   4         54.14        280.96       205.96 o                         
  -4  16   4     438881.91     427435.94      6809.52 o                         
  -3  16   4      42599.13      42149.62       769.80 o                         
  -2  16   4      88406.96      87915.84      1553.37 o                         
  -1  16   4     218385.22     215243.09      3276.56 o                         
   0  16   4     101533.88     101200.96      1655.90 o                         
   1  16   4       2097.89       2379.65       240.03 o                         
   2  16   4      66230.03      66860.61      1093.64 o                         
   3  16   4       2807.74       2570.84       196.85 o                         
   4  16   4      66296.80      66576.37      1498.77 o                         
   5  16   4     100649.05      99255.34      2458.30 o                         
   6  16   4      17757.03      17329.79       648.85 o                         
   7  16   4       5987.63       6667.92       904.89 o                         
 -15  17   4         30.37        221.13       317.92 o                         
 -14  17   4        632.38        315.77       232.53 o                         
 -13  17   4        501.93        576.54       196.93 o                         
 -12  17   4       6586.90       6163.25       232.54 o                         
 -11  17   4         26.05         78.54       115.53 o                         
 -10  17   4       3249.24       2925.94       171.85 o                         
  -9  17   4       2999.31       2518.69       261.52 o                         
  -8  17   4      12824.16      11640.18       476.71 o                         
  -7  17   4         46.31         23.92       174.07 o                         
  -6  17   4       1315.17       1548.04       240.59 o                         
  -5  17   4       2875.07       2597.19       291.11 o                         
  -4  17   4      11742.75      11164.88       468.08 o                         
  -3  17   4        436.42        561.51       106.25 o                         
  -2  17   4       1655.55       1912.84       180.67 o                         
  -1  17   4        262.75        241.91       136.47 o                         
   0  17   4      10247.99      10218.79       325.45 o                         
   1  17   4        368.21        305.25       144.01 o                         
   2  17   4       2474.42       2586.23       253.55 o                         
   3  17   4        464.62        368.58       150.89 o                         
   4  17   4       4469.58       4385.43       295.25 o                         
   5  17   4        161.80        197.99       190.19 o                         
   6  17   4        555.51        610.45       210.75 o                         
 -15  18   4      17853.49      17480.26       820.53 o                         
 -14  18   4      22411.41      24198.10       748.49 o                         
 -13  18   4       3685.89       4401.92       299.03 o                         
 -12  18   4     100295.09     100895.55      1907.70 o                         
 -11  18   4      39079.95      39650.34      1041.91 o                         
 -10  18   4      21497.94      22311.71       557.18 o                         
  -9  18   4      68089.86      68486.16      1616.10 o                         
  -8  18   4       2792.09       2881.28       236.26 o                         
  -7  18   4      41332.81      40972.65       965.47 o                         
  -6  18   4       1359.88       1593.20       255.24 o                         
  -5  18   4         32.62        150.65        98.91 o                         
  -4  18   4        250.48        349.23       114.14 o                         
  -3  18   4      12065.26      12353.33       339.85 o                         
  -2  18   4      76656.73      74509.95      1380.56 o                         
  -1  18   4       4130.70       4145.12       286.28 o                         
   0  18   4      67187.08      65199.51      1242.73 o                         
   1  18   4      42453.39      42170.81       824.59 o                         
   2  18   4      49357.42      49029.99      1006.52 o                         
   3  18   4      27502.31      28398.91       629.41 o                         
   4  18   4        167.29         93.16       216.98 o                         
   5  18   4      27815.35      28949.35       991.86 o                         
   6  18   4        989.48       1088.28       471.50 o                         
 -15  19   4       1334.59       1568.76       275.88 o                         
 -14  19   4        407.36        438.09       237.89 o                         
 -13  19   4        269.28        250.62       176.47 o                         
 -12  19   4        361.76         30.82       156.79 o                         
 -11  19   4        519.23        544.26       129.75 o                         
 -10  19   4       2802.31       2687.35       280.96 o                         
  -9  19   4          2.76         90.09       175.71 o                         
  -8  19   4        795.30        749.49       207.70 o                         
  -7  19   4       1549.26       1298.08       211.27 o                         
  -6  19   4       5513.79       4851.70       618.82 o                         
  -5  19   4        276.63        186.00       117.72 o                         
  -4  19   4       1770.60       1858.00       138.93 o                         
  -3  19   4       1540.06       1427.96       126.82 o                         
  -2  19   4       1246.39       1104.12       170.48 o                         
  -1  19   4        104.59        194.33       156.10 o                         
   0  19   4        180.11        340.54       173.58 o                         
   1  19   4        131.88        184.93       163.43 o                         
   2  19   4       2025.69       2111.50       209.12 o                         
   3  19   4         94.26        133.82       197.73 o                         
   4  19   4        272.18        185.91       192.64 o                         
   5  19   4        134.38       -121.93       217.91 o                         
 -15  20   4      12482.22      11832.95       516.11 o                         
 -14  20   4        125.86        203.28       265.04 o                         
 -13  20   4        297.02        553.14       209.88 o                         
 -12  20   4      26258.08      25679.18       720.40 o                         
 -11  20   4      13691.56      13514.83       439.55 o                         
 -10  20   4      11617.24      12356.65       443.57 o                         
  -9  20   4      38858.42      37922.96       913.55 o                         
  -8  20   4      59095.25      58654.57      1433.19 o                         
  -7  20   4      56463.41      54259.09      1101.05 o                         
  -6  20   4      23935.24      22847.26       626.08 o                         
  -5  20   4      42035.23      41392.06       913.79 o                         
  -4  20   4      56586.81      56915.75      1065.04 o                         
  -3  20   4       8417.54       9142.26       359.73 o                         
  -2  20   4       7194.09       7500.59       307.27 o                         
  -1  20   4      18314.76      19538.39       572.98 o                         
   0  20   4      14433.03      14380.80       487.72 o                         
   1  20   4       2007.13       2519.66       264.57 o                         
   2  20   4       4175.41       4465.88       283.09 o                         
   3  20   4      33093.93      33177.36       705.65 o                         
   4  20   4       1309.30       1135.33       232.59 o                         
   5  20   4       6698.74       6359.36       536.37 o                         
 -14  21   4       1946.95       1450.82       274.77 o                         
 -13  21   4          0.35         40.67       187.11 o                         
 -12  21   4        175.36        102.47       143.52 o                         
 -11  21   4        683.25        498.81        79.81 o                         
 -10  21   4        712.33        592.54       208.83 o                         
  -9  21   4         90.56        161.73       182.75 o                         
  -8  21   4          5.36        205.49       171.93 o                         
  -7  21   4         31.49          1.97       184.37 o                         
  -6  21   4       3226.29       3084.23       265.81 o                         
  -5  21   4       2101.79       1854.81       174.45 o                         
  -4  21   4        132.89        411.51       142.17 o                         
  -3  21   4        303.76        337.27       161.69 o                         
  -2  21   4       2930.03       2752.91       206.14 o                         
  -1  21   4        720.09        487.98       198.22 o                         
   0  21   4        168.26        153.19       177.20 o                         
   1  21   4         17.56         79.35       211.94 o                         
   2  21   4        856.02        982.96       228.98 o                         
   3  21   4        275.67        239.49       207.95 o                         
   4  21   4         30.28         12.41       237.63 o                         
 -14  22   4      20032.09      20151.70       809.13 o                         
 -13  22   4         99.04        271.43       248.55 o                         
 -12  22   4       3179.56       2710.24       289.74 o                         
 -11  22   4       2383.64       2230.17       276.39 o                         
 -10  22   4       2496.79       2607.13       282.41 o                         
  -9  22   4      43159.51      42397.90       914.42 o                         
  -8  22   4       3611.07       3285.82       313.27 o                         
  -7  22   4      62527.32      60892.65      1133.97 o                         
  -6  22   4      24234.00      23944.67       732.65 o                         
  -5  22   4      64539.93      63027.43      1197.36 o                         
  -4  22   4      68866.21      66643.07      1190.77 o                         
  -3  22   4       1800.64       1591.15       191.21 o                         
  -2  22   4      36526.81      35431.86       870.30 o                         
  -1  22   4      18764.03      19082.17       584.23 o                         
   0  22   4       1959.84       2047.80       290.24 o                         
   1  22   4       5527.68       6158.38       358.98 o                         
   2  22   4      20035.45      20320.90       813.23 o                         
   3  22   4      17308.98      16992.93       585.79 o                         
 -14  23   4        529.41        593.73       219.66 o                         
 -13  23   4        118.10        -47.15       206.20 o                         
 -12  23   4       3841.42       3240.33       309.60 o                         
 -11  23   4        515.53        700.23       266.83 o                         
 -10  23   4       2440.98       2170.58       336.32 o                         
  -9  23   4        132.83        249.54       180.97 o                         
  -8  23   4       5206.29       4737.90       279.18 o                         
  -7  23   4        367.14        396.13       122.82 o                         
  -6  23   4        334.89        338.50       139.21 o                         
  -5  23   4         68.50         39.87       181.56 o                         
  -4  23   4       3429.63       3449.53       242.57 o                         
  -3  23   4       1775.55       2122.96       218.32 o                         
  -2  23   4        472.23        508.09       205.97 o                         
  -1  23   4        383.17        458.93       240.24 o                         
   0  23   4       3064.59       3162.79       298.43 o                         
   1  23   4       1091.71       1215.57       273.74 o                         
   2  23   4        454.61        425.23       238.61 o                         
   3  23   4          4.22        -50.95       277.22 o                         
 -14  24   4      16365.39      14693.11       785.79 o                         
 -13  24   4       4947.86       5142.56       426.54 o                         
 -12  24   4     112254.99     112355.87      2198.84 o                         
 -11  24   4       6360.69       6006.20       421.44 o                         
 -10  24   4       4108.78       4752.61       375.96 o                         
  -9  24   4      26260.22      25507.63       726.21 o                         
  -8  24   4      67925.76      67677.72      1623.37 o                         
  -7  24   4       1832.11       2314.02       176.99 o                         
  -6  24   4      11437.40      10646.72       448.33 o                         
  -5  24   4        126.82        497.92       183.46 o                         
  -4  24   4      18321.50      18877.09       555.75 o                         
  -3  24   4     102443.06     102192.23      2712.81 o                         
  -2  24   4      23617.64      23026.90       743.44 o                         
  -1  24   4       2688.97       2642.37       287.41 o                         
   0  24   4     116261.09     116225.39      2074.40 o                         
   1  24   4        377.26        598.62       254.05 o                         
   2  24   4      13140.39      12423.13       556.87 o                         
 -13  25   4        568.83        103.86       228.66 o                         
 -12  25   4       2515.29       2247.97       275.37 o                         
 -11  25   4        123.45        454.58       265.15 o                         
 -10  25   4       1253.71       1316.99       245.71 o                         
  -9  25   4        233.37        108.42       236.99 o                         
  -8  25   4       5674.52       5141.25       333.23 o                         
  -7  25   4        422.20        274.17       153.50 o                         
  -6  25   4       2672.46       2540.21       218.27 o                         
  -5  25   4        890.93        746.50       252.63 o                         
  -4  25   4       5331.08       5829.05       347.86 o                         
  -3  25   4         80.32        185.41       206.90 o                         
  -2  25   4        531.04        541.06       245.30 o                         
  -1  25   4        199.59        257.95       217.51 o                         
   0  25   4       2557.86       2148.49       306.61 o                         
   1  25   4        516.97        615.51       285.56 o                         
 -13  26   4        791.78        984.62       290.95 o                         
 -12  26   4        387.40        269.28       232.42 o                         
 -11  26   4      16386.70      16535.57       517.52 o                         
 -10  26   4      32221.72      32222.90       856.96 o                         
  -9  26   4        375.25        498.24       220.87 o                         
  -8  26   4      97639.82      93590.27      1810.47 o                         
  -7  26   4      23109.04      22593.38       610.36 o                         
  -6  26   4       5338.21       5324.98       320.51 o                         
  -5  26   4      36752.65      35948.98      1630.08 o                         
  -4  26   4       4048.21       4359.91       304.64 o                         
  -3  26   4       1029.42       1119.20       285.93 o                         
  -2  26   4         82.81        261.79       243.53 o                         
  -1  26   4       5069.13       5836.56       672.79 o                         
   0  26   4        344.00        -32.42       382.12 o                         
 -13  27   4        606.65        562.03       464.92 o                         
 -12  27   4        898.07        835.36       378.62 o                         
 -11  27   4        805.74        734.47       275.98 o                         
 -10  27   4        691.70        467.92       267.58 o                         
  -9  27   4         77.60        304.91       239.58 o                         
  -8  27   4        200.66        132.74       267.40 o                         
  -7  27   4        233.25        -78.04       252.31 o                         
  -6  27   4       1560.70       1264.66       162.45 o                         
  -5  27   4         11.76        152.69       204.47 o                         
  -4  27   4        942.98       1005.52       243.34 o                         
  -3  27   4        203.97        -49.34       389.20 o                         
  -2  27   4       1491.97       1731.50       475.17 o                         
  -1  27   4          8.70        313.36       466.26 o                         
 -12  28   4      12755.06      11081.65       982.92 o                         
 -11  28   4      21206.62      17691.39       903.50 o                         
 -10  28   4        666.19        796.83       597.28 o                         
  -9  28   4      21973.03      20738.70      1504.06 o                         
  -8  28   4      19107.01      18756.26      1948.96 o                         
  -7  28   4         17.64          0.00       406.55 o                         
  -6  28   4      28061.19      28002.37      1396.12 o                         
  -5  28   4      21606.24      22072.25      1595.69 o                         
  -4  28   4        100.38        199.56       518.79 o                         
 -11  29   4        146.90         74.07       353.20 o                         
 -10  29   4       1829.72       1751.52       439.93 o                         
  -9  29   4          5.42       -139.99       388.83 o                         
  -8  29   4         83.24         50.65       390.30 o                         
  -7  29   4        381.74        123.59       198.81 o                         
  -6  29   4        551.84       -105.08       577.19 o                         
  -5  29   4        297.40       -104.72       550.75 o                         
 -10  30   4       5296.89       5123.49       648.04 o                         
  -9  30   4       1048.84        476.72       420.90 o                         
  -8  30   4       6078.47       6822.10       914.88 o                         
  -7  30   4        177.35        521.56       567.30 o                         
  -6  30   4      19896.31      18381.72      1434.06 o                         
  -5  30   4       9939.94       9483.22      1075.49 o                         
   1   0   5       3706.69       4378.52       306.56 o                         
   2   0   5      16859.32      17308.40       766.81 o                         
   3   0   5       3414.39       3847.32       283.92 o                         
   4   0   5        555.61        642.72       119.47 o                         
   5   0   5       9252.64       9266.53       325.72 o                         
   6   0   5      13651.73      13931.52       444.46 o                         
   7   0   5        143.90        518.26       183.91 o                         
   8   0   5       3370.81       3344.17       251.22 o                         
   9   0   5      10767.95      11171.81       418.14 o                         
  10   0   5          3.23        152.70       186.24 o                         
  11   0   5      20849.34      20335.33       501.93 o                         
  12   0   5        584.69        788.98       653.81 o                         
 -13   1   5        415.99       -557.50       650.94 o                         
 -12   1   5          9.43          0.69       262.85 o                         
 -11   1   5        792.75       1006.69       179.72 o                         
 -10   1   5       3478.49       3277.20       432.03 o                         
  -9   1   5       1271.04       1192.45       192.61 o                         
  -8   1   5        160.38          8.93       161.02 o                         
  -7   1   5      12620.23      11752.53       408.90 o                         
  -6   1   5        708.44        621.45       150.84 o                         
  -5   1   5       1453.88       1401.84       141.97 o                         
  -4   1   5       4430.18       3976.11       353.43 o                         
  -3   1   5       6341.76       6211.02       377.94 o                         
  -2   1   5       7037.33       7640.68       475.90 o                         
  -1   1   5         91.66         82.25       150.71 o                         
   0   1   5          1.88        138.29       106.60 o                         
   1   1   5      11172.82      11272.25       470.90 o                         
   2   1   5       3967.45       5375.92       392.78 o                         
   3   1   5        285.93        289.87       146.17 o                         
   4   1   5         50.46        126.94        99.80 o                         
   5   1   5       1668.50       1820.76       175.19 o                         
   6   1   5       6451.08       5812.74       404.29 o                         
   7   1   5          9.32        -51.55       114.96 o                         
   8   1   5       2178.31       2183.73       264.70 o                         
   9   1   5       3333.17       3045.68       279.84 o                         
  10   1   5       4299.44       3954.84       386.96 o                         
  11   1   5       1671.22       1190.23       352.81 o                         
  12   1   5          2.47          2.09       157.73 o                         
 -12   2   5         46.65        130.10       226.42 o                         
 -11   2   5      40115.26      38910.23      1021.39 o                         
 -10   2   5      22279.39      22754.73       733.81 o                         
  -9   2   5       1125.18       1427.53       223.18 o                         
  -8   2   5      11795.44      11661.39       433.10 o                         
  -7   2   5       7383.87       7493.08       433.06 o                         
  -6   2   5     157700.98     149262.86      2740.93 o                         
  -5   2   5        739.20       1101.08       128.66 o                         
  -4   2   5      13857.28      14241.08       424.81 o                         
  -3   2   5     262004.44     250594.77      5079.07 o                         
  -2   2   5      19037.73      18756.23       830.52 o                         
  -1   2   5       1147.45       1309.08       169.90 o                         
   0   2   5       2376.24       2340.44       174.80 o                         
   1   2   5      16272.14      17418.70       617.14 o                         
   2   2   5     110727.97     112560.77      3752.39 o                         
   3   2   5       7373.95       7851.43       335.62 o                         
   4   2   5       2166.96       2340.85       172.80 o                         
   5   2   5      24085.94      24260.29       618.63 o                         
   6   2   5      46425.34      46490.31      1001.53 o                         
   7   2   5        445.70        352.10       163.64 o                         
   8   2   5      18303.30      18670.22       567.53 o                         
   9   2   5      29508.86      30267.39       869.57 o                         
  10   2   5      23460.97      22403.40       585.83 o                         
  11   2   5       6831.15       6591.12       835.60 o                         
  12   2   5        129.84        -91.87       587.23 o                         
 -12   3   5       3504.27       2592.61       335.32 o                         
 -11   3   5       3476.94       3051.18       263.41 o                         
 -10   3   5         62.29         -5.15       176.89 o                         
  -9   3   5         12.35        122.37       178.95 o                         
  -8   3   5         67.33        203.97       197.52 o                         
  -7   3   5      10642.22       9668.26       422.87 o                         
  -6   3   5       5803.22       5540.94       279.40 o                         
  -5   3   5      13177.03      12678.12       606.92 o                         
  -4   3   5        666.51        631.12       115.72 o                         
  -3   3   5      34248.91      33532.43      1059.98 o                         
  -2   3   5       2839.14       2912.91       308.69 o                         
  -1   3   5      13413.43      12305.19       734.00 o                         
   0   3   5        920.15        999.26       142.92 o                         
   1   3   5      30142.40      28385.94       853.33 o                         
   2   3   5       4338.32       3471.83       259.26 o                         
   3   3   5       6120.96       6351.58       270.27 o                         
   4   3   5        538.22        481.00       122.31 o                         
   5   3   5      18166.64      17821.98       525.58 o                         
   6   3   5        963.69        918.32       154.84 o                         
   7   3   5       3225.66       2970.97       277.61 o                         
   8   3   5          0.21         32.86       164.38 o                         
   9   3   5       2315.83       2346.47       258.68 o                         
  10   3   5       2939.80       2387.70       229.87 o                         
  11   3   5        356.14        451.56       234.54 o                         
 -13   4   5      12652.06      11959.63       704.73 o                         
 -12   4   5         12.25         53.84       197.43 o                         
 -11   4   5      36336.18      37031.77       994.40 o                         
 -10   4   5        181.63        328.14       172.00 o                         
  -9   4   5      39289.95      40284.57      1152.71 o                         
  -8   4   5       4457.92       4246.06       213.85 o                         
  -7   4   5      74769.76      73902.70      1454.67 o                         
  -6   4   5       1819.24       2531.82       324.92 o                         
  -5   4   5      45375.21      44642.87      1482.43 o                         
  -4   4   5       6937.55       6714.74       281.29 o                         
  -3   4   5     102959.05      98601.42      2523.43 o                         
  -2   4   5      17134.09      18809.01      1269.70 o                         
  -1   4   5      15825.45      16486.41       725.95 o                         
   0   4   5      17070.01      17373.15       626.26 o                         
   1   4   5     264016.59     253773.77      4988.43 o                         
   2   4   5       6417.13       6581.36       395.65 o                         
   3   4   5     156137.34     157047.89      2879.32 o                         
   4   4   5      34817.13      35072.49       728.47 o                         
   5   4   5      28647.49      29193.93       591.29 o                         
   6   4   5        569.64        510.06       142.99 o                         
   7   4   5      19378.36      18870.49       701.07 o                         
   8   4   5       8853.32       9533.83       383.28 o                         
   9   4   5      41181.69      39030.82      1026.79 o                         
  10   4   5        895.80        903.82       182.85 o                         
  11   4   5      15514.30      14422.88       631.50 o                         
 -13   5   5       5667.33       4975.66       511.96 o                         
 -12   5   5          2.85         60.37       207.17 o                         
 -11   5   5      11379.71      11299.16       750.58 o                         
 -10   5   5       5758.22       5137.30       345.69 o                         
  -9   5   5      11604.18       9925.18      1202.30 o                         
  -8   5   5       6552.16       6382.49       255.74 o                         
  -7   5   5       3321.13       2925.28       213.90 o                         
  -6   5   5       5638.35       5043.71       307.71 o                         
  -5   5   5       4353.21       4219.50       355.94 o                         
  -4   5   5         68.32         61.66        84.75 o                         
  -3   5   5       4981.56       5495.68       352.87 o                         
  -2   5   5       1309.82       1199.99       189.73 o                         
  -1   5   5      35372.28      35650.71      1028.32 o                         
   0   5   5        537.47        600.05       118.59 o                         
   1   5   5       7264.60       6707.76       373.89 o                         
   2   5   5       3074.44       2865.35       266.01 o                         
   3   5   5      16653.52      15659.10       416.38 o                         
   4   5   5        645.31        617.81       124.61 o                         
   5   5   5       5932.99       5937.78       416.46 o                         
   6   5   5        576.72        476.30       126.40 o                         
   7   5   5      14839.51      15426.19       747.48 o                         
   8   5   5        215.76        253.86       175.04 o                         
   9   5   5       1696.61       1773.87       250.47 o                         
  10   5   5       1550.50       1212.54       278.73 o                         
 -13   6   5       3721.49       4488.55       458.49 o                         
 -12   6   5       1834.30       1810.68       271.42 o                         
 -11   6   5          5.02       -102.87       259.85 o                         
 -10   6   5      19386.12      18828.00       558.40 o                         
  -9   6   5     108201.27     105611.52      2625.89 o                         
  -8   6   5         58.05        176.31       108.39 o                         
  -7   6   5       4027.44       3642.01       294.79 o                         
  -6   6   5     107041.69     108177.70      2614.83 o                         
  -5   6   5     157355.86     155466.64      3186.17 o                         
  -4   6   5       9399.70       9563.61       327.42 o                         
  -3   6   5        972.12        898.44       205.69 o                         
  -2   6   5     279213.59     274204.41      6221.32 o                         
  -1   6   5     103798.50     102349.53      2493.42 o                         
   0   6   5       1906.53       1884.02       184.69 o                         
   1   6   5      16071.20      16654.57       428.21 o                         
   2   6   5      52146.90      53313.87      1010.68 o                         
   3   6   5      97836.69      95513.20      1671.12 o                         
   4   6   5       5690.97       5480.92       215.84 o                         
   5   6   5        373.40        842.89       156.85 o                         
   6   6   5      42006.09      42583.47       865.39 o                         
   7   6   5      39421.76      37433.80       927.51 o                         
   8   6   5       1182.52       1097.04       256.38 o                         
   9   6   5        281.66        859.50       223.83 o                         
  10   6   5      19748.23      18902.85      1515.23 o                         
 -14   7   5       2717.78       3441.76       651.49 o                         
 -13   7   5          0.12         60.59       404.76 o                         
 -12   7   5        114.73        248.35       282.20 o                         
 -11   7   5        282.09        370.56       261.88 o                         
 -10   7   5        138.60        227.48       201.30 o                         
  -9   7   5       8908.77       9991.06       445.80 o                         
  -8   7   5        651.04        694.62       206.86 o                         
  -7   7   5       9069.52       9450.07       405.93 o                         
  -6   7   5       9001.98       9175.76       334.37 o                         
  -5   7   5      13562.74      13976.78       393.15 o                         
  -4   7   5       4741.95       4609.27       211.76 o                         
  -3   7   5          9.90          0.41       142.41 o                         
  -2   7   5       3399.45       3070.67       361.37 o                         
  -1   7   5       3685.47       3812.33       242.62 o                         
   0   7   5        143.17        335.01       115.04 o                         
   1   7   5        484.52        460.63       110.06 o                         
   2   7   5       1620.18       1691.42       151.32 o                         
   3   7   5       6533.59       6333.66       283.27 o                         
   4   7   5        271.72        317.46       119.24 o                         
   5   7   5        285.89        298.93       118.92 o                         
   6   7   5        375.99        265.13       167.07 o                         
   7   7   5       1725.77       1853.53       227.80 o                         
   8   7   5        293.14        539.70       236.33 o                         
   9   7   5        437.44        356.24       221.92 o                         
  10   7   5          3.32        351.63       246.58 o                         
 -14   8   5        409.89        875.61       420.72 o                         
 -13   8   5        238.35        269.09       320.40 o                         
 -12   8   5        892.82       1317.06       398.30 o                         
 -11   8   5       2194.03       2537.71       370.85 o                         
 -10   8   5      10255.29       9643.22       783.82 o                         
  -9   8   5       7331.86       7778.19       651.95 o                         
  -8   8   5      12375.20      12608.55       544.24 o                         
  -7   8   5       7560.34       8992.27       872.34 o                         
  -6   8   5      32181.82      32214.85       976.00 o                         
  -5   8   5       1565.09       1979.93       222.93 o                         
  -4   8   5        767.80        767.22       193.84 o                         
  -3   8   5      11065.71      12093.40       417.16 o                         
  -2   8   5       7448.55       7506.51       322.71 o                         
  -1   8   5      12074.29      12783.27       410.59 o                         
   0   8   5        387.79        680.96       224.62 o                         
   1   8   5         44.25        194.79       104.32 o                         
   2   8   5       1438.83       1452.78       142.58 o                         
   3   8   5       1984.76       2572.44       197.94 o                         
   4   8   5      13689.49      13397.41       356.69 o                         
   5   8   5      16554.59      16362.96       383.33 o                         
   6   8   5       3517.55       3555.37       247.16 o                         
   7   8   5       2523.50       2520.44       210.70 o                         
   8   8   5      15399.83      15110.14       578.76 o                         
   9   8   5       1806.22       2636.52       392.37 o                         
  10   8   5         20.20        185.79       565.76 o                         
 -14   9   5        118.72        131.02       320.13 o                         
 -13   9   5       1234.73        949.99       251.13 o                         
 -12   9   5       5222.04       5081.67       362.69 o                         
 -11   9   5        478.67        434.80       297.20 o                         
 -10   9   5        219.71        163.27       233.58 o                         
  -9   9   5       1846.33       1514.96       144.31 o                         
  -8   9   5        792.27        587.66       179.45 o                         
  -7   9   5       1645.89       1415.40       201.04 o                         
  -6   9   5      10154.94       9313.53       389.16 o                         
  -5   9   5       3545.41       3426.82       403.62 o                         
  -4   9   5        711.35        692.51       179.35 o                         
  -3   9   5      23676.10      24262.29      1301.15 o                         
  -2   9   5        350.73        268.87        91.07 o                         
  -1   9   5       3275.83       3511.93       193.57 o                         
   0   9   5       1344.36       1363.88       128.45 o                         
   1   9   5       3041.76       3188.02       201.96 o                         
   2   9   5       1598.04       1683.15       209.13 o                         
   3   9   5         55.68        109.89       120.53 o                         
   4   9   5        543.75        508.24       118.47 o                         
   5   9   5       3765.29       4196.10       254.95 o                         
   6   9   5        786.73        768.97       189.13 o                         
   7   9   5        112.80         81.01       170.49 o                         
   8   9   5          6.14        -32.41       198.20 o                         
   9   9   5        253.48        469.69       384.70 o                         
 -14  10   5       2548.39       2596.71       543.61 o                         
 -13  10   5        926.28        713.57       277.23 o                         
 -12  10   5       7946.41       7832.71       462.76 o                         
 -11  10   5      17553.42      18567.84       848.08 o                         
 -10  10   5      33807.52      33442.52      1047.40 o                         
  -9  10   5      12603.23      12874.70       422.10 o                         
  -8  10   5       1002.92       1161.78       193.93 o                         
  -7  10   5      28169.39      28014.71       792.52 o                         
  -6  10   5      26697.29      29072.16       686.95 o                         
  -5  10   5      14388.06      15338.04       451.83 o                         
  -4  10   5        151.62        539.36       217.22 o                         
  -3  10   5      45697.38      46673.90      1030.90 o                         
  -2  10   5     162536.41     161441.22      2944.79 o                         
  -1  10   5       3947.43       3880.32       177.83 o                         
   0  10   5      10265.68       9587.77       285.31 o                         
   1  10   5     151787.59     152274.92      2406.93 o                         
   2  10   5      77902.05      76018.98      1190.93 o                         
   3  10   5        280.41        308.11       108.08 o                         
   4  10   5       6575.22       6539.44       232.91 o                         
   5  10   5      31572.48      31625.47       639.46 o                         
   6  10   5      66714.11      64905.35      1124.01 o                         
   7  10   5       2738.38       2344.23       201.81 o                         
   8  10   5        191.68        353.14       174.69 o                         
   9  10   5      22117.36      18769.10      1370.11 o                         
 -14  11   5       4853.01       4617.56       492.17 o                         
 -13  11   5       4042.98       3536.51       542.96 o                         
 -12  11   5          3.30         62.33       282.46 o                         
 -11  11   5      24612.35      24233.79       837.87 o                         
 -10  11   5         31.69       -138.18       235.17 o                         
  -9  11   5       4879.41       4983.62       577.00 o                         
  -8  11   5       9387.70       9282.37       421.89 o                         
  -7  11   5       8199.71       7374.78       339.16 o                         
  -6  11   5        171.63         67.46       147.81 o                         
  -5  11   5         27.51       -143.48       149.83 o                         
  -4  11   5        227.42        178.79       185.81 o                         
  -3  11   5       9140.38       9305.30       328.03 o                         
  -2  11   5      17156.33      15544.97       566.04 o                         
  -1  11   5       5954.94       6209.27       278.58 o                         
   0  11   5         83.99        161.81       112.61 o                         
   1  11   5      22822.43      22154.49       716.30 o                         
   2  11   5       3225.72       2984.88       277.31 o                         
   3  11   5       3546.63       3715.09       187.57 o                         
   4  11   5          6.72         93.49       123.97 o                         
   5  11   5       5362.83       5423.13       254.57 o                         
   6  11   5       2017.93       1936.08       178.56 o                         
   7  11   5       1524.45       1693.05       299.30 o                         
   8  11   5        231.64        430.89       246.61 o                         
   9  11   5       2342.51       3399.11       757.91 o                         
 -14  12   5       1444.15        942.62       377.68 o                         
 -13  12   5        515.51        946.20       384.68 o                         
 -12  12   5       1963.53       1689.53       292.73 o                         
 -11  12   5      64519.06      63052.71      1700.30 o                         
 -10  12   5       3483.44       3392.95       314.41 o                         
  -9  12   5      39436.69      40248.10      1101.27 o                         
  -8  12   5        682.73        573.72       208.61 o                         
  -7  12   5      41212.69      41205.85       887.89 o                         
  -6  12   5      12228.00      12349.62       442.44 o                         
  -5  12   5     149590.83     155238.22      3740.11 o                         
  -4  12   5       1771.79       2151.81       330.05 o                         
  -3  12   5      96528.71      94627.91      1581.67 o                         
  -2  12   5      35001.77      35469.86       786.52 o                         
  -1  12   5      24563.31      25517.11       534.06 o                         
   0  12   5      13084.32      13207.05       342.40 o                         
   1  12   5       7608.07       7575.33       275.88 o                         
   2  12   5       4195.76       3821.17       279.75 o                         
   3  12   5     106257.80     103096.30      1543.51 o                         
   4  12   5       9405.34       9337.07       453.41 o                         
   5  12   5      18698.17      19002.53       452.64 o                         
   6  12   5       2017.77       2285.77       221.69 o                         
   7  12   5      36698.42      38189.56      1033.38 o                         
   8  12   5       3118.99       2193.92       635.36 o                         
 -14  13   5       2862.95       2882.54       578.23 o                         
 -13  13   5         59.15       -216.38       264.07 o                         
 -12  13   5        399.73        537.64       240.55 o                         
 -11  13   5        259.32        461.64       260.21 o                         
 -10  13   5       1526.32       1471.35       274.62 o                         
  -9  13   5      19231.45      19101.98       665.70 o                         
  -8  13   5       1326.72       1022.51       224.48 o                         
  -7  13   5      26556.64      25296.19       792.13 o                         
  -6  13   5       6105.17       5969.19       309.98 o                         
  -5  13   5      22542.67      22153.98       799.75 o                         
  -4  13   5       3444.32       3520.06       228.07 o                         
  -3  13   5       2057.41       2110.59       177.81 o                         
  -2  13   5       4265.85       4258.18       267.36 o                         
  -1  13   5       7786.59       8198.76       225.83 o                         
   0  13   5       1568.08       1341.32       147.84 o                         
   1  13   5       2458.47       2706.67       211.71 o                         
   2  13   5         10.00        237.51       140.42 o                         
   3  13   5       9345.72       9221.08       508.43 o                         
   4  13   5        668.10        716.33       145.32 o                         
   5  13   5       4228.60       4194.76       301.05 o                         
   6  13   5        272.66        174.35       152.67 o                         
   7  13   5       3866.03       3776.63       272.89 o                         
   8  13   5        372.22        348.36       561.09 o                         
 -14  14   5      20979.07      20833.87      1323.49 o                         
 -13  14   5      35186.49      38175.02      1211.70 o                         
 -12  14   5       2209.26       2163.51       297.60 o                         
 -11  14   5       1319.30       1085.34       143.44 o                         
 -10  14   5      41327.30      43389.86      1039.56 o                         
  -9  14   5      19735.73      19890.09      1077.16 o                         
  -8  14   5        269.29        325.87       209.78 o                         
  -7  14   5          7.03        -52.98       208.30 o                         
  -6  14   5       9777.41      10830.41       568.61 o                         
  -5  14   5      76071.40      76612.38      2060.81 o                         
  -4  14   5       3360.65       4034.82       329.37 o                         
  -3  14   5       4806.34       4699.07       452.96 o                         
  -2  14   5      33534.90      35240.12       835.05 o                         
  -1  14   5      43760.14      45042.59       798.83 o                         
   0  14   5          0.81         78.64       127.75 o                         
   1  14   5      11201.73      11563.97       350.57 o                         
   2  14   5      44517.11      44492.86       859.45 o                         
   3  14   5      17918.28      16304.92       475.24 o                         
   4  14   5       3445.84       3499.48       259.55 o                         
   5  14   5       8750.86       8425.01       363.25 o                         
   6  14   5        933.94        806.24       189.40 o                         
   7  14   5      19099.99      19016.27       721.03 o                         
 -14  15   5       3784.76       3603.27       479.11 o                         
 -13  15   5       6043.36       6654.04       439.65 o                         
 -12  15   5       7245.21       7107.15       662.52 o                         
 -11  15   5         34.26        171.25       147.55 o                         
 -10  15   5       7204.72       6567.70       307.06 o                         
  -9  15   5        231.89        418.16       224.30 o                         
  -8  15   5        893.71       1481.88       254.77 o                         
  -7  15   5         10.65        262.36       204.75 o                         
  -6  15   5        420.19        423.31       189.41 o                         
  -5  15   5      14553.24      13893.79       621.64 o                         
  -4  15   5        968.38        838.03       157.37 o                         
  -3  15   5       9450.87       8263.06       724.16 o                         
  -2  15   5       5853.98       6055.52       318.60 o                         
  -1  15   5      10717.94      11309.58       364.52 o                         
   0  15   5       1089.19       1380.51       156.69 o                         
   1  15   5          1.31         21.16       141.90 o                         
   2  15   5       2681.94       2617.50       200.76 o                         
   3  15   5       2719.91       2259.72       243.01 o                         
   4  15   5        481.95        279.42       172.90 o                         
   5  15   5        113.66         94.07       185.47 o                         
   6  15   5        445.62        590.24       210.26 o                         
   7  15   5       1531.43       1149.58       349.27 o                         
 -14  16   5       4030.55       3229.40       452.55 o                         
 -13  16   5        190.41        185.29       250.98 o                         
 -12  16   5      15765.83      15442.23       597.84 o                         
 -11  16   5        568.95        500.77       165.68 o                         
 -10  16   5      11015.40      11296.70       484.27 o                         
  -9  16   5      17390.11      18490.06       661.93 o                         
  -8  16   5       3690.93       3616.86       368.94 o                         
  -7  16   5      14695.73      14916.86       521.98 o                         
  -6  16   5       5302.53       4800.86       307.57 o                         
  -5  16   5          3.92         82.53       228.10 o                         
  -4  16   5      10850.44      10758.14       366.70 o                         
  -3  16   5       1019.85       1142.78       171.74 o                         
  -2  16   5        874.48        776.71       156.87 o                         
  -1  16   5         31.39        128.09       215.33 o                         
   0  16   5       2403.46       2417.62       253.29 o                         
   1  16   5        475.04        754.93       157.06 o                         
   2  16   5         33.25        117.61       167.30 o                         
   3  16   5        186.23        564.45       186.42 o                         
   4  16   5       1080.23       1125.21       207.13 o                         
   5  16   5        443.09        549.36       194.04 o                         
   6  16   5       1292.11       1190.39       268.81 o                         
 -14  17   5       4392.08       5359.57       528.11 o                         
 -13  17   5       2199.31       1475.16       300.06 o                         
 -12  17   5        174.53        117.17       156.75 o                         
 -11  17   5      12091.53      11937.73       507.30 o                         
 -10  17   5        292.99        243.94       175.10 o                         
  -9  17   5       3673.30       2987.68       304.64 o                         
  -8  17   5       8763.69       8779.12       669.77 o                         
  -7  17   5        752.77        875.12       206.22 o                         
  -6  17   5        134.10        301.31       244.65 o                         
  -5  17   5       4581.89       4045.70       360.76 o                         
  -4  17   5        171.53        169.28       147.24 o                         
  -3  17   5        740.28        706.99       153.20 o                         
  -2  17   5      10677.53      10198.14       476.07 o                         
  -1  17   5       1416.35       1447.10       206.61 o                         
   0  17   5         87.99        188.97       174.23 o                         
   1  17   5       7030.20       6756.21       287.23 o                         
   2  17   5        475.32        543.44       190.89 o                         
   3  17   5         99.31        257.05       196.77 o                         
   4  17   5        242.87        362.55       189.64 o                         
   5  17   5        614.43        596.07       211.21 o                         
   6  17   5        598.29        657.17       539.30 o                         
 -14  18   5      23281.92      21929.04       994.21 o                         
 -13  18   5       2871.93       3253.63       370.46 o                         
 -12  18   5        602.41        638.09       174.62 o                         
 -11  18   5      40912.07      40089.12       944.34 o                         
 -10  18   5      29998.51      29410.92       894.89 o                         
  -9  18   5      14014.75      14917.78       458.12 o                         
  -8  18   5        343.11        512.64       202.90 o                         
  -7  18   5      38320.53      40709.20       993.68 o                         
  -6  18   5     107171.55     103473.36      2644.93 o                         
  -5  18   5       4702.31       5259.65       520.30 o                         
  -4  18   5      15907.87      16172.91       435.39 o                         
  -3  18   5      37297.61      37430.96       883.01 o                         
  -2  18   5      20238.66      20797.52       579.04 o                         
  -1  18   5      20878.53      21337.94       647.93 o                         
   0  18   5      10714.57      10741.46       519.76 o                         
   1  18   5      21160.17      20612.05       629.20 o                         
   2  18   5      36751.61      38005.97       940.10 o                         
   3  18   5       1169.07       1317.79       213.51 o                         
   4  18   5        310.89        540.02       206.78 o                         
   5  18   5       2184.77       2478.49       305.99 o                         
 -14  19   5         69.74        248.71       322.84 o                         
 -13  19   5       1405.15       1465.67       288.60 o                         
 -12  19   5        390.32        375.91       181.50 o                         
 -11  19   5       2074.10       1572.60       410.27 o                         
 -10  19   5      13587.77      13445.68       551.36 o                         
  -9  19   5       5656.06       5033.61       306.19 o                         
  -8  19   5       1212.69       1181.82       231.92 o                         
  -7  19   5      28166.81      29032.34       792.88 o                         
  -6  19   5          7.48        -27.02       250.75 o                         
  -5  19   5       6607.95       6527.42       300.83 o                         
  -4  19   5       2652.72       2830.54       222.52 o                         
  -3  19   5       4199.53       4332.24       276.82 o                         
  -2  19   5        611.38        349.68       194.51 o                         
  -1  19   5         84.99        -35.74       205.47 o                         
   0  19   5        490.11        526.58       185.24 o                         
   1  19   5       2751.47       2486.00       274.54 o                         
   2  19   5       5371.21       4998.79       305.58 o                         
   3  19   5       1467.07       1841.39       259.75 o                         
   4  19   5        666.32        525.84       283.79 o                         
   5  19   5       3488.76       3701.18       389.80 o                         
 -14  20   5         26.21        301.80       353.29 o                         
 -13  20   5      17053.04      16188.68       691.23 o                         
 -12  20   5        743.06        938.06       208.51 o                         
 -11  20   5      21911.72      21442.56       740.36 o                         
 -10  20   5          4.47        -14.38       193.90 o                         
  -9  20   5      20002.62      20576.90       566.30 o                         
  -8  20   5         94.82        192.04       208.81 o                         
  -7  20   5      17741.17      17260.17       576.74 o                         
  -6  20   5       9712.38       8624.57       518.90 o                         
  -5  20   5      31907.56      33498.67       715.21 o                         
  -4  20   5       3029.62       3209.20       220.96 o                         
  -3  20   5      37797.28      38036.48       964.51 o                         
  -2  20   5       9063.17       8503.95       375.01 o                         
  -1  20   5      30058.30      30612.00       831.16 o                         
   0  20   5          4.69         83.79       244.76 o                         
   1  20   5      42430.94      39866.95       900.61 o                         
   2  20   5         93.28        225.21       218.21 o                         
   3  20   5       3487.64       3672.87       304.12 o                         
   4  20   5        251.04        344.98       274.45 o                         
 -14  21   5       2031.59       1806.39       406.05 o                         
 -13  21   5       9164.37       8947.55       576.25 o                         
 -12  21   5       7083.20       6927.00       437.84 o                         
 -11  21   5        427.71        157.29       215.58 o                         
 -10  21   5       3106.42       2820.96       244.79 o                         
  -9  21   5          2.24          7.31       188.12 o                         
  -8  21   5        717.48        421.02       254.99 o                         
  -7  21   5       1390.71        930.10       256.31 o                         
  -6  21   5       3041.60       2768.14       387.07 o                         
  -5  21   5      12976.65      13338.46       400.71 o                         
  -4  21   5       1322.70       1587.73       190.05 o                         
  -3  21   5      12388.53      12720.59       504.13 o                         
  -2  21   5       1474.00       1588.68       232.00 o                         
  -1  21   5      12544.05      12519.80       584.26 o                         
   0  21   5        530.53        476.54       252.48 o                         
   1  21   5        918.46        994.97       227.44 o                         
   2  21   5        369.14        379.65       239.90 o                         
   3  21   5       1610.49       1053.64       291.35 o                         
 -14  22   5       2156.72       1896.79       405.93 o                         
 -13  22   5      17322.39      18479.50       831.79 o                         
 -12  22   5       7455.39       6764.70       357.13 o                         
 -11  22   5      16944.39      16964.38       568.81 o                         
 -10  22   5      47515.80      45706.73      1240.70 o                         
  -9  22   5      36898.01      37463.48       860.48 o                         
  -8  22   5         69.95        465.83       201.36 o                         
  -7  22   5       3673.10       3554.93       376.74 o                         
  -6  22   5      21350.16      22740.46       792.58 o                         
  -5  22   5      67766.50      65689.35      1196.75 o                         
  -4  22   5       1528.87       1682.59       369.91 o                         
  -3  22   5       1213.11       1085.42       246.02 o                         
  -2  22   5      44512.28      44477.40      1091.11 o                         
  -1  22   5      23393.32      23737.29       819.90 o                         
   0  22   5      17790.88      17735.07       672.53 o                         
   1  22   5         53.27        231.91       279.41 o                         
   2  22   5      14984.20      14546.12       608.27 o                         
   3  22   5      33316.17      32755.58      1157.91 o                         
 -13  23   5       5686.47       5389.39       399.42 o                         
 -12  23   5        722.06        420.67       218.82 o                         
 -11  23   5       7293.07       6847.52       344.41 o                         
 -10  23   5       5024.93       4701.85       305.35 o                         
  -9  23   5      10062.59       9991.41       403.78 o                         
  -8  23   5       5543.67       5929.21       426.63 o                         
  -7  23   5        103.74        190.45       285.70 o                         
  -6  23   5       6562.77       6213.27       309.52 o                         
  -5  23   5         89.17        251.38       168.43 o                         
  -4  23   5       1102.41       1144.23       294.03 o                         
  -3  23   5          2.40         49.65       244.77 o                         
  -2  23   5        275.94        190.40       271.13 o                         
  -1  23   5       5301.40       5785.64       664.92 o                         
   0  23   5        344.44        373.69       286.55 o                         
   1  23   5       1506.78       1623.73       484.29 o                         
   2  23   5       1412.59       1373.93       937.50 o                         
 -13  24   5         61.07        -84.91       258.47 o                         
 -12  24   5        905.07        618.26       249.20 o                         
 -11  24   5         90.41         86.53       212.48 o                         
 -10  24   5          2.86        131.51       249.52 o                         
  -9  24   5       2116.15       2324.61       255.67 o                         
  -8  24   5        469.51        824.41       326.50 o                         
  -7  24   5       7426.35       7452.13       503.56 o                         
  -6  24   5       1325.83       1272.59       207.47 o                         
  -5  24   5       1874.10       1823.19       213.12 o                         
  -4  24   5      18622.39      19001.47       645.50 o                         
  -3  24   5        702.26        766.63       237.95 o                         
  -2  24   5        654.64        876.96       289.76 o                         
  -1  24   5       8143.39       8694.49       503.83 o                         
   0  24   5        297.52         27.11       453.68 o                         
   1  24   5       2058.56       2943.68       542.78 o                         
 -13  25   5       2392.47       2302.58       381.74 o                         
 -12  25   5        252.83        103.87       279.07 o                         
 -11  25   5          4.09        114.03       237.77 o                         
 -10  25   5       6456.81       6097.72       337.13 o                         
  -9  25   5       2061.21       1974.23       261.38 o                         
  -8  25   5        692.43        857.99       236.63 o                         
  -7  25   5      11040.92      10783.62       815.51 o                         
  -6  25   5         53.62        329.05       185.34 o                         
  -5  25   5       1516.29       1625.61       280.03 o                         
  -4  25   5       3250.55       3246.26       320.16 o                         
  -3  25   5        206.16        408.55       281.02 o                         
  -2  25   5          2.17        -52.27       263.93 o                         
  -1  25   5        876.27       1533.93       498.20 o                         
 -12  26   5       1726.12       1726.30       516.01 o                         
 -11  26   5      12208.48      11001.46       949.14 o                         
 -10  26   5       3779.11       3216.99       471.62 o                         
  -9  26   5        868.44        597.44       237.49 o                         
  -8  26   5        415.90         25.46       239.76 o                         
  -7  26   5        762.69        903.37       279.91 o                         
  -6  26   5      35524.83      33524.36      1174.41 o                         
  -5  26   5         39.27        342.75       321.23 o                         
  -4  26   5       1460.95       1446.53       428.67 o                         
 -11  27   5       1003.25       1501.23       538.53 o                         
 -10  27   5         54.98        172.41       362.47 o                         
  -9  27   5       1444.92       1474.48       411.35 o                         
  -8  27   5        359.33         94.97       389.58 o                         
  -7  27   5       1172.12        836.57       245.10 o                         
  -6  27   5       7875.43       6507.03       787.32 o                         
  -5  27   5       1920.88       2340.72       684.41 o                         
  -4  27   5        693.28        778.66       624.28 o                         
 -11  28   5      31659.41      32403.67      1850.50 o                         
 -10  28   5        169.50         90.00       366.25 o                         
  -9  28   5       2127.53       2074.96       927.94 o                         
  -8  28   5       1587.99       2344.25       484.75 o                         
  -7  28   5      18981.14      16883.18       738.07 o                         
  -6  28   5       3126.37       3743.32       826.13 o                         
  -5  28   5      22758.39      23517.42      1701.71 o                         
  -9  29   5       7475.65       7786.60      1118.33 o                         
  -8  29   5       2786.54       3644.69       773.29 o                         
  -7  29   5        352.93        108.49       577.01 o                         
  -6  29   5       1300.07        679.21       683.98 o                         
  -5  29   5         55.02        227.94       585.65 o                         
   0   0   6      93374.42      88884.93      2261.04 o                         
   1   0   6      58999.98      61589.30      2050.33 o                         
   2   0   6      15530.18      16563.37       792.90 o                         
   3   0   6      15031.76      14325.87       603.80 o                         
   4   0   6     190115.36     185631.23      3383.73 o                         
   5   0   6     133979.27     131648.78      2273.36 o                         
   6   0   6     161562.19     153417.52      2607.31 o                         
   7   0   6      46890.61      46698.20      1043.19 o                         
   8   0   6     158616.95     151789.17      2618.63 o                         
   9   0   6      26670.37      27270.93       699.37 o                         
  10   0   6       1927.94       1884.79       219.87 o                         
  11   0   6       6925.86       6139.91       778.68 o                         
  12   0   6       1822.68       2286.12       653.00 o                         
 -12   1   6       4872.42       4850.00       466.49 o                         
 -11   1   6        404.79        331.76       659.57 o                         
 -10   1   6       2934.94       2564.53       266.50 o                         
  -9   1   6       4332.03       4087.81       276.67 o                         
  -8   1   6       9252.63       8963.76       335.20 o                         
  -7   1   6        100.21         76.10       129.43 o                         
  -6   1   6       2806.54       2569.47       208.98 o                         
  -5   1   6       4361.25       4274.40       239.17 o                         
  -4   1   6      20437.43      19482.54       667.55 o                         
  -3   1   6          0.47         -3.38       181.88 o                         
  -2   1   6       8105.09       9707.72       577.76 o                         
  -1   1   6       2000.93       2219.44       190.62 o                         
   0   1   6      18687.89      19077.62       617.63 o                         
   1   1   6        350.85        208.06       224.09 o                         
   2   1   6      15170.40      14773.58      1275.84 o                         
   3   1   6        960.01        981.88       163.19 o                         
   4   1   6      20513.44      21680.58      1149.71 o                         
   5   1   6         79.28        275.85       135.67 o                         
   6   1   6       5885.24       5588.89       224.08 o                         
   7   1   6        459.56        396.75       136.96 o                         
   8   1   6       8311.90       8365.37       383.27 o                         
   9   1   6         50.45        299.93       188.66 o                         
  10   1   6       2509.12       2144.65       237.63 o                         
  11   1   6         83.13        155.80       285.86 o                         
 -12   2   6      23329.31      23324.85      1000.15 o                         
 -11   2   6      60840.86      58202.16      1255.77 o                         
 -10   2   6        223.06        480.68       219.78 o                         
  -9   2   6      43207.50      42420.44      1178.07 o                         
  -8   2   6      30646.95      29348.84      1025.41 o                         
  -7   2   6        575.62        318.62       149.97 o                         
  -6   2   6        931.89       1898.36       392.18 o                         
  -5   2   6      46605.89      47127.16       951.77 o                         
  -4   2   6      35162.14      34418.79      1037.02 o                         
  -3   2   6        162.47        387.04       208.66 o                         
  -2   2   6     349283.19     324941.84      6493.70 o                         
  -1   2   6      60426.91      60275.01      1320.07 o                         
   0   2   6      53917.35      53118.76      1619.78 o                         
   1   2   6     370081.91     369466.16     10185.71 o                         
   2   2   6       3064.63       2966.11       212.11 o                         
   3   2   6      42958.82      42912.86       919.76 o                         
   4   2   6      50414.03      50427.14      1036.22 o                         
   5   2   6        370.38        225.74       126.33 o                         
   6   2   6       3245.25       3544.71       235.67 o                         
   7   2   6       8198.00       8390.45       406.83 o                         
   8   2   6       6219.42       5781.16       306.77 o                         
   9   2   6        336.37        332.65       188.73 o                         
  10   2   6      29843.21      28749.51       790.04 o                         
  11   2   6       3286.18       3509.36       691.21 o                         
 -12   3   6         53.27         32.25       284.74 o                         
 -11   3   6        876.46        534.61       212.78 o                         
 -10   3   6       3696.70       4265.25       325.24 o                         
  -9   3   6          4.89         50.10       176.82 o                         
  -8   3   6        975.44       1132.60       160.56 o                         
  -7   3   6       6858.42       7282.99       403.43 o                         
  -6   3   6       8310.25       7645.61       286.86 o                         
  -5   3   6         51.25        240.26       132.70 o                         
  -4   3   6       1402.98       1090.26       220.75 o                         
  -3   3   6       4620.83       5037.73       458.83 o                         
  -2   3   6       7196.47       7603.58       966.22 o                         
  -1   3   6        176.48        450.43       191.13 o                         
   0   3   6       1599.84       1623.21       190.99 o                         
   1   3   6       2881.94       3002.95       250.86 o                         
   2   3   6      10115.84       9716.18       355.05 o                         
   3   3   6        477.51        671.03       152.88 o                         
   4   3   6        681.44        698.23       147.69 o                         
   5   3   6       2020.79       2081.01       170.30 o                         
   6   3   6       5878.02       5940.26       289.45 o                         
   7   3   6        310.56        204.69       134.81 o                         
   8   3   6        688.35        578.47       179.99 o                         
   9   3   6        707.61        847.21       207.25 o                         
  10   3   6       2122.90       2028.96       269.87 o                         
  11   3   6         39.10         83.77       559.65 o                         
 -12   4   6       2244.54       2802.70       549.89 o                         
 -11   4   6       2136.22       1770.16       237.16 o                         
 -10   4   6      19063.26      19074.96       668.24 o                         
  -9   4   6        133.68        116.94       225.60 o                         
  -8   4   6       1550.18       2085.59       270.05 o                         
  -7   4   6      73486.84      72139.25      1334.27 o                         
  -6   4   6        273.57        492.38       134.35 o                         
  -5   4   6      33783.43      34078.49       817.06 o                         
  -4   4   6     265640.16     264443.44      4758.69 o                         
  -3   4   6       1489.93       1581.86       216.64 o                         
  -2   4   6      14701.76      14797.17       546.53 o                         
  -1   4   6     366589.97     347824.97      7970.53 o                         
   0   4   6       8187.56       8085.97       511.98 o                         
   1   4   6        332.87        147.95       170.73 o                         
   2   4   6     236007.58     228487.83      4170.51 o                         
   3   4   6        105.28        144.06       136.05 o                         
   4   4   6       9387.86       9014.83       288.81 o                         
   5   4   6     108106.98     106962.10      1661.53 o                         
   6   4   6        443.27        458.83       141.87 o                         
   7   4   6       2855.29       3073.69       205.17 o                         
   8   4   6      83696.40      80538.20      1753.70 o                         
   9   4   6        810.55        708.21       177.39 o                         
  10   4   6        392.67        328.00       429.86 o                         
  11   4   6      43363.48      40820.10      2225.19 o                         
 -13   5   6        132.28        246.56       403.08 o                         
 -12   5   6          2.91        265.02       425.97 o                         
 -11   5   6        414.58        145.57       198.85 o                         
 -10   5   6       3025.96       2731.92       277.07 o                         
  -9   5   6        954.87        701.07       183.19 o                         
  -8   5   6         67.27          5.72       146.72 o                         
  -7   5   6         94.51        230.06       127.99 o                         
  -6   5   6       9925.56      10158.41       368.03 o                         
  -5   5   6       4883.45       5147.34       235.91 o                         
  -4   5   6        464.70        584.88       184.46 o                         
  -3   5   6       3215.80       3310.53       263.80 o                         
  -2   5   6      15381.41      15340.73       670.33 o                         
  -1   5   6       3204.33       3323.00       279.96 o                         
   0   5   6         51.43         54.98       162.34 o                         
   1   5   6          6.86        146.24       148.88 o                         
   2   5   6       7537.40       7595.27       317.92 o                         
   3   5   6       3251.30       3401.11       274.55 o                         
   4   5   6        176.54        165.92       127.27 o                         
   5   5   6         32.31        100.63       133.06 o                         
   6   5   6       3540.06       3621.12       238.25 o                         
   7   5   6       4183.60       4252.31       255.91 o                         
   8   5   6          2.73        -24.43       155.47 o                         
   9   5   6        184.34        188.02       180.71 o                         
  10   5   6       1889.90       1934.83       590.96 o                         
 -13   6   6       2567.19       2904.02       903.34 o                         
 -12   6   6      21803.52      20571.24      1328.90 o                         
 -11   6   6       6147.97       5933.26       347.44 o                         
 -10   6   6        668.13        519.67       216.52 o                         
  -9   6   6     148669.27     132997.58      3897.15 o                         
  -8   6   6      28203.80      29166.26      1109.59 o                         
  -7   6   6      14922.08      15112.56       507.59 o                         
  -6   6   6     172594.77     171952.05      3535.42 o                         
  -5   6   6         41.06        176.21       107.76 o                         
  -4   6   6      36983.29      36265.40       882.45 o                         
  -3   6   6      15520.96      15914.68       569.83 o                         
  -2   6   6         17.52        169.75       150.21 o                         
  -1   6   6       2057.25       2676.68       210.87 o                         
   0   6   6      19412.11      20038.52       661.26 o                         
   1   6   6      39255.25      40529.50       805.88 o                         
   2   6   6      40164.00      40353.64       808.59 o                         
   3   6   6     186785.95     181831.50      3080.05 o                         
   4   6   6      73008.79      74192.43      1299.22 o                         
   5   6   6     119225.95     117672.74      1892.00 o                         
   6   6   6     107236.84     107868.07      1754.31 o                         
   7   6   6      11899.23      12268.72       466.24 o                         
   8   6   6      28930.40      28353.64       633.92 o                         
   9   6   6        506.81        523.65       190.11 o                         
  10   6   6       7482.43       6733.70       424.35 o                         
 -13   7   6         94.40        -10.71       426.67 o                         
 -12   7   6       6212.23       6287.71       874.10 o                         
 -11   7   6         92.60        -43.84       220.48 o                         
 -10   7   6       3743.40       3302.76       350.01 o                         
  -9   7   6        445.34        325.27       141.83 o                         
  -8   7   6       9688.50      10114.49       382.24 o                         
  -7   7   6       1002.14       1277.79       188.90 o                         
  -6   7   6       2656.72       3017.40       192.60 o                         
  -5   7   6          6.33         20.81        93.30 o                         
  -4   7   6      18890.86      19037.00       732.71 o                         
  -3   7   6       6021.81       6558.02       319.54 o                         
  -2   7   6       6385.07       6228.63       314.48 o                         
  -1   7   6       1046.19        790.43       152.92 o                         
   0   7   6      21213.57      21365.96       887.82 o                         
   1   7   6       3851.26       3575.36       204.93 o                         
   2   7   6       9407.16       9756.15       323.95 o                         
   3   7   6         87.38         66.23       138.42 o                         
   4   7   6      12890.89      12789.69       391.85 o                         
   5   7   6       2945.57       3025.09       235.33 o                         
   6   7   6       1545.09       1479.42       174.42 o                         
   7   7   6        317.96        340.24       168.01 o                         
   8   7   6       5725.57       5675.72       433.24 o                         
   9   7   6       1359.10       1244.33       310.64 o                         
  10   7   6        927.72        401.56       388.17 o                         
 -13   8   6      11541.16       9744.34      1075.54 o                         
 -12   8   6      96110.46      91183.17      2892.32 o                         
 -11   8   6      18144.38      18377.56       937.61 o                         
 -10   8   6       3657.12       4029.35       356.00 o                         
  -9   8   6      25370.22      24911.57       771.34 o                         
  -8   8   6        142.76        449.36       179.70 o                         
  -7   8   6      79524.61      80952.94      1775.52 o                         
  -6   8   6       5361.89       5803.21       261.96 o                         
  -5   8   6      42790.76      43070.65       874.70 o                         
  -4   8   6     188930.27     183242.88      3063.77 o                         
  -3   8   6      41608.77      42856.20      1154.98 o                         
  -2   8   6     236383.50     231950.69      3840.02 o                         
  -1   8   6      42954.76      43832.69      1082.31 o                         
   0   8   6     190036.30     189192.16      3421.16 o                         
   1   8   6      46731.69      46608.88       999.07 o                         
   2   8   6        254.65        577.86       149.54 o                         
   3   8   6      15329.05      16210.57       450.79 o                         
   4   8   6         98.16        488.37       157.55 o                         
   5   8   6      20895.50      20809.74       506.60 o                         
   6   8   6        760.13        486.80       163.78 o                         
   7   8   6      15067.50      14211.37       450.40 o                         
   8   8   6      39337.27      38105.90      1087.55 o                         
   9   8   6      18338.21      16315.82       908.88 o                         
 -13   9   6        648.45         31.43       383.76 o                         
 -12   9   6       4919.19       4784.89       503.26 o                         
 -11   9   6         14.59        140.81       284.33 o                         
 -10   9   6       7053.56       6341.70       437.53 o                         
  -9   9   6       1949.71       1768.40       204.30 o                         
  -8   9   6      16697.03      17260.08       540.56 o                         
  -7   9   6        492.30        513.07       196.57 o                         
  -6   9   6       8054.25       7710.52       530.19 o                         
  -5   9   6       3686.05       4293.21       298.02 o                         
  -4   9   6      20235.37      19771.69       915.24 o                         
  -3   9   6         51.60         24.83       100.23 o                         
  -2   9   6       6872.62       6763.93       301.57 o                         
  -1   9   6       2483.15       2704.80       232.63 o                         
   0   9   6      17300.90      17885.05       466.19 o                         
   1   9   6        883.70        891.73       175.33 o                         
   2   9   6       7198.98       7105.96       280.96 o                         
   3   9   6        676.58        675.33       142.98 o                         
   4   9   6      12434.67      12036.24       521.17 o                         
   5   9   6        258.94        -49.36       155.27 o                         
   6   9   6       3555.54       3319.61       389.62 o                         
   7   9   6        266.12        235.60       193.74 o                         
   8   9   6       5968.37       5414.30       297.56 o                         
   9   9   6        402.76         59.54       394.95 o                         
 -13  10   6         13.99       -181.30       376.32 o                         
 -12  10   6      18586.04      20237.99       853.55 o                         
 -11  10   6        221.83        437.00       337.16 o                         
 -10  10   6      35461.37      36097.89      1118.86 o                         
  -9  10   6      22262.26      23234.07       875.58 o                         
  -8  10   6     113508.73     110652.45      2157.02 o                         
  -7  10   6     104192.99     105921.67      2081.67 o                         
  -6  10   6        982.97        523.73       210.33 o                         
  -5  10   6     133894.59     136537.88      2884.90 o                         
  -4  10   6      50344.35      53349.27      1291.57 o                         
  -3  10   6      31640.21      31419.25       876.71 o                         
  -2  10   6        461.35        453.55       139.49 o                         
  -1  10   6      41500.95      40960.64       901.29 o                         
   0  10   6     122290.21     120773.55      2287.16 o                         
   1  10   6       1936.04       2418.42       323.39 o                         
   2  10   6      68458.05      68027.19      1194.46 o                         
   3  10   6      32518.29      33061.06       688.71 o                         
   4  10   6      23921.26      22393.42       505.57 o                         
   5  10   6      43109.47      44717.66       807.31 o                         
   6  10   6       4723.89       4605.65       305.31 o                         
   7  10   6      14464.83      14814.94       627.92 o                         
   8  10   6      12346.00      13144.50       629.19 o                         
 -13  11   6       1110.57        674.89       285.65 o                         
 -12  11   6        297.05         27.42       302.48 o                         
 -11  11   6       2111.91       2071.32       395.28 o                         
 -10  11   6       1992.22       1586.41       144.75 o                         
  -9  11   6        112.37        341.88       228.32 o                         
  -8  11   6        272.42        217.57       186.35 o                         
  -7  11   6       2081.09       1964.53       219.50 o                         
  -6  11   6      10384.58      10989.25       547.03 o                         
  -5  11   6          0.81         38.68       183.87 o                         
  -4  11   6       2110.82       1698.18       248.42 o                         
  -3  11   6       6499.08       7972.25       646.80 o                         
  -2  11   6       8020.17       8364.36       499.87 o                         
  -1  11   6          7.91        151.97       120.29 o                         
   0  11   6        249.12        305.34       148.90 o                         
   1  11   6       2795.75       3132.60       403.04 o                         
   2  11   6       7320.03       7060.69       604.54 o                         
   3  11   6        143.47        295.68       144.65 o                         
   4  11   6         47.29          4.97       140.08 o                         
   5  11   6       1401.76       1188.28       190.91 o                         
   6  11   6       2970.02       3010.23       268.16 o                         
   7  11   6        663.47        869.67       243.46 o                         
   8  11   6        157.78        199.18       340.08 o                         
 -13  12   6        303.97        195.21       291.78 o                         
 -12  12   6      44094.23      44054.73      1592.75 o                         
 -11  12   6       6435.54       6608.64       460.27 o                         
 -10  12   6        760.33        758.09       161.46 o                         
  -9  12   6     109810.48     108510.42      2117.37 o                         
  -8  12   6       2156.88       1839.61       224.20 o                         
  -7  12   6       4680.75       5289.88       306.80 o                         
  -6  12   6     159583.16     158890.17      2768.41 o                         
  -5  12   6       2010.40       2012.13       236.27 o                         
  -4  12   6       1419.47       1895.26       303.79 o                         
  -3  12   6     189773.97     183974.67      3896.82 o                         
  -2  12   6       6464.46       6336.24       291.76 o                         
  -1  12   6        845.96        858.09       129.58 o                         
   0  12   6     182762.06     180873.62      2854.32 o                         
   1  12   6       1073.21       1011.94       173.87 o                         
   2  12   6       3883.39       4140.74       253.00 o                         
   3  12   6     148554.89     144812.92      2149.62 o                         
   4  12   6       2090.78       2476.19       198.08 o                         
   5  12   6         99.83        236.45       180.58 o                         
   6  12   6      39741.94      39868.57       943.87 o                         
   7  12   6       4067.22       3401.19       396.29 o                         
 -14  13   6       2451.58       2367.22       486.96 o                         
 -13  13   6        691.59       1028.39       360.45 o                         
 -12  13   6        259.14        160.81       290.40 o                         
 -11  13   6       1137.44       1972.83       331.04 o                         
 -10  13   6       4720.86       4361.55       275.36 o                         
  -9  13   6        154.26        204.44       217.43 o                         
  -8  13   6         35.17          0.19       181.31 o                         
  -7  13   6        543.85        571.79       188.13 o                         
  -6  13   6       2139.37       1928.56       296.51 o                         
  -5  13   6       4614.71       4517.61       308.13 o                         
  -4  13   6        111.29         33.85       217.00 o                         
  -3  13   6          5.26        105.90       189.65 o                         
  -2  13   6       8292.99       7889.72       316.04 o                         
  -1  13   6       3984.31       3742.22       285.13 o                         
   0  13   6       1038.70       1032.07       167.80 o                         
   1  13   6         69.53         79.22       149.65 o                         
   2  13   6       3551.69       3596.97       263.74 o                         
   3  13   6        938.90        727.13       189.69 o                         
   4  13   6         21.02        360.28       162.98 o                         
   5  13   6          8.73        -99.18       183.84 o                         
   6  13   6       1086.06       1056.71       257.02 o                         
   7  13   6       1383.31       1289.19       379.97 o                         
 -14  14   6      36069.53      36332.05      1505.74 o                         
 -13  14   6       3464.20       3446.96       649.53 o                         
 -12  14   6      11322.64      10750.13       562.20 o                         
 -11  14   6      14567.22      13297.17       791.48 o                         
 -10  14   6      12390.15      12607.01       543.25 o                         
  -9  14   6       3234.06       3541.23       319.40 o                         
  -8  14   6       9957.73       9520.96       434.84 o                         
  -7  14   6      43194.57      43488.12      1062.68 o                         
  -6  14   6        213.03        394.27       192.91 o                         
  -5  14   6      70638.02      70060.73      1649.87 o                         
  -4  14   6      10709.46      11416.43       418.45 o                         
  -3  14   6      78578.55      79335.72      1516.20 o                         
  -2  14   6      97402.67      97113.34      1951.20 o                         
  -1  14   6       4182.48       3751.83       217.93 o                         
   0  14   6      41285.48      42572.36       852.16 o                         
   1  14   6      28205.10      27215.64       860.08 o                         
   2  14   6        381.75        652.51       201.52 o                         
   3  14   6        972.94       1080.82       201.56 o                         
   4  14   6      20802.85      20615.98       865.37 o                         
   5  14   6      18529.61      18151.58       921.88 o                         
   6  14   6         50.68        104.64       252.86 o                         
   7  14   6      39034.26      38367.25      1539.68 o                         
 -14  15   6        677.32        552.58       542.40 o                         
 -13  15   6        104.62          2.34       307.61 o                         
 -12  15   6       4643.03       4826.11       419.65 o                         
 -11  15   6       1258.51       1387.21       205.78 o                         
 -10  15   6       7349.49       6474.77       346.65 o                         
  -9  15   6         28.81         91.88       220.93 o                         
  -8  15   6       9321.74       9037.20       477.07 o                         
  -7  15   6        281.16        460.67       226.95 o                         
  -6  15   6       7276.41       8323.70       460.12 o                         
  -5  15   6         38.87        162.71       199.54 o                         
  -4  15   6       9752.47      10380.55       398.76 o                         
  -3  15   6       1248.59       1571.45       273.88 o                         
  -2  15   6       2700.85       2517.62       244.59 o                         
  -1  15   6        531.51        491.75       146.09 o                         
   0  15   6       5692.50       5586.46       339.19 o                         
   1  15   6       3666.59       4140.89       269.38 o                         
   2  15   6       4474.17       4284.50       369.87 o                         
   3  15   6        442.26        393.79       182.16 o                         
   4  15   6       4876.24       5480.43       402.39 o                         
   5  15   6       1979.30       1731.18       268.24 o                         
   6  15   6        852.98        871.66       290.87 o                         
 -13  16   6       9635.59       8976.88       521.80 o                         
 -12  16   6      38717.60      39626.89      1229.02 o                         
 -11  16   6      31036.37      32092.95      1781.41 o                         
 -10  16   6      69282.84      67484.02      1609.20 o                         
  -9  16   6       7407.93       7904.50       637.90 o                         
  -8  16   6     159106.92     161679.69      3475.79 o                         
  -7  16   6      25883.67      25331.23       842.55 o                         
  -6  16   6       3624.68       3464.84       438.58 o                         
  -5  16   6      34182.70      34892.94      1171.46 o                         
  -4  16   6         62.56        503.00       207.55 o                         
  -3  16   6     116873.17     117126.91      3415.88 o                         
  -2  16   6        383.92        536.69       180.13 o                         
  -1  16   6       7593.93       6707.43       529.58 o                         
   0  16   6     155717.06     153620.48      2675.94 o                         
   1  16   6      43722.04      42403.79       879.53 o                         
   2  16   6      19456.31      19514.71       621.10 o                         
   3  16   6       6179.01       6583.62       330.67 o                         
   4  16   6      98270.50      98386.37      1895.09 o                         
   5  16   6        127.13        203.86       227.90 o                         
 -13  17   6       2844.88       2971.49       370.46 o                         
 -12  17   6       5010.50       4408.40       305.32 o                         
 -11  17   6         10.16        282.45       187.05 o                         
 -10  17   6       1004.27       1051.29       305.36 o                         
  -9  17   6       1377.75       1569.77       287.24 o                         
  -8  17   6      11449.11      12091.18       566.34 o                         
  -7  17   6        783.45        990.46       244.15 o                         
  -6  17   6       5302.09       5897.78       894.68 o                         
  -5  17   6        938.21        848.09       350.17 o                         
  -4  17   6      17168.16      16934.65       664.08 o                         
  -3  17   6          1.76         49.67       185.10 o                         
  -2  17   6       4081.32       5139.24       557.22 o                         
  -1  17   6       1248.71       1085.08       280.03 o                         
   0  17   6      10793.27      10191.56       504.64 o                         
   1  17   6        230.26        311.72       180.19 o                         
   2  17   6       1913.67       1844.82       195.54 o                         
   3  17   6        196.76        249.47       195.44 o                         
   4  17   6       4372.85       4004.71       311.08 o                         
   5  17   6        310.76        516.04       245.21 o                         
 -13  18   6      18658.98      18447.62       755.55 o                         
 -12  18   6        564.93        609.89       190.27 o                         
 -11  18   6        930.15        420.21       285.67 o                         
 -10  18   6        762.47        622.47       215.12 o                         
  -9  18   6      24862.24      24629.02       740.19 o                         
  -8  18   6      38501.06      37181.86       964.85 o                         
  -7  18   6         77.70        232.62       228.99 o                         
  -6  18   6     142379.16     143370.86      3573.56 o                         
  -5  18   6      24705.46      24699.30      1115.35 o                         
  -4  18   6      19806.89      18894.77       596.81 o                         
  -3  18   6     113415.37     113967.47      2506.32 o                         
  -2  18   6       3059.63       3261.28       314.83 o                         
  -1  18   6       8859.29       9244.30       447.10 o                         
   0  18   6      28598.85      28391.16       911.70 o                         
   1  18   6        781.59       1046.51       258.43 o                         
   2  18   6       1807.46       1699.32       240.17 o                         
   3  18   6      19458.14      19480.56       831.17 o                         
   4  18   6      11306.93       9812.68       431.48 o                         
 -13  19   6          6.80        396.20       312.85 o                         
 -12  19   6       1477.13       1279.26       232.84 o                         
 -11  19   6       2834.35       2726.81       349.04 o                         
 -10  19   6       5127.72       4622.59       295.85 o                         
  -9  19   6        720.13        379.73       241.64 o                         
  -8  19   6         42.58         19.91       228.21 o                         
  -7  19   6       2363.76       2386.33       293.88 o                         
  -6  19   6       2625.68       2927.78       370.95 o                         
  -5  19   6        271.92        198.49       229.01 o                         
  -4  19   6       1084.52       1123.92       218.99 o                         
  -3  19   6        736.24        957.17       219.68 o                         
  -2  19   6       6232.05       5816.78       390.71 o                         
  -1  19   6         26.13        -28.36       239.68 o                         
   0  19   6        786.05        484.50       218.85 o                         
   1  19   6       1286.65       1203.05       239.87 o                         
   2  19   6       3144.96       3244.91       381.77 o                         
   3  19   6         10.65        130.38       259.21 o                         
   4  19   6        145.66        384.90       240.72 o                         
 -13  20   6       6386.97       6071.00       504.02 o                         
 -12  20   6       1221.65       1188.94       309.02 o                         
 -11  20   6      30151.86      29215.28       851.54 o                         
 -10  20   6       1482.44       1320.94       222.75 o                         
  -9  20   6        392.82        804.68       251.29 o                         
  -8  20   6      22129.96      21122.93       925.19 o                         
  -7  20   6       2050.44       2094.54       291.56 o                         
  -6  20   6       3772.66       4054.28       323.19 o                         
  -5  20   6      37372.05      39043.09      1021.88 o                         
  -4  20   6       2532.33       2747.86       281.91 o                         
  -3  20   6       9746.73       9650.06       579.90 o                         
  -2  20   6      73797.75      74977.96      1494.53 o                         
  -1  20   6        445.64        585.26       249.43 o                         
   0  20   6        825.88       1131.23       295.99 o                         
   1  20   6      63667.89      64225.26      2108.83 o                         
   2  20   6       3113.23       2615.68       299.69 o                         
   3  20   6       1890.37       1560.26       287.54 o                         
 -13  21   6        842.74       1053.44       330.12 o                         
 -12  21   6         59.01         38.13       216.68 o                         
 -11  21   6         51.21        -15.94       234.06 o                         
 -10  21   6       5235.49       5147.21       313.60 o                         
  -9  21   6        719.56        586.54       252.52 o                         
  -8  21   6        517.09        396.77       239.85 o                         
  -7  21   6        868.77        664.40       272.57 o                         
  -6  21   6       5395.06       5033.94       459.97 o                         
  -5  21   6        402.78        330.33       186.77 o                         
  -4  21   6         61.38         48.53       194.74 o                         
  -3  21   6        812.15        539.11       225.40 o                         
  -2  21   6       1440.83       1117.08       268.15 o                         
  -1  21   6       2599.53       2512.71       311.23 o                         
   0  21   6         27.67        353.66       257.45 o                         
   1  21   6         10.68        285.69       252.41 o                         
   2  21   6       2399.46       2141.29       302.37 o                         
 -13  22   6      41212.18      40055.20      1730.93 o                         
 -12  22   6       1864.29       1883.86       296.02 o                         
 -11  22   6       5691.34       5657.37       359.19 o                         
 -10  22   6      54728.27      53879.99      1143.39 o                         
  -9  22   6       2501.41       2462.50       304.88 o                         
  -8  22   6       4913.74       5707.00       394.32 o                         
  -7  22   6      18352.84      18590.04       990.26 o                         
  -6  22   6        350.80        645.88       290.71 o                         
  -5  22   6       5036.69       5004.02       294.96 o                         
  -4  22   6      16066.85      15285.13       563.21 o                         
  -3  22   6      28682.09      28681.34       765.09 o                         
  -2  22   6        304.57        440.05       262.32 o                         
  -1  22   6      29045.40      29644.38      1425.67 o                         
   0  22   6       4822.61       4639.25       413.47 o                         
   1  22   6      24539.88      23523.17      1399.76 o                         
   2  22   6      10669.33      10309.26       557.56 o                         
 -12  23   6       2200.06       1607.72       367.23 o                         
 -11  23   6        298.37        222.95       248.76 o                         
 -10  23   6        671.97        421.39       237.44 o                         
  -9  23   6        240.14        262.84       228.59 o                         
  -8  23   6       3575.14       3602.64       348.68 o                         
  -7  23   6       2150.18       2267.83       284.89 o                         
  -6  23   6       2708.38       3064.52       358.69 o                         
  -5  23   6        222.98        303.45       206.19 o                         
  -4  23   6       8082.73       7422.47       573.98 o                         
  -3  23   6        878.15        883.90       248.68 o                         
  -2  23   6       1280.51       1383.79       287.00 o                         
  -1  23   6          0.06        -97.20       288.98 o                         
   0  23   6       2828.73       2586.29       434.48 o                         
 -12  24   6       2213.70       2162.94       494.79 o                         
 -11  24   6      23714.46      20175.30      1270.34 o                         
 -10  24   6       3395.23       3787.96       406.19 o                         
  -9  24   6      17891.87      17838.15       607.42 o                         
  -8  24   6      92790.06      90808.27      1931.82 o                         
  -7  24   6      19449.22      17202.06       929.46 o                         
  -6  24   6      37059.84      34726.00      1229.98 o                         
  -5  24   6      12684.65      13195.69       485.60 o                         
  -4  24   6      40391.30      39005.64      1038.82 o                         
  -3  24   6        435.94        408.54       293.28 o                         
  -2  24   6        633.07        965.04       656.65 o                         
 -11  25   6         94.22        138.16       444.95 o                         
 -10  25   6       2435.21       3018.52       623.93 o                         
  -9  25   6       2010.22       1598.69       395.70 o                         
  -8  25   6       3902.91       3444.31       729.83 o                         
  -7  25   6        260.71        734.78       571.20 o                         
  -6  25   6       1569.29       1035.55       273.26 o                         
  -5  25   6         28.12       -226.34       601.95 o                         
  -4  25   6       5264.93       4376.11       827.86 o                         
 -11  26   6      10484.21       6377.61       823.18 o                         
 -10  26   6       2312.26       1780.34       581.26 o                         
  -9  26   6      13119.07      11150.34      1032.29 o                         
  -8  26   6         38.53        186.60       255.71 o                         
  -7  26   6        550.11        430.29       621.10 o                         
  -6  26   6       4326.29       4342.69       390.83 o                         
  -5  26   6       9803.81      11009.98      1198.39 o                         
  -4  26   6      16600.21      16930.58      1447.67 o                         
 -10  27   6       3389.87       3100.78       690.65 o                         
  -9  27   6          6.81       -273.93       506.85 o                         
  -8  27   6       1473.97       1408.06       295.62 o                         
  -7  27   6       1398.72       1568.71       318.45 o                         
  -6  27   6       2557.61       2392.55       761.01 o                         
  -5  27   6        377.49        706.51       654.03 o                         
  -4  27   6        237.13       -119.12       661.10 o                         
  -7  28   6      40021.39      35561.96      2186.69 o                         
   1   0   7       5674.47       5425.41       318.79 o                         
   2   0   7       3097.67       2960.22       389.61 o                         
   3   0   7       2408.01       2496.32       312.45 o                         
   4   0   7      14639.94      13881.87       526.28 o                         
   5   0   7       3174.87       3333.62       203.50 o                         
   6   0   7      10660.76      11293.43       344.83 o                         
   7   0   7      10367.19      10638.26       424.34 o                         
   8   0   7        991.45       1091.12       163.15 o                         
   9   0   7       7467.80       7500.81       384.87 o                         
  10   0   7       3234.43       3469.85       354.31 o                         
  11   0   7       3884.77       3388.61       373.03 o                         
 -11   1   7       2912.64       2625.51       359.74 o                         
 -10   1   7        462.63        342.82       207.55 o                         
  -9   1   7         11.47        185.93       186.11 o                         
  -8   1   7        464.56        564.94       149.12 o                         
  -7   1   7       1257.11       1123.93       165.56 o                         
  -6   1   7       3714.55       3893.44       211.33 o                         
  -5   1   7        261.91        245.76       191.30 o                         
  -4   1   7          6.63        142.26       212.06 o                         
  -3   1   7       9770.75       9862.34       490.68 o                         
  -2   1   7       5125.42       5771.93       418.44 o                         
  -1   1   7       1538.60       1381.79       187.73 o                         
   0   1   7         70.20        174.88       139.81 o                         
   1   1   7       9545.52      10540.82       520.17 o                         
   2   1   7       6256.25       7312.23       614.28 o                         
   3   1   7        588.76        398.47       193.43 o                         
   4   1   7          8.50        130.84       179.73 o                         
   5   1   7      11079.51      11038.75       351.31 o                         
   6   1   7       3227.03       3095.26       198.46 o                         
   7   1   7        953.34        706.82       154.39 o                         
   8   1   7        548.05        505.33       154.88 o                         
   9   1   7       1491.21       1338.79       234.41 o                         
  10   1   7       1055.50       1273.15       229.06 o                         
  11   1   7        221.05        -47.99       282.41 o                         
 -11   2   7      20404.22      17472.07      1277.79 o                         
 -10   2   7      33184.47      34273.75      1012.57 o                         
  -9   2   7       1738.07       1734.68       171.90 o                         
  -8   2   7       8173.81       7850.63       300.62 o                         
  -7   2   7      16806.96      16542.20       462.04 o                         
  -6   2   7      27969.56      29920.25       876.40 o                         
  -5   2   7       1264.42       1468.59       220.98 o                         
  -4   2   7        105.35        304.04       211.57 o                         
  -3   2   7      39501.18      38144.73       962.84 o                         
  -2   2   7       8821.97       8965.24       443.77 o                         
  -1   2   7      12589.74      13001.89       581.42 o                         
   0   2   7       8531.99       7415.96       646.07 o                         
   1   2   7       5946.70       6772.88       905.03 o                         
   2   2   7     123986.04     118459.07      2375.42 o                         
   3   2   7      33163.37      32025.67      1199.23 o                         
   4   2   7       1400.00       1065.63       186.04 o                         
   5   2   7      39471.84      39141.62       799.43 o                         
   6   2   7        955.04        849.76       164.76 o                         
   7   2   7         21.67        325.04       150.28 o                         
   8   2   7        403.81        702.72       160.63 o                         
   9   2   7       2455.62       3004.11       234.58 o                         
  10   2   7       9516.94       8235.38       582.52 o                         
 -12   3   7        404.53        544.58       334.67 o                         
 -11   3   7       7987.55       8503.97       407.00 o                         
 -10   3   7       1284.67       1284.32       239.89 o                         
  -9   3   7       9282.33       8922.64       481.50 o                         
  -8   3   7        829.84        815.81       161.18 o                         
  -7   3   7      17219.65      17522.82       867.94 o                         
  -6   3   7        179.42         -8.95       185.20 o                         
  -5   3   7       3717.28       3744.21       244.44 o                         
  -4   3   7        215.60        194.33       182.54 o                         
  -3   3   7      10590.41      11963.96       467.19 o                         
  -2   3   7       5895.94       7096.71       391.65 o                         
  -1   3   7       7869.44       7700.35       449.74 o                         
   0   3   7         50.52        199.33       186.98 o                         
   1   3   7      23569.73      25598.45       774.40 o                         
   2   3   7       2652.21       2795.89       234.67 o                         
   3   3   7       3103.17       2699.24       230.90 o                         
   4   3   7        669.79        621.04       175.63 o                         
   5   3   7      11954.42      12591.28       372.19 o                         
   6   3   7       6570.33       5912.42       280.57 o                         
   7   3   7       3733.76       3604.63       216.42 o                         
   8   3   7        395.24        412.50       180.80 o                         
   9   3   7       9970.11      10897.45       426.24 o                         
  10   3   7       1742.63       1498.41       433.81 o                         
 -12   4   7       1127.18        702.93       354.50 o                         
 -11   4   7       5003.16       3839.29       280.40 o                         
 -10   4   7        522.79        873.57       240.27 o                         
  -9   4   7       3681.00       3743.99       267.01 o                         
  -8   4   7       1282.47       2285.45       233.89 o                         
  -7   4   7      38783.36      39491.61       968.84 o                         
  -6   4   7      19823.74      19849.89       628.13 o                         
  -5   4   7      55981.03      56147.58      1124.05 o                         
  -4   4   7       3234.61       2006.13       309.87 o                         
  -3   4   7     112405.94     109940.84      2455.27 o                         
  -2   4   7       2912.19       3591.59       593.31 o                         
  -1   4   7       5618.05       5581.01       381.08 o                         
   0   4   7       2728.35       3239.73       351.72 o                         
   1   4   7      39520.12      39546.71       938.67 o                         
   2   4   7       2673.27       2426.23       233.02 o                         
   3   4   7      14885.65      15746.53       514.41 o                         
   4   4   7       1364.02       1519.15       199.70 o                         
   5   4   7      11104.67      10347.32       356.72 o                         
   6   4   7      11762.83      11189.99       351.49 o                         
   7   4   7      25664.15      24027.96       557.69 o                         
   8   4   7       4942.91       4500.46       349.78 o                         
   9   4   7      37783.22      37426.68      1369.50 o                         
  10   4   7       6650.30       7115.55       417.43 o                         
 -12   5   7       1079.72        507.99       387.54 o                         
 -11   5   7        208.96        302.44       211.04 o                         
 -10   5   7        806.24        967.57       255.16 o                         
  -9   5   7       5040.96       5307.58       261.07 o                         
  -8   5   7       1529.81       1771.87       260.99 o                         
  -7   5   7      10325.10       9994.34       352.92 o                         
  -6   5   7        956.11       1096.73       171.15 o                         
  -5   5   7      30361.44      31279.36      1177.06 o                         
  -4   5   7        925.15       1043.24       210.74 o                         
  -3   5   7      11071.02      12059.70       521.61 o                         
  -2   5   7       7659.80       8751.28       456.59 o                         
  -1   5   7      20155.55      22100.80      1089.99 o                         
   0   5   7         57.48        216.42       168.50 o                         
   1   5   7       4568.26       5338.87       516.61 o                         
   2   5   7       1790.54       2383.80       239.16 o                         
   3   5   7      18413.72      19265.11       758.78 o                         
   4   5   7        255.26        151.75       164.22 o                         
   5   5   7       4320.91       4266.14       231.48 o                         
   6   5   7       1492.14       1590.37       182.34 o                         
   7   5   7       7052.75       7336.98       302.78 o                         
   8   5   7        820.35        864.64       198.12 o                         
   9   5   7        722.23        491.63       204.60 o                         
 -12   6   7       1526.16        926.21       554.54 o                         
 -11   6   7       3169.98       3378.13       283.09 o                         
 -10   6   7      28958.31      28079.09       825.82 o                         
  -9   6   7      59408.75      59833.01      1409.84 o                         
  -8   6   7      10907.55      11540.27       461.73 o                         
  -7   6   7      27369.64      26779.19       908.13 o                         
  -6   6   7      50027.02      50098.88      1055.80 o                         
  -5   6   7      14751.58      14479.85       445.97 o                         
  -4   6   7      39493.67      40842.02      1118.63 o                         
  -3   6   7        323.68        320.32       214.30 o                         
  -2   6   7      47092.38      47775.45      1258.19 o                         
  -1   6   7     112119.94     111430.93      2017.82 o                         
   0   6   7       1158.62       1671.84       214.29 o                         
   1   6   7         17.73        251.70       199.68 o                         
   2   6   7      66355.88      65396.35      1312.52 o                         
   3   6   7      45807.90      44866.99      1207.22 o                         
   4   6   7        791.51       1062.63       162.51 o                         
   5   6   7       5146.01       5036.81       256.26 o                         
   6   6   7      19922.91      20937.71       517.79 o                         
   7   6   7       4360.25       4212.94       291.65 o                         
   8   6   7        715.62        438.32       190.18 o                         
   9   6   7         77.99         79.28       285.92 o                         
 -12   7   7       1323.00        946.84       341.50 o                         
 -11   7   7        651.25        723.37       248.70 o                         
 -10   7   7      10750.52      11087.64       616.25 o                         
  -9   7   7       1690.37       2082.15       205.49 o                         
  -8   7   7        531.53        566.49       175.74 o                         
  -7   7   7        693.05        855.61       169.16 o                         
  -6   7   7       2385.06       2925.90       204.73 o                         
  -5   7   7       5301.07       5621.19       250.05 o                         
  -4   7   7       1541.38       1493.08       215.88 o                         
  -3   7   7       1615.89       1456.81       235.56 o                         
  -2   7   7        788.92       1054.42       205.12 o                         
  -1   7   7      15554.20      15655.07       465.61 o                         
   0   7   7        424.37        537.14       149.61 o                         
   1   7   7       2334.33       2083.33       215.52 o                         
   2   7   7       3501.76       4013.17       264.01 o                         
   3   7   7       4150.95       4352.98       340.04 o                         
   4   7   7        124.30        -30.26       155.73 o                         
   5   7   7        996.19       1069.07       190.00 o                         
   6   7   7        574.53        826.47       184.69 o                         
   7   7   7       3434.02       3341.88       249.60 o                         
   8   7   7        184.97        387.02       183.68 o                         
   9   7   7        262.28        115.01       385.08 o                         
 -12   8   7        963.50        598.01       373.69 o                         
 -11   8   7       1882.27       1468.16       269.32 o                         
 -10   8   7         30.87        121.95       112.74 o                         
  -9   8   7         42.41        116.41       164.65 o                         
  -8   8   7       6433.78       7238.24       614.41 o                         
  -7   8   7        104.33        635.61       176.54 o                         
  -6   8   7       1168.38       1204.84       144.02 o                         
  -5   8   7        673.40        712.64       128.11 o                         
  -4   8   7      14362.74      14686.35       475.34 o                         
  -3   8   7        774.75       1315.83       387.42 o                         
  -2   8   7       3214.67       3650.18       579.28 o                         
  -1   8   7      45899.34      47906.12      1292.23 o                         
   0   8   7      13749.40      15432.41       491.98 o                         
   1   8   7         44.48        476.74       189.47 o                         
   2   8   7      17942.38      17850.68       615.12 o                         
   3   8   7      18931.83      18268.22       558.63 o                         
   4   8   7       7547.18       7669.95       321.00 o                         
   5   8   7        431.90        481.66       169.07 o                         
   6   8   7       2229.81       2272.77       205.11 o                         
   7   8   7       1643.47       2039.20       219.20 o                         
   8   8   7       1395.96       1309.09       292.36 o                         
 -12   9   7       1554.25       1250.98       357.52 o                         
 -11   9   7       4746.56       4134.76       322.01 o                         
 -10   9   7       1415.31       1674.75       181.50 o                         
  -9   9   7       6916.76       7071.44       378.53 o                         
  -8   9   7        983.53        777.40       282.23 o                         
  -7   9   7       8555.70       9204.84       455.03 o                         
  -6   9   7        967.33       1149.03       210.51 o                         
  -5   9   7          0.48        -89.23       175.03 o                         
  -4   9   7        340.71        383.22       100.82 o                         
  -3   9   7        746.47        714.14       147.24 o                         
  -2   9   7       3452.96       4357.27       223.14 o                         
  -1   9   7        689.09        613.84       159.18 o                         
   0   9   7        811.37        703.35       187.14 o                         
   1   9   7       5386.28       4970.20       342.64 o                         
   2   9   7       2677.19       2884.06       225.12 o                         
   3   9   7        263.47          9.96       170.84 o                         
   4   9   7        100.21         92.26       170.15 o                         
   5   9   7       3229.00       3194.88       224.30 o                         
   6   9   7       1820.38       1806.99       218.39 o                         
   7   9   7         57.64         28.60       216.38 o                         
   8   9   7        177.92       -106.63       660.29 o                         
 -13  10   7        452.90        617.06       434.72 o                         
 -12  10   7        636.01        923.66       339.17 o                         
 -11  10   7        940.17        952.18       296.79 o                         
 -10  10   7      17810.60      18823.86       544.36 o                         
  -9  10   7         52.49        434.97       257.07 o                         
  -8  10   7       2965.16       3092.57       331.74 o                         
  -7  10   7      12084.60      12174.95       516.61 o                         
  -6  10   7      45860.32      46048.25      1070.37 o                         
  -5  10   7        585.14       1654.81       524.05 o                         
  -4  10   7        294.30        161.58       192.76 o                         
  -3  10   7      56069.58      53899.52      1130.60 o                         
  -2  10   7      18090.37      18697.81       524.26 o                         
  -1  10   7       3257.12       2983.97       253.18 o                         
   0  10   7       1791.31       2062.31       267.45 o                         
   1  10   7      23420.60      23208.40       730.54 o                         
   2  10   7      41119.50      42079.37       997.18 o                         
   3  10   7      14471.72      13764.74       413.20 o                         
   4  10   7        182.83        211.28       175.74 o                         
   5  10   7      13685.04      14158.25       584.27 o                         
   6  10   7      62479.62      61710.00      1889.02 o                         
   7  10   7        166.32        315.89       259.80 o                         
   8  10   7         84.80        293.40       569.88 o                         
 -13  11   7        450.06        264.81       412.65 o                         
 -12  11   7       1833.26       1684.22       365.49 o                         
 -11  11   7        885.92       1330.23       303.45 o                         
 -10  11   7       3812.29       3745.62       268.06 o                         
  -9  11   7        299.26        130.79       237.84 o                         
  -8  11   7       2689.40       2937.06       282.08 o                         
  -7  11   7      24309.65      25740.44       737.05 o                         
  -6  11   7       6038.32       6598.77       348.68 o                         
  -5  11   7      15039.22      14814.58       679.45 o                         
  -4  11   7       1669.74       1367.12       231.16 o                         
  -3  11   7      21614.52      22022.94       639.49 o                         
  -2  11   7       1001.50       1272.49       160.82 o                         
  -1  11   7       1882.58       2157.42       233.08 o                         
   0  11   7        184.39         90.86       167.78 o                         
   1  11   7       8365.46       8525.04       373.19 o                         
   2  11   7       5480.54       5371.14       355.07 o                         
   3  11   7       2167.83       1908.78       234.39 o                         
   4  11   7        452.98        396.58       171.88 o                         
   5  11   7       7534.30       8026.30       583.69 o                         
   6  11   7       2593.65       2337.77       326.53 o                         
   7  11   7        994.79        544.72       342.09 o                         
 -13  12   7       3275.94       3300.49       543.90 o                         
 -12  12   7       1300.23       1773.07       426.22 o                         
 -11  12   7      57571.54      57894.02      1672.72 o                         
 -10  12   7       1913.54       1736.92       258.03 o                         
  -9  12   7      15512.01      16219.15       562.99 o                         
  -8  12   7      11553.55      11629.77       530.34 o                         
  -7  12   7        412.71        256.01       204.79 o                         
  -6  12   7      11867.84      11476.66       413.51 o                         
  -5  12   7      23004.48      22816.07       618.21 o                         
  -4  12   7      18473.00      18950.96       753.14 o                         
  -3  12   7      45254.24      41790.16      1117.75 o                         
  -2  12   7       1287.20       1358.27       217.16 o                         
  -1  12   7      39876.08      40974.66       948.90 o                         
   0  12   7      11309.14      11445.83       402.90 o                         
   1  12   7      16663.42      15942.08       491.48 o                         
   2  12   7       1619.38       1941.60       229.04 o                         
   3  12   7      60241.82      60409.60      1506.39 o                         
   4  12   7         26.42        257.35       165.83 o                         
   5  12   7        876.91       1025.18       208.18 o                         
   6  12   7       1415.71       1656.17       402.57 o                         
   7  12   7       6561.43       5522.49       835.38 o                         
 -13  13   7      15008.09      15623.96       737.07 o                         
 -12  13   7       1230.75       1051.43       441.85 o                         
 -11  13   7       5030.47       4371.90       210.85 o                         
 -10  13   7      11024.71      10812.99       858.87 o                         
  -9  13   7       6673.29       7106.37       427.76 o                         
  -8  13   7        590.04        532.82       218.07 o                         
  -7  13   7         64.10        167.50       215.20 o                         
  -6  13   7        600.65       1089.88       208.82 o                         
  -5  13   7       7686.30       8992.34       460.07 o                         
  -4  13   7       4581.12       4052.03       382.47 o                         
  -3  13   7       9867.47      10222.06       474.69 o                         
  -2  13   7        146.04        395.53       145.81 o                         
  -1  13   7      29789.38      30784.11       814.14 o                         
   0  13   7         27.56        -58.58       163.48 o                         
   1  13   7       5591.96       4696.98       434.16 o                         
   2  13   7       2219.22       2230.46       234.10 o                         
   3  13   7       6609.16       6683.75       358.01 o                         
   4  13   7        390.52        437.29       216.84 o                         
   5  13   7       2836.68       2827.66       392.99 o                         
   6  13   7        141.26         39.07       348.37 o                         
 -13  14   7       6090.03       5034.86       556.85 o                         
 -12  14   7        415.71        386.36       371.30 o                         
 -11  14   7        632.38        572.72       184.99 o                         
 -10  14   7       5367.23       5173.22       397.61 o                         
  -9  14   7      25073.08      25084.52       821.51 o                         
  -8  14   7         18.52         -2.76       217.03 o                         
  -7  14   7       5735.15       5559.57       369.29 o                         
  -6  14   7      20376.84      19841.29       620.66 o                         
  -5  14   7      38254.16      37635.95      1062.77 o                         
  -4  14   7      22986.30      23035.57      1127.92 o                         
  -3  14   7       1514.42       1592.46       285.46 o                         
  -2  14   7      14983.21      15245.06       509.57 o                         
  -1  14   7        538.48        639.09       163.85 o                         
   0  14   7       7196.25       6818.63       375.72 o                         
   1  14   7       6737.64       7142.00       671.01 o                         
   2  14   7       6083.89       6426.79       454.87 o                         
   3  14   7      26293.20      23415.03       631.76 o                         
   4  14   7       2685.17       2646.19       307.32 o                         
   5  14   7        990.90        700.35       282.07 o                         
   6  14   7       4845.70       5524.08      1191.28 o                         
 -13  15   7        746.21       1041.19       545.00 o                         
 -12  15   7       1911.40       1656.64       355.99 o                         
 -11  15   7       2748.42       2306.83       243.90 o                         
 -10  15   7        395.28        272.16       262.98 o                         
  -9  15   7      17006.66      18527.66       687.66 o                         
  -8  15   7        955.72       1145.51       279.77 o                         
  -7  15   7       3196.80       3125.27       333.14 o                         
  -6  15   7      15967.07      16855.07       567.91 o                         
  -5  15   7       3754.00       3898.83       330.45 o                         
  -4  15   7        349.50        582.67       194.59 o                         
  -3  15   7        698.44       1034.59       280.99 o                         
  -2  15   7        874.02        864.04       286.91 o                         
  -1  15   7       3285.95       3356.41       232.59 o                         
   0  15   7       1344.69       1413.27       201.74 o                         
   1  15   7        785.40        512.77       209.31 o                         
   2  15   7        591.71        510.94       233.67 o                         
   3  15   7       6586.72       6037.37       566.21 o                         
   4  15   7         94.19         64.69       241.36 o                         
   5  15   7        218.97        553.05       332.20 o                         
 -13  16   7        223.06        256.03       410.10 o                         
 -12  16   7       1820.74       1295.01       228.73 o                         
 -11  16   7       1431.63       1189.25       281.81 o                         
 -10  16   7       5127.65       5556.04       493.63 o                         
  -9  16   7        182.96        311.36       291.04 o                         
  -8  16   7       1160.68       1806.21       364.85 o                         
  -7  16   7      10384.90      10323.54       470.34 o                         
  -6  16   7        992.35       1121.50       223.74 o                         
  -5  16   7       8742.76       8326.09       406.21 o                         
  -4  16   7       6001.39       5633.71       435.10 o                         
  -3  16   7       1932.35       2709.30       405.90 o                         
  -2  16   7      12634.49      12094.45       522.51 o                         
  -1  16   7        256.50        671.05       185.95 o                         
   0  16   7       1463.57       1603.78       222.30 o                         
   1  16   7       3776.56       3421.85       316.93 o                         
   2  16   7        166.50        275.55       243.32 o                         
   3  16   7       6252.17       6367.25       343.33 o                         
   4  16   7        718.15        533.34       280.82 o                         
   5  16   7         42.51       -163.42       292.40 o                         
 -12  17   7       1607.26       1286.54       235.13 o                         
 -11  17   7        787.62        759.84       343.60 o                         
 -10  17   7       2291.98       2234.34       481.74 o                         
  -9  17   7         32.52         68.07       318.28 o                         
  -8  17   7       3274.15       2707.46       371.23 o                         
  -7  17   7       9258.61       9489.12       404.83 o                         
  -6  17   7       3055.30       3257.88       296.29 o                         
  -5  17   7       5275.29       4477.45       476.66 o                         
  -4  17   7       1233.51       1710.28       331.72 o                         
  -3  17   7       6011.86       5670.63       512.82 o                         
  -2  17   7         12.65        -57.76       251.69 o                         
  -1  17   7          5.36          5.07       312.33 o                         
   0  17   7        496.49        471.85       206.63 o                         
   1  17   7        527.70        595.77       223.93 o                         
   2  17   7       2974.72       2873.63       263.22 o                         
   3  17   7        108.29        202.63       262.85 o                         
   4  17   7        130.72        227.09       288.13 o                         
 -12  18   7        349.24        573.52       229.77 o                         
 -11  18   7      36496.60      36331.98      1445.98 o                         
 -10  18   7       3850.69       2832.41       409.83 o                         
  -9  18   7      12207.67      14658.99      1162.04 o                         
  -8  18   7       2768.33       2912.75       333.57 o                         
  -7  18   7       4176.32       3653.96       296.27 o                         
  -6  18   7      64855.04      65342.93      1610.31 o                         
  -5  18   7        756.16        655.81       238.43 o                         
  -4  18   7        174.19        447.98       313.20 o                         
  -3  18   7      15689.91      17100.33       582.76 o                         
  -2  18   7      27929.68      27019.33       832.54 o                         
  -1  18   7       1056.71        699.80       309.31 o                         
   0  18   7       8653.74       8569.43       461.09 o                         
   1  18   7      28474.83      28887.49       792.86 o                         
   2  18   7       5531.20       5225.06       427.68 o                         
   3  18   7        796.88        862.17       302.68 o                         
 -12  19   7       1148.31       1086.72       459.27 o                         
 -11  19   7      10438.17       9676.51       493.50 o                         
 -10  19   7       1156.27        697.23       312.68 o                         
  -9  19   7        325.31        296.82       277.06 o                         
  -8  19   7       1038.33       1120.41       276.15 o                         
  -7  19   7        529.03        629.21       233.09 o                         
  -6  19   7       4194.81       4222.12       363.83 o                         
  -5  19   7        264.51        116.67       210.59 o                         
  -4  19   7       4410.86       4107.78       460.65 o                         
  -3  19   7      13346.50      14211.45      1050.40 o                         
  -2  19   7       4501.78       4422.26       468.36 o                         
  -1  19   7       6748.48       6288.03       489.36 o                         
   0  19   7         68.82        232.62       323.42 o                         
   1  19   7       5596.77       5786.72       543.31 o                         
   2  19   7        456.28        326.72       275.77 o                         
   3  19   7        527.19        404.08       274.80 o                         
 -12  20   7       5698.51       5344.57       590.55 o                         
 -11  20   7       8959.85       7714.18       486.14 o                         
 -10  20   7       3481.36       3343.35       391.70 o                         
  -9  20   7      28113.07      27986.50      1149.38 o                         
  -8  20   7        246.17        415.36       280.64 o                         
  -7  20   7      25887.11      24971.66       691.62 o                         
  -6  20   7         15.43        150.34       322.85 o                         
  -5  20   7      13594.37      14848.58       580.65 o                         
  -4  20   7       2243.15       2373.73       415.87 o                         
  -3  20   7       4114.58       2876.48       330.49 o                         
  -2  20   7       5232.94       5065.93       626.38 o                         
  -1  20   7       2791.92       2651.84       367.18 o                         
   0  20   7       3301.28       3747.45       466.28 o                         
   1  20   7      20289.33      16434.10      1131.22 o                         
   2  20   7        841.68        240.92       429.08 o                         
 -12  21   7       2110.44       2335.44       370.66 o                         
 -11  21   7       5793.87       5220.67       432.92 o                         
 -10  21   7         68.37        -12.04       382.44 o                         
  -9  21   7      21591.88      22522.17       745.83 o                         
  -8  21   7        564.08        714.95       243.12 o                         
  -7  21   7       9209.67       9066.38       583.88 o                         
  -6  21   7       6780.73       7558.40       469.08 o                         
  -5  21   7       3740.53       3653.77       497.09 o                         
  -4  21   7        396.17        516.89       243.42 o                         
  -3  21   7         79.16         66.27       274.56 o                         
  -2  21   7         50.95         60.86       310.44 o                         
  -1  21   7       4154.80       4191.95       428.37 o                         
   0  21   7       2012.04       2220.10       442.44 o                         
   1  21   7       3039.46       2688.56       700.67 o                         
 -11  22   7       2091.52       1698.02       482.59 o                         
 -10  22   7      22688.21      20463.31      1312.96 o                         
  -9  22   7       5235.29       3633.39       555.41 o                         
  -8  22   7       4633.55       4479.44       374.52 o                         
  -7  22   7       3439.14       3311.86       540.93 o                         
  -6  22   7       2089.90       2189.26       303.45 o                         
  -5  22   7      59270.41      56692.71      1550.16 o                         
  -4  22   7       1001.12       1042.97       254.56 o                         
  -3  22   7        307.12        457.87       359.30 o                         
 -11  23   7       1921.68       2190.44       546.73 o                         
 -10  23   7        128.52        146.71       465.29 o                         
  -8  23   7       3781.02       3317.88       453.11 o                         
  -7  23   7       1880.26       1226.83       579.15 o                         
  -6  23   7        670.37        796.69       330.67 o                         
  -5  23   7      13038.18      13758.27       735.12 o                         
  -4  23   7         25.99       -116.71       634.39 o                         
  -3  23   7       1685.29       1541.65       693.30 o                         
 -10  24   7       1100.21       1149.27       513.64 o                         
  -8  24   7        950.84       1020.64       456.77 o                         
  -7  24   7        351.19        830.36       621.66 o                         
  -6  24   7       1143.57       1686.35       669.98 o                         
  -5  24   7        689.00       1202.76       318.58 o                         
  -4  24   7       2198.48       2735.83       749.58 o                         
  -9  25   7         59.16        335.60       451.71 o                         
  -8  25   7       1277.60       1894.77       470.18 o                         
  -7  25   7        143.86         52.99       378.13 o                         
  -6  25   7       1793.88       1262.32       694.50 o                         
  -5  25   7        144.79       -476.56       640.88 o                         
  -4  25   7       1846.53       1700.19       703.82 o                         
  -8  26   7         66.33       -231.58       433.12 o                         
  -7  26   7       3343.47       2867.40       477.78 o                         
   0   0   8     467659.97     456932.69     12642.41 o                         
   1   0   8       4669.93       5476.64       325.13 o                         
   2   0   8      11073.94      10970.88       522.95 o                         
   3   0   8     168192.69     159711.11      6887.40 o                         
   4   0   8       6756.54       6009.96       354.54 o                         
   5   0   8       6818.62       6526.08       509.56 o                         
   6   0   8      20535.88      20804.93       595.81 o                         
   7   0   8         96.23        118.73       165.10 o                         
   8   0   8      14869.40      14387.63       404.50 o                         
   9   0   8      25082.62      23633.82       936.32 o                         
  10   0   8       3686.25       3360.31       326.51 o                         
 -10   1   8        981.75        859.15       226.77 o                         
  -9   1   8       2831.12       3039.38       235.50 o                         
  -8   1   8      12361.99      13264.27       462.48 o                         
  -7   1   8         23.50        125.44       165.63 o                         
  -6   1   8       4589.58       4423.75       265.39 o                         
  -5   1   8       4151.26       4914.48       300.17 o                         
  -4   1   8      19730.97      21269.41       742.50 o                         
  -3   1   8        358.64        335.01       216.35 o                         
  -2   1   8       6324.25       6494.85       409.78 o                         
  -1   1   8       5787.03       6531.51       415.74 o                         
   0   1   8      19212.75      22112.30       993.13 o                         
   1   1   8        274.29        650.65       213.76 o                         
   2   1   8       4633.61       5520.90       410.82 o                         
   3   1   8       3404.63       3858.90       387.94 o                         
   4   1   8      13860.51      14564.48       639.52 o                         
   5   1   8         44.84        249.01       159.50 o                         
   6   1   8       3369.05       3411.99       227.48 o                         
   7   1   8          2.27        190.85       170.74 o                         
   8   1   8       8040.32       7741.77       397.21 o                         
   9   1   8        187.83        200.20       227.73 o                         
  10   1   8       3650.80       3462.05       402.37 o                         
 -10   2   8      11572.48      11622.34       677.75 o                         
  -9   2   8          0.74        179.56       165.45 o                         
  -8   2   8      36724.90      38550.51       812.48 o                         
  -7   2   8      25204.89      25997.93       628.44 o                         
  -6   2   8      39127.13      40602.05       860.98 o                         
  -5   2   8      81499.61      80269.55      2010.82 o                         
  -4   2   8       5504.29       5739.00       359.51 o                         
  -3   2   8      43174.47      42519.55      1073.12 o                         
  -2   2   8      25224.52      26115.69      1053.99 o                         
  -1   2   8       4342.18       4864.98       288.35 o                         
   0   2   8       7486.88       9175.66       797.64 o                         
   1   2   8      19394.58      19655.71       775.61 o                         
   2   2   8      31856.12      31769.95      1016.17 o                         
   3   2   8       9393.08      10244.55       480.08 o                         
   4   2   8      90903.04      86619.88      1883.81 o                         
   5   2   8      27493.90      27030.19       610.80 o                         
   6   2   8      37931.29      35659.17       827.08 o                         
   7   2   8      84609.75      83557.60      1485.42 o                         
   8   2   8       5507.05       5874.94       339.74 o                         
   9   2   8       7261.93       7080.16       522.47 o                         
 -11   3   8       1833.54       1490.12       418.58 o                         
 -10   3   8       1521.17       1418.93       271.04 o                         
  -9   3   8        482.46        347.02       160.37 o                         
  -8   3   8        376.18        215.58       174.35 o                         
  -7   3   8       2231.01       3021.77       232.77 o                         
  -6   3   8       1703.79       1394.01       255.67 o                         
  -5   3   8          9.40        -45.24       220.57 o                         
  -4   3   8       1513.01       1663.83       253.75 o                         
  -3   3   8       1350.80       1280.86       244.81 o                         
  -2   3   8       7447.47       7410.22       434.66 o                         
  -1   3   8         65.00        296.23       182.16 o                         
   0   3   8       1504.50       1678.97       505.85 o                         
   1   3   8       2497.63       3838.79       335.14 o                         
   2   3   8       4983.64       5274.81       350.00 o                         
   3   3   8         62.99         66.77       189.51 o                         
   4   3   8       1224.44       1122.50       229.60 o                         
   5   3   8        579.47        886.61       179.71 o                         
   6   3   8       1886.02       2026.26       203.17 o                         
   7   3   8          7.66        111.44       178.76 o                         
   8   3   8        372.01        234.76       191.22 o                         
   9   3   8        351.82        502.79       235.38 o                         
 -11   4   8      15776.12      16082.66      1955.94 o                         
 -10   4   8      38702.44      37711.66      1456.82 o                         
  -9   4   8      15186.29      14164.18       422.41 o                         
  -8   4   8      11530.66      11156.02       392.03 o                         
  -7   4   8      45490.16      47068.31      1134.66 o                         
  -6   4   8      40933.93      40433.32       931.48 o                         
  -5   4   8       2436.61       1976.77       197.25 o                         
  -4   4   8      18575.16      19639.49       650.91 o                         
  -3   4   8      38438.33      41333.91      1165.39 o                         
  -2   4   8      11590.19      11136.68       530.13 o                         
  -1   4   8      18986.48      19207.65       667.27 o                         
   0   4   8      20662.11      23003.23      1086.73 o                         
   1   4   8      44594.98      45679.78      1413.17 o                         
   2   4   8      29406.93      30564.64       779.69 o                         
   3   4   8      26275.19      27240.48      1224.94 o                         
   4   4   8      62778.71      65940.74      1686.15 o                         
   5   4   8      21320.74      23516.24       626.63 o                         
   6   4   8      23538.05      22149.00       539.99 o                         
   7   4   8      26834.68      25755.88       567.35 o                         
   8   4   8       3276.18       3425.38       250.39 o                         
   9   4   8      14012.46      11828.51       596.36 o                         
 -11   5   8         97.41        192.97       293.37 o                         
 -10   5   8       5584.50       5087.99       252.86 o                         
  -9   5   8        189.83        293.73       179.58 o                         
  -8   5   8        241.46        151.58       226.44 o                         
  -7   5   8        689.63        986.58       174.28 o                         
  -6   5   8       3296.88       3187.51       226.45 o                         
  -5   5   8       2087.51       2119.92       195.65 o                         
  -4   5   8        457.66        546.95       221.37 o                         
  -3   5   8          7.14         49.10       238.52 o                         
  -2   5   8       6912.42       8488.53       979.92 o                         
  -1   5   8       3536.72       4092.30       284.02 o                         
   0   5   8        160.82        389.25       264.92 o                         
   1   5   8        203.73        613.71       254.38 o                         
   2   5   8       8606.80       9299.11       426.10 o                         
   3   5   8       3673.62       4010.67       300.39 o                         
   4   5   8        768.70        687.21       205.11 o                         
   5   5   8          0.01        -77.79       181.44 o                         
   6   5   8       2903.63       3064.09       233.22 o                         
   7   5   8       1513.01       1494.12       200.45 o                         
   8   5   8        273.00        253.06       220.16 o                         
 -11   6   8       2680.03       2430.68       298.64 o                         
 -10   6   8      14696.03      13691.78       448.81 o                         
  -9   6   8       2503.51       2433.83       258.52 o                         
  -8   6   8       1029.96       1442.78       187.00 o                         
  -7   6   8       6671.98       6292.81       474.25 o                         
  -6   6   8      26024.54      27019.22       818.22 o                         
  -5   6   8      27292.72      26600.55       655.71 o                         
  -4   6   8      13189.52      14038.32       541.33 o                         
  -3   6   8     166033.41     171595.34      3667.94 o                         
  -2   6   8      34978.84      35756.37      1217.99 o                         
  -1   6   8      38572.15      38681.80       921.22 o                         
   0   6   8     153336.75     162363.16      4632.53 o                         
   1   6   8       3296.99       3200.44       313.61 o                         
   2   6   8       1029.72        915.15       203.38 o                         
   3   6   8      22435.80      23483.44       612.02 o                         
   4   6   8        471.44        757.20       209.22 o                         
   5   6   8       8556.90       8596.56       504.39 o                         
   6   6   8      11951.84      12156.86       483.20 o                         
   7   6   8       1397.84       1120.22       272.32 o                         
   8   6   8          3.81        299.95       225.65 o                         
 -11   7   8       1392.30       2493.58       371.31 o                         
 -10   7   8       1758.64       1442.55       252.79 o                         
  -9   7   8          1.15        -29.32       176.39 o                         
  -8   7   8      13543.32      14461.69       745.98 o                         
  -7   7   8       1480.36       1825.24       192.12 o                         
  -6   7   8       6255.19       6259.71       277.36 o                         
  -5   7   8        451.71        599.92       147.40 o                         
  -4   7   8      21236.45      24231.29       890.40 o                         
  -3   7   8       1767.48       2210.28       303.30 o                         
  -2   7   8       2301.75       2621.23       278.27 o                         
  -1   7   8        562.32        937.92       196.05 o                         
   0   7   8      15768.47      17489.18       621.42 o                         
   1   7   8       4783.73       5821.70       367.02 o                         
   2   7   8       2705.45       2824.01       238.42 o                         
   3   7   8         67.82         60.26       189.92 o                         
   4   7   8       9654.20      11173.76       574.01 o                         
   5   7   8       3493.89       3594.78       250.90 o                         
   6   7   8       1762.94       1961.71       254.19 o                         
   7   7   8        459.43        333.47       200.35 o                         
   8   7   8       6364.85       7067.89       640.33 o                         
 -11   8   8      24951.96      26318.42       987.77 o                         
 -10   8   8       4653.54       4219.19       283.86 o                         
  -9   8   8       2830.51       3633.76       323.69 o                         
  -8   8   8     116213.23     115816.98      2483.19 o                         
  -7   8   8       1460.61       2181.25       424.09 o                         
  -6   8   8      48600.53      48604.14      1082.95 o                         
  -5   8   8     100434.88      96276.27      1757.92 o                         
  -4   8   8       6632.84       5891.96       407.61 o                         
  -3   8   8       3310.53       3714.50       357.76 o                         
  -2   8   8      29551.86      31299.83       870.74 o                         
  -1   8   8       8826.91       9118.58       387.44 o                         
   0   8   8       6150.15       6547.66       462.77 o                         
   1   8   8      82622.26      79608.18      2095.07 o                         
   2   8   8      39962.80      39730.32      1245.25 o                         
   3   8   8       6767.48       6151.67       361.85 o                         
   4   8   8     120267.02     116086.70      1920.09 o                         
   5   8   8       1820.45       2460.11       229.74 o                         
   6   8   8      16697.49      16458.25       542.36 o                         
   7   8   8      30513.21      30114.89      1355.88 o                         
 -11   9   8        341.36         95.18       338.83 o                         
 -10   9   8       1940.34       1737.09       221.88 o                         
  -9   9   8       4207.91       4727.98       330.79 o                         
  -8   9   8       7633.75       9200.88       913.42 o                         
  -7   9   8        166.95        287.33       241.80 o                         
  -6   9   8       2117.25       2493.32       306.15 o                         
  -5   9   8        451.30        540.19       121.18 o                         
  -4   9   8      19382.62      21582.03       602.81 o                         
  -3   9   8        163.27        114.28       163.74 o                         
  -2   9   8       8214.00       8843.36       328.62 o                         
  -1   9   8       3360.09       4162.87       256.63 o                         
   0   9   8      16338.11      17949.10       706.09 o                         
   1   9   8        685.99        727.75       243.40 o                         
   2   9   8       2714.34       3101.94       322.55 o                         
   3   9   8       1816.70       2537.20       275.29 o                         
   4   9   8      11565.98      12363.19       452.57 o                         
   5   9   8        518.86        616.54       193.76 o                         
   6   9   8       1697.94       1680.44       214.82 o                         
   7   9   8        356.19         94.73       264.22 o                         
 -11  10   8       7475.83       7292.18       535.08 o                         
 -10  10   8      27086.13      26006.03       691.79 o                         
  -9  10   8       1584.09       1492.12       282.77 o                         
  -8  10   8       7228.70       6865.88       784.12 o                         
  -7  10   8      22021.01      22701.88       767.93 o                         
  -6  10   8      20580.77      21531.82      1456.75 o                         
  -5  10   8       6807.33       6325.32       610.53 o                         
  -4  10   8      72364.94      70806.33      1951.14 o                         
  -3  10   8       1987.99       2150.96       252.75 o                         
  -2  10   8      22706.58      22498.30       680.80 o                         
  -1  10   8     101621.42     102702.55      2023.02 o                         
   0  10   8       5009.97       4259.44       300.11 o                         
   1  10   8      46563.22      47982.66      1125.48 o                         
   2  10   8      50202.61      50657.23      1322.21 o                         
   3  10   8        300.32        648.53       218.18 o                         
   4  10   8       3918.09       4521.60       279.97 o                         
   5  10   8      22437.15      21549.15       785.26 o                         
   6  10   8      21136.47      21124.37      1038.36 o                         
 -11  11   8        851.99        384.43       146.65 o                         
 -10  11   8       4639.70       5340.06       320.14 o                         
  -9  11   8       1063.00       1227.72       404.44 o                         
  -8  11   8       1160.89       1139.34       271.36 o                         
  -7  11   8       2752.91       3430.62       306.22 o                         
  -6  11   8       3313.04       3116.02       287.68 o                         
  -5  11   8        249.62        141.35       212.15 o                         
  -4  11   8       1114.24        938.03       388.20 o                         
  -3  11   8       1683.84       2079.64       167.69 o                         
  -2  11   8       4340.06       4584.98       261.88 o                         
  -1  11   8        335.55        473.19       183.34 o                         
   0  11   8        765.54        664.07       207.95 o                         
   1  11   8        919.79       1110.78       231.70 o                         
   2  11   8       8195.89       8266.32       564.68 o                         
   3  11   8         12.82        102.87       246.37 o                         
   4  11   8        583.71        617.08       195.51 o                         
   5  11   8       1096.07       1018.34       223.68 o                         
   6  11   8       1750.94       1720.86       402.86 o                         
 -11  12   8      23021.43      24520.25       849.37 o                         
 -10  12   8      16748.73      17131.37      1273.27 o                         
  -9  12   8       8138.15       8660.85       633.07 o                         
  -8  12   8      31411.56      30269.86       766.61 o                         
  -7  12   8      43037.82      42368.08      1232.44 o                         
  -6  12   8      20071.46      20077.35       641.94 o                         
  -5  12   8      43830.54      44904.85      1086.08 o                         
  -4  12   8      54579.86      54152.27      1587.04 o                         
  -3  12   8      20995.08      21379.41      1008.30 o                         
  -2  12   8      47779.37      49739.75      1199.71 o                         
  -1  12   8      26032.41      27889.98       668.78 o                         
   0  12   8      12593.81      12711.25       472.75 o                         
   1  12   8      26967.01      28334.35       729.45 o                         
   2  12   8       6640.36       5760.88       334.75 o                         
   3  12   8       3325.82       3226.47       288.32 o                         
   4  12   8       7863.25       6944.10       368.98 o                         
   5  12   8       9434.08       7875.74       424.77 o                         
   6  12   8       8684.44       8414.77      1110.55 o                         
 -11  13   8          0.62        -28.56       294.06 o                         
 -10  13   8       2869.02       2712.68       399.51 o                         
  -9  13   8       1403.46       1687.00       282.90 o                         
  -8  13   8       1423.63       1340.50       244.52 o                         
  -7  13   8        103.89        476.45       225.24 o                         
  -6  13   8       5714.71       5135.09       319.80 o                         
  -5  13   8        399.23        327.46       221.27 o                         
  -4  13   8       1310.23        704.42       331.03 o                         
  -3  13   8        606.78        688.36       243.41 o                         
  -2  13   8       1989.01       1912.45       194.99 o                         
  -1  13   8        660.52        594.15       181.69 o                         
   0  13   8         95.52         70.55       191.46 o                         
   1  13   8        167.76        150.65       207.96 o                         
   2  13   8       1631.40       1880.99       243.20 o                         
   3  13   8       1587.72       1903.25       235.08 o                         
   4  13   8        191.87         87.96       257.19 o                         
   5  13   8        130.66        463.36       351.92 o                         
 -11  14   8      28788.27      29505.77      1884.70 o                         
 -10  14   8        867.48        535.26       338.76 o                         
  -9  14   8      28315.99      26796.99       787.91 o                         
  -8  14   8      72484.52      74042.98      1704.08 o                         
  -7  14   8         56.23        178.11       214.95 o                         
  -6  14   8      22305.33      21453.68       682.02 o                         
  -5  14   8      42841.61      45242.68      1252.81 o                         
  -4  14   8       9338.69       9080.94      1190.96 o                         
  -3  14   8       1154.20       1594.99       239.16 o                         
  -2  14   8      26015.42      28930.62       720.42 o                         
  -1  14   8      39985.98      38810.08       881.93 o                         
   0  14   8        104.97         76.22       189.14 o                         
   1  14   8      41277.89      39903.64       919.15 o                         
   2  14   8      11281.94       9950.98       691.82 o                         
   3  14   8      17131.91      14680.59       608.92 o                         
   4  14   8      22441.68      21458.51      1427.16 o                         
 -11  15   8         16.90       -212.25       469.47 o                         
 -10  15   8       1412.72       1400.51       382.11 o                         
  -9  15   8        165.34        210.41       303.21 o                         
  -8  15   8       2539.30       3227.40       284.63 o                         
  -7  15   8       2952.17       3167.49       314.86 o                         
  -6  15   8       2855.20       2785.80       315.04 o                         
  -5  15   8        978.14        995.20       278.22 o                         
  -4  15   8      12924.28      15240.75       648.74 o                         
  -3  15   8       2333.67       2539.11       280.47 o                         
  -2  15   8       4121.82       4183.06       247.91 o                         
  -1  15   8          1.04          5.62       184.95 o                         
   0  15   8       7301.14       7891.73       420.39 o                         
   1  15   8       2338.13       2783.52       269.58 o                         
   2  15   8       2082.57       2237.15       472.04 o                         
   3  15   8         13.60        -53.60       249.73 o                         
   4  15   8       3457.34       3373.85       372.79 o                         
 -11  16   8        226.59        118.20       469.27 o                         
 -10  16   8       5719.98       5599.74      1183.72 o                         
  -9  16   8       3354.07       3288.08       435.22 o                         
  -8  16   8      15219.98      14317.86       620.01 o                         
  -7  16   8      41170.14      43252.51      1076.16 o                         
  -6  16   8       5211.60       5432.66       367.98 o                         
  -5  16   8        423.93        696.27       252.17 o                         
  -4  16   8     116998.73     113947.49      2298.93 o                         
  -3  16   8      10304.10      10431.00       521.15 o                         
  -2  16   8      24204.63      22561.41       695.03 o                         
  -1  16   8      83380.87      81754.27      1729.94 o                         
   0  16   8      15780.62      15346.42       815.79 o                         
   1  16   8          0.86        313.19       236.41 o                         
   2  16   8      38862.29      36254.03      1357.48 o                         
   3  16   8       2598.15       2144.25       330.63 o                         
 -11  17   8        223.00       -151.75       454.49 o                         
 -10  17   8       3770.30       4192.86       589.40 o                         
  -9  17   8       3627.64       3618.03       432.30 o
[truncated: 50,871 more chars]
